# Supplementary material for: Prenatal Opioid Exposure Impairs Endocannabinoid and Glutamate Transmission in the Dorsal Striatum
Source: eNeuro. 2022 Apr 19;9(2):ENEURO.0119-22.2022. doi: 10.1523/ENEURO.0119-22.2022 (PMC9034757; doi:10.1523/ENEURO.0119-22.2022)
Supplement: Figure 1-1 — Global proteome DLS. This file contains the full proteomics results for males and females in the DLS. Download Figure 1-1, XLS file. [file enu-eN-NWR-0119-22-s01.xls]

## Sheet: Proteins
Checked	Protein FDR Confidence: Combined	Master	Accession	Description	Abundance Ratio (log2): (Female, PME) / (Female, PSE)	Abundance Ratio (log2): (Male, PME) / (Female, PME)	Abundance Ratio (log2): (Male, PSE) / (Female, PSE)	Abundance Ratio (log2): (Male, PME) / (Male, PSE)	Abundance Ratio P-Value: (Female, PME) / (Female, PSE)	Abundance Ratio P-Value: (Male, PME) / (Female, PME)	Abundance Ratio P-Value: (Male, PSE) / (Female, PSE)	Abundance Ratio P-Value: (Male, PME) / (Male, PSE)	Abundance Ratio: (Female, PME) / (Female, PSE)	Abundance Ratio: (Male, PME) / (Female, PME)	Abundance Ratio: (Male, PSE) / (Female, PSE)	Abundance Ratio: (Male, PME) / (Male, PSE)	Abundances (Normalized): F1: 127N, Sample, Female, PME	Abundances (Normalized): F1: 128C, Sample, Female, PME	Abundances (Normalized): F1: 130N, Sample, Female, PME	Abundances (Normalized): F1: 133N, Sample, Female, PME	Abundances (Normalized): F1: 129N, Sample, Female, PSE	Abundances (Normalized): F1: 129C, Sample, Female, PSE	Abundances (Normalized): F1: 132N, Sample, Female, PSE	Abundances (Normalized): F1: 134N, Sample, Female, PSE	Abundances (Normalized): F1: 126, Sample, Male, PME	Abundances (Normalized): F1: 127C, Sample, Male, PME	Abundances (Normalized): F1: 128N, Sample, Male, PME	Abundances (Normalized): F1: 132C, Sample, Male, PME	Abundances (Normalized): F1: 130C, Sample, Male, PSE	Abundances (Normalized): F1: 131N, Sample, Male, PSE	Abundances (Normalized): F1: 131C, Sample, Male, PSE	Abundances (Normalized): F1: 133C, Sample, Male, PSE	# Unique Peptides	Found in Sample: [S2] F1: 127N, Sample, Female, PME	Found in Sample: [S5] F1: 128C, Sample, Female, PME	Found in Sample: [S8] F1: 130N, Sample, Female, PME	Found in Sample: [S14] F1: 133N, Sample, Female, PME	Found in Sample: [S6] F1: 129N, Sample, Female, PSE	Found in Sample: [S7] F1: 129C, Sample, Female, PSE	Found in Sample: [S12] F1: 132N, Sample, Female, PSE	Found in Sample: [S16] F1: 134N, Sample, Female, PSE	Found in Sample: [S1] F1: 126, Sample, Male, PME	Found in Sample: [S3] F1: 127C, Sample, Male, PME	Found in Sample: [S4] F1: 128N, Sample, Male, PME	Found in Sample: [S13] F1: 132C, Sample, Male, PME	Found in Sample: [S9] F1: 130C, Sample, Male, PSE	Found in Sample: [S10] F1: 131N, Sample, Male, PSE	Found in Sample: [S11] F1: 131C, Sample, Male, PSE	Found in Sample: [S15] F1: 133C, Sample, Male, PSE
FALSE	High	Master Protein	F6THK7	Interleukin-1 receptor-associated kinase 1 (Fragment) OS=Mus musculus GN=Irak1 PE=1 SV=1	0.54	-0.42	0.05	0.06	0.000228491	0.00165575	0.997726	0.707187	1.452	0.746	1.039	1.044	27.8	24.8	22.3	22.9	15.9	15.4	17	18.6	18.9	16.7	16.6	20	18	16.3	17.8	15.5	1	High	High	High	High	High	High	High	High	High	High	High	High	High	High	High	High
FALSE	High	Master Protein	Q9CQ25	Mitotic-spindle organizing protein 2 OS=Mus musculus GN=Mzt2 PE=1 SV=1	0.69	-0.05	0.53	0.12	0.00232118	0.999924	0.0151434	0.734232	1.618	0.965	1.44	1.084	13.4	15.5	12.6	16.2	8.8	9	6.5	10.9	17.6	13.6	12.2	14.3	13.5	13.8	12.3	11.8	2	High	High	High	High	High	High	High	High	High	High	High	High	High	High	High	High
FALSE	High	Master Protein	Q8R3H9	Tetratricopeptide repeat protein 4 OS=Mus musculus GN=Ttc4 PE=1 SV=1	0.2	-0.04	0.11	0.05	0.00248718	0.690383	0.089234	0.771809	1.151	0.974	1.08	1.038	244.3	223.1	228.6	212	192.4	195.9	206.9	196.6	228.1	226.7	210.5	213.3	214.1	220.6	209.7	209.8	5	High	High	High	High	High	High	High	High	High	High	High	High	High	High	High	High
FALSE	High	Master Protein	Q9WTW4	Transcription factor EC OS=Mus musculus GN=Tfec PE=1 SV=1	-0.29	0.21	-0.08	0.01	0.00486038	0.0550149	0.491186	0.999909	0.819	1.159	0.946	1.004	21.2	22	21.8	19.6	25.6	32.3	24.8	26.8	24.2	23.6	25.7	27	27.9	24	25.7	22.7	1	High	High	High	High	High	High	High	High	High	High	High	High	High	High	High	High
FALSE	High	Master Protein	Q80X32	UPF0461 protein C5orf24 homolog OS=Mus musculus PE=2 SV=1	-0.13	0.08	0.04	-0.09	0.00555967	0.0821809	0.946649	0.209589	0.911	1.056	1.026	0.937	68.6	79.8	75.5	77	83.6	82.6	83.9	88.9	80.5	80.6	80.5	82.6	84.5	89.3	83	87.4	3	High	High	High	High	High	High	High	High	High	High	High	High	High	High	High	High
FALSE	High	Master Protein	O89013	Leptin receptor gene-related protein OS=Mus musculus GN=Leprot PE=1 SV=1	-0.64	0.57	-0.11	0.05	0.00600351	0.0121619	0.940129	0.998453	0.644	1.489	0.925	1.037	8.1	8.2	11.5	10.9	14.6	18.2	12	14.6	14.5	12.5	13.5	16.2	13.9	13.1	16	12.7	3	High	High	High	High	High	High	High	High	High	High	High	High	High	High	High	High
FALSE	High	Master Protein	G5E924	Heterogeneous nuclear ribonucleoprotein L (Fragment) OS=Mus musculus GN=Hnrnpl PE=1 SV=1	0.05	-0.01	0.02	0.02	0.00645488	0.548389	0.74849	0.328298	1.038	0.994	1.014	1.017	7606.7	7193.5	7182	7273	7001.6	6935.2	7051.7	6906.4	7168	7280.8	7142.7	7206.8	7146.9	7097.4	7035.7	6938.7	31	High	High	High	High	High	High	High	High	High	High	High	High	High	High	High	High
FALSE	High	Master Protein	E9PY95	MAM domain-containing glycosylphosphatidylinositol anchor protein 1 OS=Mus musculus GN=Mdga1 PE=1 SV=1	-0.16	0.11	-0.04	-0.01	0.0068881	0.139349	0.884793	0.74021	0.892	1.082	0.97	0.995	153.8	174.2	164.6	164.3	182.6	185.9	186	182.7	165.4	178.4	177.4	180.9	177.2	180.3	192.6	172.8	5	High	High	High	High	High	High	High	High	High	High	High	High	High	High	High	High
FALSE	High	Master Protein	Q9EP72	ER membrane protein complex subunit 7 OS=Mus musculus GN=Emc7 PE=1 SV=1	-0.14	-0.06	-0.03	-0.17	0.00983307	0.754783	0.561957	0.0176896	0.906	0.962	0.982	0.886	225.4	246.4	242.5	223.1	255.7	259.1	257.2	266.9	224	225.6	222.9	239.9	255.4	259.2	251.8	236.8	4	High	High	High	High	High	High	High	High	High	High	High	High	High	High	High	High
FALSE	High	Master Protein	Q91YQ3	Cold shock domain-containing protein C2 OS=Mus musculus GN=Csdc2 PE=1 SV=2	-0.21	0.11	-0.02	-0.08	0.012601	0.0862245	0.999899	0.654085	0.865	1.082	0.989	0.946	74.2	70.6	67.2	75.8	82	89.7	75.1	85.4	77.9	77.8	83.6	78.8	87.8	83.2	79.2	82.4	2	High	High	High	High	High	High	High	High	High	High	High	High	High	High	High	High
FALSE	High	Master Protein	Q7TQI7	Ankyrin repeat and BTB/POZ domain-containing protein 2 OS=Mus musculus GN=Abtb2 PE=1 SV=1	-0.08	0	0.05	-0.13	0.0138843	0.871313	0.990533	0.0312342	0.945	1.003	1.034	0.916	114.9	115.5	110.6	114.6	120.4	131.6	121.6	121	112.3	113.2	121	116.9	120.2	124.6	126.4	126.5	3	High	High	High	High	High	High	High	High	High	High	High	High	High	High	High	High
FALSE	High	Master Protein	Q8R0S4	Voltage-dependent L-type calcium channel subunit beta-4 OS=Mus musculus GN=Cacnb4 PE=1 SV=2	0.15	-0.03	0.04	0.08	0.0169727	0.983471	0.900155	0.10297	1.108	0.982	1.028	1.059	745.3	710.1	709.4	685.5	638.8	642.1	625.4	643.2	699.4	740	684.2	695.3	668.7	648.1	591.2	701.1	12	High	High	High	High	High	High	High	High	High	High	High	High	High	High	High	High
FALSE	High	Master Protein	Q99JT9	1,2-dihydroxy-3-keto-5-methylthiopentene dioxygenase OS=Mus musculus GN=Adi1 PE=1 SV=1	-0.08	0	-0.04	-0.05	0.0177304	0.92184	0.81756	0.220016	0.943	0.999	0.975	0.967	246.9	248.8	243.8	224.5	271.7	257.7	260.7	259.4	247.2	251.8	236	243.2	269.5	253.1	251.3	254.1	5	High	High	High	High	High	High	High	High	High	High	High	High	High	High	High	High
FALSE	High	Master Protein	Q91XH6	Vesicle transport through interaction with t-SNAREs 1B homolog OS=Mus musculus GN=Vti1b PE=1 SV=1	-0.07	0.05	0	-0.02	0.0196429	0.0327112	0.998912	0.998754	0.95	1.038	1	0.986	1139.3	1205.2	1204	1221.1	1245	1267.9	1269.5	1269	1238	1287.8	1241.5	1260.4	1274.2	1293.2	1210.5	1262.9	11	High	High	High	High	High	High	High	High	High	High	High	High	High	High	High	High
FALSE	High	Master Protein	Q91WS0	CDGSH iron-sulfur domain-containing protein 1 OS=Mus musculus GN=Cisd1 PE=1 SV=1	-0.07	-0.09	-0.03	-0.13	0.0211631	0.130734	0.901368	0.00114294	0.956	0.941	0.982	0.916	2619.9	2791.8	2799.2	2765.7	2897.5	2916	2953.8	2897	2563.5	2616.2	2612.5	2728.8	2866.1	2998.3	2823	2840	8	High	High	High	High	High	High	High	High	High	High	High	High	High	High	High	High
FALSE	High	Master Protein	E9PU96	Nucleolar pre-ribosomal-associated protein 1 OS=Mus musculus GN=Urb1 PE=1 SV=1	-0.18	0.08	-0.04	-0.06	0.0213785	0.245924	0.995649	0.61351	0.88	1.058	0.97	0.96	53.7	52.7	53.3	49.8	58.7	53.4	61.7	63.1	53.9	54.5	58.5	57.7	56.2	61.6	58.7	58.1	7	High	High	High	High	High	High	High	High	High	High	High	High	High	High	High	High
FALSE	Medium	Master Protein	A0A0R4J288	DOM-3 homolog Z (C. elegans), isoform CRA_a OS=Mus musculus GN=Dxo PE=1 SV=1	-0.48	-0.02	-0.43	-0.07	0.0225721	1	0.0628565	0.93481	0.716	0.985	0.74	0.952	11.1	13.3	15.7	15.4	20.2	19.7	15.9	23.4	11.1	14.2	16.2	13.9	16.4	14.5	12.6	15	1	High	High	High	High	High	High	High	High	High	High	High	High	High	High	High	High
FALSE	High	Master Protein	Q3U4G3	Xyloside xylosyltransferase 1 OS=Mus musculus GN=Xxylt1 PE=1 SV=2	-0.12	0.03	-0.08	-0.01	0.0225938	0.67247	0.225717	0.994972	0.917	1.02	0.945	0.99	122.4	130.2	128	130.1	130.9	141.2	140.2	149.8	126.3	137.6	136.4	127.2	134.3	133.9	130.2	132.2	6	High	High	High	High	High	High	High	High	High	High	High	High	High	High	High	High
FALSE	High	Master Protein	Q920D3	Mediator of RNA polymerase II transcription subunit 28 OS=Mus musculus GN=Med28 PE=1 SV=2	-0.51	-0.05	-0.03	-0.53	0.0233007	0.955334	0.999773	0.0652696	0.704	0.967	0.98	0.695	9.2	8.2	11.2	5.7	11.7	13.4	12.4	12.3	8.6	10.8	8.2	8	12.6	13.8	11.6	11.5	1	High	High	High	High	High	High	High	High	High	High	High	High	High	High	High	High
FALSE	High	Master Protein	Q7TSK2	Seizure protein 6 OS=Mus musculus GN=Sez6 PE=1 SV=1	0.21	0.02	0.04	0.19	0.0238559	0.844464	0.982007	0.176884	1.155	1.011	1.025	1.139	159.4	114.7	121.7	117.4	96.8	107.1	108.3	100.1	114.4	127.5	116.4	125.5	109.8	99.6	105	107.2	6	High	High	High	High	High	High	High	High	High	High	High	High	High	High	High	High
FALSE	High	Master Protein	Q8CI61	BAG family molecular chaperone regulator 4 OS=Mus musculus GN=Bag4 PE=1 SV=2	0.25	0.13	0.15	0.23	0.0247776	0.456816	0.86496	0.00673636	1.187	1.095	1.109	1.172	47.8	43.7	44.7	43.1	36.1	40.5	38.4	34.9	51.4	46.3	48.6	48.3	41.3	41.7	41.3	32.5	3	High	High	High	High	High	High	High	High	High	High	High	High	High	High	High	High
FALSE	High	Master Protein	Q8QZY6	Tetraspanin-14 OS=Mus musculus GN=Tspan14 PE=1 SV=1	-0.21	0.08	-0.14	0.01	0.0249287	0.60041	0.191274	0.999949	0.865	1.058	0.908	1.007	73.4	82.2	78.1	76.6	90.7	84	88.2	91.6	85.7	78.2	86.5	76.2	88.5	82.2	74.9	80.4	3	High	High	High	High	High	High	High	High	High	High	High	High	High	High	High	High
FALSE	High	Master Protein	S4R1W8	Glyceraldehyde-3-phosphate dehydrogenase (Fragment) OS=Mus musculus GN=Gapdh PE=1 SV=1	-0.26	-0.08	0.02	-0.35	0.0250074	0.995843	0.999578	0.0308461	0.837	0.948	1.013	0.783	54	69.9	76.4	74.7	83.3	80.4	95.1	89.6	64.3	63.1	77.5	73	84.6	88.7	90.8	86.4	1	High	High	High	High	High	High	High	High	High	High	High	High	High	High	High	High
FALSE	High	Master Protein	Q8BGF0	Protein AW551984 OS=Mus musculus GN=AW551984 PE=1 SV=1	0.48	-0.09	0.21	0.19	0.0256732	0.999195	0.213158	0.673373	1.4	0.942	1.154	1.143	24.3	17.9	23	22	17	12	16.2	15.9	18.1	20	25.7	22.4	23	16.2	20.1	17.1	3	High	High	High	High	High	High	High	High	High	High	High	High	High	High	High	High
FALSE	High	Master Protein	Q9EQ20	Methylmalonate-semialdehyde dehydrogenase [acylating], mitochondrial OS=Mus musculus GN=Aldh6a1 PE=1 SV=1	-0.05	-0.02	-0.02	-0.05	0.0257945	0.981417	0.37189	0.228659	0.964	0.988	0.985	0.966	3176.4	3154.9	3071.5	3000.8	3274.3	3206.7	3205.8	3254.7	3167.7	3060.3	3089.1	3026.2	3187.8	3182	3114.2	3182.5	29	High	High	High	High	High	High	High	High	High	High	High	High	High	High	High	High
FALSE	High	Master Protein	Q8BH16	F-box/LRR-repeat protein 2 OS=Mus musculus GN=Fbxl2 PE=1 SV=1	-0.2	0.12	-0.21	0.13	0.0265179	0.652736	0.0218568	0.588407	0.868	1.086	0.864	1.091	122.8	108.9	133.7	122.9	136.6	138.4	144.6	153.8	115.6	133.1	133.7	134.3	128.8	111.7	124.1	120.5	4	High	High	High	High	High	High	High	High	High	High	High	High	High	High	High	High
FALSE	High	Master Protein	Q9CPX6	Ubiquitin-like-conjugating enzyme ATG3 OS=Mus musculus GN=Atg3 PE=1 SV=1	-0.06	-0.01	-0.02	-0.05	0.0269916	0.997173	0.451402	0.244721	0.959	0.993	0.984	0.967	1374.2	1399.7	1433.5	1400.9	1457.5	1463.5	1475.5	1443.2	1404.8	1367.2	1447	1376.5	1446	1429.5	1409.1	1447.4	9	High	High	High	High	High	High	High	High	High	High	High	High	High	High	High	High
FALSE	High	Master Protein	Q99ME9	Nucleolar GTP-binding protein 1 OS=Mus musculus GN=Gtpbp4 PE=1 SV=3	0.27	-0.07	0.11	0.08	0.0276873	0.765555	0.669588	0.646126	1.203	0.951	1.08	1.06	135.7	119.1	131.6	127.8	108.2	107.2	107.5	119.6	129.9	115.1	129.1	118.1	116.1	128.6	116.8	105.2	7	High	High	High	High	High	High	High	High	High	High	High	High	High	High	High	High
FALSE	High	Master Protein	Q9QWX2	Bcl-2-like protein 1 (Fragment) OS=Mus musculus GN=Bcl2l1 PE=1 SV=1	-0.13	0.04	-0.05	-0.04	0.0280753	0.886259	0.407767	0.771337	0.916	1.027	0.969	0.971	294.6	285.2	303.8	287.1	324.6	308.1	322.9	311.9	295.1	302.2	311.2	283.1	315.2	312.9	289.1	302.4	2	High	High	High	High	High	High	High	High	High	High	High	High	High	High	High	High
FALSE	High	Master Protein	Q8BPE4	Transmembrane protein 177 OS=Mus musculus GN=Tmem177 PE=1 SV=1	-0.12	0.06	-0.01	-0.05	0.0282274	0.756635	0.772096	0.555765	0.923	1.039	0.993	0.966	169.6	161.2	167.3	162.5	171.3	177	180.4	194.8	170.1	161.2	172.6	175.1	168.3	181.2	180	174.8	2	High	High	High	High	High	High	High	High	High	High	High	High	High	High	High	High
FALSE	High	Master Protein	P62855	40S ribosomal protein S26 OS=Mus musculus GN=Rps26 PE=1 SV=3	-0.14	0.12	-0.07	0.04	0.0282537	0.0880562	0.159184	0.408077	0.905	1.085	0.954	1.03	236.8	254	242.2	236	266.7	253.8	262.6	273.5	244.9	257.9	262	274.1	251.2	236.1	253.6	254.7	2	High	High	High	High	High	High	High	High	High	High	High	High	High	High	High	High
FALSE	High	Master Protein	Q6PFX7	Neuronal tyrosine-phosphorylated phosphoinositide-3-kinase adapter 1 OS=Mus musculus GN=Nyap1 PE=1 SV=1	0.13	-0.07	0.16	-0.09	0.0292729	0.659341	0.00837765	0.286714	1.094	0.956	1.115	0.938	185.6	190.1	172	201.3	170.7	172.7	158.9	175.3	178.1	178.5	184.8	180.6	198	183.8	191.2	191.6	4	High	High	High	High	High	High	High	High	High	High	High	High	High	High	High	High
FALSE	High	Master Protein	B1AQX7	SRC kinase-signaling inhibitor 1 OS=Mus musculus GN=Srcin1 PE=1 SV=1	0.04	-0.01	0.03	0	0.0293677	0.79419	0.123846	0.999831	1.029	0.992	1.021	0.999	15265	15335.3	15477.1	15003.6	14876.2	14780.3	14875.7	14974.6	14927.1	15346.3	15216.5	15144.2	15378.2	14903.5	15153	15237.1	9	High	High	High	High	High	High	High	High	High	High	High	High	High	High	High	High
FALSE	High	Master Protein	Q9QXS1	Plectin OS=Mus musculus GN=Plec PE=1 SV=3	-0.04	0.03	0.02	-0.03	0.0297178	0.0588992	0.611442	0.394151	0.973	1.024	1.014	0.983	43790.1	45115.3	43456.7	44680.4	45624.7	45408.9	45267.5	45549	45245.8	44926.8	45719.5	45371.3	46205.5	45062.2	46445.3	46023.3	293	High	High	High	High	High	High	High	High	High	High	High	High	High	High	High	High
FALSE	High	Master Protein	Q9Z2N8	Actin-like protein 6A OS=Mus musculus GN=Actl6a PE=1 SV=2	0.11	0	-0.02	0.12	0.0298799	0.994621	0.992851	0.0724483	1.078	0.997	0.989	1.086	173.4	167.1	168.8	179.4	151.2	159.6	157.7	160.2	169.8	172.9	170.2	170.8	171.1	150.7	163.5	149	7	High	High	High	High	High	High	High	High	High	High	High	High	High	High	High	High
FALSE	High	Master Protein	F8WJ43	Merlin (Fragment) OS=Mus musculus GN=Nf2 PE=1 SV=1	-0.1	-0.06	-0.09	-0.08	0.0300835	0.61635	0.270033	0.0972397	0.932	0.956	0.942	0.946	255.3	280.7	276.7	275.8	303.9	287.8	289.2	314.9	264	251.6	270	264.3	273.8	300.7	284.7	272.3	9	High	High	High	High	High	High	High	High	High	High	High	High	High	High	High	High
FALSE	High	Master Protein	G5E8G3	MCG9827 OS=Mus musculus GN=Opcml PE=1 SV=1	-0.25	0	-0.01	-0.23	0.0322087	0.8112	0.986924	0.0840112	0.843	1.003	0.99	0.854	41.4	38	37.1	40.7	45.4	40.5	49.3	47.9	39.4	46.1	39.4	39.2	44.7	45.8	48.5	46.6	1	High	High	High	High	High	High	High	High	High	High	High	High	High	High	High	High
FALSE	High	Master Protein	F8WHU7	Cohesin subunit SA-1 OS=Mus musculus GN=Stag1 PE=1 SV=1	-0.06	0.04	-0.03	0	0.0322363	0.313789	0.573434	0.999663	0.957	1.03	0.983	1.002	268.3	260.3	275.5	263.2	278.9	273.8	286.8	276.8	273.7	270.5	273.6	276.6	282.2	272.4	267.9	273.6	6	High	High	High	High	High	High	High	High	High	High	High	High	High	High	High	High
FALSE	High	Master Protein	Q6ZQJ5	DNA replication ATP-dependent helicase/nuclease DNA2 OS=Mus musculus GN=Dna2 PE=1 SV=2	-0.13	-0.01	-0.08	-0.06	0.0324539	0.84627	0.367671	0.892112	0.914	0.992	0.945	0.96	81.6	85.3	85.6	73.7	91.5	91	89.9	94.7	81.9	90.4	80.1	83.6	83.3	89.3	81.3	91	1	High	High	High	High	High	High	High	High	High	High	High	High	High	High	High	High
FALSE	High	Master Protein	Q9DBN4	Putative monooxygenase p33MONOX OS=Mus musculus GN=P33monox PE=1 SV=1	-0.08	0.09	0	0.01	0.0348125	0.0183899	0.954171	0.815895	0.943	1.067	0.997	1.01	598.7	605.1	619.5	589.4	639.2	636.8	624.2	648.6	643.9	619.9	640.8	660.7	650.1	628.9	604.9	643	7	High	High	High	High	High	High	High	High	High	High	High	High	High	High	High	High
FALSE	High	Master Protein	Q61703	Inter-alpha-trypsin inhibitor heavy chain H2 OS=Mus musculus GN=Itih2 PE=1 SV=1	-0.15	0.13	0.12	-0.13	0.0353868	0.0686315	0.183254	0.0989634	0.903	1.094	1.084	0.911	65.3	62.8	70.2	70	71.8	79.4	76.8	73	72.9	77.9	70.8	75.1	86.7	76.7	77.8	84.8	1	High	High	High	High	High	High	High	High	High	High	High	High	High	High	High	High
FALSE	High	Master Protein	Q9D6L8	Peptidyl-prolyl cis-trans isomerase-like 3 OS=Mus musculus GN=Ppil3 PE=1 SV=1	-0.09	0.04	-0.02	-0.03	0.0364537	0.317617	0.611035	0.999631	0.94	1.025	0.985	0.978	135.5	139.8	131.9	138	141.3	146.8	144.1	150.1	139.4	147.1	140.8	138.8	146.5	141.8	134.4	144.8	2	High	High	High	High	High	High	High	High	High	High	High	High	High	High	High	High
FALSE	High	Master Protein	Q91Y03	MCG141291 OS=Mus musculus GN=Pcdhb16 PE=1 SV=1	0.29	-0.14	0.31	-0.17	0.0366859	0.401692	0.037271	0.406263	1.221	0.907	1.243	0.891	37.7	34.7	37.5	43.4	29	32.1	34.9	29.6	33.5	38.7	31.3	34.7	34.1	42.5	38.6	38	1	High	High	High	High	High	High	High	High	High	High	High	High	High	High	High	High
FALSE	Medium	Master Protein	Q497H0	AN1-type zinc finger protein 3 OS=Mus musculus GN=Zfand3 PE=2 SV=1	0.43	-0.22	0.12	0.09	0.0376295	0.377684	0.92909	0.827125	1.346	0.856	1.085	1.062	20.9	15.7	18.2	14.4	11.8	10.5	16	13.3	14.9	14	13.5	16.2	13.1	14.1	14.4	12.4	1	High	High	High	High	High	High	High	High	High	High	High	High	High	High	High	High
FALSE	High	Master Protein	Q9CY21	Probable 18S rRNA (guanine-N(7))-methyltransferase OS=Mus musculus GN=Wbscr22 PE=1 SV=1	-0.18	-0.06	-0.16	-0.08	0.0382267	0.968205	0.161787	0.573163	0.885	0.959	0.898	0.945	25.5	27.9	26.7	27.5	30.2	33.7	31.1	29.7	24	29.6	24	28.2	29.6	27.4	27.6	27.5	1	High	High	High	High	High	High	High	High	High	High	High	High	High	High	High	High
FALSE	High	Master Protein	Q9CY73	39S ribosomal protein L44, mitochondrial OS=Mus musculus GN=Mrpl44 PE=1 SV=3	-0.1	0.04	-0.02	-0.04	0.0382846	0.882586	0.992599	0.201839	0.932	1.029	0.988	0.97	289.6	295.6	297.8	295.1	314.4	307.4	319.5	322	279.6	311	306.4	301.5	327.5	309.5	317.1	302	7	High	High	High	High	High	High	High	High	High	High	High	High	High	High	High	High
FALSE	High	Master Protein	F7BGR7	Protein Gm21992 OS=Mus musculus GN=Gm21992 PE=1 SV=1	0.11	-0.03	0.06	0.02	0.0385897	0.57801	0.118963	0.917061	1.078	0.981	1.043	1.014	271.4	277.5	285.9	280.2	267.9	267.2	245.4	250.3	273.6	257.8	273.7	273.9	273.1	266.4	266.3	291.1	1	High	High	High	High	High	High	High	High	High	High	High	High	High	High	High	High
FALSE	High	Master Protein	Q5Y5T5	Probable palmitoyltransferase ZDHHC8 OS=Mus musculus GN=Zdhhc8 PE=1 SV=1	-0.11	0.07	-0.04	0	0.0386095	0.426499	0.535834	0.998322	0.925	1.052	0.973	1	151.8	150.8	150.8	159.1	161.6	165.1	185.5	162.2	159	159.2	167	157.3	160.8	156.4	157.5	171.4	2	High	High	High	High	High	High	High	High	High	High	High	High	High	High	High	High
FALSE	High	Master Protein	Q80XI4	Phosphatidylinositol 5-phosphate 4-kinase type-2 beta OS=Mus musculus GN=Pip4k2b PE=1 SV=1	0.04	0.02	0.02	0.05	0.0387989	0.489918	0.690321	0.021109	1.029	1.014	1.012	1.032	4796.8	4583.6	4612.3	4671.9	4511.4	4499.9	4509.1	4547	4731.3	4858.8	4683.2	4675.8	4637.5	4560.1	4515.3	4564.8	18	High	High	High	High	High	High	High	High	High	High	High	High	High	High	High	High
FALSE	High	Master Protein	P58283	E3 ubiquitin-protein ligase RNF216 OS=Mus musculus GN=Rnf216 PE=1 SV=3	-0.41	0.43	-0.08	0.1	0.0394096	0.0185772	0.9297	0.735067	0.752	1.351	0.948	1.071	19.3	20.4	19.4	22.6	24.8	30.3	28.3	23.9	26.8	31.7	25.7	27	20.9	31.3	22.7	27.8	2	High	High	High	High	High	High	High	High	High	High	High	High	High	High	High	High
FALSE	High	Master Protein	Q6VNB8	WD repeat and FYVE domain-containing protein 3 OS=Mus musculus GN=Wdfy3 PE=1 SV=1	0.05	0.02	0.04	0.03	0.0401296	0.34472	0.0994361	0.158353	1.033	1.013	1.025	1.02	2384.3	2469.3	2433	2500.8	2407.5	2358.8	2323.5	2388.7	2528.2	2489.4	2469.2	2477.6	2443.5	2406.5	2457.8	2424.7	56	High	High	High	High	High	High	High	High	High	High	High	High	High	High	High	High
FALSE	Medium	Master Protein	Q9D975	Sulfiredoxin-1 OS=Mus musculus GN=Srxn1 PE=2 SV=1	-0.22	0.23	-0.09	0.1	0.0406015	0.0348549	0.614406	0.563447	0.859	1.177	0.94	1.075	104.2	101.9	96	97.8	103.9	111.8	124	120.9	123.7	112.9	122.3	103.6	102.8	113.3	107.7	110.8	1	High	High	High	High	High	High	High	High	High	High	High	High	High	High	High	High
FALSE	High	Master Protein	Q3TUE1	Far upstream element-binding protein 1 OS=Mus musculus GN=Fubp1 PE=1 SV=1	-0.29	0.18	-0.16	0.06	0.0414124	0.279344	0.370656	0.95545	0.818	1.135	0.893	1.041	25.3	23.5	22.7	22.3	31.1	26.8	29.9	24.9	26.1	27.5	24.7	26.4	26	24.5	29.1	22.5	1	High	High	High	High	High	High	High	High	High	High	High	High	High	High	High	High
FALSE	High	Master Protein	Q8BWH0	Putative sodium-coupled neutral amino acid transporter 7 OS=Mus musculus GN=Slc38a7 PE=1 SV=1	-0.17	-0.08	-0.27	0.02	0.0429664	0.486644	0.00314626	0.999972	0.886	0.948	0.828	1.015	19.9	20.4	19.1	21.3	21.4	22.6	26.5	22.9	17.3	19.9	19.3	19	19.1	17.5	20.2	18.6	1	High	High	High	High	High	High	High	High	High	High	High	High	High	High	High	High
FALSE	High	Master Protein	F8WGT1	Adenosylhomocysteinase OS=Mus musculus GN=Ahcyl2 PE=1 SV=1	-0.07	-0.02	-0.02	-0.07	0.0430044	0.998519	0.955957	0.0781912	0.953	0.989	0.988	0.954	1402.2	1525.3	1482.7	1494.4	1577.3	1564.9	1558.7	1515.1	1496.6	1461.4	1446.7	1481.9	1552.3	1533.2	1499.2	1578.6	1	High	High	High	High	High	High	High	High	High	High	High	High	High	High	High	High
FALSE	High	Master Protein	P24547	Inosine-5'-monophosphate dehydrogenase 2 OS=Mus musculus GN=Impdh2 PE=1 SV=2	0.07	0.07	0.04	0.09	0.0450156	0.511786	0.688108	0.0264476	1.047	1.049	1.029	1.068	1919	1732	1757.2	1723.7	1668.2	1662.9	1652.9	1699.3	1838	1875.3	1821.3	1808	1760.5	1657.3	1726.1	1700	14	High	High	High	High	High	High	High	High	High	High	High	High	High	High	High	High
FALSE	Low	Master Protein	Q9JJ48	Zinc finger CCCH domain-containing protein 8 OS=Mus musculus GN=Zc3h8 PE=1 SV=2	-0.23	-0.08	-0.27	-0.04	0.0451631	0.881912	0.0333169	0.94247	0.853	0.944	0.83	0.97	93.6	99.1	102.6	98.5	123.5	117.7	102	114.2	102.9	90.7	94	92.6	99	109.7	89.2	93.5	1	High	High	High	High	High	High	High	High	High	High	High	High	High	High	High	High
FALSE	High	Master Protein	Q9CXP8	Guanine nucleotide-binding protein G(I)/G(S)/G(O) subunit gamma-10 OS=Mus musculus GN=Gng10 PE=3 SV=1	-0.27	0.28	-0.02	0.03	0.045727	0.100319	0.934579	0.999293	0.832	1.216	0.989	1.023	63.6	61.4	67.6	64.8	82.8	70	75.1	79.3	62.7	80.9	75.4	81.1	75.4	66.5	77.8	77.3	3	High	High	High	High	High	High	High	High	High	High	High	High	High	High	High	High
FALSE	High	Master Protein	Q62092	Neuron-specific protein family member 1 OS=Mus musculus GN=Nsg1 PE=1 SV=3	-0.08	0.01	-0.01	-0.06	0.0459266	0.887594	0.963299	0.30934	0.947	1.006	0.994	0.958	187.3	198	176.5	195.8	200.6	203.8	200.2	212.3	188.3	199.1	197.2	186.4	208	197	199.5	202.6	4	High	High	High	High	High	High	High	High	High	High	High	High	High	High	High	High
FALSE	High	Master Protein	Q6R891	Neurabin-2 OS=Mus musculus GN=Ppp1r9b PE=1 SV=1	0.03	0.02	0.02	0.04	0.0465113	0.948287	0.316972	0.34612	1.022	1.017	1.013	1.026	3504.1	3497.5	3520	3592.7	3462.2	3463.7	3356.1	3413.6	3454.7	3590.4	3568.6	3577.5	3534.7	3445.6	3481.4	3483.3	28	High	High	High	High	High	High	High	High	High	High	High	High	High	High	High	High
FALSE	High	Master Protein	Q9R0M4	Podocalyxin OS=Mus musculus GN=Podxl PE=1 SV=2	0.4	-0.18	0.16	0.07	0.048314	0.569475	0.612775	0.972775	1.323	0.886	1.116	1.05	103	103.6	99.3	80.4	88.1	73.9	79	72.5	92.9	92.8	86.5	79.5	81.9	75.5	95.7	88.8	2	High	High	High	High	High	High	High	High	High	High	High	High	High	High	High	High
FALSE	Low	Master Protein	E0CXK9	Protein Pkp2 OS=Mus musculus GN=Pkp2 PE=1 SV=1	0.35	-0.09	0.29	-0.03	0.0483599	0.966753	0.196417	0.97849	1.274	0.94	1.219	0.982	46.4	44.5	42.4	49.6	34.8	43.3	36.6	33	44.5	53.3	41	39.1	43.3	46.1	43.7	38.8	1	High	High	High	High	High	High	High	High	High	High	High	High	High	High	High	High
FALSE	High	Master Protein	P11531	Dystrophin OS=Mus musculus GN=Dmd PE=1 SV=3	0.04	-0.01	0.01	0.02	0.0486327	0.74334	0.723104	0.796952	1.03	0.993	1.01	1.012	1030.8	1016.9	1046.2	1094.4	1002.8	1014.1	1016.9	988.4	1046.7	1020.7	1033.3	1029.2	1024.2	1013.6	1006.3	1035.3	2	High	High	High	High	High	High	High	High	High	High	High	High	High	High	High	High
FALSE	High	Master Protein	Q91WK7	Ankyrin repeat domain-containing protein 54 OS=Mus musculus GN=Ankrd54 PE=1 SV=1	-0.18	0.09	-0.08	-0.01	0.0493893	0.469627	0.600021	0.996299	0.883	1.064	0.948	0.991	140.1	133.7	133.1	133.8	159.5	147.9	155.3	144	141.4	142.6	146.6	142.1	135.4	160.1	131.4	152.5	3	High	High	High	High	High	High	High	High	High	High	High	High	High	High	High	High
FALSE	High	Master Protein	Q9CQE2	Transmembrane protein 223 OS=Mus musculus GN=Tmem223 PE=2 SV=1	-0.16	0.06	-0.03	-0.07	0.0508953	0.700444	0.890209	0.665446	0.898	1.043	0.982	0.953	168.3	168.5	187.2	178.1	182.4	200.8	185.4	206.8	175.3	175.4	191.4	186	183.1	194.2	187.1	192	3	High	High	High	High	High	High	High	High	High	High	High	High	High	High	High	High
FALSE	High	Master Protein	Q80X95	Ras-related GTP-binding protein A OS=Mus musculus GN=Rraga PE=1 SV=1	0.16	0.06	0.07	0.15	0.0513254	0.983891	0.692073	0.177939	1.116	1.044	1.052	1.108	89.9	81.7	79.1	85.5	78.7	74.2	74.3	75.4	86.7	87.9	90	76.2	76.4	78.2	79.3	80.7	3	High	High	High	High	High	High	High	High	High	High	High	High	High	High	High	High
FALSE	High	Master Protein	O35488	Very long-chain acyl-CoA synthetase OS=Mus musculus GN=Slc27a2 PE=1 SV=2	-0.12	0.05	-0.12	0.05	0.0518571	0.328018	0.410908	0.97019	0.922	1.032	0.92	1.035	123.3	141.9	144	144.1	148.9	156.3	156.4	153.7	152.4	142.8	139.8	155	154.9	140.4	141.2	143.9	3	High	High	High	High	High	High	High	High	High	High	High	High	High	High	High	High
FALSE	Medium	Master Protein	Q5U419	Major facilitator superfamily domain-containing protein 3 OS=Mus musculus GN=Mfsd3 PE=2 SV=1	-0.22	0.19	0.1	-0.13	0.0524426	0.189508	0.809748	0.379052	0.857	1.144	1.07	0.915	20.7	25.8	21.8	27.3	31.2	26.9	26.5	28.4	27.2	28.7	25	27	30.6	30.1	29	29.1	1	High	High	High	High	High	High	High	High	High	High	High	High	High	High	High	High
FALSE	High	Master Protein	Q8K1R7	Serine/threonine-protein kinase Nek9 OS=Mus musculus GN=Nek9 PE=1 SV=2	-0.08	0.05	-0.01	-0.03	0.0532361	0.486051	0.902974	0.858585	0.945	1.033	0.994	0.983	197.7	198.1	191.6	183.6	207.3	204.8	200.1	216	204.7	198	204.3	192	193.2	212.1	202.5	206.9	9	High	High	High	High	High	High	High	High	High	High	High	High	High	High	High	High
FALSE	High	Master Protein	P62075	Mitochondrial import inner membrane translocase subunit Tim13 OS=Mus musculus GN=Timm13 PE=1 SV=1	-0.09	0.03	-0.05	-0.02	0.0543167	0.979347	0.422505	0.779647	0.939	1.018	0.966	0.989	1182.9	1173.9	1158.2	1228.1	1214.6	1215.4	1315.5	1296.4	1226.4	1154.9	1199.1	1201	1195.7	1254.5	1208	1218	6	High	High	High	High	High	High	High	High	High	High	High	High	High	High	High	High
FALSE	Medium	Master Protein	Q7TN02	Mediator of RNA polymerase II transcription subunit 26 OS=Mus musculus GN=Med26 PE=1 SV=1	-0.28	0.11	-0.2	0.04	0.0547518	0.890413	0.319721	0.976712	0.826	1.083	0.868	1.031	27.3	24.2	28.9	26.1	32.4	32.2	29.6	35	30.6	23.5	29.1	28.7	29.1	33	25.8	27	1	High	High	High	High	High	High	High	High	High	High	High	High	High	High	High	High
FALSE	High	Master Protein	Q8K409	DNA polymerase beta OS=Mus musculus GN=Polb PE=1 SV=3	-0.45	0.4	-0.25	0.2	0.0552438	0.139327	0.473242	0.787254	0.733	1.317	0.838	1.152	17.1	14.3	17.7	13.5	21.3	20.7	21.4	25.3	25.7	21.4	19.9	16.7	19.7	16.2	14.4	25.1	2	High	High	High	High	High	High	High	High	High	High	High	High	High	High	High	High
FALSE	High	Master Protein	Q9DC61	Mitochondrial-processing peptidase subunit alpha OS=Mus musculus GN=Pmpca PE=1 SV=1	0.06	0.04	0.05	0.05	0.0564091	0.72136	0.202426	0.304003	1.043	1.028	1.033	1.039	1950.9	1864.5	1873.7	1823.6	1789.9	1748.8	1813.7	1793.4	1947.7	1923.2	1920.7	1857.5	1878.8	1821.9	1919.1	1792.9	20	High	High	High	High	High	High	High	High	High	High	High	High	High	High	High	High
FALSE	Low	Master Protein	Q4VA61	Down syndrome cell adhesion molecule-like protein 1 homolog OS=Mus musculus GN=Dscaml1 PE=1 SV=2	-0.33	-0.08	-0.33	-0.09	0.0565308	0.999135	0.043946	0.999999	0.793	0.947	0.798	0.942	14.8	15.1	16	12.9	16.8	26.2	20.2	17.6	14.3	14.1	13.3	16.4	15.5	17.1	11.3	14.6	1	High	High	High	High	High	High	High	High	High	High	High	High	High	High	High	High
FALSE	High	Master Protein	Q9JJ94	Sjoegren syndrome nuclear autoantigen 1 homolog OS=Mus musculus GN=Ssna1 PE=1 SV=1	0.49	-0.28	0.2	0.01	0.0574209	0.109343	0.805522	0.953466	1.401	0.825	1.149	1.006	17.7	17.8	28.7	17	10.6	11.8	13.6	17.9	14.6	11.1	15.8	14.7	18.2	14.9	13.1	14.2	1	High	High	High	High	High	High	High	High	High	High	High	High	High	High	High	High
FALSE	High	Master Protein	E9Q672	GTP-binding protein Rit1 OS=Mus musculus GN=Rit1 PE=1 SV=1	0.15	-0.03	0.07	0.06	0.0577571	0.969811	0.717312	0.534223	1.111	0.98	1.048	1.039	107	100	104.4	101.3	96.9	87	96.9	88.5	98.4	103.3	110.2	94.4	100.5	89.7	101.1	93.6	5	High	High	High	High	High	High	High	High	High	High	High	High	High	High	High	High
FALSE	High	Master Protein	D3Z7G2	DCN1-like protein 4 (Fragment) OS=Mus musculus GN=Dcun1d4 PE=1 SV=8	-0.21	0.03	-0.12	-0.06	0.057905	0.967354	0.521903	0.73728	0.864	1.022	0.919	0.96	45.7	47.1	54.3	56.5	56.5	56.2	66.3	60.7	55.9	51.2	49	52.2	53.9	61.9	51.7	53.8	2	High	High	High	High	High	High	High	High	High	High	High	High	High	High	High	High
FALSE	High	Master Protein	A0A0J9YVJ2	Proteasome maturation protein OS=Mus musculus GN=Pomp PE=1 SV=1	0.28	-0.21	0.18	-0.11	0.0585397	0.149668	0.44852	0.768859	1.218	0.862	1.135	0.925	58.2	56.2	58.3	55.5	43.9	42	56.6	50.3	50.4	54.5	45.4	48.2	47.7	52.2	54.4	56.3	1	High	High	High	High	High	High	High	High	High	High	High	High	High	High	High	High
FALSE	High	Master Protein	Q52KR3	Protein prune homolog 2 OS=Mus musculus GN=Prune2 PE=1 SV=2	0.2	0	0.26	-0.07	0.0590248	0.97999	0.0187774	0.729825	1.146	0.997	1.201	0.952	161	176.8	151.2	142.9	151.9	136.4	135.9	125.6	161.4	158.3	153	146.1	152.7	164.6	162.4	171	3	High	High	High	High	High	High	High	High	High	High	High	High	High	High	High	High
FALSE	High	Master Protein	A2A5Z6	E3 ubiquitin-protein ligase SMURF2 OS=Mus musculus GN=Smurf2 PE=1 SV=1	0.4	-0.08	0.41	-0.08	0.0591235	0.999598	0.0625876	0.999876	1.324	0.946	1.328	0.943	18.9	22.6	16.9	21.5	17.8	14	15.6	14.9	18.2	23.1	20	17.8	18.8	16.7	21.8	22.4	1	High	High	High	High	High	High	High	High	High	High	High	High	High	High	High	High
FALSE	High	Master Protein	Q3TDK6	Protein rogdi homolog OS=Mus musculus GN=Rogdi PE=1 SV=2	-0.06	0.04	-0.01	0	0.0593859	0.320795	0.583731	0.995896	0.962	1.029	0.991	0.999	1497.3	1495.6	1489.6	1555.6	1540.2	1554.9	1555.1	1604.6	1525.2	1581.5	1554.6	1511.8	1522.4	1533.3	1551.3	1548.5	13	High	High	High	High	High	High	High	High	High	High	High	High	High	High	High	High
FALSE	High	Master Protein	E5CYJ9	Protein unc-79 homolog OS=Mus musculus GN=Unc79 PE=1 SV=1	0.24	-0.39	0.13	-0.28	0.0595063	0.0048983	0.316325	0.0310333	1.183	0.762	1.094	0.824	57	58.1	50.5	57	49.4	48	48.3	45.4	41.9	45	50.3	40.7	55.1	50.4	57.8	47.5	9	High	High	High	High	High	High	High	High	High	High	High	High	High	High	High	High
FALSE	High	Master Protein	E9PUS2	Protein Btbd2 OS=Mus musculus GN=Btbd2 PE=1 SV=1	-0.12	-0.15	-0.15	-0.12	0.0597153	0.430701	0.101924	0.284179	0.92	0.901	0.902	0.919	86.9	95.4	102.8	102.8	102.2	107.1	124.7	108.1	95.5	87.7	86.7	90.6	95.9	102.8	96.8	97.2	1	High	High	High	High	High	High	High	High	High	High	High	High	High	High	High	High
FALSE	High	Master Protein	Q9QYM5	Rho-related GTP-binding protein RhoN OS=Mus musculus GN=Rnd2 PE=2 SV=1	-0.25	0.05	-0.06	-0.14	0.0599045	0.616464	1	0.404851	0.84	1.035	0.961	0.904	44.6	50.1	51.6	50	61.3	53.5	58.3	60.9	50.7	52.2	51.4	57.3	58.9	70.2	50.5	55.6	4	High	High	High	High	High	High	High	High	High	High	High	High	High	High	High	High
FALSE	High	Master Protein	Q8VC34	Putative RNA polymerase II subunit B1 CTD phosphatase Rpap2 OS=Mus musculus GN=Rpap2 PE=2 SV=2	-0.22	0.13	0	-0.08	0.0600757	0.389719	0.819572	0.985589	0.861	1.095	0.999	0.944	41.3	44.8	44.9	49.9	51.7	59.8	52.4	48.3	50.6	46.2	47.7	53.6	44.7	53.3	51.7	52.3	1	High	High	High	High	High	High	High	High	High	High	High	High	High	High	High	High
FALSE	High	Master Protein	P14148	60S ribosomal protein L7 OS=Mus musculus GN=Rpl7 PE=1 SV=2	-0.07	-0.01	-0.04	-0.03	0.0611125	0.994434	0.503945	0.654539	0.953	0.995	0.972	0.976	3899.1	4026.8	4228.2	4209.8	4236	4246.9	4445.6	4393.4	4167.9	4026.4	4029.5	4215.6	4119.6	4120.5	4275.3	4315.5	18	High	High	High	High	High	High	High	High	High	High	High	High	High	High	High	High
FALSE	High	Master Protein	D3YWH4	Transmembrane 9 superfamily member (Fragment) OS=Mus musculus GN=Tm9sf1 PE=1 SV=1	0.1	-0.12	0.07	-0.08	0.0617636	0.0260917	0.309226	0.147505	1.075	0.923	1.047	0.948	98.7	92.6	99.1	93.9	83.8	87.7	93.1	91.5	82.9	89.1	88.7	90.6	94.2	89.9	96.4	93.3	2	High	High	High	High	High	High	High	High	High	High	High	High	High	High	High	High
FALSE	High	Master Protein	Q920S3	GATA zinc finger domain-containing protein 1 OS=Mus musculus GN=Gatad1 PE=2 SV=2	-0.24	0.09	-0.06	-0.09	0.0632573	0.909694	0.601654	0.800878	0.846	1.066	0.96	0.94	17.8	19.4	19.3	16.4	20.7	23.2	20.6	26.4	20.8	19.1	20.5	16.5	23	22.3	17.5	19.8	1	High	High	High	High	High	High	High	High	High	High	High	High	High	High	High	High
FALSE	High	Master Protein	Q9D0L4	Uncharacterized aarF domain-containing protein kinase 1 OS=Mus musculus GN=Adck1 PE=1 SV=1	-0.12	0.1	0.04	-0.07	0.0636673	0.529985	0.993931	0.645879	0.919	1.069	1.029	0.955	229.9	229.2	242.1	227.6	249.2	250.3	280.2	246	240.5	228.4	255.8	250.6	258.7	266.2	236	255.4	7	High	High	High	High	High	High	High	High	High	High	High	High	High	High	High	High
FALSE	High	Master Protein	Q9WUN2	Serine/threonine-protein kinase TBK1 OS=Mus musculus GN=Tbk1 PE=1 SV=1	0.11	0.01	0.07	0.05	0.0637868	0.91577	0.531594	0.853415	1.077	1.01	1.047	1.038	638.3	599.3	555.7	567	560.8	526.9	538.3	544.2	591.8	592.4	585.3	544.7	560.2	573.5	580	546.3	12	High	High	High	High	High	High	High	High	High	High	High	High	High	High	High	High
FALSE	Medium	Master Protein	Q8CHZ8	Leukemia-associated protein 7 homolog OS=Mus musculus GN=Dleu7 PE=2 SV=1	0.37	-0.14	0.25	-0.02	0.0645319	0.500577	0.239468	0.922482	1.291	0.91	1.191	0.985	19.1	21.1	19.4	20.6	14.9	16.1	17.7	13.1	14.5	19.6	18	18.3	16.7	23.1	20.4	15.1	1	High	High	High	High	High	High	High	High	High	High	High	High	High	High	High	High
FALSE	High	Master Protein	D3YTP3	Protein Mtx3 OS=Mus musculus GN=Mtx3 PE=1 SV=2	-0.05	0	-0.02	-0.03	0.068584	0.911297	0.886187	0.519473	0.969	0.999	0.985	0.982	1702.5	1797.1	1774.8	1758.1	1825.4	1821.8	1785.4	1850.2	1757	1757.5	1805.4	1770.1	1812	1849.4	1775	1780.7	11	High	High	High	High	High	High	High	High	High	High	High	High	High	High	High	High
FALSE	High	Master Protein	G3X9W4	Nuclear receptor subfamily 2 group C member 2 OS=Mus musculus GN=Nr2c2 PE=1 SV=1	0.14	-0.03	0.02	0.09	0.068642	0.904824	0.962108	0.399383	1.102	0.979	1.013	1.065	128	123.9	131.1	135.1	119.3	115.8	130.6	108.3	126.4	128.7	124.3	127.3	118.2	116.9	120	125.5	8	High	High	High	High	High	High	High	High	High	High	High	High	High	High	High	High
FALSE	High	Master Protein	Q9CY62	E3 ubiquitin-protein ligase RNF181 OS=Mus musculus GN=Rnf181 PE=1 SV=1	-0.12	0.12	-0.05	0.05	0.0688198	0.155405	0.639319	0.893574	0.921	1.088	0.969	1.033	183.3	174.8	174.3	169.3	191.6	208.6	181.3	187.7	197.3	193.9	179.2	186	195.9	183.5	175.7	184.1	4	High	High	High	High	High	High	High	High	High	High	High	High	High	High	High	High
FALSE	High	Master Protein	Q9CQR6	Serine/threonine-protein phosphatase 6 catalytic subunit OS=Mus musculus GN=Ppp6c PE=1 SV=1	-0.04	0.05	-0.03	0.04	0.0694104	0.0169917	0.449254	0.142478	0.97	1.036	0.981	1.025	1418.9	1420	1438.2	1454.3	1488.3	1485.1	1437	1462.6	1495.7	1456.8	1484	1478.1	1440	1450.8	1436.1	1467.2	10	High	High	High	High	High	High	High	High	High	High	High	High	High	High	High	High
FALSE	High	Master Protein	O09161	Calsequestrin-2 OS=Mus musculus GN=Casq2 PE=1 SV=3	0.25	-0.02	0.12	0.12	0.0710133	0.999588	0.59383	0.531123	1.19	0.988	1.083	1.086	53.6	53	56.5	60.3	45.3	46.8	45.6	51.5	60.9	54.6	54.1	52.4	60.6	52.2	48	44.6	4	High	High	High	High	High	High	High	High	High	High	High	High	High	High	High	High
FALSE	High	Master Protein	E9Q1L7	DnaJ homolog subfamily C member 28 OS=Mus musculus GN=Dnajc28 PE=1 SV=1	-0.1	0.09	-0.08	0.07	0.0713092	0.391591	0.197336	0.742293	0.931	1.066	0.945	1.049	155.9	149.3	144.5	156.7	155	164.2	175.8	163.6	164.4	147.5	163.2	161.9	150.4	157.3	154	155.8	4	High	High	High	High	High	High	High	High	High	High	High	High	High	High	High	High
FALSE	High	Master Protein	Q8BGG7	Ubiquitin-associated and SH3 domain-containing protein B OS=Mus musculus GN=Ubash3b PE=1 SV=1	-0.11	0.07	0.02	-0.06	0.07195	0.124205	0.978103	0.885826	0.924	1.049	1.014	0.957	318.8	362.7	336.1	350.9	371.6	363.9	371.3	379.9	359.7	350.8	402.6	360.8	375	368.7	382.8	378.2	12	High	High	High	High	High	High	High	High	High	High	High	High	High	High	High	High
FALSE	High	Master Protein	Q99MN9	Propionyl-CoA carboxylase beta chain, mitochondrial OS=Mus musculus GN=Pccb PE=1 SV=2	-0.05	0.01	0.01	-0.05	0.0735204	0.999577	0.991345	0.0375396	0.964	1.003	1.005	0.963	2445	2481.4	2416.6	2345.7	2564	2494.5	2537	2506.6	2321.6	2427.8	2474.1	2450.6	2482.1	2598.1	2541.7	2525.5	23	High	High	High	High	High	High	High	High	High	High	High	High	High	High	High	High
FALSE	High	Master Protein	Q8BZT2	Putative E3 ubiquitin-protein ligase SH3RF2 OS=Mus musculus GN=Sh3rf2 PE=1 SV=2	-0.1	0.03	-0.07	0.01	0.0740007	0.86615	0.220165	0.9997	0.936	1.02	0.95	1.006	217.3	226.6	244.6	245.3	272.8	243.3	245.7	257.6	229.9	238.2	245.9	242.4	238.4	247.6	239.4	228.2	7	High	High	High	High	High	High	High	High	High	High	High	High	High	High	High	High
FALSE	High	Master Protein	E9PWE8	Dihydropyrimidinase-related protein 3 OS=Mus musculus GN=Dpysl3 PE=1 SV=1	0.06	-0.06	0	0.01	0.0740907	0.034173	0.670779	0.896954	1.041	0.962	0.997	1.004	14747	14131.7	14604.6	14765.6	14100.1	14324.8	14100.2	14076.1	14208.7	14146.3	13896.1	14086.2	14094.4	14174	13641.1	14024.9	33	High	High	High	High	High	High	High	High	High	High	High	High	High	High	High	High
FALSE	High	Master Protein	Q7TNR9	Rho guanine nucleotide exchange factor 4 OS=Mus musculus GN=Arhgef4 PE=2 SV=2	0.23	-0.15	0.04	0.04	0.0749617	0.142472	0.999999	0.976722	1.17	0.9	1.027	1.025	153.5	111.7	112.8	102.9	95.2	96.4	95.5	97.1	91.9	102.3	99.7	102.6	107.8	81.1	99.3	97.7	5	High	High	High	High	High	High	High	High	High	High	High	High	High	High	High	High
FALSE	High	Master Protein	Q9QYE6	Golgin subfamily A member 5 OS=Mus musculus GN=Golga5 PE=1 SV=2	-0.07	0.04	-0.01	-0.02	0.075312	0.636357	0.815048	0.914965	0.951	1.025	0.99	0.985	607.6	622.7	620.8	657.6	655.4	664.3	650.9	651.9	629.9	636.6	637.8	653.5	659.6	634.7	628.9	662.3	18	High	High	High	High	High	High	High	High	High	High	High	High	High	High	High	High
FALSE	High	Master Protein	Q8BH70	F-box/LRR-repeat protein 4 OS=Mus musculus GN=Fbxl4 PE=1 SV=1	0.21	-0.05	0.01	0.16	0.0754226	0.913472	0.948428	0.444675	1.158	0.967	1.004	1.116	173.4	173.6	163.9	171.2	139.8	154.1	143.6	163.5	160.1	173.4	175.6	153.3	143.7	174.5	146.3	152.4	5	High	High	High	High	High	High	High	High	High	High	High	High	High	High	High	High
FALSE	High	Master Protein	Q8BHI4	Kelch repeat and BTB domain-containing protein 3 OS=Mus musculus GN=Kbtbd3 PE=2 SV=1	0.33	0.09	0.39	0.03	0.0756541	0.738838	0.0152071	0.999611	1.257	1.063	1.307	1.022	20.9	20.7	17.2	16	12.9	15.9	14.2	16.8	19.3	21.6	20.8	19.3	17.4	24.1	19	20.3	3	High	High	High	High	High	High	High	High	High	High	High	High	High	High	High	High
FALSE	High	Master Protein	E9Q4K7	Protein Kif13b OS=Mus musculus GN=Kif13b PE=1 SV=1	0.22	0.04	0.08	0.18	0.0765413	0.999616	0.721312	0.335535	1.162	1.031	1.06	1.13	121.7	105.6	110.5	100.6	104.5	101.5	84.6	85.1	107.2	118.2	115.6	99.8	104.6	95.9	99.2	97.9	8	High	High	High	High	High	High	High	High	High	High	High	High	High	High	High	High
FALSE	High	Master Protein	Q9QZD8	Mitochondrial dicarboxylate carrier OS=Mus musculus GN=Slc25a10 PE=1 SV=2	-0.06	0.04	-0.01	-0.01	0.0767719	0.330069	0.761718	0.999973	0.962	1.026	0.994	0.993	817.6	807.6	826.9	806.5	822.6	850.8	865.7	838.7	833	833.8	827.6	841.2	802	835.1	853.5	844.1	8	High	High	High	High	High	High	High	High	High	High	High	High	High	High	High	High
FALSE	High	Master Protein	P11152	Lipoprotein lipase OS=Mus musculus GN=Lpl PE=1 SV=3	-0.41	0.16	-0.19	-0.06	0.0769583	0.445736	0.576226	0.999171	0.751	1.116	0.874	0.959	14.2	10.3	12.2	11.3	14	16.9	15.2	16	18.7	12.8	11.4	13.4	13	12.7	14.6	14.4	3	High	High	High	High	High	High	High	High	High	High	High	High	High	High	High	High
FALSE	High	Master Protein	G3X9A7	MCG49978 OS=Mus musculus GN=Plcxd3 PE=1 SV=1	-0.05	0.02	0	-0.02	0.0778449	0.586645	0.999424	0.576445	0.967	1.017	0.997	0.986	423.1	426.6	408.4	425.9	442.6	431.2	452.1	435.7	428.8	417.1	439.7	434.9	445.1	427.5	455.1	430.8	3	High	High	High	High	High	High	High	High	High	High	High	High	High	High	High	High
FALSE	High	Master Protein	Q9D0E1	Heterogeneous nuclear ribonucleoprotein M OS=Mus musculus GN=Hnrnpm PE=1 SV=3	0.04	0.01	0.02	0.04	0.0780682	0.571335	0.426036	0.120719	1.031	1.009	1.014	1.025	6853.1	6558.2	6711.9	6760.4	6581.8	6508.4	6563.3	6472.3	6889	6702.1	6709.2	6958.1	6740.2	6562.8	6606.8	6653.9	43	High	High	High	High	High	High	High	High	High	High	High	High	High	High	High	High
FALSE	High	Master Protein	Q3UQN2	F-BAR domain only protein 2 OS=Mus musculus GN=Fcho2 PE=1 SV=1	0.14	-0.03	0.04	0.07	0.0781659	0.995719	0.817276	0.411424	1.098	0.981	1.03	1.046	260.1	239	244.7	253.4	224.8	239.6	228.7	223.3	245.1	264.7	243.4	237.3	236.1	221.9	253.6	230.9	7	High	High	High	High	High	High	High	High	High	High	High	High	High	High	High	High
FALSE	High	Master Protein	Q6NV83	U2 snRNP-associated SURP motif-containing protein OS=Mus musculus GN=U2surp PE=1 SV=3	0.08	-0.02	0.02	0.04	0.0786163	0.99924	0.945656	0.230381	1.059	0.985	1.012	1.032	483.2	471	472.5	486.1	451.6	432.5	464.5	450.5	473.1	501.2	468.4	465.2	476.8	432.6	465.8	447.2	12	High	High	High	High	High	High	High	High	High	High	High	High	High	High	High	High
FALSE	High	Master Protein	F8WJA0	ATP-dependent RNA helicase DDX24 OS=Mus musculus GN=Ddx24 PE=1 SV=1	-0.19	0.11	-0.16	0.08	0.0786515	0.18329	0.0663048	0.156654	0.878	1.078	0.896	1.058	76.4	75.9	78	83.4	90.5	85.3	91.2	82.5	79.8	96.7	82.5	84	77.4	74.2	80.1	80.7	5	High	High	High	High	High	High	High	High	High	High	High	High	High	High	High	High
FALSE	High	Master Protein	E9QB01	Neural cell adhesion molecule 1 OS=Mus musculus GN=Ncam1 PE=1 SV=2	0.04	0.02	0.01	0.05	0.078888	0.856531	0.9977	0.0275482	1.03	1.012	1.007	1.034	2371.3	2357.9	2467.7	2411	2359.1	2286.2	2329.4	2315.3	2374	2489.6	2452.1	2387.4	2338.5	2286.5	2345.5	2340.5	6	High	High	High	High	High	High	High	High	High	High	High	High	High	High	High	High
FALSE	High	Master Protein	Q9CRA9	FGFR1 oncogene partner 2 homolog OS=Mus musculus GN=Fgfr1op2 PE=1 SV=1	-0.17	0.07	-0.05	-0.05	0.0792682	0.86814	0.857757	0.6712	0.89	1.053	0.968	0.968	598.2	604.3	579.8	684.8	637.4	669.4	681.5	685.3	646.4	608.3	628.3	637.7	647.8	661.5	639.7	660.4	8	High	High	High	High	High	High	High	High	High	High	High	High	High	High	High	High
FALSE	High	Master Protein	P11438	Lysosome-associated membrane glycoprotein 1 OS=Mus musculus GN=Lamp1 PE=1 SV=2	-0.16	-0.03	-0.04	-0.15	0.0797059	0.730141	0.999787	0.0151264	0.897	0.976	0.972	0.901	423.5	468.3	464.4	427.3	495.8	502.4	497.4	453.4	411.7	433.1	440.5	436.9	471.2	517.1	494.8	460.7	5	High	High	High	High	High	High	High	High	High	High	High	High	High	High	High	High
FALSE	High	Master Protein	Q60928	Gamma-glutamyltranspeptidase 1 OS=Mus musculus GN=Ggt1 PE=1 SV=1	0.12	-0.05	-0.03	0.1	0.0798755	0.463444	0.974073	0.410857	1.089	0.963	0.977	1.073	163	151.3	152.9	142.8	146.3	137.5	142	131.9	150.5	146.8	146.1	136.6	131.2	145.9	134	139	5	High	High	High	High	High	High	High	High	High	High	High	High	High	High	High	High
FALSE	High	Master Protein	B1AV60	Protein Nhs OS=Mus musculus GN=Nhs PE=1 SV=1	0.44	-0.06	0.26	0.12	0.0804692	0.936182	0.617004	0.818294	1.354	0.961	1.194	1.09	12.5	12	10.3	14.6	7.6	8.8	9.3	9.9	13.7	13.5	9	10.3	7.7	12.5	11.1	10.6	2	High	High	High	High	High	High	High	High	High	High	High	High	High	High	High	High
FALSE	Medium	Master Protein	Q6P5G3	MBT domain-containing protein 1 OS=Mus musculus GN=Mbtd1 PE=1 SV=1	0.3	-0.24	0.15	-0.09	0.0806322	0.221065	0.353624	0.699275	1.232	0.845	1.108	0.939	35.4	28	35.4	42.6	28.1	24.9	29.4	30.3	28.8	31	32.4	26.4	30.8	32.9	36.2	29.7	1	High	High	High	High	High	High	High	High	High	High	High	High	High	High	High	High
FALSE	High	Master Protein	Q9Z0S9	Prenylated Rab acceptor protein 1 OS=Mus musculus GN=Rabac1 PE=1 SV=1	-0.24	0.14	-0.05	-0.05	0.0807117	0.616782	0.786644	0.953742	0.847	1.103	0.965	0.968	136.9	140.9	165.8	176.2	179.3	172.1	181.8	188.8	168.9	146.9	168.4	180.3	178.4	176.6	156.9	171.9	3	High	High	High	High	High	High	High	High	High	High	High	High	High	High	High	High
FALSE	High	Master Protein	Q76I79	Protein phosphatase Slingshot homolog 1 OS=Mus musculus GN=Ssh1 PE=1 SV=1	0.24	-0.05	0.17	0.02	0.0810253	0.811856	0.250155	0.997978	1.181	0.965	1.125	1.013	75.9	63.8	63.2	71.8	57.1	66.7	53.2	57.5	70.2	69.6	59.5	61.3	71.4	64.5	64.5	62.6	3	High	High	High	High	High	High	High	High	High	High	High	High	High	High	High	High
FALSE	High	Master Protein	Q9CY64	Biliverdin reductase A OS=Mus musculus GN=Blvra PE=1 SV=1	-0.05	0.03	-0.03	0.01	0.0810993	0.489367	0.74963	0.995966	0.965	1.022	0.978	1.009	1217.3	1189.4	1221.2	1204.2	1260.5	1256.6	1251.9	1235.5	1242.2	1233.6	1259	1191	1227.6	1278.4	1208.5	1225.7	12	High	High	High	High	High	High	High	High	High	High	High	High	High	High	High	High
FALSE	High	Master Protein	Q8R180	ERO1-like protein alpha OS=Mus musculus GN=Ero1a PE=1 SV=2	0.08	0.06	0.05	0.09	0.0817826	0.971943	0.64186	0.271467	1.057	1.039	1.034	1.062	499.9	467.3	457.4	461.2	433.3	447.8	440.7	437.3	471.3	500.3	493.8	442.5	451	463.3	442.5	457.3	9	High	High	High	High	High	High	High	High	High	High	High	High	High	High	High	High
FALSE	High	Master Protein	Q922E6	FAST kinase domain-containing protein 2, mitochondrial OS=Mus musculus GN=Fastkd2 PE=2 SV=2	-0.12	-0.05	-0.11	-0.06	0.0819721	0.860007	0.168124	0.623356	0.919	0.964	0.927	0.957	318	335.5	349.8	353.5	398.1	346.5	373	372.2	325.1	321.9	336.8	335.6	340.5	319.1	368.8	350.2	5	High	High	High	High	High	High	High	High	High	High	High	High	High	High	High	High
FALSE	High	Master Protein	P57791	CAAX prenyl protease 2 OS=Mus musculus GN=Rce1 PE=2 SV=1	-0.27	-0.09	0.21	-0.56	0.0830195	0.940529	0.454386	0.00225819	0.832	0.942	1.155	0.678	9.3	12	11.4	10.2	16.2	10.9	12.7	13.3	9.7	9.8	10.8	10.6	13.3	15.6	16	14.5	3	High	High	High	High	High	High	High	High	High	High	High	High	High	High	High	High
FALSE	High	Master Protein	E9Q8X4	Phospholipid-transporting ATPase IB OS=Mus musculus GN=Atp8a2 PE=1 SV=1	-0.23	0.1	0.09	-0.22	0.0833	0.473835	0.50705	0.092116	0.853	1.071	1.067	0.856	26	26.7	27.6	29.2	31.4	29.3	32.4	32.7	27.6	29	29.2	32.6	29.5	38.2	34.4	33.5	1	High	High	High	High	High	High	High	High	High	High	High	High	High	High	High	High
FALSE	High	Master Protein	P97784	Cryptochrome-1 OS=Mus musculus GN=Cry1 PE=1 SV=1	0.33	-0.25	0.19	-0.12	0.0841873	0.132462	0.469681	0.626478	1.253	0.839	1.144	0.92	251.6	250	300.7	206.4	233.7	207.8	192.6	184.9	210.5	223.1	210.3	190.4	227.6	255	230.1	204.5	5	High	High	High	High	High	High	High	High	High	High	High	High	High	High	High	High
FALSE	High	Master Protein	P19253	60S ribosomal protein L13a OS=Mus musculus GN=Rpl13a PE=1 SV=4	-0.11	0.06	0.01	-0.07	0.084753	0.461057	0.999531	0.605984	0.926	1.039	1.01	0.952	3488.1	4226.2	4085	4001.4	4113.1	4225.2	4513.5	4577.3	3990.4	4238.6	4162.9	4292.7	4231	4422.2	4398.5	4433.4	12	High	High	High	High	High	High	High	High	High	High	High	High	High	High	High	High
FALSE	High	Master Protein	P02798	Metallothionein-2 OS=Mus musculus GN=Mt2 PE=1 SV=2	-0.25	0.21	-0.13	0.09	0.0850212	0.120577	0.901465	0.963791	0.84	1.158	0.913	1.066	73.1	47.6	72.1	74	99.5	92.3	79.6	80.9	76.1	73.8	103.4	93	94.9	74.4	79.4	78.3	3	High	High	High	High	High	High	High	High	High	High	High	High	High	High	High	High
FALSE	High	Master Protein	P49710	Hematopoietic lineage cell-specific protein OS=Mus musculus GN=Hcls1 PE=1 SV=2	0.11	0.06	0.09	0.08	0.0850988	0.154287	0.0647552	0.198188	1.078	1.043	1.064	1.057	370.3	346.1	375.9	377.8	339.2	345.5	346.4	357.4	373.6	391.3	388	390.2	372.6	363.8	355.1	383.3	7	High	High	High	High	High	High	High	High	High	High	High	High	High	High	High	High
FALSE	High	Master Protein	D3YUM1	NADH dehydrogenase [ubiquinone] flavoprotein 1, mitochondrial OS=Mus musculus GN=Ndufv1 PE=1 SV=1	-0.08	0.06	0	-0.02	0.0858601	0.250263	0.998582	0.952258	0.949	1.044	1.002	0.989	7693	7668.2	7708.5	8216.4	8039.4	8028.2	8209.7	8189.4	7932.4	7972.2	8146.3	8107.5	8162.2	8192.7	7946.2	8095.1	28	High	High	High	High	High	High	High	High	High	High	High	High	High	High	High	High
FALSE	Low	Master Protein	Q91XQ0	Dynein heavy chain 8, axonemal OS=Mus musculus GN=Dnah8 PE=1 SV=2	0.28	0.25	0.16	0.36	0.087279	0.454194	0.829431	0.0273637	1.211	1.187	1.121	1.282	52.4	39.3	45.2	39	35.8	29.8	33.9	40.8	54.3	50.8	45	49.2	38.7	31.2	41.5	39.3	1	High	High	High	High	High	High	High	High	High	High	High	High	High	High	High	High
FALSE	High	Master Protein	A2AQ19	RNA polymerase-associated protein RTF1 homolog OS=Mus musculus GN=Rtf1 PE=1 SV=1	-0.09	0.02	0.03	-0.11	0.0882342	0.930374	0.930227	0.0881644	0.937	1.012	1.024	0.925	275.4	280.2	284.8	263.7	296.6	296.5	315.6	283.5	270.9	290.5	273.6	288.6	308.2	320.3	299.2	285.5	12	High	High	High	High	High	High	High	High	High	High	High	High	High	High	High	High
FALSE	High	Master Protein	Q6P5B5	Fragile X mental retardation syndrome-related protein 2 OS=Mus musculus GN=Fxr2 PE=1 SV=1	-0.07	0.07	0.02	-0.02	0.0900397	0.139692	0.869711	0.735583	0.954	1.048	1.015	0.984	657.7	674	659.6	680.3	705.3	690.9	693.1	718.2	673.6	723.1	694.9	702.2	686.6	726	743.1	693.6	13	High	High	High	High	High	High	High	High	High	High	High	High	High	High	High	High
FALSE	High	Master Protein	Q99L88	Beta-1-syntrophin OS=Mus musculus GN=Sntb1 PE=1 SV=4	0.16	0.03	0.03	0.17	0.0909334	0.942291	0.943456	0.0903026	1.12	1.022	1.02	1.122	211.3	176.7	198.4	197.5	181.4	180.5	166.9	173	184.4	213.1	200.1	204.4	184.2	167.3	176.3	190.7	10	High	High	High	High	High	High	High	High	High	High	High	High	High	High	High	High
FALSE	High	Master Protein	Q9CQE5	Regulator of G-protein signaling 10 OS=Mus musculus GN=Rgs10 PE=1 SV=1	0.09	0.1	0.01	0.18	0.0918162	0.330406	0.93523	0.0116192	1.065	1.069	1.005	1.133	550.9	510.4	485.3	501.2	481.2	468.7	448.2	483.9	547.6	571.8	513.9	533.9	508.1	455.2	472.4	482.5	4	High	High	High	High	High	High	High	High	High	High	High	High	High	High	High	High
FALSE	High	Master Protein	Q78J03	Methionine-R-sulfoxide reductase B2, mitochondrial OS=Mus musculus GN=Msrb2 PE=1 SV=1	0.06	0.1	0.02	0.14	0.0925147	0.00967413	0.423309	0.00169545	1.041	1.075	1.016	1.1	415.7	399.1	393.7	427.1	390.8	392	378.3	392.1	458.9	431.4	441.9	433.7	415	397.3	398.4	391.8	8	High	High	High	High	High	High	High	High	High	High	High	High	High	High	High	High
FALSE	High	Master Protein	Q9DAA6	Exosome complex component CSL4 OS=Mus musculus GN=Exosc1 PE=1 SV=1	-0.49	0.31	0.33	-0.51	0.0929714	0.557041	0.192278	0.0229512	0.71	1.241	1.259	0.7	7	6	5.7	8.9	9.7	7.5	8.5	10.8	7.9	7.2	8.1	8.3	11.1	9.4	11.8	13.9	2	High	High	High	High	High	High	High	High	High	High	High	High	High	High	High	High
FALSE	High	Master Protein	E9QAQ3	Rho GTPase-activating protein 26 OS=Mus musculus GN=Arhgap26 PE=1 SV=1	0.04	0.01	0.04	0.02	0.0933864	0.849352	0.12909	0.749367	1.03	1.009	1.026	1.012	2735.9	2640.5	2592	2693.7	2619.7	2591.3	2587.2	2559.3	2671.8	2708	2651	2725.5	2704.1	2650.6	2664.2	2618.3	26	High	High	High	High	High	High	High	High	High	High	High	High	High	High	High	High
FALSE	High	Master Protein	Q3URU2	Paternally-expressed gene 3 protein OS=Mus musculus GN=Peg3 PE=1 SV=1	-0.17	0.01	0.08	-0.24	0.0936648	0.997763	0.594769	0.0141151	0.888	1.008	1.057	0.847	79.5	77.4	87.5	83.6	87.5	93.1	96.1	90.7	85.6	80.5	80.2	84	96.8	109.7	97.4	86	4	High	High	High	High	High	High	High	High	High	High	High	High	High	High	High	High
FALSE	High	Master Protein	Q9Z1P6	NADH dehydrogenase [ubiquinone] 1 alpha subcomplex subunit 7 OS=Mus musculus GN=Ndufa7 PE=1 SV=3	-0.05	0.08	0.03	0	0.0952789	0.0376836	0.962393	0.9999	0.966	1.057	1.018	1.002	6644.6	6652.7	6595.9	6953.7	6898	6842.2	6870.8	7277.6	7127.9	6922.6	6957.4	7096.9	6949.1	6988.2	7107.1	7032.7	16	High	High	High	High	High	High	High	High	High	High	High	High	High	High	High	High
FALSE	High	Master Protein	Q8K2Y7	39S ribosomal protein L47, mitochondrial OS=Mus musculus GN=Mrpl47 PE=1 SV=2	0.15	0.03	0.07	0.11	0.0971436	0.933958	0.734931	0.197527	1.11	1.018	1.048	1.077	239.2	223.5	211.3	211.1	194.1	196	195.7	204.7	222.1	248	217.7	220.3	207.8	187.4	230.7	202.9	4	High	High	High	High	High	High	High	High	High	High	High	High	High	High	High	High
FALSE	High	Master Protein	E9Q9Q6	Protein Cdh18 OS=Mus musculus GN=Cdh18 PE=1 SV=1	-0.37	-0.11	-0.78	0.3	0.0985916	0.99382	0.00489413	0.478662	0.776	0.926	0.584	1.229	9.9	12.5	12.9	12.8	15.4	17.2	19.5	12.9	12.4	11.1	10.1	13.2	8.9	10.2	12.9	7.9	7	High	High	High	High	High	High	High	High	High	High	High	High	High	High	High	High
FALSE	High	Master Protein	Q8BHA1	Leucine-rich repeat-containing protein 24 OS=Mus musculus GN=Lrrc24 PE=2 SV=1	0.24	-0.14	0.24	-0.13	0.0986841	0.317481	0.118023	0.366819	1.18	0.909	1.177	0.912	26	27.1	33.2	31.2	23.5	22.2	26.7	25.8	27	27.5	23.1	25.8	28.1	33	29.9	25.6	3	High	High	High	High	High	High	High	High	High	High	High	High	High	High	High	High
FALSE	High	Master Protein	Q04750	DNA topoisomerase 1 OS=Mus musculus GN=Top1 PE=1 SV=2	0.04	0.03	0.01	0.05	0.100636	0.584384	0.946118	0.0279131	1.029	1.019	1.01	1.037	2199.8	2157.7	2158.2	2216.4	2064.8	2143.9	2144.5	2093.2	2189.7	2263.8	2250.3	2177.4	2163.3	2063.7	2127.1	2152.7	29	High	High	High	High	High	High	High	High	High	High	High	High	High	High	High	High
FALSE	High	Master Protein	Q99J56	Derlin-1 OS=Mus musculus GN=Derl1 PE=1 SV=1	-0.18	0.05	-0.13	0	0.100915	0.682932	0.463412	0.999837	0.882	1.036	0.913	1.001	103.4	98.6	114.3	114.8	120.3	126.3	108.5	127.6	111.3	114.1	119.9	107.2	106.5	119.4	112.2	112.9	2	High	High	High	High	High	High	High	High	High	High	High	High	High	High	High	High
FALSE	High	Master Protein	Q8BUV8	Protein GPR107 OS=Mus musculus GN=Gpr107 PE=1 SV=2	-0.13	0.05	0	-0.09	0.102119	0.838169	0.996604	0.463681	0.912	1.035	1.002	0.941	252.4	237.2	274.4	283.4	286.8	273.9	302	290.7	275.6	259.1	271	273.5	283	296	299.9	265.8	3	High	High	High	High	High	High	High	High	High	High	High	High	High	High	High	High
FALSE	High	Master Protein	A0A0R4J1G9	Metalloreductase STEAP3 OS=Mus musculus GN=Steap3 PE=1 SV=1	-0.15	0.03	-0.06	-0.06	0.102362	0.927067	0.99466	0.368485	0.904	1.017	0.961	0.957	78.2	86.8	94.2	89.8	94.1	100.3	95	101.2	85.2	90	93.2	89.7	90.5	109.1	91.8	96	2	High	High	High	High	High	High	High	High	High	High	High	High	High	High	High	High
FALSE	High	Master Protein	O09012	Peroxisomal targeting signal 1 receptor OS=Mus musculus GN=Pex5 PE=1 SV=2	0.11	0.03	0.02	0.12	0.10279	0.777589	0.993297	0.0315515	1.082	1.018	1.014	1.086	204	191.9	197.1	192.1	190.8	182	177.7	171.6	200.2	225.7	195.7	189.9	184.7	181.8	182.9	178.6	8	High	High	High	High	High	High	High	High	High	High	High	High	High	High	High	High
FALSE	High	Master Protein	Q8R2Q4	Ribosome-releasing factor 2, mitochondrial OS=Mus musculus GN=Gfm2 PE=1 SV=2	-0.1	0.03	-0.04	-0.03	0.103403	0.903631	0.904423	0.645822	0.936	1.02	0.972	0.982	293.4	315.5	327.1	315.8	322.6	345.9	332.7	341.6	300.4	330.7	313.3	331.3	334.3	321	321.3	341.3	7	High	High	High	High	High	High	High	High	High	High	High	High	High	High	High	High
FALSE	High	Master Protein	Q9R1R8	Retinol dehydrogenase 11 OS=Mus musculus GN=Rdh11 PE=1 SV=1	-0.08	0.02	-0.07	0.01	0.104206	0.89395	0.314637	0.999997	0.947	1.013	0.955	1.005	695.7	744.6	769.6	715.4	765.7	793.4	776.1	759.2	768.3	722.7	749.5	729.9	739.1	723.9	733.1	775.9	8	High	High	High	High	High	High	High	High	High	High	High	High	High	High	High	High
FALSE	High	Master Protein	E9QMX4	Ribosomal protein S6 kinase delta-1 OS=Mus musculus GN=Rps6kc1 PE=1 SV=1	0.07	-0.06	0.04	-0.04	0.105676	0.137116	0.285694	0.355029	1.049	0.958	1.03	0.975	645.5	663	655.3	628.6	615.8	615.7	637.4	624.4	616.7	642.4	611.6	629	648.4	628.5	661.2	628.8	15	High	High	High	High	High	High	High	High	High	High	High	High	High	High	High	High
FALSE	High	Master Protein	P63239	Neuroendocrine convertase 1 OS=Mus musculus GN=Pcsk1 PE=1 SV=1	0.12	-0.12	-0.06	0.06	0.105965	0.125526	0.575293	0.515979	1.089	0.918	0.958	1.043	139.9	151.5	147.6	144	129	133.7	140.9	134.2	134.7	140.3	133	131.6	141.1	118.8	128.3	128.3	3	High	High	High	High	High	High	High	High	High	High	High	High	High	High	High	High
FALSE	High	Master Protein	Q6VN19	Ran-binding protein 10 OS=Mus musculus GN=Ranbp10 PE=1 SV=2	-0.07	0.09	-0.02	0.04	0.106451	0.110457	0.409161	0.420624	0.95	1.067	0.988	1.026	485	475.4	490	513.2	507.8	508	518.1	556.8	520.8	539.4	509	519.2	508.3	476.1	505.4	518.8	11	High	High	High	High	High	High	High	High	High	High	High	High	High	High	High	High
FALSE	High	Master Protein	Q8C0D5	Elongation factor-like GTPase 1 OS=Mus musculus GN=Efl1 PE=1 SV=1	-0.06	0.02	0.01	-0.05	0.109277	0.879828	0.996628	0.249567	0.957	1.016	1.009	0.964	1230.1	1274.5	1288.3	1234.3	1308.4	1276.7	1346	1311.5	1247.1	1292.7	1261.9	1287.6	1260.2	1324.2	1357.2	1320.1	26	High	High	High	High	High	High	High	High	High	High	High	High	High	High	High	High
FALSE	High	Master Protein	Q8K013	GTP-binding protein 10 OS=Mus musculus GN=Gtpbp10 PE=2 SV=1	0.2	-0.02	0.06	0.12	0.109568	0.850971	0.712799	0.167983	1.149	0.985	1.04	1.088	73.7	88.2	87.9	86.7	78.2	75.7	76.3	73.3	84.2	87.1	84.8	90.5	73.9	77.5	85.2	80.6	3	High	High	High	High	High	High	High	High	High	High	High	High	High	High	High	High
FALSE	High	Master Protein	Q64299	Protein NOV homolog OS=Mus musculus GN=Nov PE=1 SV=1	0.22	-0.26	0.09	-0.13	0.109931	0.0855859	0.994646	0.97827	1.163	0.836	1.062	0.916	47.2	52.9	52.3	46.2	41.2	44.3	40.6	47.1	41.2	47.4	41.8	41.3	46.4	37.9	44.3	47.2	3	High	High	High	High	High	High	High	High	High	High	High	High	High	High	High	High
FALSE	High	Master Protein	Q7TNE3	Sperm-associated antigen 7 OS=Mus musculus GN=Spag7 PE=1 SV=1	-0.15	0.14	-0.04	0.03	0.11087	0.247991	0.716317	0.945368	0.899	1.104	0.975	1.018	241	243.3	252.4	264.5	254.9	270	304.9	281.4	253.7	272.4	285.9	274.7	244	281.4	270.8	266.5	5	High	High	High	High	High	High	High	High	High	High	High	High	High	High	High	High
FALSE	High	Master Protein	Q8R1C3	Vesicular, overexpressed in cancer, prosurvival protein 1 OS=Mus musculus GN=Vopp1 PE=2 SV=1	-0.3	0.12	-0.07	-0.11	0.111335	0.66949	0.948873	0.846746	0.813	1.086	0.955	0.924	34	35.3	40.3	44.3	50.4	48.9	41.9	44.1	42.7	35.8	50.4	39.3	42.4	43	45.7	46.5	1	High	High	High	High	High	High	High	High	High	High	High	High	High	High	High	High
FALSE	High	Master Protein	P00405	Cytochrome c oxidase subunit 2 OS=Mus musculus GN=Mtco2 PE=1 SV=1	-0.06	0.02	0.01	-0.04	0.111935	0.990983	0.998247	0.229412	0.959	1.016	1.005	0.97	11004.5	10566.1	11067.6	11438.6	11256	11224.9	11756.9	12093.8	11191.6	10641.6	11243.1	11251.8	11368.4	11572.4	11657.7	11558.2	5	High	High	High	High	High	High	High	High	High	High	High	High	High	High	High	High
FALSE	Medium	Master Protein	Q61469	Phospholipid phosphatase 1 OS=Mus musculus GN=Plpp1 PE=1 SV=1	0.63	0.29	0	0.92	0.112648	0.924499	0.890832	0.131139	1.547	1.224	1.001	1.892	20.9	6.4	10.2	7.7	5.7	5.8	5.2	5.8	10.7	17.7	11	9.1	5.6	5.8	10.6	5.6	1	High	High	High	High	High	High	High	High	High	High	High	High	High	High	High	High
FALSE	High	Master Protein	P56501	Mitochondrial uncoupling protein 3 OS=Mus musculus GN=Ucp3 PE=1 SV=1	-0.19	0.16	0.03	-0.06	0.112964	0.401119	0.978752	0.964538	0.875	1.115	1.02	0.957	45.3	39	47.7	40.2	53.8	47.7	49.7	45.6	48.5	48.9	46.6	43.7	42.5	50.9	49.4	50.1	3	High	High	High	High	High	High	High	High	High	High	High	High	High	High	High	High
FALSE	High	Master Protein	Q69ZQ2	Pre-mRNA-splicing factor ISY1 homolog OS=Mus musculus GN=Isy1 PE=1 SV=2	0.08	-0.02	0	0.05	0.113611	0.827889	0.978823	0.616068	1.056	0.985	1.002	1.037	246.5	247.5	237.5	253.4	231.5	236.3	228.1	243.5	236.1	240.4	246	246.4	230.6	232	236.9	247	5	High	High	High	High	High	High	High	High	High	High	High	High	High	High	High	High
FALSE	High	Master Protein	Q5NCS9	Mitochondrial dynamics protein MID49 OS=Mus musculus GN=Mief2 PE=1 SV=1	-0.28	0.23	-0.11	0.05	0.113778	0.62409	0.888955	0.947014	0.823	1.17	0.928	1.038	15.5	14.9	17.4	17.3	19.2	23.6	20.4	19.3	17.2	13.7	22.1	21.2	18.3	18	22.3	18.6	1	High	High	High	High	High	High	High	High	High	High	High	High	High	High	High	High
FALSE	High	Master Protein	P62281	40S ribosomal protein S11 OS=Mus musculus GN=Rps11 PE=1 SV=3	-0.04	0.02	-0.03	0	0.116623	0.449345	0.830629	0.999764	0.972	1.012	0.982	1.001	3643	3942.6	3920.9	3965.5	3947.9	3919.6	4187.9	4147.7	3997.5	3968.6	3988.2	3960.5	3959.4	4035.6	3960.3	3985.4	14	High	High	High	High	High	High	High	High	High	High	High	High	High	High	High	High
FALSE	High	Master Protein	A6X919	Probable C-mannosyltransferase DPY19L1 OS=Mus musculus GN=Dpy19l1 PE=1 SV=1	0.17	-0.08	-0.06	0.15	0.11727	0.281869	0.87464	0.566846	1.122	0.944	0.957	1.106	99.1	91.8	95.4	90.8	83.4	94	79.2	83.4	88.8	82.5	88.6	87.9	81.7	78	77.6	92.1	1	High	High	High	High	High	High	High	High	High	High	High	High	High	High	High	High
FALSE	High	Master Protein	Q9D428	Golgin subfamily A member 7B OS=Mus musculus GN=GOLGA7B PE=1 SV=1	-0.07	0.06	0.02	-0.03	0.117412	0.406058	0.999706	0.785608	0.954	1.041	1.014	0.979	331.9	353.8	343.9	337.1	356.7	381.5	347.4	357.2	340.5	353.9	354.7	366.8	350.5	362.3	371	361.3	5	High	High	High	High	High	High	High	High	High	High	High	High	High	High	High	High
FALSE	High	Master Protein	Q7TT23	Uncharacterized protein C20orf194 homolog OS=Mus musculus PE=1 SV=2	-0.12	0.03	-0.06	-0.04	0.117471	0.843379	0.776309	0.900597	0.918	1.021	0.962	0.975	118.3	124.2	115	110.6	130.9	141.9	123.1	120.9	116.4	128.9	121	117.2	134	123.8	118.7	120.6	2	High	High	High	High	High	High	High	High	High	High	High	High	High	High	High	High
FALSE	High	Master Protein	Q6PGE7	Sodium-dependent proline transporter OS=Mus musculus GN=Slc6a7 PE=1 SV=1	-0.15	-0.03	-0.11	-0.07	0.117897	0.992768	0.698785	0.699187	0.903	0.978	0.93	0.95	314.9	354.9	375	388.3	373.7	397.6	410.8	413	363	351	350	382.9	359.7	408.6	364	387.8	5	High	High	High	High	High	High	High	High	High	High	High	High	High	High	High	High
FALSE	High	Master Protein	Q3UMB5	Smith-Magenis syndrome chromosomal region candidate gene 8 protein homolog OS=Mus musculus GN=Smcr8 PE=1 SV=2	0.07	0.01	0.05	0.03	0.118914	0.965068	0.453132	0.965803	1.047	1.007	1.034	1.019	720	689.2	709.8	683.3	648.2	673	699	663.4	703.7	706	704.4	665.4	680.4	689.8	692.7	693.2	16	High	High	High	High	High	High	High	High	High	High	High	High	High	High	High	High
FALSE	High	Master Protein	D3YZG8	Probable bifunctional methylenetetrahydrofolate dehydrogenase/cyclohydrolase 2 OS=Mus musculus GN=Mthfd2l PE=3 SV=1	0.36	-0.08	0.15	0.13	0.119407	0.585926	0.785543	0.995788	1.284	0.945	1.108	1.095	30.3	27.1	26.7	23.3	24.3	21.5	20.4	20.1	18.9	26.5	25.9	24.9	27.8	22.8	20	23.6	3	High	High	High	High	High	High	High	High	High	High	High	High	High	High	High	High
FALSE	High	Master Protein	Q9CZ30	Obg-like ATPase 1 OS=Mus musculus GN=Ola1 PE=1 SV=1	-0.03	-0.02	-0.04	-0.01	0.119675	0.275717	0.0496242	0.531333	0.98	0.988	0.975	0.993	4905	4976.5	4902.6	4984.1	5041.4	5044.6	5099.3	4956.2	4862.3	4898.8	4897.4	4824	5005.4	4950.6	4854.4	4880	13	High	High	High	High	High	High	High	High	High	High	High	High	High	High	High	High
FALSE	High	Master Protein	Q3U2A8	Valine--tRNA ligase, mitochondrial OS=Mus musculus GN=Vars2 PE=1 SV=2	0.08	-0.03	0.03	0.02	0.119819	0.458051	0.910485	0.992373	1.057	0.98	1.02	1.016	666.2	673.6	636.2	706.8	640.9	624.5	643.3	626.9	609.9	657.6	655.2	668.8	655.5	644.3	648.3	625.9	16	High	High	High	High	High	High	High	High	High	High	High	High	High	High	High	High
FALSE	High	Master Protein	Q6PI17	Metalloproteinase inhibitor 2 OS=Mus musculus GN=Timp2 PE=1 SV=1	0.09	0.06	0.06	0.09	0.120235	0.967231	0.845596	0.211869	1.064	1.044	1.044	1.063	122.5	103.5	102	105.9	90.2	97.6	102.2	99.3	116.9	109.8	108.8	106.3	103.7	101.8	92.2	105.7	4	High	High	High	High	High	High	High	High	High	High	High	High	High	High	High	High
FALSE	High	Master Protein	O35206	Collagen alpha-1(XV) chain OS=Mus musculus GN=Col15a1 PE=1 SV=2	0.3	-0.05	0.19	0.06	0.120834	0.806135	0.377434	0.999217	1.227	0.969	1.138	1.045	34.8	34.6	31.6	38.6	27.2	29.3	31.4	26.8	31.2	37.7	25.9	36.2	29.6	33.3	37.4	31.1	2	High	High	High	High	High	High	High	High	High	High	High	High	High	High	High	High
FALSE	High	Master Protein	Q8CF89	TGF-beta-activated kinase 1 and MAP3K7-binding protein 1 OS=Mus musculus GN=Tab1 PE=1 SV=2	0.1	-0.08	0.03	0	0.122675	0.599263	0.403128	0.967633	1.072	0.949	1.019	0.999	325.9	325.3	317.8	296.7	298.4	277.2	302.6	301.5	298.8	311.7	288.8	321	302.3	306.8	322.4	304.3	10	High	High	High	High	High	High	High	High	High	High	High	High	High	High	High	High
FALSE	High	Master Protein	Q8VCL2	Protein SCO2 homolog, mitochondrial OS=Mus musculus GN=Sco2 PE=1 SV=1	0.14	0.05	0.22	-0.03	0.123743	0.677755	0.00255405	0.682228	1.103	1.036	1.163	0.982	79.9	81.8	76.4	82.4	72.6	74	71.6	77.6	82.8	79.9	84.7	85.2	81.1	93.9	89.6	81.1	4	High	High	High	High	High	High	High	High	High	High	High	High	High	High	High	High
FALSE	High	Master Protein	Q99M07	Cytochrome c oxidase assembly factor 5 OS=Mus musculus GN=Coa5 PE=1 SV=1	0.3	-0.04	0.31	-0.04	0.12405	0.722563	0.274226	0.948664	1.233	0.973	1.237	0.97	38.6	34.2	30.1	32.2	26.1	27.1	26.8	32.8	25.9	33.8	34.6	30.9	34	33.9	32.7	29.1	1	High	High	High	High	High	High	High	High	High	High	High	High	High	High	High	High
FALSE	High	Master Protein	Q9JIP4	Pannexin-1 OS=Mus musculus GN=Panx1 PE=1 SV=3	0.37	-0.14	-0.08	0.31	0.124187	0.8563	0.798545	0.102023	1.292	0.91	0.948	1.24	35.6	38.6	32.6	35.6	24.6	25	34.7	30.4	31.1	33.6	36.4	31.3	21.6	23.4	29.2	31.4	2	High	High	High	High	High	High	High	High	High	High	High	High	High	High	High	High
FALSE	High	Master Protein	D3YVE8	Solute carrier family 35 member G2 OS=Mus musculus GN=Slc35g2 PE=1 SV=1	-0.21	0.13	-0.1	0.02	0.124559	0.6439	0.878932	0.958585	0.864	1.095	0.935	1.012	77.5	72.7	81.6	71.3	80	93.6	92.6	81.6	83	81.5	83.2	76.2	81.9	80.6	97.4	74.4	3	High	High	High	High	High	High	High	High	High	High	High	High	High	High	High	High
FALSE	High	Master Protein	Q8BWJ3	Phosphorylase b kinase regulatory subunit alpha, liver isoform OS=Mus musculus GN=Phka2 PE=1 SV=1	-0.12	0.15	0.05	-0.02	0.125243	0.14808	0.984098	0.966776	0.918	1.109	1.034	0.985	59	59.1	59.3	60.9	74.3	64.4	64.5	60.3	64.8	66.5	63.3	67.1	72.2	66.7	61.4	66.6	4	High	High	High	High	High	High	High	High	High	High	High	High	High	High	High	High
FALSE	High	Master Protein	A2AG36	GPI ethanolamine phosphate transferase 3 OS=Mus musculus GN=Pigo PE=1 SV=1	-0.3	-0.01	-0.11	-0.2	0.125286	0.937798	0.90847	0.647704	0.812	0.996	0.927	0.872	31	37.3	47	45	53.1	48.8	52.2	42.9	39.7	37.7	47.8	41.9	49.3	41.9	50	44.4	3	High	High	High	High	High	High	High	High	High	High	High	High	High	High	High	High
FALSE	High	Master Protein	Q8R4S0	Protein phosphatase 1 regulatory subunit 14C OS=Mus musculus GN=Ppp1r14c PE=1 SV=1	0.19	-0.08	0.11	0	0.125375	0.742044	0.908196	0.879673	1.144	0.946	1.079	1.003	99.5	106.4	114	109.2	104	98	90.5	90.6	99.1	104.8	97.5	107.4	102.2	86.6	105.8	101.1	3	High	High	High	High	High	High	High	High	High	High	High	High	High	High	High	High
FALSE	High	Master Protein	B1AWI7	Guanylate cyclase OS=Mus musculus GN=Npr2 PE=1 SV=1	-0.13	0	0.03	-0.16	0.127135	0.875115	0.998807	0.0276094	0.914	0.998	1.018	0.896	89.1	93.2	99.4	102.6	104.7	103.8	106	109.9	81.3	93.2	99	99.7	104.7	106.7	107.8	107.8	3	High	High	High	High	High	High	High	High	High	High	High	High	High	High	High	High
FALSE	High	Master Protein	B2RT41	Protein Zfc3h1 OS=Mus musculus GN=Zfc3h1 PE=1 SV=1	0.21	0.01	0.22	-0.01	0.127413	0.991295	0.0157966	0.465155	1.156	1.004	1.169	0.993	45.3	40.9	38.2	45.2	35.4	38.5	38.8	36	43.2	43.1	44.1	36.7	43.1	51.2	43.4	43.5	2	High	High	High	High	High	High	High	High	High	High	High	High	High	High	High	High
FALSE	High	Master Protein	Q7TSE6	Serine/threonine-protein kinase 38-like OS=Mus musculus GN=Stk38l PE=1 SV=2	-0.05	0.04	-0.04	0.03	0.127889	0.832759	0.141576	0.861781	0.968	1.026	0.974	1.02	1188.2	1202.5	1201	1227.5	1237.1	1227	1294.6	1244.8	1239.2	1178.8	1230.3	1235.1	1193.1	1237.4	1170.5	1223.8	12	High	High	High	High	High	High	High	High	High	High	High	High	High	High	High	High
FALSE	High	Master Protein	Q3UQV5	Kelch repeat and BTB domain-containing protein 8 OS=Mus musculus GN=Kbtbd8 PE=2 SV=1	0.36	0.21	0.09	0.48	0.128126	0.372425	0.87087	0.0264656	1.282	1.16	1.065	1.396	22.8	17	22.5	20.6	16.9	19	14.2	16.7	25.1	27	19.4	24.8	18.8	15.8	17	19.7	2	High	High	High	High	High	High	High	High	High	High	High	High	High	High	High	High
FALSE	High	Master Protein	Q9CPW2	Ferredoxin-2, mitochondrial OS=Mus musculus GN=Fdx2 PE=1 SV=1	-0.08	0.02	-0.02	-0.04	0.128759	0.708546	0.99999	0.58112	0.945	1.017	0.989	0.972	402.6	426.4	426.2	420.5	439.6	438.4	456.2	465.9	411.4	445.3	416.3	458.7	445.4	484.5	429.7	440.2	3	High	High	High	High	High	High	High	High	High	High	High	High	High	High	High	High
FALSE	High	Master Protein	Q8R2S9	Actin-related protein 8 OS=Mus musculus GN=Actr8 PE=2 SV=1	-0.3	0.19	-0.17	0.06	0.12879	0.241626	0.843206	0.974925	0.811	1.138	0.888	1.039	26.3	25.2	25.1	25.5	30.7	35.5	31.9	23.8	27.7	28.4	29.3	32.1	26.9	31.8	28.4	27.2	3	High	High	High	High	High	High	High	High	High	High	High	High	High	High	High	High
FALSE	High	Master Protein	Q9WUR9	Adenylate kinase 4, mitochondrial OS=Mus musculus GN=Ak4 PE=1 SV=1	0.04	0.01	0.04	0.01	0.129273	0.912326	0.364728	0.999956	1.03	1.005	1.026	1.008	971.5	907.1	898.9	883.1	855.9	871.7	882.1	891	915.5	920.1	899	880.5	890.1	921.3	907	893.2	9	High	High	High	High	High	High	High	High	High	High	High	High	High	High	High	High
FALSE	High	Master Protein	Q8BYI8	Protein FAM234B OS=Mus musculus GN=Fam234b PE=1 SV=1	-0.08	0.03	-0.03	-0.02	0.129523	0.904994	0.928985	0.681954	0.944	1.024	0.981	0.985	558.2	591.6	541.6	568.9	578.3	570.3	641.6	616.5	573.8	580.8	561.6	582.8	581.3	614	581.9	590	5	High	High	High	High	High	High	High	High	High	High	High	High	High	High	High	High
FALSE	High	Master Protein	Q8BTZ5	Ankyrin repeat domain-containing protein 46 OS=Mus musculus GN=Ankrd46 PE=1 SV=1	-0.15	-0.06	-0.08	-0.13	0.129963	0.935785	0.812919	0.208767	0.9	0.962	0.949	0.913	128.8	142.6	166.3	156.1	162	157.4	178.9	169.5	135.6	140.4	146.8	151.7	153	170.9	155.5	159.1	5	High	High	High	High	High	High	High	High	High	High	High	High	High	High	High	High
FALSE	High	Master Protein	Q3TYW3	Transmembrane protein 185A OS=Mus musculus GN=Tmem185a PE=2 SV=1	-0.29	0.06	-0.29	0.06	0.130319	0.969932	0.0549604	0.775218	0.819	1.041	0.818	1.042	29.9	31.5	35	39.2	43.6	42	39.2	36.4	31.1	37.5	31.9	39.6	33.7	32.6	28.6	35.2	1	High	High	High	High	High	High	High	High	High	High	High	High	High	High	High	High
FALSE	High	Master Protein	E9Q1M1	Protein Pdzd2 OS=Mus musculus GN=Pdzd2 PE=1 SV=1	-0.09	0.12	-0.03	0.05	0.130825	0.0612336	0.90305	0.67666	0.938	1.088	0.982	1.039	143.8	168.3	159.1	165.9	177.9	191	162.4	168.7	170	173	180.7	188.1	172.3	167.2	168.1	172.7	10	High	High	High	High	High	High	High	High	High	High	High	High	High	High	High	High
FALSE	High	Master Protein	Q3UFS0	Protein zyg-11 homolog B OS=Mus musculus GN=Zyg11b PE=1 SV=2	-0.09	-0.03	0	-0.11	0.130975	0.970317	0.985622	0.111581	0.94	0.981	0.997	0.925	325.7	340.3	351.1	335.7	381.2	366	353.3	346.6	324.9	326.8	348.3	336.2	339.4	370.4	376.7	347	11	High	High	High	High	High	High	High	High	High	High	High	High	High	High	High	High
FALSE	High	Master Protein	Q3KNM2	E3 ubiquitin-protein ligase MARCH5 OS=Mus musculus GN=March5 PE=1 SV=1	-0.08	0	-0.02	-0.06	0.131246	0.999979	0.920339	0.353231	0.944	0.997	0.984	0.957	279.3	313.2	304.1	308.7	315.9	323	336	325.8	281.8	300.4	310.7	313.7	299	323.8	337.9	314.9	6	High	High	High	High	High	High	High	High	High	High	High	High	High	High	High	High
FALSE	High	Master Protein	Q6GQS1	Calcium-binding mitochondrial carrier protein SCaMC-3 OS=Mus musculus GN=Slc25a23 PE=1 SV=1	-0.05	-0.01	-0.02	-0.04	0.131542	0.988841	0.983503	0.355131	0.963	0.995	0.986	0.972	1937.2	2078.5	2085.5	2117.5	2174.8	2165.8	2150.7	2157	2039.4	1991.2	2102.9	2139.1	2076.3	2246.6	2134.1	2128.3	14	High	High	High	High	High	High	High	High	High	High	High	High	High	High	High	High
FALSE	High	Master Protein	Q9D924	Iron-sulfur cluster assembly 1 homolog, mitochondrial OS=Mus musculus GN=Isca1 PE=2 SV=1	-0.08	0.02	-0.05	-0.01	0.132151	0.765334	0.448547	0.999331	0.945	1.012	0.963	0.993	388.3	436.4	456.2	420.7	453	453.9	483	446.9	424.5	441.7	425.8	462.5	453	420.7	431.7	441.9	6	High	High	High	High	High	High	High	High	High	High	High	High	High	High	High	High
FALSE	High	Master Protein	Q8BTV2	Cleavage and polyadenylation specificity factor subunit 7 OS=Mus musculus GN=Cpsf7 PE=1 SV=2	0.11	-0.06	0.03	0.01	0.132286	0.879255	0.703068	0.941584	1.079	0.959	1.024	1.01	696.2	681.8	686.6	612.2	642.2	614.6	634.8	633.3	644.6	669.6	658.1	654.4	656.1	630.2	662.5	643	8	High	High	High	High	High	High	High	High	High	High	High	High	High	High	High	High
FALSE	High	Master Protein	Q5FWH7	Zinc transporter ZIP12 OS=Mus musculus GN=Slc39a12 PE=1 SV=1	0.1	-0.1	0.1	-0.1	0.132341	0.531731	0.214718	0.711351	1.075	0.936	1.075	0.936	164.5	152.5	152	148.2	138.1	132.6	147	145.2	142.2	160.2	142.7	140.4	145.3	161.7	159.6	143.6	8	High	High	High	High	High	High	High	High	High	High	High	High	High	High	High	High
FALSE	High	Master Protein	Q9CXT7	Transmembrane protein 192 OS=Mus musculus GN=Tmem192 PE=1 SV=1	-0.1	0.26	0.03	0.13	0.132752	0.00264445	0.99999	0.150335	0.932	1.194	1.019	1.092	49.4	43.6	50.6	49	51	50.9	57.2	54.7	56.6	61	63	55.7	52.8	54.9	57	49	2	High	High	High	High	High	High	High	High	High	High	High	High	High	High	High	High
FALSE	High	Master Protein	Q91XX7	Protein Pcdhgb2 OS=Mus musculus GN=Pcdhgb2 PE=2 SV=1	-0.32	0.19	0.03	-0.16	0.132774	0.41729	0.997946	0.769366	0.799	1.143	1.02	0.896	23.4	20.3	28.7	29.7	32	26.3	32.9	39.2	31.9	26.5	27.6	33.6	35.2	28.7	31.1	37.2	1	High	High	High	High	High	High	High	High	High	High	High	High	High	High	High	High
FALSE	High	Master Protein	Q6P5A9	DiGeorge syndrome critical region gene 2 OS=Mus musculus GN=Dgcr2 PE=2 SV=1	-0.19	0.15	-0.17	0.13	0.133223	0.372247	0.379231	0.767804	0.877	1.106	0.887	1.093	44.8	38.3	44.1	39.4	49.4	44.9	50.6	45.7	47.3	44.9	40.3	51.2	42.5	41.8	40.6	48.6	1	High	High	High	High	High	High	High	High	High	High	High	High	High	High	High	High
FALSE	High	Master Protein	E9Q2L2	Disks large homolog 2 OS=Mus musculus GN=Dlg2 PE=1 SV=1	-0.35	0.48	-0.16	0.29	0.133599	0.0810605	0.791138	0.62079	0.787	1.392	0.895	1.225	7.4	11.9	9.8	10.1	12.9	10.7	12.5	14.9	9.8	12.8	15.1	15.6	11.5	11.2	11.2	11.8	1	High	High	High	High	High	High	High	High	High	High	High	High	High	High	High	High
FALSE	High	Master Protein	Q80ZH9	Protein R3hdm1 OS=Mus musculus GN=R3hdm1 PE=1 SV=1	-0.19	0.01	-0.09	-0.1	0.135215	0.98799	0.913105	0.520717	0.874	1.006	0.942	0.934	22.3	18.2	20.7	21.4	23.4	25	24.7	20.4	21.3	20	21	21.4	24.2	20.8	23.6	21.8	1	High	High	High	High	High	High	High	High	High	High	High	High	High	High	High	High
FALSE	High	Master Protein	Q8K2F8	Protein LSM14 homolog A OS=Mus musculus GN=Lsm14a PE=1 SV=1	0.1	0.03	0.13	0	0.135708	0.749985	0.0610261	0.951506	1.071	1.024	1.097	1	210.9	209.8	209.5	205.3	194.4	195.4	201.9	196.1	214.6	203.9	214.7	223.7	209.2	220.5	220.4	196.2	9	High	High	High	High	High	High	High	High	High	High	High	High	High	High	High	High
FALSE	Medium	Master Protein	Q0VBK2	Keratin, type II cytoskeletal 80 OS=Mus musculus GN=Krt80 PE=1 SV=1	-0.17	0.04	-0.25	0.12	0.136148	0.919348	0.140358	0.925623	0.888	1.029	0.839	1.089	27.2	30.5	32.4	30.9	34.5	35.3	34.6	34.1	33.9	30.2	33	28.5	27.7	30.1	27.9	35.9	1	High	High	High	High	High	High	High	High	High	High	High	High	High	High	High	High
FALSE	High	Master Protein	F7CGP0	Ral GTPase-activating protein subunit alpha-2 (Fragment) OS=Mus musculus GN=Ralgapa2 PE=1 SV=1	-0.29	0.35	-0.23	0.29	0.136662	0.0852355	0.319549	0.21173	0.817	1.278	0.852	1.225	13.3	12.9	10.9	12.3	17.8	16.2	13.3	14.6	12.8	18.1	18.8	14.3	14.3	12	11.4	14.4	3	High	High	High	High	High	High	High	High	High	High	High	High	High	High	High	High
FALSE	High	Master Protein	Q9D6S7	Ribosome-recycling factor, mitochondrial OS=Mus musculus GN=Mrrf PE=1 SV=1	0.13	-0.05	0.09	-0.01	0.137436	0.833215	0.369685	0.998213	1.093	0.969	1.065	0.994	164.7	169	186.6	156.1	167.1	156.5	149	136.2	167.5	155.2	156.1	171.9	163.4	161.9	169.5	160.3	5	High	High	High	High	High	High	High	High	High	High	High	High	High	High	High	High
FALSE	High	Master Protein	Q8BHL8	Proteasome inhibitor PI31 subunit OS=Mus musculus GN=Psmf1 PE=1 SV=1	-0.08	0.07	-0.05	0.04	0.137726	0.42126	0.39462	0.823873	0.946	1.053	0.968	1.029	530	542.9	587	596.6	598.5	576.3	638.1	594.8	567.3	599.5	590.9	597.8	573.9	583.1	561.6	581	6	High	High	High	High	High	High	High	High	High	High	High	High	High	High	High	High
FALSE	High	Master Protein	Q99KR7	Peptidyl-prolyl cis-trans isomerase F, mitochondrial OS=Mus musculus GN=Ppif PE=1 SV=1	-0.04	-0.04	0.03	-0.11	0.138432	0.897289	0.930024	0.015072	0.974	0.974	1.021	0.929	1403	1514.9	1492.2	1508.3	1534.6	1578.4	1522.7	1545.8	1433.7	1411.3	1488	1508.9	1581	1571.8	1573.3	1524.6	10	High	High	High	High	High	High	High	High	High	High	High	High	High	High	High	High
FALSE	High	Master Protein	E9QMI6	Pre-mRNA-processing factor 40 homolog B (Fragment) OS=Mus musculus GN=Prpf40b PE=1 SV=1	0.09	0	0.06	0.03	0.138604	0.980698	0.542411	0.53791	1.063	1.001	1.039	1.024	111.8	109.1	112.1	112.2	107.3	103.4	109.7	103.3	108.4	108.3	115.9	116.4	109	112.3	110	104.8	3	High	High	High	High	High	High	High	High	High	High	High	High	High	High	High	High
FALSE	High	Master Protein	Q99L04	Dehydrogenase/reductase SDR family member 1 OS=Mus musculus GN=Dhrs1 PE=1 SV=1	-0.06	0.06	-0.02	0.02	0.138746	0.12633	0.775529	0.744013	0.959	1.043	0.984	1.017	1967.6	2065.9	2062	2111.6	2152.5	2165.9	2114.1	2150	2212.3	2078.1	2133	2170.7	2182.2	2015.3	2087	2146.3	17	High	High	High	High	High	High	High	High	High	High	High	High	High	High	High	High
FALSE	High	Master Protein	Q91YI1	Autophagy-related protein 13 OS=Mus musculus GN=Atg13 PE=1 SV=2	0.17	0.05	0.11	0.11	0.138787	1	0.86984	0.414036	1.126	1.035	1.078	1.081	99.9	86.8	82.6	78.8	74.9	75.5	84.3	72	89.8	89.6	85.7	82	80.8	85.3	71.9	81.3	5	High	High	High	High	High	High	High	High	High	High	High	High	High	High	High	High
FALSE	High	Master Protein	Q3UMG6	Non-metastatic cells 7, protein expressed in, isoform CRA_c OS=Mus musculus GN=Nme7 PE=1 SV=1	0.08	0.01	0.02	0.07	0.138943	0.997375	0.800608	0.604245	1.059	1.008	1.015	1.051	213.7	233.7	218.9	207.8	210.5	205	203.5	199.5	214.7	226.2	221.2	207.1	222.2	208.3	202.8	206.3	6	High	High	High	High	High	High	High	High	High	High	High	High	High	High	High	High
FALSE	High	Master Protein	Q9JI44	DNA methyltransferase 1-associated protein 1 OS=Mus musculus GN=Dmap1 PE=1 SV=1	-0.23	0.13	-0.22	0.11	0.140356	0.949335	0.214336	0.99349	0.851	1.092	0.861	1.079	63.5	51.2	55.6	50	61.8	63.6	63.9	61.5	56.7	49.7	60.5	59.8	53.4	53	54.5	62.2	4	High	High	High	High	High	High	High	High	High	High	High	High	High	High	High	High
FALSE	High	Master Protein	Q80W37	Snurportin-1 OS=Mus musculus GN=Snupn PE=2 SV=1	-0.09	0.09	-0.06	0.06	0.140981	0.496668	0.318078	0.804679	0.942	1.063	0.96	1.043	262.2	256.2	249.9	246.3	277.9	264.9	271	265.9	266.4	241	276.5	271.5	261.5	250	263.6	254.1	6	High	High	High	High	High	High	High	High	High	High	High	High	High	High	High	High
FALSE	High	Master Protein	P62908	40S ribosomal protein S3 OS=Mus musculus GN=Rps3 PE=1 SV=1	-0.07	-0.03	-0.04	-0.05	0.14183	0.587747	0.626323	0.127512	0.954	0.982	0.971	0.965	5250.4	5362	5627.4	5460.4	5697.1	5645	5802.6	5525.6	5111.3	5311.2	5445.6	5314.2	5473.7	5539.2	5763.9	5385	20	High	High	High	High	High	High	High	High	High	High	High	High	High	High	High	High
FALSE	High	Master Protein	Q6PNC0	DmX-like protein 1 OS=Mus musculus GN=Dmxl1 PE=1 SV=1	-0.07	0.07	0.03	-0.02	0.142023	0.14568	0.746401	0.737594	0.955	1.053	1.023	0.983	798	839.4	838	807.1	891.7	872.8	835	849.8	869	838.7	863.1	876.6	889.7	838.2	924.9	871.9	20	High	High	High	High	High	High	High	High	High	High	High	High	High	High	High	High
FALSE	Medium	Master Protein	Q8K482	EMILIN-2 OS=Mus musculus GN=Emilin2 PE=1 SV=1	0.56	-0.32	0.19	0.05	0.142189	0.317263	0.81064	0.984466	1.478	0.803	1.145	1.037	15.5	18.2	17.4	18.7	17.1	11.2	11.4	12.7	11.8	14.6	15.1	13.9	20	16.4	11.6	11.5	1	High	High	High	High	High	High	High	High	High	High	High	High	High	High	High	High
FALSE	High	Master Protein	Q9D7E4	UPF0449 protein C19orf25 homolog OS=Mus musculus PE=1 SV=1	0.11	-0.06	0.09	-0.04	0.143905	0.599684	0.387555	0.935193	1.08	0.958	1.064	0.973	266.3	244.7	265.8	246.2	245.2	246.7	228.8	227.9	253.2	241.2	249.2	238	253.1	230.9	266.4	250.8	5	High	High	High	High	High	High	High	High	High	High	High	High	High	High	High	High
FALSE	High	Master Protein	O89103	Complement component C1q receptor OS=Mus musculus GN=Cd93 PE=1 SV=1	0.27	0.08	0.12	0.23	0.144858	0.856727	0.57333	0.314259	1.204	1.059	1.088	1.171	34.3	38.7	37.7	34.6	34	28.3	26.5	31.8	42.3	36.1	39.9	36.6	29.8	41.4	35.7	28.2	5	High	High	High	High	High	High	High	High	High	High	High	High	High	High	High	High
FALSE	High	Master Protein	Q60520	Paired amphipathic helix protein Sin3a OS=Mus musculus GN=Sin3a PE=1 SV=3	0.11	0.01	0.15	-0.04	0.145165	0.96192	0.00611271	0.544216	1.079	1.004	1.113	0.974	235.3	236.2	227.2	238.2	215.2	226.6	218.2	218.5	233	250.8	240.4	225.8	240	246	266.5	234.2	8	High	High	High	High	High	High	High	High	High	High	High	High	High	High	High	High
FALSE	High	Master Protein	O54734	Dolichyl-diphosphooligosaccharide--protein glycosyltransferase 48 kDa subunit OS=Mus musculus GN=Ddost PE=1 SV=2	-0.04	0.04	0	-0.01	0.145422	0.467214	0.81321	0.999941	0.972	1.026	1.002	0.996	1062.7	1058.8	1043.8	1104.8	1085.4	1092.6	1089.5	1150.3	1077.8	1087.1	1090.6	1108.2	1098.9	1105.4	1068.8	1087.2	10	High	High	High	High	High	High	High	High	High	High	High	High	High	High	High	High
FALSE	High	Master Protein	Q6DID3	Protein SCAF8 OS=Mus musculus GN=Scaf8 PE=1 SV=1	-0.11	-0.02	0	-0.13	0.146078	0.972565	0.942078	0.179668	0.925	0.987	0.997	0.916	303.5	314	309.5	294.3	331.8	314.9	362.6	330.7	305.3	287.2	299.8	308.6	319.1	342	357.3	294.2	9	High	High	High	High	High	High	High	High	High	High	High	High	High	High	High	High
FALSE	High	Master Protein	Q03717	Potassium voltage-gated channel subfamily B member 1 OS=Mus musculus GN=Kcnb1 PE=1 SV=2	-0.09	0.05	-0.01	-0.02	0.146177	0.966234	0.989149	0.437108	0.938	1.038	0.99	0.984	878.6	881.9	902.4	877.9	932.8	908.9	960.8	943.3	821	902.3	936.2	925.3	925.2	952.5	932.6	907.4	11	High	High	High	High	High	High	High	High	High	High	High	High	High	High	High	High
FALSE	High	Master Protein	P16332	Methylmalonyl-CoA mutase, mitochondrial OS=Mus musculus GN=Mut PE=1 SV=2	-0.05	0.01	0.01	-0.05	0.147128	0.600679	0.802197	0.254137	0.966	1.007	1.005	0.967	1502	1579.4	1548.1	1547.5	1541.8	1601	1617.8	1605.1	1567.6	1612.1	1550.4	1548.8	1628.2	1588.6	1610.2	1612.9	21	High	High	High	High	High	High	High	High	High	High	High	High	High	High	High	High
FALSE	High	Master Protein	Q8CDG3	Deubiquitinating protein VCIP135 OS=Mus musculus GN=Vcpip1 PE=1 SV=1	-0.05	0.02	0.01	-0.03	0.149256	0.690027	0.999249	0.563507	0.969	1.016	1.004	0.981	2182.8	2258.8	2241.2	2284.3	2359.5	2264	2368.2	2285.3	2200.4	2341.3	2271.6	2302.2	2347.1	2331.5	2282.7	2331.5	39	High	High	High	High	High	High	High	High	High	High	High	High	High	High	High	High
FALSE	High	Master Protein	Q6PGI2	Dcx protein OS=Mus musculus GN=Dcx PE=1 SV=1	0.15	-0.09	0.18	-0.12	0.149265	0.515036	0.236368	0.688538	1.109	0.939	1.132	0.92	93.9	90.6	106.3	98.9	86.4	95.7	84.2	87.3	87.5	87.5	98.5	93.6	97.9	98.9	98.8	88.9	5	High	High	High	High	High	High	High	High	High	High	High	High	High	High	High	High
FALSE	High	Master Protein	Q04735	Cyclin-dependent kinase 16 OS=Mus musculus GN=Cdk16 PE=1 SV=1	-0.07	0	-0.01	-0.06	0.149504	0.92242	0.954869	0.124731	0.954	0.999	0.993	0.959	811.7	889.6	834.1	831.7	869.3	880.5	872.2	873.9	823.5	840.1	820.8	846.7	873.2	861.4	885.9	846.5	11	High	High	High	High	High	High	High	High	High	High	High	High	High	High	High	High
FALSE	High	Master Protein	O55131	Septin-7 OS=Mus musculus GN=Sept7 PE=1 SV=1	0.04	-0.02	0.02	0	0.149705	0.571725	0.828051	0.998876	1.03	0.983	1.017	0.997	14596.8	14223.1	13944.7	13893	13716.7	13617.6	13569.8	13898.8	13956.7	14199.9	13737.9	13700.8	13462.5	14234.6	13643.1	14150.3	1	High	High	High	High	High	High	High	High	High	High	High	High	High	High	High	High
FALSE	High	Master Protein	P06801	NADP-dependent malic enzyme OS=Mus musculus GN=Me1 PE=1 SV=2	-0.04	0	-0.03	-0.01	0.150579	0.959876	0.415562	0.996012	0.971	1.002	0.978	0.996	1932.6	2015.7	2005	2079.7	2030.5	2100.1	2065.8	2073.1	2038.8	2015.6	2011.1	2014.9	2012	2057	2000.4	2034	16	High	High	High	High	High	High	High	High	High	High	High	High	High	High	High	High
FALSE	Low	Master Protein	Q9WTZ8	Protein BEX2 OS=Mus musculus GN=Bex2 PE=1 SV=1	0.13	0	0.14	-0.01	0.15065	0.921644	0.0825906	0.993558	1.095	1.003	1.105	0.994	45.5	47.4	49.3	47.6	39.8	43	46.4	43.7	52.5	47.9	47.3	46.9	44.3	52.7	48.2	47.6	1	High	High	High	High	High	High	High	High	High	High	High	High	High	High	High	High
FALSE	High	Master Protein	Q8BHE3	Caytaxin OS=Mus musculus GN=Atcay PE=1 SV=1	-0.16	0.01	0.02	-0.17	0.150932	0.93915	0.999079	0.413411	0.895	1.006	1.012	0.89	1044.9	1259.8	1318.4	1117.5	1315.1	1320.8	1329.6	1343.9	1211.9	1174.7	1145.9	1335.4	1336.9	1405.8	1195.5	1344	12	High	High	High	High	High	High	High	High	High	High	High	High	High	High	High	High
FALSE	High	Master Protein	E9QNK5	Corticotropin-releasing factor receptor 2 OS=Mus musculus GN=Crhr2 PE=3 SV=1	0.39	-0.09	0.17	0.13	0.151504	0.943593	0.829926	0.804935	1.31	0.937	1.123	1.093	29.8	31.8	30.6	25.1	19.2	24.4	29.1	21.8	24.8	29.6	28.8	27.8	20.9	23.4	29.5	28.7	1	High	High	High	High	High	High	High	High	High	High	High	High	High	High	High	High
FALSE	High	Master Protein	Q8C761	WD repeat-containing protein 60 OS=Mus musculus GN=Wdr60 PE=1 SV=1	0.37	-0.23	0.04	0.1	0.151839	0.560396	0.996609	0.870565	1.288	0.854	1.026	1.072	36.4	21.8	25.5	30.2	21.2	26.1	20	21.9	27.9	23.3	24.1	22.9	21.1	20.9	25.9	23.2	3	High	High	High	High	High	High	High	High	High	High	High	High	High	High	High	High
FALSE	High	Master Protein	F6TLV3	Fibronectin type-III domain-containing protein 3A (Fragment) OS=Mus musculus GN=Fndc3a PE=1 SV=1	-0.07	0.01	0.03	-0.09	0.1523	0.979549	0.967627	0.136702	0.953	1.006	1.021	0.939	180.4	199.5	196.8	193.8	211.1	202.2	204.3	205.8	185	195.8	201.3	197	197.3	219	218.7	200.3	7	High	High	High	High	High	High	High	High	High	High	High	High	High	High	High	High
FALSE	High	Master Protein	B1AQN2	Receptor-type tyrosine-protein phosphatase T OS=Mus musculus GN=Ptprt PE=1 SV=1	0.05	0.04	0.02	0.07	0.152467	0.956446	0.864757	0.740225	1.034	1.03	1.016	1.048	500	429.7	431.4	428.5	412.7	385.1	420	423.3	441.3	445.6	415.2	451.5	432.6	414	400	442.3	11	High	High	High	High	High	High	High	High	High	High	High	High	High	High	High	High
FALSE	High	Master Protein	Q8R092	Uncharacterized protein C1orf43 homolog OS=Mus musculus PE=2 SV=1	0.66	-0.19	0.38	0.08	0.1528	0.995027	0.728727	0.741986	1.579	0.875	1.306	1.058	38.3	35.8	27.6	20	21.4	24.1	18.5	14.7	28.7	38.8	21.7	26.3	28.6	26	26	15.6	1	High	High	High	High	High	High	High	High	High	High	High	High	High	High	High	High
FALSE	High	Master Protein	Q8BVF2	Phosducin-like protein 3 OS=Mus musculus GN=Pdcl3 PE=1 SV=1	0.2	0.17	-0.01	0.38	0.152844	0.6076	0.99982	0.0207356	1.151	1.124	0.994	1.302	66.4	56.2	58.5	67.4	46.8	56.7	58.6	51.6	71.9	73.4	68.2	56.7	55.6	50.7	55.9	52	2	High	High	High	High	High	High	High	High	High	High	High	High	High	High	High	High
FALSE	High	Master Protein	Q3TNA1	Xylulose kinase OS=Mus musculus GN=Xylb PE=1 SV=1	0.39	0.04	0.16	0.27	0.15319	0.919858	0.757858	0.263396	1.312	1.027	1.118	1.205	29.5	24.3	30.7	29.1	19.6	25.2	19.8	28	25.8	27.9	32.4	34.7	25.1	28.1	24.8	22.6	2	High	High	High	High	High	High	High	High	High	High	High	High	High	High	High	High
FALSE	High	Master Protein	B9EJ80	PDZ domain containing 8 OS=Mus musculus GN=Pdzd8 PE=1 SV=1	-0.08	0.06	-0.08	0.05	0.153224	0.295428	0.167072	0.318635	0.943	1.043	0.949	1.036	683.9	692.3	731.6	750.1	720.1	760	752.8	756.2	743.8	742.9	734.8	741.1	695.8	731.7	707.1	724.9	22	High	High	High	High	High	High	High	High	High	High	High	High	High	High	High	High
FALSE	High	Master Protein	Q62470	Integrin alpha-3 OS=Mus musculus GN=Itga3 PE=1 SV=1	0.19	0.03	0.16	0.06	0.153572	0.703711	0.114131	0.803748	1.143	1.022	1.121	1.042	69.7	66.7	66.4	56.1	58.6	61.1	57.9	50.7	62.1	66.8	69.3	76.3	64.7	65.9	66.9	63.2	3	High	High	High	High	High	High	High	High	High	High	High	High	High	High	High	High
FALSE	High	Master Protein	O89112	LanC-like protein 1 OS=Mus musculus GN=Lancl1 PE=1 SV=1	-0.05	0	-0.01	-0.04	0.154263	0.953212	0.948322	0.158969	0.968	1.001	0.996	0.973	4105.4	3986.3	3970.6	3920.8	4164.6	4047.2	4197.5	4055.1	3860.6	4051.4	4021.3	3943.5	4141	4112.4	4069.9	4026	14	High	High	High	High	High	High	High	High	High	High	High	High	High	High	High	High
FALSE	High	Master Protein	Q80ZQ9	Protein Simiate OS=Mus musculus GN=Fam206a PE=1 SV=2	-0.16	0.29	0.12	0.01	0.154371	0.0201618	0.20175	0.793498	0.895	1.22	1.084	1.007	17.3	15.9	19.6	18.5	19.7	20.2	21.6	19.1	21.8	20.2	22.4	21.8	21.2	26.5	22	21.3	2	High	High	High	High	High	High	High	High	High	High	High	High	High	High	High	High
FALSE	High	Master Protein	Q8C5H8	NAD kinase 2, mitochondrial OS=Mus musculus GN=Nadk2 PE=1 SV=2	0.05	-0.02	-0.01	0.03	0.154763	0.756961	0.911394	0.915863	1.032	0.983	0.995	1.02	976.2	988.9	940.9	964.5	911.7	936.9	947	942.7	967.8	943.8	964.6	936.4	944.6	925.5	982.8	923.5	17	High	High	High	High	High	High	High	High	High	High	High	High	High	High	High	High
FALSE	High	Master Protein	G3UWG2	T-cell lymphoma invasion and metastasis 1 OS=Mus musculus GN=Tiam1 PE=1 SV=1	0.08	0.02	0.06	0.04	0.156257	0.991132	0.425549	0.754781	1.06	1.015	1.043	1.031	154.1	155.9	152	152.5	148.3	144.2	145.2	142.9	156.1	155	145.8	162.5	155.5	146.5	142.9	159.5	10	High	High	High	High	High	High	High	High	High	High	High	High	High	High	High	High
FALSE	High	Master Protein	Q8R3V6	CUE domain-containing protein 1 OS=Mus musculus GN=Cuedc1 PE=2 SV=2	0.31	-0.24	0.08	-0.01	0.159831	0.8091	0.861853	0.930746	1.239	0.849	1.056	0.996	18.8	23.7	23	23.7	19.1	16	19.7	18.6	18.1	25.2	21.7	18	21.7	20.8	19.1	17	1	High	High	High	High	High	High	High	High	High	High	High	High	High	High	High	High
FALSE	High	Master Protein	H3BJR6	Sodium channel subunit beta-3 OS=Mus musculus GN=Scn3b PE=1 SV=1	0.18	-0.05	0.03	0.09	0.159871	0.835104	0.800175	0.95222	1.13	0.963	1.024	1.063	220.5	210.8	201.4	176.7	187.3	179.9	184.8	173	199.1	204.8	197.9	175	190.1	183.3	202.9	181	6	High	High	High	High	High	High	High	High	High	High	High	High	High	High	High	High
FALSE	High	Master Protein	Q5DTT2	PH and SEC7 domain-containing protein 1 OS=Mus musculus GN=Psd PE=1 SV=2	0.09	0.06	0.06	0.08	0.160475	0.530753	0.255269	0.368725	1.061	1.042	1.045	1.058	3137.2	2824.1	2911.8	2944.6	2678.2	2727.6	2790.5	2812.9	3012.2	3267.2	2965.5	3090.9	2841.3	3172.2	2772.5	2926.5	26	High	High	High	High	High	High	High	High	High	High	High	High	High	High	High	High
FALSE	High	Master Protein	P60122	RuvB-like 1 OS=Mus musculus GN=Ruvbl1 PE=1 SV=1	0.05	0	0.05	0	0.160861	0.929133	0.106454	0.984936	1.033	1.001	1.035	0.999	949.8	922.6	945.1	928.2	896.7	889.6	917.7	917.3	931.5	976.9	928.5	943.1	942.9	973.9	909.8	934.1	18	High	High	High	High	High	High	High	High	High	High	High	High	High	High	High	High
FALSE	High	Master Protein	Q9JIY2	E3 ubiquitin-protein ligase Hakai OS=Mus musculus GN=Cbll1 PE=1 SV=1	-0.19	0.16	0.01	-0.03	0.161019	0.391458	0.999166	0.95992	0.879	1.117	1.005	0.978	60.1	73.7	73	58.3	69.9	83.9	71.5	79.5	76.3	71.9	77.3	67.4	80.7	69.7	73	78.7	2	High	High	High	High	High	High	High	High	High	High	High	High	High	High	High	High
FALSE	High	Master Protein	Q9CWW6	Peptidyl-prolyl cis-trans isomerase NIMA-interacting 4 OS=Mus musculus GN=Pin4 PE=1 SV=1	-0.21	0	-0.2	-0.01	0.161786	0.880896	0.265678	0.976363	0.864	1.003	0.871	0.995	107.6	122.6	123	138.4	133.3	139.1	145.2	147.5	123.9	122.5	118.1	150.8	129.2	118.6	115.3	138.2	3	High	High	High	High	High	High	High	High	High	High	High	High	High	High	High	High
FALSE	High	Master Protein	E9QL80	Acyl-CoA:lysophosphatidylglycerol acyltransferase 1 OS=Mus musculus GN=Lpgat1 PE=1 SV=1	-0.08	-0.01	0.01	-0.1	0.162482	0.973283	0.838542	0.0835821	0.947	0.991	1.008	0.93	725.4	784.4	844.9	823.9	825.8	854.2	852.2	846.1	800.4	792.8	791.2	826.8	849.7	903	863.1	842.2	9	High	High	High	High	High	High	High	High	High	High	High	High	High	High	High	High
FALSE	Medium	Master Protein	Q9DB76	ER membrane protein complex subunit 9 OS=Mus musculus GN=Emc9 PE=1 SV=1	-0.22	-0.06	-0.15	-0.14	0.162971	0.994283	0.796794	0.419212	0.856	0.957	0.9	0.911	20.9	17.7	14	17.8	18.5	22.2	22.2	19.4	17.6	17	17	17	18.3	21.3	18.8	18.6	1	High	High	High	High	High	High	High	High	High	High	High	High	High	High	High	High
FALSE	High	Master Protein	F6UIS1	Endoplasmic reticulum-Golgi intermediate compartment protein 3 (Fragment) OS=Mus musculus GN=Ergic3 PE=1 SV=8	-0.07	-0.07	-0.02	-0.12	0.16331	0.652628	0.971657	0.0474358	0.952	0.953	0.986	0.92	349.2	396	392.2	365.4	385.4	393.7	430.4	401.4	353.2	356.3	365.1	373	392.6	418	391.4	386.8	6	High	High	High	High	High	High	High	High	High	High	High	High	High	High	High	High
FALSE	High	Master Protein	Q9D1A2	Cytosolic non-specific dipeptidase OS=Mus musculus GN=Cndp2 PE=1 SV=1	-0.02	-0.01	-0.04	0	0.163956	0.999858	0.0513116	0.92115	0.984	0.993	0.974	1.003	3245.6	3419.6	3363.5	3377.9	3386.7	3417.4	3475.1	3431.9	3323.5	3367.7	3381.9	3321.9	3330.2	3357.6	3280.3	3342.9	19	High	High	High	High	High	High	High	High	High	High	High	High	High	High	High	High
FALSE	High	Master Protein	P48758	Carbonyl reductase [NADPH] 1 OS=Mus musculus GN=Cbr1 PE=1 SV=3	0.03	-0.01	0.02	0	0.164262	0.655811	0.678442	0.999958	1.019	0.992	1.014	0.997	11626.2	11070.3	10953.1	10889.2	10903.5	10654.9	10800.9	10812.4	11034.5	10818.2	11183.5	10784.3	11076.9	10843.8	11129.5	10798	24	High	High	High	High	High	High	High	High	High	High	High	High	High	High	High	High
FALSE	High	Master Protein	E9PUP9	Ephrin type-A receptor 5 OS=Mus musculus GN=Epha5 PE=1 SV=1	0.07	-0.01	-0.02	0.08	0.164698	0.964749	0.95252	0.151532	1.049	0.992	0.987	1.054	160.4	165.5	156.8	174.1	154.3	148.6	156.3	158	163.2	158.4	166.4	160.1	151.7	160.6	141.7	155	3	High	High	High	High	High	High	High	High	High	High	High	High	High	High	High	High
FALSE	High	Master Protein	Q61324	Aryl hydrocarbon receptor nuclear translocator 2 OS=Mus musculus GN=Arnt2 PE=1 SV=2	0.36	0.25	0.3	0.31	0.164806	0.866267	0.280292	0.681361	1.284	1.187	1.232	1.237	9.3	9.1	10.2	9	6.4	8	9.5	5.8	8	11.1	10.7	11.6	7.8	10.9	8.9	8.7	5	High	High	High	High	High	High	High	High	High	High	High	High	High	High	High	High
FALSE	High	Master Protein	F8WJ74	GRAM domain-containing protein 1A OS=Mus musculus GN=Gramd1a PE=1 SV=1	0.18	0.09	0.13	0.14	0.166357	0.547039	0.30568	0.3335	1.131	1.062	1.092	1.1	121.1	115	129.4	125.9	98.4	113.3	125.5	105.2	124.4	136.1	137.9	126.5	128.9	119.1	119.3	114.5	4	High	High	High	High	High	High	High	High	High	High	High	High	High	High	High	High
FALSE	High	Master Protein	Q8BG05	Heterogeneous nuclear ribonucleoprotein A3 OS=Mus musculus GN=Hnrnpa3 PE=1 SV=1	0.07	-0.02	0.02	0.03	0.166732	0.99058	0.801712	0.729324	1.049	0.987	1.016	1.019	10911.4	10397.6	10221.9	9609.9	9907.4	9880	9639	9766.8	9998.6	10301.5	10506.8	10043.6	9960.4	9847.6	10007	10138.2	7	High	High	High	High	High	High	High	High	High	High	High	High	High	High	High	High
FALSE	High	Master Protein	Q8CJF8	Protein argonaute-4 OS=Mus musculus GN=Ago4 PE=2 SV=2	-0.28	0.11	-0.19	0.02	0.168329	0.738914	0.523215	0.99759	0.825	1.077	0.874	1.016	26.4	21	27.1	19.4	30.7	25.1	26.7	30.6	22.1	29.1	27.7	23.3	23.7	23.7	26.3	26.3	1	High	High	High	High	High	High	High	High	High	High	High	High	High	High	High	High
FALSE	High	Master Protein	Q7TPE5	Probable RNA polymerase II nuclear localization protein SLC7A6OS OS=Mus musculus GN=Slc7a6os PE=1 SV=1	-0.11	0.02	0.06	-0.15	0.168476	0.58476	0.387082	0.0936515	0.927	1.011	1.04	0.901	114.5	105.3	111	109.2	114.8	119.6	117.9	120.8	109.6	127.3	111.9	110.8	125.5	132	121.6	120.2	5	High	High	High	High	High	High	High	High	High	High	High	High	High	High	High	High
FALSE	Medium	Master Protein	Q9ERQ8	Carbonic anhydrase 7 OS=Mus musculus GN=Ca7 PE=1 SV=2	0.14	0.21	0.11	0.25	0.168654	0.527339	0.715291	0.0998182	1.099	1.161	1.076	1.186	120.1	101.2	94.8	93.6	99.9	90.1	88.2	80.6	115.7	114.8	112.6	99.8	98	98.9	93.8	90.3	1	High	High	High	High	High	High	High	High	High	High	High	High	High	High	High	High
FALSE	High	Master Protein	Q9D7V2	LysM and putative peptidoglycan-binding domain-containing protein 2 OS=Mus musculus GN=Lysmd2 PE=1 SV=2	0.04	-0.08	0.01	-0.05	0.169851	0.0223369	0.994018	0.493284	1.027	0.945	1.008	0.963	496	471.2	462	474.3	465.2	443.2	461.1	459.9	449.4	452.1	444.6	444.5	438.3	468.6	471.5	459.6	5	High	High	High	High	High	High	High	High	High	High	High	High	High	High	High	High
FALSE	High	Master Protein	Q8R0P4	Mth938 domain-containing protein OS=Mus musculus GN=Aamdc PE=1 SV=1	0.13	-0.07	0.07	-0.02	0.169919	0.551273	0.634443	0.98753	1.091	0.951	1.05	0.989	702.8	703.9	692.8	651.2	686.1	653.9	614.2	625.1	675.6	683.1	651.8	634.2	694.1	633.6	656.2	686.6	10	High	High	High	High	High	High	High	High	High	High	High	High	High	High	High	High
FALSE	High	Master Protein	Q9D906	Ubiquitin-like modifier-activating enzyme ATG7 OS=Mus musculus GN=Atg7 PE=1 SV=1	-0.04	-0.07	-0.03	-0.08	0.170676	0.0142965	0.716472	0.00194695	0.975	0.95	0.982	0.943	1995.4	2089.9	2138.6	2072.8	2168.6	2106.9	2160.2	2109.7	1949.1	1975.1	1990.3	1981.4	2101.3	2156.8	2092.7	2074.1	22	High	High	High	High	High	High	High	High	High	High	High	High	High	High	High	High
FALSE	High	Master Protein	Q9CQ10	Charged multivesicular body protein 3 OS=Mus musculus GN=Chmp3 PE=1 SV=3	0.05	-0.05	0.02	-0.02	0.170729	0.268669	0.449086	0.620507	1.036	0.967	1.017	0.985	1360.1	1357.4	1382.3	1310.4	1343.9	1321.2	1301.2	1285.5	1303.6	1313.9	1341.8	1313.3	1338.8	1328.7	1377	1315.6	9	High	High	High	High	High	High	High	High	High	High	High	High	High	High	High	High
FALSE	High	Master Protein	P02802	Metallothionein-1 OS=Mus musculus GN=Mt1 PE=1 SV=1	-0.18	0.3	0.03	0.09	0.171239	0.231752	0.942811	0.983555	0.881	1.229	1.018	1.064	146.1	118.3	157.7	145.9	226.3	161.9	154	169.5	142.6	169.1	192.5	190.5	188.4	143.2	164.6	172.9	2	High	High	High	High	High	High	High	High	High	High	High	High	High	High	High	High
FALSE	High	Master Protein	Q9WUB3	Glycogen phosphorylase, muscle form OS=Mus musculus GN=Pygm PE=1 SV=3	-0.12	-0.01	-0.07	-0.06	0.171779	0.82005	0.490701	0.395675	0.921	0.995	0.954	0.96	2844.5	2971.4	2830.6	2810.9	3019.3	3071.2	3280	3091.6	3017.4	2452.7	2953.6	2698.3	2889	2903.2	2978	3022.5	32	High	High	High	High	High	High	High	High	High	High	High	High	High	High	High	High
FALSE	High	Master Protein	Q8C8R3	Ankyrin-2 OS=Mus musculus GN=Ank2 PE=1 SV=2	0.04	0	0.01	0.03	0.172163	0.996749	0.999787	0.264985	1.03	0.997	1.004	1.023	31823.4	30506	31095.5	30939.6	29705	29578.2	30552	31086.3	31079.4	31662.1	30765.1	30531.3	29919.6	30559.3	29914.4	30636.9	100	High	High	High	High	High	High	High	High	High	High	High	High	High	High	High	High
FALSE	High	Master Protein	Q8R2U6	Diphosphoinositol polyphosphate phosphohydrolase 2 OS=Mus musculus GN=Nudt4 PE=1 SV=1	-0.38	0.55	-0.07	0.25	0.172317	0.139423	0.948938	0.906905	0.767	1.468	0.95	1.185	17.5	22.4	18	18	28.2	24.3	21.5	22.6	28.4	26.4	17.9	26.4	27.8	19.2	23	21.6	3	High	High	High	High	High	High	High	High	High	High	High	High	High	High	High	High
FALSE	High	Master Protein	G5E902	MCG10343, isoform CRA_b OS=Mus musculus GN=Slc25a3 PE=1 SV=1	-0.08	0	-0.02	-0.05	0.172507	0.999884	0.876807	0.443933	0.949	1.001	0.986	0.963	13979.7	14389	15137.1	15780.7	15465.2	15416.1	15854.6	15633	14494.2	14332.4	15062.5	15260.4	14957.8	15665.6	15431.8	15245.7	20	High	High	High	High	High	High	High	High	High	High	High	High	High	High	High	High
FALSE	High	Master Protein	A2A4A1	DnaJ homolog subfamily C member 24 OS=Mus musculus GN=Dnajc24 PE=1 SV=1	0.34	-0.31	0.11	-0.09	0.172579	0.217609	0.717786	0.799917	1.264	0.804	1.082	0.939	16.8	12.7	16.7	14.5	11	15	9.3	13.8	12.6	12.4	13.4	10.8	13.5	14.9	13.1	12.3	2	High	High	High	High	High	High	High	High	High	High	High	High	High	High	High	High
FALSE	High	Master Protein	Q3UN16	Probable G-protein coupled receptor 162 OS=Mus musculus GN=Gpr162 PE=1 SV=2	-0.05	0.08	0.02	0.01	0.173268	0.102028	0.999923	0.992706	0.963	1.06	1.017	1.005	336.6	332.1	322.2	347.6	345.3	340.9	370	348.9	346.7	358.8	350.9	358.3	348.9	356.8	336.1	364.9	9	High	High	High	High	High	High	High	High	High	High	High	High	High	High	High	High
FALSE	High	Master Protein	Q9DCM7	Nucleus accumbens-associated protein 2 OS=Mus musculus GN=Nacc2 PE=2 SV=1	0.13	0.11	0.04	0.2	0.173398	0.253196	0.751808	0.0344228	1.092	1.082	1.028	1.149	50.5	47.5	46.3	51.8	46	43.8	48.4	40.8	51.8	54.2	57.9	49.2	48.8	45.8	45.2	46.4	1	High	High	High	High	High	High	High	High	High	High	High	High	High	High	High	High
FALSE	High	Master Protein	H3BIW6	Phosphoinositide phospholipase C OS=Mus musculus GN=Plch2 PE=1 SV=1	-0.07	0.06	-0.01	0	0.173463	0.302241	0.992362	0.999598	0.952	1.042	0.993	1	729.1	825.6	777.7	789.8	800.3	803.1	852.4	843.1	851.7	814.2	782.7	819.4	809.8	831.5	815.5	818.2	23	High	High	High	High	High	High	High	High	High	High	High	High	High	High	High	High
FALSE	High	Master Protein	Q8BGR8	GSK3-beta interaction protein OS=Mus musculus GN=Gskip PE=2 SV=1	0.12	-0.04	0.06	0.03	0.17355	0.857315	0.684283	0.989517	1.085	0.975	1.039	1.018	180.9	201.5	189.1	191.1	182.4	168.4	159.7	190	188.6	179.7	188.4	182.4	182.4	196.8	170.1	181.9	2	High	High	High	High	High	High	High	High	High	High	High	High	High	High	High	High
FALSE	High	Master Protein	V9GX34	Protein Csmd2 OS=Mus musculus GN=Csmd2 PE=1 SV=2	-0.24	0.18	-0.05	-0.01	0.173727	0.171937	0.997667	0.997407	0.845	1.135	0.967	0.992	139.4	162.1	141.8	137.6	144.9	172.4	168.6	164.2	156	163.2	180.1	151.1	170.5	156.3	165.6	151.1	7	High	High	High	High	High	High	High	High	High	High	High	High	High	High	High	High
FALSE	High	Master Protein	Q4VC33	Macrophage erythroblast attacher OS=Mus musculus GN=Maea PE=1 SV=1	-0.02	-0.01	-0.03	0	0.173854	0.992188	0.206879	0.998357	0.986	0.994	0.978	1.001	502.9	540.8	540.6	543.1	540.2	592.9	549.1	548	539.1	524.7	539.9	535.3	534.8	519.7	539	538.2	8	High	High	High	High	High	High	High	High	High	High	High	High	High	High	High	High
FALSE	High	Master Protein	Q8CAQ8	MICOS complex subunit Mic60 OS=Mus musculus GN=Immt PE=1 SV=1	-0.02	0.01	0.01	-0.02	0.174024	0.682091	1	0.706857	0.988	1.005	1.005	0.988	18427.6	18374.8	18261.9	18514	18664	18589.3	18563.6	18718.6	18426	18577	18676.3	18384.1	18705.4	18732.1	18820.9	18277.2	4	High	High	High	High	High	High	High	High	High	High	High	High	High	High	High	High
FALSE	High	Master Protein	Q9R1C6	Diacylglycerol kinase epsilon OS=Mus musculus GN=Dgke PE=1 SV=1	-0.07	0.05	-0.04	0.03	0.174209	0.618195	0.424963	0.930471	0.956	1.036	0.97	1.02	744.9	795.7	810.7	759.9	782	801.8	870.6	825.8	805.3	805.7	807.5	783.7	765	787.9	791.1	813.5	10	High	High	High	High	High	High	High	High	High	High	High	High	High	High	High	High
FALSE	High	Master Protein	Q3UYC0	Protein phosphatase 1H OS=Mus musculus GN=Ppm1h PE=1 SV=1	0.03	-0.05	0.02	-0.04	0.177706	0.107657	0.554054	0.385491	1.021	0.967	1.013	0.975	1937.4	1937.2	1969.5	2006.5	1947.2	1925.6	1852.3	1900	1899	1961.2	1856	1877.7	1932.4	1966.4	1920.1	1942.3	15	High	High	High	High	High	High	High	High	High	High	High	High	High	High	High	High
FALSE	High	Master Protein	P55288	Cadherin-11 OS=Mus musculus GN=Cdh11 PE=1 SV=1	0.1	-0.1	0.03	-0.04	0.18007	0.315998	0.67871	0.876879	1.069	0.933	1.024	0.973	1234.8	1210.4	1216.7	1126.1	1160.7	1116	1154.2	1086.4	1100.8	1199.7	1163.2	1101.1	1136.3	1189.5	1203.8	1124.9	19	High	High	High	High	High	High	High	High	High	High	High	High	High	High	High	High
FALSE	High	Master Protein	Q9R0M5	Thiamin pyrophosphokinase 1 OS=Mus musculus GN=Tpk1 PE=1 SV=1	-0.15	0.08	-0.06	0	0.181183	0.57743	0.795952	0.999987	0.903	1.061	0.956	1.002	108.2	120	104	126.3	125.6	113.7	134.1	126.6	120.7	118.6	121.4	120.9	118.4	121.4	121.2	120	2	High	High	High	High	High	High	High	High	High	High	High	High	High	High	High	High
FALSE	High	Master Protein	P31001	Desmin OS=Mus musculus GN=Des PE=1 SV=3	0.2	-0.08	0.09	0.03	0.181194	0.977939	0.895399	0.699459	1.152	0.947	1.066	1.024	341.8	361.7	401.4	366	315.7	316	346.9	311.4	323	349.4	339.8	431	306.6	332.6	366.6	340.5	9	High	High	High	High	High	High	High	High	High	High	High	High	High	High	High	High
FALSE	High	Master Protein	E9Q2U6	Casein kinase I isoform alpha OS=Mus musculus GN=Csnk1a1 PE=1 SV=1	0.33	-0.24	0.18	-0.09	0.181413	0.628968	0.346148	0.867311	1.261	0.848	1.135	0.942	51.9	44.2	53.2	36.7	33.8	41.8	34.4	42.3	36.9	42.8	47.9	38.5	42.9	43.3	48.9	42.1	1	High	High	High	High	High	High	High	High	High	High	High	High	High	High	High	High
FALSE	High	Master Protein	Q8VCG9	Regulatory factor X-associated protein OS=Mus musculus GN=Rfxap PE=2 SV=2	-0.26	0.19	-0.39	0.32	0.181484	0.546785	0.0641803	0.243907	0.835	1.143	0.763	1.251	7.2	9.1	7.9	7.8	13	9.4	9.5	8.1	9.7	8.7	9.1	8.9	6.9	7.5	9.3	6.7	1	High	High	High	High	High	High	High	High	High	High	High	High	High	High	High	High
FALSE	High	Master Protein	Q8BKR5	Protein phosphatase 1 regulatory subunit 37 OS=Mus musculus GN=Ppp1r37 PE=1 SV=1	0.1	0.01	0.02	0.09	0.182473	0.98313	0.981463	0.185881	1.075	1.004	1.014	1.065	232.4	216.9	231.6	235.8	209.3	222.6	207.8	228.3	237	233.5	221.7	232.6	225.4	221.6	216.2	212.5	12	High	High	High	High	High	High	High	High	High	High	High	High	High	High	High	High
FALSE	High	Master Protein	Q6P9K8	Caskin-1 OS=Mus musculus GN=Caskin1 PE=1 SV=2	0.06	0.02	0.05	0.03	0.182976	0.707806	0.308469	0.501929	1.043	1.017	1.036	1.024	4265.2	4098	4240.3	4388.9	4011.8	4108.1	4049.7	4272.5	4330.7	4365.6	4250.4	4320.3	4281.1	4166	4211	4239	45	High	High	High	High	High	High	High	High	High	High	High	High	High	High	High	High
FALSE	High	Master Protein	Q3UGF1	WD repeat-containing protein 19 OS=Mus musculus GN=Wdr19 PE=1 SV=1	0.08	-0.05	0.02	0.01	0.183203	0.477311	0.97932	0.988732	1.058	0.968	1.015	1.009	318.5	319.4	300	306.1	294.9	311.8	295.3	282.5	296.4	308.2	288.8	309.8	291.7	302.8	303.7	296.1	8	High	High	High	High	High	High	High	High	High	High	High	High	High	High	High	High
FALSE	High	Master Protein	Q3LAC4	Phosphatidylinositol 3,4,5-trisphosphate-dependent Rac exchanger 2 protein OS=Mus musculus GN=Prex2 PE=1 SV=2	0.09	0.04	0.04	0.09	0.183309	0.977124	0.724364	0.449226	1.063	1.03	1.031	1.063	761	669.4	652	627.9	632.9	606.3	629.9	612.9	659.7	731.9	702.3	655	653.7	627.4	686.3	620.6	20	High	High	High	High	High	High	High	High	High	High	High	High	High	High	High	High
FALSE	High	Master Protein	P09671	Superoxide dismutase [Mn], mitochondrial OS=Mus musculus GN=Sod2 PE=1 SV=3	-0.08	-0.04	0	-0.13	0.183583	0.946989	0.999992	0.0726522	0.944	0.972	1.001	0.916	4266	4334.8	4083.5	4531.7	4541.9	4494.9	4568.8	4587.9	4180.1	4129	4175.5	4492.1	4478.8	4770.5	4324.8	4644	13	High	High	High	High	High	High	High	High	High	High	High	High	High	High	High	High
FALSE	High	Master Protein	Q9JLV1	BAG family molecular chaperone regulator 3 OS=Mus musculus GN=Bag3 PE=1 SV=2	-0.15	0.11	-0.03	-0.02	0.183889	0.469703	0.999263	0.94195	0.903	1.076	0.982	0.989	196.2	219.7	197.7	201.6	221	226.2	221.2	207.2	220	200.7	209.8	226	211.6	209	223	228.5	7	High	High	High	High	High	High	High	High	High	High	High	High	High	High	High	High
FALSE	High	Master Protein	Q8BVU5	ADP-ribose pyrophosphatase, mitochondrial OS=Mus musculus GN=Nudt9 PE=1 SV=1	-0.09	0.09	-0.06	0.06	0.184195	0.176529	0.457107	0.442461	0.938	1.066	0.959	1.043	464	485	517.6	525.1	542.6	535.7	505.7	532	542.1	507.6	532.6	535.3	521	482.7	519.5	504.3	10	High	High	High	High	High	High	High	High	High	High	High	High	High	High	High	High
FALSE	High	Master Protein	A2AJI0	MAP7 domain-containing protein 1 OS=Mus musculus GN=Map7d1 PE=1 SV=1	-0.03	-0.02	-0.02	-0.03	0.1857	0.999284	0.844159	0.620383	0.978	0.988	0.988	0.978	2799	2877.1	2890.6	2891	2985	2977.2	2922.9	2911.6	2978.5	2802.2	2856.2	2841.8	2981.4	2886.3	2941.2	2859.5	2	High	High	High	High	High	High	High	High	High	High	High	High	High	High	High	High
FALSE	High	Master Protein	P17095	High mobility group protein HMG-I/HMG-Y OS=Mus musculus GN=Hmga1 PE=1 SV=4	0.13	-0.1	0.01	0.02	0.185889	0.471675	0.982079	0.988829	1.092	0.931	1.005	1.011	544.3	522.7	529.5	468.3	513.8	484.4	436.1	479.5	484.9	481.6	494.4	495.9	491.3	477	496.5	470.9	6	High	High	High	High	High	High	High	High	High	High	High	High	High	High	High	High
FALSE	Medium	Master Protein	A0A140LJI2	Zinc finger protein 580 OS=Mus musculus GN=Zfp580 PE=1 SV=1	-0.22	-0.12	-0.2	-0.14	0.185908	0.775847	0.375826	0.493628	0.857	0.922	0.873	0.905	18.7	22.3	21.7	25.2	24.8	25.7	27.6	25.7	24.9	16.5	20.7	19.9	24.6	21.5	23	21.9	1	High	High	High	High	High	High	High	High	High	High	High	High	High	High	High	High
FALSE	Medium	Master Protein	Q61666	Protein HIRA OS=Mus musculus GN=Hira PE=1 SV=3	0.51	-0.38	0	0.14	0.186334	0.492083	0.991183	0.97243	1.429	0.77	0.998	1.102	12.9	13.8	8.5	12.8	8.9	9.2	6.3	11.4	7.7	9.2	11.4	10.7	8.3	8.2	9.8	10.3	1	High	High	High	High	High	High	High	High	High	High	High	High	High	High	High	High
FALSE	Medium	Master Protein	Q9CPW5	Translocon-associated protein subunit beta OS=Mus musculus GN=Ssr2 PE=1 SV=1	0.25	0.04	0.13	0.16	0.186371	0.951144	0.602735	0.502044	1.192	1.025	1.093	1.119	196.4	196.3	167	156.6	157.2	171.2	135.9	146.7	193.3	197.5	172.5	178.3	175.1	145.7	192.9	157.3	1	High	High	High	High	High	High	High	High	High	High	High	High	High	High	High	High
FALSE	High	Master Protein	P35980	60S ribosomal protein L18 OS=Mus musculus GN=Rpl18 PE=1 SV=3	-0.04	0.02	-0.02	0	0.18694	0.529937	0.889237	0.999883	0.973	1.014	0.984	1.003	1676.4	1880.2	1955	1964.1	1943.3	1964	1976.8	2056.5	1948.5	1909.7	1940.2	1965	1909.6	1992.6	1924	1952.9	9	High	High	High	High	High	High	High	High	High	High	High	High	High	High	High	High
FALSE	High	Master Protein	Q68FL6	Methionine--tRNA ligase, cytoplasmic OS=Mus musculus GN=Mars PE=1 SV=1	-0.04	0.03	0	-0.01	0.187395	0.459509	0.996413	0.970062	0.973	1.021	0.998	0.995	2332.4	2361.4	2320	2405.3	2369	2393.4	2451.3	2432.4	2383.8	2361.8	2409.4	2421.6	2430.7	2387.7	2352.6	2453	1	High	High	High	High	High	High	High	High	High	High	High	High	High	High	High	High
FALSE	High	Master Protein	Q60519	Semaphorin-5B OS=Mus musculus GN=Sema5b PE=2 SV=2	0.14	-0.18	-0.04	0	0.187399	0.0594814	0.992685	0.768194	1.099	0.882	0.972	0.998	94.1	91.7	100.7	107.6	85.9	91.3	92.3	80.5	88.9	74.7	90.8	83	86.8	83.3	100.2	85.3	4	High	High	High	High	High	High	High	High	High	High	High	High	High	High	High	High
FALSE	Medium	Master Protein	A0A0R4J0I4	CTF18, chromosome transmission fidelity factor 18 homolog (S. cerevisiae), isoform CRA_a OS=Mus musculus GN=Chtf18 PE=1 SV=1	0.34	-0.1	0.01	0.23	0.187693	0.846185	0.986317	0.743431	1.265	0.931	1.006	1.171	120.4	122.4	168	141.7	109	118.2	87.7	99.4	112.9	116.2	129.6	134.4	156.6	93.4	117.6	78	1	High	High	High	High	High	High	High	High	High	High	High	High	High	High	High	High
FALSE	High	Master Protein	A0A0R4J0C1	Homeobox protein DLX-6 (Fragment) OS=Mus musculus GN=Dlx6 PE=1 SV=1	0.17	-0.29	-0.11	-0.01	0.187798	0.0602767	0.981733	0.987826	1.125	0.82	0.927	0.995	36.2	34.7	30.8	32	31.3	30.8	24.7	28.5	23.8	26.5	28.2	31.5	31.5	28	26.9	25.8	2	High	High	High	High	High	High	High	High	High	High	High	High	High	High	High	High
FALSE	High	Master Protein	Q9CZ42	ATP-dependent (S)-NAD(P)H-hydrate dehydratase OS=Mus musculus GN=Naxd PE=1 SV=1	-0.03	-0.03	0.01	-0.07	0.18787	0.572652	0.987887	0.011683	0.977	0.977	1.005	0.949	2707.4	2756.6	2780.9	2794.7	2860.1	2760.6	2933.2	2807.4	2657.1	2666.4	2743.8	2784.3	2847.1	2847.4	2862.1	2850.2	13	High	High	High	High	High	High	High	High	High	High	High	High	High	High	High	High
FALSE	High	Master Protein	Q9CRD4	Dysbindin domain-containing protein 2 OS=Mus musculus GN=Dbndd2 PE=1 SV=1	-0.12	0.19	0.04	0.03	0.189392	0.00807493	0.723373	0.853215	0.92	1.137	1.027	1.019	107.3	99.6	102	95.8	100.4	109.2	113.6	109.9	112.8	116.6	116.6	112.5	105	110.3	117.4	114.9	2	High	High	High	High	High	High	High	High	High	High	High	High	High	High	High	High
FALSE	High	Master Protein	Q9DCG2	CD302 antigen OS=Mus musculus GN=Cd302 PE=1 SV=2	0.26	-0.1	0.16	0	0.190311	0.865907	0.759146	0.977442	1.197	0.931	1.118	0.997	19.4	18.7	18.3	17.6	13.8	18.7	17.4	11.6	15.7	16.1	18.4	18.9	17.3	17.3	14.1	18	1	High	High	High	High	High	High	High	High	High	High	High	High	High	High	High	High
FALSE	High	Master Protein	Q6DFZ1	Golgi-specific brefeldin A-resistance factor 1 OS=Mus musculus GN=Gbf1 PE=1 SV=1	-0.05	-0.03	0.04	-0.12	0.190821	0.999895	0.983701	0.097096	0.965	0.977	1.025	0.92	583.8	675.7	677.3	632.5	676.3	678.2	700.3	675.8	615.2	633.7	643.7	668.3	697.4	699.6	690.8	671.4	17	High	High	High	High	High	High	High	High	High	High	High	High	High	High	High	High
FALSE	High	Master Protein	A0A0R4J087	Transporter OS=Mus musculus GN=Slc6a17 PE=1 SV=1	0.03	0.09	0.03	0.09	0.19125	0.0151352	0.585051	0.00340342	1.023	1.061	1.023	1.062	1296.4	1283.9	1277.7	1333	1233.7	1246.7	1274.6	1278.7	1379.3	1409.3	1358.2	1322.6	1295.5	1252.8	1296.4	1282.4	13	High	High	High	High	High	High	High	High	High	High	High	High	High	High	High	High
FALSE	High	Master Protein	Q8BTJ4	Bis(5'-adenosyl)-triphosphatase enpp4 OS=Mus musculus GN=Enpp4 PE=1 SV=1	-0.08	-0.07	-0.16	0	0.191524	0.998758	0.342782	0.943603	0.943	0.952	0.896	1.002	84.9	97.3	97.7	97.7	109.9	102.9	99.5	103.9	99.5	89.6	89.4	96.2	93	109	90.7	92.3	2	High	High	High	High	High	High	High	High	High	High	High	High	High	High	High	High
FALSE	High	Master Protein	P61460	DEP domain-containing protein 5 OS=Mus musculus GN=Depdc5 PE=1 SV=2	-0.06	0.04	-0.02	0	0.191789	0.504701	0.999938	0.907629	0.962	1.025	0.986	0.999	450.5	488.3	483.4	493.6	495.1	503	511	507.2	470.1	484.7	516.9	511.3	498.3	523.6	497.9	494	14	High	High	High	High	High	High	High	High	High	High	High	High	High	High	High	High
FALSE	High	Master Protein	P08226	Apolipoprotein E OS=Mus musculus GN=Apoe PE=1 SV=2	0.08	-0.03	0.09	-0.04	0.191887	0.874028	0.135612	0.766816	1.055	0.98	1.061	0.975	6160	6253.4	5786.5	5858.8	5729.3	5389	6103.7	5654.4	5816.1	6035.9	5892.1	5880.5	6061.9	5955.4	6138.6	6017.3	23	High	High	High	High	High	High	High	High	High	High	High	High	High	High	High	High
FALSE	High	Master Protein	Q921F2	TAR DNA-binding protein 43 OS=Mus musculus GN=Tardbp PE=1 SV=1	0.06	-0.01	0.03	0.02	0.192765	0.999963	0.883672	0.537044	1.04	0.994	1.024	1.011	2200.6	2127	2006.4	2096	2058.6	2003.3	2037.2	2022.8	2146.1	2100.5	2098.9	2073.8	2074.4	1986	2081.2	2083.3	8	High	High	High	High	High	High	High	High	High	High	High	High	High	High	High	High
FALSE	Medium	Master Protein	Q9DAI6	Protein FAM135B OS=Mus musculus GN=Fam135b PE=1 SV=3	-0.31	0.09	-0.31	0.09	0.192775	0.986325	0.424159	0.995312	0.807	1.064	0.804	1.068	10.7	9.4	7.2	12.1	15.1	12.5	11.7	12.3	12	11.5	9.9	7.7	13.4	9.1	8.9	10.9	1	High	High	High	High	High	High	High	High	High	High	High	High	High	High	High	High
FALSE	High	Master Protein	A7E1Z5	Anion exchange protein OS=Mus musculus GN=Slc4a4 PE=1 SV=1	-0.1	0	-0.03	-0.07	0.193735	0.999971	0.735881	0.662234	0.932	1.002	0.977	0.955	5299	5645.2	5078.7	5115.4	5547.9	5764.7	5623.3	5550.5	5735.1	4954.5	5341.3	5095.3	5402.9	5495.8	5450.2	5470.1	4	High	High	High	High	High	High	High	High	High	High	High	High	High	High	High	High
FALSE	High	Master Protein	P58463	Forkhead box protein P2 OS=Mus musculus GN=Foxp2 PE=1 SV=2	-0.19	0.03	-0.15	-0.02	0.1943	0.972978	0.504697	0.99133	0.876	1.019	0.904	0.988	28.7	37.7	42.8	37.5	41.2	38.8	44.7	48	37.3	33.6	40.3	39.4	41.4	36.7	34.9	41	1	High	High	High	High	High	High	High	High	High	High	High	High	High	High	High	High
FALSE	High	Master Protein	O35393	Ephrin-B3 OS=Mus musculus GN=Efnb3 PE=1 SV=1	-0.13	-0.06	-0.09	-0.1	0.19432	0.438709	0.38263	0.229446	0.911	0.96	0.939	0.932	291.4	328.2	312	297.6	362.7	346.9	322.4	303.7	299	273.6	289.5	295.7	323.2	309.3	299.7	318.9	5	High	High	High	High	High	High	High	High	High	High	High	High	High	High	High	High
FALSE	High	Master Protein	P56387	Dynein light chain Tctex-type 3 OS=Mus musculus GN=Dynlt3 PE=1 SV=1	0.13	0.04	0.02	0.14	0.19546	0.989527	0.921429	0.311286	1.091	1.026	1.017	1.101	268.4	322.5	283.5	300.5	265.9	284	254	268.9	311.7	301.9	277.8	296.8	277.8	266.2	260.9	296.8	1	High	High	High	High	High	High	High	High	High	High	High	High	High	High	High	High
FALSE	High	Master Protein	A0A0R4J0I1	MCG1051009 OS=Mus musculus GN=Serpina3k PE=1 SV=1	0.29	0.02	0.35	-0.04	0.196117	0.999948	0.056619	0.848581	1.224	1.016	1.276	0.975	231.6	232.4	169.8	178.2	163.5	145.2	196.5	168.5	205.2	207.9	178.5	210.3	208.3	242.5	215.2	194.1	5	High	High	High	High	High	High	High	High	High	High	High	High	High	High	High	High
FALSE	High	Master Protein	Q9Z0S6	Claudin-10 OS=Mus musculus GN=Cldn10 PE=1 SV=2	-0.18	-0.01	-0.04	-0.15	0.196469	0.999109	0.984674	0.386968	0.88	0.996	0.972	0.902	191	230	247.4	278.3	269.6	272.7	279.1	258.8	260.9	212.7	235.6	239.6	255.7	275.5	253.3	271.5	5	High	High	High	High	High	High	High	High	High	High	High	High	High	High	High	High
FALSE	High	Master Protein	E0CY61	tRNA methyltransferase 10 homolog A (Fragment) OS=Mus musculus GN=Trmt10a PE=1 SV=1	0.38	-0.14	0.36	-0.12	0.197044	0.997699	0.202929	0.99835	1.305	0.906	1.283	0.922	13.5	16.8	16.7	15.8	12.9	12	14.9	10.1	13.6	15.9	20.2	12.6	18	13	15.7	16.3	2	High	High	High	High	High	High	High	High	High	High	High	High	High	High	High	High
FALSE	High	Master Protein	S4R2S8	Ankyrin-3 OS=Mus musculus GN=Ank3 PE=1 SV=1	-0.27	0.13	-0.05	-0.1	0.197456	0.662644	0.997765	0.663418	0.828	1.091	0.967	0.934	44.4	40	33.3	50.7	43.9	51.5	50.4	54	48.8	43.4	42.9	48.8	58.3	52.3	46.4	46.3	1	High	High	High	High	High	High	High	High	High	High	High	High	High	High	High	High
FALSE	High	Master Protein	Q6P1H6	Ankyrin repeat and LEM domain-containing protein 2 OS=Mus musculus GN=Ankle2 PE=1 SV=2	0.17	-0.16	0.1	-0.08	0.197584	0.297655	0.361645	0.50768	1.128	0.895	1.069	0.944	287.2	287.4	272.4	234.5	258.3	240.4	255.7	234.1	248.8	257.6	252.1	240.9	258.8	255.7	273.5	271.6	10	High	High	High	High	High	High	High	High	High	High	High	High	High	High	High	High
FALSE	High	Master Protein	Q99JP6	Homer protein homolog 3 OS=Mus musculus GN=Homer3 PE=1 SV=2	-0.16	0.14	-0.01	-0.01	0.19802	0.199437	0.992103	0.991707	0.893	1.101	0.992	0.992	197.6	192.5	190.5	216.9	212	224.9	197.9	226.3	223.7	212.3	206.7	217.4	212.1	228.4	207.6	221.1	6	High	High	High	High	High	High	High	High	High	High	High	High	High	High	High	High
FALSE	High	Master Protein	V9GXM1	ADP-ribosylation factor GTPase-activating protein 1 OS=Mus musculus GN=Arfgap1 PE=1 SV=1	0.04	0.01	0.05	0	0.199466	0.947467	0.231749	0.970331	1.028	1.005	1.036	0.997	3324.1	3414.3	3200.7	3188.5	3106.1	3167.3	3187.5	3179.5	3125.8	3310.6	3319.6	3245.8	3265	3178.1	3350.4	3308.1	23	High	High	High	High	High	High	High	High	High	High	High	High	High	High	High	High
FALSE	High	Master Protein	A0A1B0GR85	Protein 2900026A02Rik OS=Mus musculus GN=2900026A02Rik PE=1 SV=1	0.09	0.04	0.02	0.11	0.199495	0.804513	0.826606	0.186364	1.066	1.025	1.013	1.078	711.5	697.6	629.9	654.6	635.9	598.7	654.2	632.5	709.8	721.6	660	676.5	624.5	634.5	678.5	651.1	8	High	High	High	High	High	High	High	High	High	High	High	High	High	High	High	High
FALSE	High	Master Protein	G3UX80	Protein Ccdc28a OS=Mus musculus GN=Ccdc28a PE=1 SV=1	0.2	-0.05	0.24	-0.09	0.200066	0.774967	0.498969	0.992358	1.149	0.967	1.182	0.94	133.9	87.8	81.5	75.1	77	78.9	69.3	70.3	77.4	79.7	93.2	83.9	82.8	75.8	94.4	91.3	2	High	High	High	High	High	High	High	High	High	High	High	High	High	High	High	High
FALSE	High	Master Protein	P63300	Selenoprotein W OS=Mus musculus GN=Sepw1 PE=1 SV=3	-0.2	0.03	-0.13	-0.04	0.200189	0.983526	0.401315	0.826524	0.871	1.02	0.913	0.972	179.9	188.7	229	253.3	239	235.4	253.6	238.4	184.2	207.8	217	216.1	219.4	219.7	216.6	214.3	5	High	High	High	High	High	High	High	High	High	High	High	High	High	High	High	High
FALSE	High	Master Protein	E9QP00	Transformer-2 protein homolog alpha OS=Mus musculus GN=Tra2a PE=1 SV=1	0.05	-0.02	0.02	0.01	0.20024	0.870423	0.66832	0.996264	1.033	0.989	1.014	1.008	1312.7	1277.7	1284.7	1297.3	1202.6	1215.7	1293.3	1283.5	1259.5	1293	1300.9	1254.4	1305	1251.8	1276.5	1256.1	6	High	High	High	High	High	High	High	High	High	High	High	High	High	High	High	High
FALSE	High	Master Protein	P26618	Platelet-derived growth factor receptor alpha OS=Mus musculus GN=Pdgfra PE=1 SV=3	0.19	-0.15	0.11	-0.07	0.200732	0.434716	0.519763	0.833182	1.14	0.903	1.082	0.951	69.7	69.2	57.5	70.2	61	61.8	60.9	60.9	60.8	63.2	63.8	62.2	60	66	65.9	66.7	3	High	High	High	High	High	High	High	High	High	High	High	High	High	High	High	High
FALSE	High	Master Protein	Q9D799	Methionyl-tRNA formyltransferase, mitochondrial OS=Mus musculus GN=Mtfmt PE=2 SV=3	-0.22	0.03	-0.2	0.01	0.201472	0.979145	0.320905	0.999893	0.861	1.021	0.873	1.007	31	33.8	29.7	35.3	40.5	38.4	35.9	36.8	31	31.2	35	36.4	34.2	40.9	31.5	27.4	3	High	High	High	High	High	High	High	High	High	High	High	High	High	High	High	High
FALSE	High	Master Protein	A0A0R4J243	Sin3 histone deacetylase corepressor complex component SDS3 OS=Mus musculus GN=Suds3 PE=1 SV=1	0.17	0.03	0.06	0.14	0.201535	0.875125	0.912584	0.887989	1.123	1.024	1.042	1.103	45.1	34.8	38.4	36.7	34.9	27.7	36.6	32	39.2	38	38.8	30.1	30.6	35.2	34.5	37.4	3	High	High	High	High	High	High	High	High	High	High	High	High	High	High	High	High
FALSE	Medium	Master Protein	Q6PGC7	Solute carrier family 35 member E3 OS=Mus musculus GN=Slc35e3 PE=2 SV=1	-0.37	-0.19	-0.23	-0.32	0.201755	0.861921	0.832397	0.222211	0.775	0.877	0.851	0.799	22.8	27.2	35.9	28.8	34.8	37.4	41.6	33.1	25.5	21	34.6	23.6	31.4	42.3	30	29.8	1	High	High	High	High	High	High	High	High	High	High	High	High	High	High	High	High
FALSE	High	Master Protein	Q9JMA2	Queuine tRNA-ribosyltransferase catalytic subunit 1 OS=Mus musculus GN=Qtrt1 PE=1 SV=2	0.13	-0.05	0.12	-0.04	0.202675	0.960119	0.295092	0.995437	1.094	0.968	1.087	0.974	162.3	178.4	184.2	176.4	156.7	174.9	160.9	163.4	172.2	171.3	175.7	170.8	161.9	180.2	172.5	181	6	High	High	High	High	High	High	High	High	High	High	High	High	High	High	High	High
FALSE	High	Master Protein	Q8K0T0	Reticulon-1 OS=Mus musculus GN=Rtn1 PE=1 SV=1	-0.04	0	-0.03	-0.01	0.203026	0.999936	0.430449	0.929618	0.973	1	0.977	0.996	5552.4	5884.6	5711.2	6001.7	5912	5976.3	5983.7	5939.4	5676.6	5779.2	5809.6	5858.7	5810.7	5772.8	5903	5825.7	22	High	High	High	High	High	High	High	High	High	High	High	High	High	High	High	High
FALSE	High	Master Protein	O35638	Cohesin subunit SA-2 OS=Mus musculus GN=Stag2 PE=1 SV=3	0.16	0.01	0.19	-0.02	0.203238	0.999795	0.121477	0.994518	1.118	1.006	1.143	0.984	104.4	100.7	88.3	95.4	91.8	82.4	87.1	88.3	102.6	94.9	103.9	89.1	88.6	106.3	105.3	95.4	5	High	High	High	High	High	High	High	High	High	High	High	High	High	High	High	High
FALSE	High	Master Protein	Q5SVR0	TBC1 domain family member 9B OS=Mus musculus GN=Tbc1d9b PE=1 SV=1	-0.03	-0.02	-0.02	-0.02	0.20343	1	0.757694	0.68776	0.982	0.988	0.986	0.985	931.3	913	902.6	841.7	921.8	924.1	964.7	924.1	905.3	893.7	900.6	887.3	912.7	943.5	909.3	899.1	12	High	High	High	High	High	High	High	High	High	High	High	High	High	High	High	High
FALSE	High	Master Protein	Q61165	Sodium/hydrogen exchanger 1 OS=Mus musculus GN=Slc9a1 PE=1 SV=1	-0.06	-0.01	-0.06	-0.01	0.204257	0.982604	0.451783	0.99613	0.961	0.994	0.961	0.994	872.7	933.2	961.7	969.3	955.9	984.1	1007.7	987.5	979.9	912.9	971.4	905.8	951.1	943	921.9	972.7	12	High	High	High	High	High	High	High	High	High	High	High	High	High	High	High	High
FALSE	High	Master Protein	Q8BGR9	Ubiquitin-like domain-containing CTD phosphatase 1 OS=Mus musculus GN=Ublcp1 PE=1 SV=1	-0.07	0.05	-0.05	0.03	0.204531	0.551914	0.627423	0.967021	0.95	1.036	0.965	1.019	239.4	252.6	249.4	261.7	256.7	271.7	257.1	276.7	258.2	245.4	261.9	275.3	255.9	250.1	267.3	254.3	3	High	High	High	High	High	High	High	High	High	High	High	High	High	High	High	High
FALSE	High	Master Protein	P70268	Serine/threonine-protein kinase N1 OS=Mus musculus GN=Pkn1 PE=1 SV=3	-0.04	0	0.02	-0.06	0.205746	0.939164	0.921577	0.188782	0.973	1.003	1.017	0.959	610.9	647.5	648.2	629.2	657.1	635.8	690.9	655.2	650.4	634.2	632.1	646.1	678.3	656.3	685.8	649.6	17	High	High	High	High	High	High	High	High	High	High	High	High	High	High	High	High
FALSE	High	Master Protein	P31324	cAMP-dependent protein kinase type II-beta regulatory subunit OS=Mus musculus GN=Prkar2b PE=1 SV=3	0.05	-0.02	0.05	-0.02	0.205792	0.771369	0.472771	0.984839	1.035	0.986	1.038	0.984	10845.8	10380.1	10342.1	10398.5	10036.9	10026.6	10210.6	10037.6	9849.3	10876.5	10063.9	10435.2	10293.2	10536.1	10544.9	10101.4	23	High	High	High	High	High	High	High	High	High	High	High	High	High	High	High	High
FALSE	Medium	Master Protein	Q9Z255	Ubiquitin-conjugating enzyme E2 A OS=Mus musculus GN=Ube2a PE=1 SV=1	-0.35	0.23	-0.32	0.19	0.206135	0.684996	0.35477	0.8806	0.786	1.169	0.803	1.143	10.8	17.9	15.9	13.8	20.2	17.1	21.4	17.6	12.8	15.4	20	19.5	12	16.4	18.8	14	1	High	High	High	High	High	High	High	High	High	High	High	High	High	High	High	High
FALSE	High	Master Protein	A0A1B0GRV0	3'(2'),5'-bisphosphate nucleotidase 1 OS=Mus musculus GN=Bpnt1 PE=1 SV=1	-0.05	-0.07	-0.02	-0.09	0.206986	0.354498	0.670185	0.0818002	0.968	0.954	0.984	0.939	1843.3	1938.8	2007.6	1989.2	2095.1	2049.1	1970.8	2006.9	1831.5	1888.6	1857.8	1926.2	2032.5	2013.7	1907.9	1978.1	19	High	High	High	High	High	High	High	High	High	High	High	High	High	High	High	High
FALSE	High	Master Protein	P08046	Early growth response protein 1 OS=Mus musculus GN=Egr1 PE=1 SV=2	-0.6	0.69	-0.03	0.11	0.207907	0.126324	0.99727	0.99928	0.658	1.609	0.981	1.08	5.5	4.9	8.2	5.7	9.5	7.1	11.1	7.5	7.8	8.1	11.3	9.9	6.3	15	8.3	8.3	1	High	High	High	High	High	High	High	High	High	High	High	High	High	High	High	High
FALSE	High	Master Protein	Q3U4B1	Protein Ssbp4 OS=Mus musculus GN=Ssbp4 PE=1 SV=1	0.42	-0.18	0.43	-0.19	0.208042	0.907657	0.504483	1	1.337	0.881	1.343	0.877	32.6	10.9	15.1	13.4	10.7	12.7	7.8	10.6	11.6	11.8	21.9	13.3	13	15.8	17.2	11.4	1	High	High	High	High	High	High	High	High	High	High	High	High	High	High	High	High
FALSE	High	Master Protein	E9QAH1	Protein Golgb1 OS=Mus musculus GN=Golgb1 PE=1 SV=1	0.07	0.01	0.04	0.04	0.208574	0.997944	0.337992	0.953902	1.05	1.009	1.028	1.031	1968.2	2074.5	2059.7	2138	2021.1	1990.8	1945.1	1930.8	2006.8	2088.9	2083.7	2088.7	2155.2	1998.2	2049.4	1980.9	54	High	High	High	High	High	High	High	High	High	High	High	High	High	High	High	High
FALSE	High	Master Protein	Q6ZQK5	Arf-GAP with coiled-coil, ANK repeat and PH domain-containing protein 2 OS=Mus musculus GN=Acap2 PE=1 SV=2	0.05	0.02	0.02	0.05	0.208772	0.92482	0.995773	0.112482	1.033	1.011	1.012	1.032	1344.6	1304.3	1294.6	1316.7	1307.7	1267.4	1270.6	1265	1362.6	1333.8	1315.9	1293.1	1312.2	1246.6	1296.8	1271.4	21	High	High	High	High	High	High	High	High	High	High	High	High	High	High	High	High
FALSE	High	Master Protein	Q9D880	Mitochondrial import inner membrane translocase subunit TIM50 OS=Mus musculus GN=Timm50 PE=1 SV=1	0.04	-0.01	0.03	0	0.209093	0.944582	0.885309	0.843717	1.03	0.995	1.023	1.002	1683.4	1653.7	1707.6	1666.5	1612.2	1641.4	1593.8	1664.9	1651.2	1684.6	1639.5	1682.9	1676.7	1574.8	1679.7	1650.7	13	High	High	High	High	High	High	High	High	High	High	High	High	High	High	High	High
FALSE	High	Master Protein	Q9JHK5	Pleckstrin OS=Mus musculus GN=Plek PE=1 SV=1	-0.12	0.21	0.12	-0.03	0.209287	0.0364042	0.636629	0.998812	0.921	1.157	1.087	0.981	51	54.8	51.6	41.1	61.9	53	58.5	50.7	61.4	57.8	60.6	58.1	58.7	63.3	62.3	55.8	4	High	High	High	High	High	High	High	High	High	High	High	High	High	High	High	High
FALSE	High	Master Protein	Q8R033	LYR motif-containing protein 2 OS=Mus musculus GN=Lyrm2 PE=3 SV=1	-0.1	0.12	0.01	0.01	0.20991	0.17639	0.959601	0.980848	0.931	1.086	1.007	1.004	314.5	333.7	307.3	306.1	323.6	326.9	346.1	341	333.7	346.5	341.6	320	323.9	345.2	327.5	360.2	3	High	High	High	High	High	High	High	High	High	High	High	High	High	High	High	High
FALSE	High	Master Protein	P47811	Mitogen-activated protein kinase 14 OS=Mus musculus GN=Mapk14 PE=1 SV=3	0.15	-0.03	0.14	-0.02	0.210192	0.972749	0.387197	0.999999	1.113	0.977	1.099	0.989	174.5	167.6	181	182.3	156	181.5	149.1	163.5	173.6	166.8	173.7	179.2	181.5	160.8	181	170.3	8	High	High	High	High	High	High	High	High	High	High	High	High	High	High	High	High
FALSE	Low	Master Protein	Q6NWW9	Fibronectin type III domain-containing protein 3B OS=Mus musculus GN=Fndc3b PE=1 SV=1	-0.14	0.04	-0.02	-0.08	0.210193	0.968199	0.980939	0.600324	0.908	1.031	0.988	0.947	40.1	44.6	34.7	45.5	46.1	43	56.4	47.1	36.6	41.7	46.4	45.6	46.3	43.8	50.8	45.8	1	High	High	High	High	High	High	High	High	High	High	High	High	High	High	High	High
FALSE	High	Master Protein	Q8BGC9	Protein CREG2 OS=Mus musculus GN=Creg2 PE=1 SV=1	0.17	0.05	0.31	-0.1	0.210454	0.824522	0.0261501	0.979162	1.122	1.032	1.242	0.933	55.4	64.9	58.5	67.1	57.3	52.6	47.4	60.5	62.7	64.4	68.7	62.1	67.9	58.6	68.4	69.4	2	High	High	High	High	High	High	High	High	High	High	High	High	High	High	High	High
FALSE	High	Master Protein	Q542V3	Serine/arginine-rich-splicing factor 4 OS=Mus musculus GN=Srsf4 PE=1 SV=1	0.07	-0.04	0.03	-0.01	0.210531	0.603283	0.857906	0.999972	1.047	0.972	1.023	0.995	1519.9	1453.2	1483	1474.6	1374.1	1371.9	1479.7	1450.9	1383.6	1518.6	1442.3	1432.7	1414.4	1466.5	1431.1	1457.4	13	High	High	High	High	High	High	High	High	High	High	High	High	High	High	High	High
FALSE	High	Master Protein	P34971	Beta-1 adrenergic receptor OS=Mus musculus GN=Adrb1 PE=1 SV=2	-0.28	0.24	-0.14	0.1	0.210848	0.221269	0.899313	0.911138	0.824	1.181	0.909	1.071	27.5	34.2	35.9	29.3	34.2	40.1	36.8	41.9	33.7	32.4	46.1	41.4	41.8	32.3	37	33	2	High	High	High	High	High	High	High	High	High	High	High	High	High	High	High	High
FALSE	High	Master Protein	Q8K010	5-oxoprolinase OS=Mus musculus GN=Oplah PE=1 SV=1	-0.04	-0.03	-0.02	-0.05	0.211021	0.656413	0.654441	0.212099	0.975	0.978	0.987	0.966	1676.4	1750.6	1780.8	1801.9	1813	1807.8	1815.7	1781	1718.8	1693.8	1745.3	1734.7	1795.5	1777.8	1727.3	1799	29	High	High	High	High	High	High	High	High	High	High	High	High	High	High	High	High
FALSE	High	Master Protein	I1E4X0	Disks large-associated protein 4 OS=Mus musculus GN=Dlgap4 PE=1 SV=1	-0.31	0.1	-0.22	0.01	0.211221	0.998149	0.35514	0.99711	0.808	1.075	0.86	1.01	18.3	14.6	18.7	15	18.6	21	20.1	20.9	20	16.4	19.4	12.6	15.3	17.9	17.4	18.1	1	High	High	High	High	High	High	High	High	High	High	High	High	High	High	High	High
FALSE	High	Master Protein	G3X8U8	Poly (ADP-ribose) glycohydrolase, isoform CRA_c OS=Mus musculus GN=Parg PE=1 SV=1	-0.08	0.02	-0.04	-0.02	0.212657	0.595598	0.897878	0.999366	0.946	1.012	0.97	0.988	266.2	302.7	314.4	325.8	326.6	326.5	325.5	320.7	306.8	316.1	308.3	331.3	311.8	304.8	331	320.4	12	High	High	High	High	High	High	High	High	High	High	High	High	High	High	High	High
FALSE	High	Master Protein	Q8BPS4	Integral membrane protein GPR180 OS=Mus musculus GN=Gpr180 PE=1 SV=1	0.26	-0.01	-0.05	0.3	0.213149	0.999915	0.966962	0.114224	1.202	0.992	0.969	1.23	42.5	49.2	50.1	51.7	30.3	42.2	40.4	43	49.6	40.8	53.4	48.9	42.2	27	38.4	41.7	2	High	High	High	High	High	High	High	High	High	High	High	High	High	High	High	High
FALSE	High	Master Protein	Q80UX8	Protein ABHD13 OS=Mus musculus GN=Abhd13 PE=2 SV=1	-0.21	-0.03	-0.2	-0.04	0.213354	0.999749	0.431285	0.929396	0.864	0.976	0.868	0.972	21.2	21.4	22	23.7	27.4	23.3	23.2	27.1	20.9	25.3	20.4	21.5	21.2	26.7	22.1	21.5	2	High	High	High	High	High	High	High	High	High	High	High	High	High	High	High	High
FALSE	High	Master Protein	Q8VC29	Protein Zfp709 OS=Mus musculus GN=Zfp709 PE=2 SV=1	-0.41	0.41	0.14	-0.13	0.213582	0.140618	0.825765	0.933454	0.753	1.333	1.101	0.911	16.3	10.1	6.8	12.7	16.3	15.5	14.5	12.6	13.7	17.3	14.4	15.7	17.3	16.9	15.9	16.1	1	High	High	High	High	High	High	High	High	High	High	High	High	High	High	High	High
FALSE	High	Master Protein	Q6PAL8	DENN domain-containing protein 5A OS=Mus musculus GN=Dennd5a PE=1 SV=1	-0.11	0.01	-0.07	-0.03	0.213678	0.972105	0.400082	0.81338	0.925	1.01	0.956	0.978	449.1	462.4	510.7	448.1	501.8	506.6	480.3	483.5	471.5	462.1	458.7	454.6	488.9	459.7	475.3	466.3	10	High	High	High	High	High	High	High	High	High	High	High	High	High	High	High	High
FALSE	High	Master Protein	A2ASI5	Sodium channel protein OS=Mus musculus GN=Scn3a PE=1 SV=1	0.14	0.02	0.01	0.15	0.214259	0.984034	0.873534	0.374524	1.103	1.015	1.01	1.109	160.1	156.4	158.4	147.6	147.3	125.3	138.3	148.1	152.7	167.3	175.5	140.7	145.1	159.5	143.1	133.7	5	High	High	High	High	High	High	High	High	High	High	High	High	High	High	High	High
FALSE	High	Master Protein	Q8BH55	Threonine synthase-like 1 OS=Mus musculus GN=Thnsl1 PE=1 SV=1	-0.05	0.01	0.02	-0.05	0.21427	0.997475	0.999985	0.295878	0.966	1.01	1.013	0.963	1529.8	1630.6	1591.3	1530.4	1610.2	1587.3	1682.5	1620.6	1560.3	1571.6	1580.4	1587.1	1629	1570.5	1652.1	1645	17	High	High	High	High	High	High	High	High	High	High	High	High	High	High	High	High
FALSE	High	Master Protein	Q62415	Apoptosis-stimulating of p53 protein 1 OS=Mus musculus GN=Ppp1r13b PE=1 SV=2	0.04	0.02	0.01	0.05	0.21434	0.960771	0.917935	0.267509	1.029	1.014	1.005	1.038	1367.5	1459.4	1361.9	1435.2	1306.7	1377.3	1345.6	1388.8	1452.8	1423.1	1378	1417.5	1364.1	1353.7	1371.2	1389.9	26	High	High	High	High	High	High	High	High	High	High	High	High	High	High	High	High
FALSE	High	Master Protein	Q9WVB4	Slit homolog 3 protein OS=Mus musculus GN=Slit3 PE=2 SV=2	-0.08	-0.02	-0.05	-0.05	0.214476	0.999999	0.660216	0.80285	0.949	0.984	0.968	0.966	285.5	312.3	331	323.7	327.2	318.6	352.6	342.9	319.9	306.2	324.4	301.1	307.4	320.1	334.2	328.2	8	High	High	High	High	High	High	High	High	High	High	High	High	High	High	High	High
FALSE	High	Master Protein	Q99K70	Ras-related GTP-binding protein C OS=Mus musculus GN=Rragc PE=1 SV=1	-0.11	-0.05	-0.08	-0.08	0.214531	0.698178	0.492696	0.354853	0.926	0.966	0.949	0.943	306.5	325.6	292.1	302.5	326	311.8	332.5	331.7	281.2	292.4	296	319.3	309.9	314.1	323.4	301.1	5	High	High	High	High	High	High	High	High	High	High	High	High	High	High	High	High
FALSE	High	Master Protein	P50247	Adenosylhomocysteinase OS=Mus musculus GN=Ahcy PE=1 SV=3	-0.04	0	-0.02	-0.02	0.215219	0.996142	0.655348	0.682461	0.972	0.997	0.986	0.983	3478.5	3390.2	3531.2	3580.7	3723.2	3536.6	3674.4	3510.8	3523.2	3421	3475.6	3511.1	3603.9	3505	3462.4	3608.7	22	High	High	High	High	High	High	High	High	High	High	High	High	High	High	High	High
FALSE	Medium	Master Protein	Q3U2K0	Protein FAM193B OS=Mus musculus GN=Fam193b PE=1 SV=2	-0.42	0.05	-0.08	-0.29	0.215439	0.929233	0.998533	0.570733	0.748	1.037	0.947	0.82	28	30	15.2	19.3	26.1	32.3	31.4	30.8	18.9	31.8	23.1	25.2	29.5	29.4	32.8	26.2	1	High	High	High	High	High	High	High	High	High	High	High	High	High	High	High	High
FALSE	High	Master Protein	P63073	Eukaryotic translation initiation factor 4E OS=Mus musculus GN=Eif4e PE=1 SV=1	-0.06	0.04	-0.02	0.01	0.215663	0.531815	0.492977	0.870164	0.96	1.03	0.983	1.007	864.3	860.7	841.8	891.3	894.1	865.9	943.7	901.9	877.1	900.4	907.7	869.7	837	899.4	885.6	879.9	9	High	High	High	High	High	High	High	High	High	High	High	High	High	High	High	High
FALSE	High	Master Protein	E9QAZ2	Ribosomal protein L15 OS=Mus musculus GN=Gm10020 PE=3 SV=1	-0.04	0.11	-0.01	0.07	0.216857	0.00122346	0.913897	0.0137008	0.969	1.078	0.994	1.051	3136.3	3093.7	3085.9	3059.9	3098.4	3147.9	3227.5	3260	3288.3	3372	3378	3239.8	3065.6	3150.2	3184.1	3220.9	11	High	High	High	High	High	High	High	High	High	High	High	High	High	High	High	High
FALSE	High	Master Protein	Q3UHC0	Trinucleotide repeat-containing gene 6C protein OS=Mus musculus GN=Tnrc6c PE=1 SV=2	0.19	-0.05	0.18	-0.04	0.216925	0.99271	0.122296	0.918162	1.14	0.968	1.133	0.974	67.5	61.9	70.1	68	58.8	68.2	60.1	54.1	61	62.2	71.8	69.2	66.1	65	72.8	68.6	5	High	High	High	High	High	High	High	High	High	High	High	High	High	High	High	High
FALSE	High	Master Protein	P15532	Nucleoside diphosphate kinase A OS=Mus musculus GN=Nme1 PE=1 SV=1	-0.05	-0.1	0	-0.15	0.217604	0.231429	0.967121	0.0154527	0.967	0.933	1	0.903	596.9	643	647.3	632.5	664.3	654.1	691.1	642.7	588.1	602.4	575.9	629.5	646.5	674.9	672.7	628.5	3	High	High	High	High	High	High	High	High	High	High	High	High	High	High	High	High
FALSE	High	Master Protein	Q3URK3	Methylcytosine dioxygenase TET1 OS=Mus musculus GN=Tet1 PE=1 SV=2	0.16	-0.11	-0.14	0.19	0.218211	0.179898	0.365484	0.428651	1.12	0.923	0.906	1.142	31.3	32.6	26.8	28.3	25.8	26.2	27.6	26.9	22.6	28.6	26.4	28.6	24.2	23.7	25.5	23.9	1	High	High	High	High	High	High	High	High	High	High	High	High	High	High	High	High
FALSE	High	Master Protein	E9QM73	Serine/threonine-protein kinase WNK2 OS=Mus musculus GN=Wnk2 PE=1 SV=1	0.06	-0.05	0.07	-0.06	0.220023	0.419156	0.0887026	0.189435	1.046	0.967	1.053	0.961	1468.7	1520	1434.5	1360.8	1412.6	1364.4	1425.2	1351.1	1410.9	1419.1	1397.5	1376	1454.7	1466.1	1465.4	1457.7	30	High	High	High	High	High	High	High	High	High	High	High	High	High	High	High	High
FALSE	High	Master Protein	Q6PCN3	Tau-tubulin kinase 1 OS=Mus musculus GN=Ttbk1 PE=1 SV=3	-0.05	0.03	-0.04	0.02	0.220047	0.861821	0.470576	0.996433	0.968	1.02	0.975	1.013	1216	1218.7	1245.9	1194.1	1290.3	1262.7	1253.4	1238.3	1273.2	1276.8	1211.8	1178.8	1227.3	1246.6	1221	1225.7	23	High	High	High	High	High	High	High	High	High	High	High	High	High	High	High	High
FALSE	High	Master Protein	Q8CA71	Protein shisa-4 OS=Mus musculus GN=Shisa4 PE=1 SV=1	-0.06	-0.03	-0.08	0	0.220114	0.986975	0.350958	0.90954	0.96	0.982	0.943	0.999	235.1	269.9	268.5	267.1	285.5	266	303.3	272.8	236.5	264.2	261.9	264	263.9	276.1	262.6	250.5	1	High	High	High	High	High	High	High	High	High	High	High	High	High	High	High	High
FALSE	High	Master Protein	P00158	Cytochrome b OS=Mus musculus GN=Mt-Cyb PE=1 SV=1	-0.1	-0.08	-0.04	-0.14	0.220369	0.972006	0.998668	0.143227	0.935	0.946	0.972	0.91	861.9	1015.4	1083.2	1121.2	1107.7	1135.6	1151.1	1100.1	956.7	949.6	1029.8	1044	1094.4	1206.3	1086	1078.4	2	High	High	High	High	High	High	High	High	High	High	High	High	High	High	High	High
FALSE	High	Master Protein	Q8BI72	CDKN2A-interacting protein OS=Mus musculus GN=Cdkn2aip PE=1 SV=1	0.07	0	0.01	0.05	0.220406	0.995421	0.779395	0.814973	1.05	0.997	1.008	1.038	261.9	205.8	208.1	226.4	210.4	203.7	185.5	209.8	216.9	240.7	215.1	215.7	226.7	205.5	208.6	208.2	15	High	High	High	High	High	High	High	High	High	High	High	High	High	High	High	High
FALSE	High	Master Protein	Q3U0P5	Ectonucleoside triphosphate diphosphohydrolase 6, isoform CRA_a OS=Mus musculus GN=Entpd6 PE=1 SV=1	0.23	-0.4	0.21	-0.38	0.220629	0.0465768	0.327502	0.074962	1.175	0.757	1.159	0.768	19.8	17	22.1	20.3	15.1	18.2	17.6	16.5	15.3	17.6	15	14.7	20.1	15.7	22.6	19.5	1	High	High	High	High	High	High	High	High	High	High	High	High	High	High	High	High
FALSE	High	Master Protein	A2A4U6	Protein Zfp334 OS=Mus musculus GN=Zfp334 PE=1 SV=1	-0.22	-0.19	-0.08	-0.33	0.220796	0.730979	0.910783	0.121726	0.857	0.878	0.947	0.795	96.5	125.6	123.4	110.8	132.4	149.7	116.6	140.7	94.9	88.5	126.5	111.1	129.7	128.7	119.9	131	1	High	High	High	High	High	High	High	High	High	High	High	High	High	High	High	High
FALSE	High	Master Protein	Q5Y5T2	Palmitoyltransferase ZDHHC18 OS=Mus musculus GN=Zdhhc18 PE=1 SV=4	-0.3	0.34	-0.15	0.18	0.220965	0.0627312	0.986717	0.690523	0.81	1.265	0.904	1.134	11.8	15.4	14.3	12.5	14.8	16.2	17.2	16.8	16.9	16.9	22.1	14.7	14.4	19.3	14.3	15.5	1	High	High	High	High	High	High	High	High	High	High	High	High	High	High	High	High
FALSE	High	Master Protein	P24527	Leukotriene A-4 hydrolase OS=Mus musculus GN=Lta4h PE=1 SV=4	-0.01	-0.01	-0.01	-0.02	0.221309	0.993394	0.939945	0.621189	0.991	0.994	0.995	0.99	6685.8	7064.7	7029.4	7038.2	7115.2	7036.3	7256.5	7074.5	6855.6	6958.2	7062.6	7020.6	7070.1	7036.3	7055.6	7132.9	35	High	High	High	High	High	High	High	High	High	High	High	High	High	High	High	High
FALSE	High	Master Protein	Q8K310	Matrin-3 OS=Mus musculus GN=Matr3 PE=1 SV=1	0.04	-0.01	0.02	0	0.222347	0.575918	0.779847	0.996968	1.025	0.993	1.017	1.001	12030.2	11680.5	11862.8	11690.5	11490.9	11376.1	11753.9	11483	11267	11878	11664.8	11718.4	11860.2	11630.3	11406.1	11740.8	49	High	High	High	High	High	High	High	High	High	High	High	High	High	High	High	High
FALSE	High	Master Protein	P21956	Lactadherin OS=Mus musculus GN=Mfge8 PE=1 SV=3	0.19	0.05	0.03	0.21	0.222874	0.831098	0.747965	0.28131	1.138	1.038	1.022	1.155	38.2	34.6	32.3	35.5	33.6	30.7	31	25.5	35.7	37.1	32.4	45.7	30.6	36.5	31.5	31.5	4	High	High	High	High	High	High	High	High	High	High	High	High	High	High	High	High
FALSE	High	Master Protein	Q8BGY3	Leucine zipper protein 2 OS=Mus musculus GN=Luzp2 PE=2 SV=1	-0.26	0.02	-0.09	-0.15	0.223069	0.87077	0.824718	0.971716	0.835	1.015	0.943	0.899	41.2	57	55	64.9	55.3	64.4	69.9	76.8	54.4	59.4	52.7	66.9	51.6	65.7	61.5	65	1	High	High	High	High	High	High	High	High	High	High	High	High	High	High	High	High
FALSE	High	Master Protein	Q6P3B2	UBA-like domain-containing protein 1 OS=Mus musculus GN=Ubald1 PE=2 SV=1	0.09	0	-0.02	0.11	0.223171	0.967325	0.745289	0.93485	1.067	0.999	0.987	1.081	67.7	69	81.3	73.5	66.1	67.9	58.1	67.3	67.3	71.1	73.9	71.2	63.3	80.4	64.8	66.9	2	High	High	High	High	High	High	High	High	High	High	High	High	High	High	High	High
FALSE	High	Master Protein	Q3UYK3	TBC1 domain family member 9 OS=Mus musculus GN=Tbc1d9 PE=2 SV=2	0.21	0.01	0.03	0.19	0.223718	0.999818	0.976549	0.431116	1.159	1.004	1.019	1.142	73.9	66.6	65.9	56.7	59.3	57.8	56.5	55.3	71.5	69.1	64	56.9	67.2	60.6	52.3	55.9	5	High	High	High	High	High	High	High	High	High	High	High	High	High	High	High	High
FALSE	High	Master Protein	Q62193	Replication protein A 32 kDa subunit OS=Mus musculus GN=Rpa2 PE=1 SV=1	0.31	-0.13	0.43	-0.25	0.223932	0.704749	0.260179	0.761848	1.237	0.912	1.343	0.839	10.1	10.4	13	10	11.7	6.2	8.2	8.3	9.1	9	9.6	10.2	8.3	12.7	11.6	10.7	3	High	High	High	High	High	High	High	High	High	High	High	High	High	High	High	High
FALSE	High	Master Protein	Q9JJV4	Voltage-dependent calcium channel gamma-4 subunit OS=Mus musculus GN=Cacng4 PE=1 SV=1	-0.2	0	-0.01	-0.2	0.224173	0.977497	0.988416	0.252857	0.871	0.997	0.995	0.873	33.1	30.8	32	26.2	31	36	36.3	36	32.9	29.7	27.8	34.9	31.8	38.8	36.7	34.9	5	High	High	High	High	High	High	High	High	High	High	High	High	High	High	High	High
FALSE	High	Master Protein	Q62219	Transforming growth factor beta-1-induced transcript 1 protein OS=Mus musculus GN=Tgfb1i1 PE=1 SV=2	0.24	-0.14	0.05	0.05	0.224678	0.817226	0.984497	0.843159	1.183	0.908	1.036	1.037	15.3	19.3	16.4	18.1	12.9	13.9	15.8	15.3	15.5	13.6	19.5	15.8	12.5	14.5	15.7	17.2	2	High	High	High	High	High	High	High	High	High	High	High	High	High	High	High	High
FALSE	High	Master Protein	E9Q7G0	Protein Numa1 OS=Mus musculus GN=Numa1 PE=1 SV=1	0.04	0	0.03	0.02	0.225521	0.951165	0.689581	0.489196	1.031	1.003	1.019	1.015	2816.6	2753.2	2748.9	2644.5	2706.1	2690.6	2642.2	2648.4	2718.7	2740.5	2794.1	2779.3	2699.8	2653.3	2738.9	2743.6	43	High	High	High	High	High	High	High	High	High	High	High	High	High	High	High	High
FALSE	High	Master Protein	Q6P8X1	Sorting nexin-6 OS=Mus musculus GN=Snx6 PE=1 SV=2	0.05	0.01	0.04	0.03	0.225585	1	0.976085	0.390632	1.037	1.007	1.025	1.02	2282.7	2228.4	2207.2	2231.2	2209.1	2146.9	2135.1	2151.9	2297.2	2227.3	2163.3	2264.9	2233.6	2068	2185.8	2219	16	High	High	High	High	High	High	High	High	High	High	High	High	High	High	High	High
FALSE	High	Master Protein	F8VQK3	Protein Gucy1a2 OS=Mus musculus GN=Gucy1a2 PE=1 SV=1	-0.05	0	0	-0.05	0.226331	0.989776	0.9843	0.529814	0.967	1	1.003	0.964	2561.9	2634.3	2741.9	2733.3	2729.3	2751.3	2797.8	2827.2	2646	2573.3	2719.3	2797.7	2795.2	2793.4	2774.5	2666.8	30	High	High	High	High	High	High	High	High	High	High	High	High	High	High	High	High
FALSE	High	Master Protein	Q62192	CD180 antigen OS=Mus musculus GN=Cd180 PE=1 SV=2	-0.12	0.06	-0.05	-0.01	0.226529	0.901543	0.768351	0.979089	0.919	1.042	0.966	0.991	76.7	71.5	72.1	79.9	79.2	87.2	78.2	82.6	79.1	85.6	75.9	69	76.9	79.5	81.6	75.9	1	High	High	High	High	High	High	High	High	High	High	High	High	High	High	High	High
FALSE	High	Master Protein	Q3UX10	Tubulin alpha chain-like 3 OS=Mus musculus GN=Tubal3 PE=2 SV=2	0.31	-0.31	0.13	-0.14	0.22717	0.421955	0.778078	0.958218	1.239	0.806	1.097	0.91	49	53.2	59.3	46.2	50.1	40.9	41.5	36.1	42.7	57.4	38.2	39.7	55.9	39.9	47.7	42.9	1	High	High	High	High	High	High	High	High	High	High	High	High	High	High	High	High
FALSE	High	Master Protein	B1AVZ0	Uracil phosphoribosyltransferase homolog OS=Mus musculus GN=Uprt PE=1 SV=1	-0.1	-0.19	-0.07	-0.22	0.227206	0.0751203	0.798994	0.0105519	0.934	0.875	0.951	0.859	500.3	599.5	561.9	574.4	619.2	621.4	597.5	572.5	509.7	480.8	484.5	540.5	576.8	607.4	564.4	580.3	4	High	High	High	High	High	High	High	High	High	High	High	High	High	High	High	High
FALSE	High	Master Protein	O88623	Ubiquitin carboxyl-terminal hydrolase 2 OS=Mus musculus GN=Usp2 PE=1 SV=2	0.44	-0.31	0.26	-0.13	0.227505	0.806479	0.444972	0.977492	1.354	0.804	1.196	0.911	10.3	6.6	10.7	10.4	7.6	5	8.4	7.7	8.4	7.3	9.3	8.3	9.2	6.7	10.4	9.1	1	High	High	High	High	High	High	High	High	High	High	High	High	High	High	High	High
FALSE	High	Master Protein	Q9CY27	Very-long-chain enoyl-CoA reductase OS=Mus musculus GN=Tecr PE=1 SV=1	-0.06	0.02	-0.01	-0.03	0.227519	0.998638	0.992313	0.1893	0.959	1.014	0.993	0.979	2634.4	2595.2	2730.4	2593.1	2755.1	2742.3	2711.7	2651.8	2576.2	2645.3	2695.5	2658.2	2800	2690.5	2726.7	2686.4	13	High	High	High	High	High	High	High	High	High	High	High	High	High	High	High	High
FALSE	High	Master Protein	Q80XK6	Autophagy-related protein 2 homolog B OS=Mus musculus GN=Atg2b PE=1 SV=3	-0.05	-0.01	0.01	-0.07	0.228312	0.97537	0.869428	0.0327704	0.964	0.995	1.01	0.949	1740	1760.9	1801.3	1857.1	1814.1	1839.8	1860.2	1854.5	1743.4	1742.5	1800.6	1830.2	1867.5	1878.9	1864.8	1838.1	37	High	High	High	High	High	High	High	High	High	High	High	High	High	High	High	High
FALSE	High	Master Protein	Q9D8B4	NADH dehydrogenase [ubiquinone] 1 alpha subcomplex subunit 11 OS=Mus musculus GN=Ndufa11 PE=1 SV=2	0.18	0.27	0.23	0.22	0.229174	0.898807	0.603446	0.486188	1.13	1.207	1.17	1.165	186.6	108.3	98.2	108.1	99.7	98.9	92.7	87.7	126.2	156.9	135	112	98.4	119.3	117.5	106.9	3	High	High	High	High	High	High	High	High	High	High	High	High	High	High	High	High
FALSE	High	Master Protein	P29416	Beta-hexosaminidase subunit alpha OS=Mus musculus GN=Hexa PE=1 SV=2	0.03	0.06	0.02	0.08	0.22942	0.967999	0.980448	0.206048	1.023	1.044	1.012	1.055	925.7	825.4	831.1	826.9	812.2	810.4	808.2	810.7	869.4	882.9	861.6	829.3	791.6	836.3	839.4	805.2	10	High	High	High	High	High	High	High	High	High	High	High	High	High	High	High	High
FALSE	High	Master Protein	Q921W4	Quinone oxidoreductase-like protein 1 OS=Mus musculus GN=Cryzl1 PE=1 SV=1	0.05	0.01	-0.03	0.09	0.229616	0.963477	0.845365	0.0269502	1.033	1.01	0.979	1.066	766.8	751.9	724.7	736.2	740.7	730.8	686.3	709.4	769.1	754.6	734.1	748.5	718.3	686.9	691.4	726.1	7	High	High	High	High	High	High	High	High	High	High	High	High	High	High	High	High
FALSE	High	Master Protein	Q9JKX6	ADP-sugar pyrophosphatase OS=Mus musculus GN=Nudt5 PE=1 SV=1	-0.06	-0.01	-0.08	0.01	0.230812	0.932992	0.0858449	0.999988	0.956	0.996	0.944	1.008	254.7	254.2	268.1	261	272.9	266.3	288	264.3	260.8	256.4	248.7	256.9	255.7	271.9	253.5	241.7	5	High	High	High	High	High	High	High	High	High	High	High	High	High	High	High	High
FALSE	High	Master Protein	Q78PG9	Coiled-coil domain-containing protein 25 OS=Mus musculus GN=Ccdc25 PE=1 SV=1	-0.06	-0.01	-0.03	-0.05	0.230936	0.99975	0.83765	0.589961	0.956	0.994	0.982	0.968	622.3	668.6	648.3	641.1	659.9	670.6	678.3	695	621.4	660.7	611.4	683.4	654.8	668.5	672.8	655.8	13	High	High	High	High	High	High	High	High	High	High	High	High	High	High	High	High
FALSE	High	Master Protein	Q3UHI0	Serine-rich coiled-coil domain-containing protein 2 OS=Mus musculus GN=Ccser2 PE=1 SV=1	-0.18	-0.01	-0.12	-0.07	0.231411	0.999835	0.613022	0.824786	0.883	0.991	0.92	0.951	33.4	40	38.4	34.5	44.5	42.5	36.9	40	35.5	36.6	33.9	39.3	39.1	42.4	34.6	36.8	4	High	High	High	High	High	High	High	High	High	High	High	High	High	High	High	High
FALSE	High	Master Protein	Q8BFU3	RING finger protein 214 OS=Mus musculus GN=Rnf214 PE=1 SV=1	0.05	-0.06	-0.03	0.02	0.23175	0.411569	0.950209	0.778732	1.038	0.956	0.978	1.015	1992	2054.9	2012.8	2103.3	1912.5	1924.2	2000	1996	1921.4	2095.6	1969.1	1917.7	2000.6	1913.8	1919.8	1914.3	28	High	High	High	High	High	High	High	High	High	High	High	High	High	High	High	High
FALSE	High	Master Protein	Q62383	Transcription elongation factor SPT6 OS=Mus musculus GN=Supt6h PE=1 SV=2	0.04	-0.02	0.01	0.01	0.231948	0.957271	0.644389	0.986307	1.03	0.989	1.01	1.008	731	727.4	761.2	770.6	671.9	730.1	718.6	731.6	719.2	760.8	748.3	726.8	736	767	726.6	703	26	High	High	High	High	High	High	High	High	High	High	High	High	High	High	High	High
FALSE	High	Master Protein	P63141	Potassium voltage-gated channel subfamily A member 2 OS=Mus musculus GN=Kcna2 PE=1 SV=1	-0.05	0.07	-0.01	0.03	0.231959	0.35475	0.930737	0.990707	0.963	1.05	0.99	1.021	435.2	447.3	397.1	411.2	470	442.9	435.7	431.2	445.5	442.7	449.8	427.3	434.8	435.1	432.1	450	5	High	High	High	High	High	High	High	High	High	High	High	High	High	High	High	High
FALSE	High	Master Protein	D3Z3U5	Activated CDC42 kinase 1 OS=Mus musculus GN=Tnk2 PE=1 SV=1	0.08	-0.06	-0.02	0.04	0.232441	0.378645	0.794272	0.595079	1.056	0.957	0.986	1.025	79.3	77.7	77.8	84.2	76.3	73.8	71.7	75	73.8	76	76.2	74.4	77.7	71.9	63.4	74.9	7	High	High	High	High	High	High	High	High	High	High	High	High	High	High	High	High
FALSE	High	Master Protein	Q6ZQB6	Inositol hexakisphosphate and diphosphoinositol-pentakisphosphate kinase 2 OS=Mus musculus GN=Ppip5k2 PE=1 SV=3	0.09	-0.16	0.09	-0.16	0.2329	0.0419038	0.110722	0.0182705	1.067	0.898	1.067	0.898	206.9	201.5	206	198.1	202.6	179.2	193.3	188.7	181.5	184.2	178.3	195.2	210.4	196.8	220.9	197.3	4	High	High	High	High	High	High	High	High	High	High	High	High	High	High	High	High
FALSE	High	Master Protein	Q9D8Z6	Autophagy-related protein 101 OS=Mus musculus GN=Atg101 PE=1 SV=1	0.15	-0.05	0.11	0	0.234204	0.703226	0.336066	0.838777	1.109	0.969	1.077	0.998	84.6	84.1	88.6	86.4	75	79.2	74.4	87	87.2	78.7	87.6	75.1	83.8	92.4	81.8	82.3	4	High	High	High	High	High	High	High	High	High	High	High	High	High	High	High	High
FALSE	High	Master Protein	Q99L27	GMP reductase 2 OS=Mus musculus GN=Gmpr2 PE=1 SV=2	0.08	0.05	0.02	0.11	0.234306	0.983386	0.987485	0.55976	1.055	1.033	1.013	1.076	822.5	629.6	618.9	663.8	602.9	622.3	572.6	634.4	712	672	663.9	618.7	614.3	586.4	648.2	627.2	7	High	High	High	High	High	High	High	High	High	High	High	High	High	High	High	High
FALSE	High	Master Protein	P08228	Superoxide dismutase [Cu-Zn] OS=Mus musculus GN=Sod1 PE=1 SV=2	0.23	-0.05	0.11	0.08	0.234308	0.619235	0.83127	0.999918	1.176	0.964	1.076	1.054	7279.6	6578.4	5138.4	4899.7	4838.2	5038.5	5118.7	4853.4	5698.1	5819.2	5514.8	4330.9	5213.9	5623.9	5076.9	5429.8	21	High	High	High	High	High	High	High	High	High	High	High	High	High	High	High	High
FALSE	High	Master Protein	Z4YNA3	MAU2 chromatid cohesion factor homolog OS=Mus musculus GN=Mau2 PE=1 SV=1	-0.11	-0.06	0.01	-0.17	0.234438	0.823599	0.976829	0.114352	0.927	0.962	1.006	0.887	54	55.2	55.2	57	62.1	57.1	65.9	56.6	57.3	50.1	52.4	53.8	64.2	53.6	59.4	60.4	2	High	High	High	High	High	High	High	High	High	High	High	High	High	High	High	High
FALSE	Low	Master Protein	P15806	Transcription factor E2-alpha OS=Mus musculus GN=Tcf3 PE=1 SV=2	0.25	0.16	0.17	0.24	0.234826	0.552335	0.445856	0.308551	1.187	1.114	1.123	1.177	26.9	39	31.4	36.6	28.7	29	27.4	28.5	40.7	38.3	31.4	37.3	34.7	30.6	29.2	33.7	1	High	High	High	High	High	High	High	High	High	High	High	High	High	High	High	High
FALSE	High	Master Protein	Q810U4	Neuronal cell adhesion molecule OS=Mus musculus GN=Nrcam PE=1 SV=2	0.03	-0.01	-0.02	0.05	0.235366	0.667907	0.678386	0.241702	1.022	0.995	0.983	1.034	7467.5	6873.7	7032	6911.1	6714.6	6768.4	6949.7	6874	7120.6	6992.2	6875	6733.1	6663.1	6758.9	6606.5	6750.5	35	High	High	High	High	High	High	High	High	High	High	High	High	High	High	High	High
FALSE	High	Master Protein	S4R189	Rho guanine nucleotide exchange factor 40 OS=Mus musculus GN=Arhgef40 PE=1 SV=1	-0.1	-0.04	-0.06	-0.08	0.23618	0.948972	0.859835	0.335929	0.936	0.976	0.963	0.949	101.7	105.5	120.6	118.1	125.2	116.7	120.9	117.7	115	103.3	111.3	106.5	114.1	123.3	113.5	115.5	3	High	High	High	High	High	High	High	High	High	High	High	High	High	High	High	High
FALSE	High	Master Protein	Q91X51	Golgi reassembly-stacking protein 1 OS=Mus musculus GN=Gorasp1 PE=1 SV=3	0.23	-0.02	0.13	0.08	0.236308	0.996104	0.457232	0.889613	1.172	0.983	1.093	1.054	27.2	32.1	32.6	33.3	26.4	30.1	26.7	28.6	28	35.1	31.5	32.1	28.5	32.6	29.9	30.5	3	High	High	High	High	High	High	High	High	High	High	High	High	High	High	High	High
FALSE	High	Master Protein	D6RH74	UPF0462 protein C4orf33 homolog OS=Mus musculus GN=D3Ertd751e PE=1 SV=1	-0.07	0.08	-0.05	0.07	0.236419	0.168849	0.723359	0.595113	0.955	1.055	0.963	1.047	167.2	145.2	155.2	162.7	164.7	167.9	173.3	161	172.7	163	164.9	170.4	159.1	169.3	157.5	161.2	3	High	High	High	High	High	High	High	High	High	High	High	High	High	High	High	High
FALSE	High	Master Protein	Q9CR13	UPF0562 protein C7orf55 homolog OS=Mus musculus PE=1 SV=1	-0.21	0.11	-0.03	-0.07	0.236676	0.706089	0.999992	0.774879	0.867	1.078	0.981	0.953	27.8	27.7	26.7	25.8	26.9	30.2	33.3	32.6	31.2	27.6	32.6	24.9	29	28.4	33	32.7	1	High	High	High	High	High	High	High	High	High	High	High	High	High	High	High	High
FALSE	High	Master Protein	Q99JG2	Prosaposin receptor GPR37L1 OS=Mus musculus GN=Gpr37l1 PE=1 SV=2	-0.05	-0.05	-0.05	-0.05	0.237429	0.853488	0.517264	0.522459	0.967	0.968	0.968	0.967	1490	1544.2	1578.2	1597.3	1599.3	1680.6	1615	1612.1	1497.8	1476.6	1597.4	1523.6	1554.4	1507.6	1666.7	1570.7	5	High	High	High	High	High	High	High	High	High	High	High	High	High	High	High	High
FALSE	Medium	Master Protein	A0A0B4J1K7	Selection and upkeep of intraepithelial T-cells protein 7 OS=Mus musculus GN=Skint7 PE=4 SV=1	0.23	-0.24	0.06	-0.07	0.23809	0.386708	0.971176	0.999789	1.17	0.846	1.041	0.95	29.8	31.9	29.1	41.2	23.2	22.5	31	30	28.6	23.8	34.9	23.8	29.8	26	26.7	28.2	1	High	High	High	High	High	High	High	High	High	High	High	High	High	High	High	High
FALSE	High	Master Protein	Q9D1H6	NADH dehydrogenase [ubiquinone] 1 alpha subcomplex assembly factor 4 OS=Mus musculus GN=Ndufaf4 PE=1 SV=1	-0.07	0	0	-0.07	0.238878	0.983197	0.991544	0.544576	0.955	0.998	0.998	0.955	1284.7	1352.3	1316.2	1392.9	1347.4	1360.6	1434.9	1479.1	1352.9	1308.7	1311	1422.5	1366.2	1392.6	1424	1396	9	High	High	High	High	High	High	High	High	High	High	High	High	High	High	High	High
FALSE	High	Master Protein	Q60668	Heterogeneous nuclear ribonucleoprotein D0 OS=Mus musculus GN=Hnrnpd PE=1 SV=2	0.04	0	0.04	0	0.240718	0.999914	0.215619	0.999067	1.028	1.001	1.026	1.003	4098.7	4032.5	4051.1	4112.2	3892.4	3841.9	4033.6	4081.8	4004.9	4094.8	4116.9	4064.4	4007.1	4183.9	4127	3996	4	High	High	High	High	High	High	High	High	High	High	High	High	High	High	High	High
FALSE	High	Master Protein	A0A087WPX2	Protein Adgrb1 (Fragment) OS=Mus musculus GN=Adgrb1 PE=1 SV=1	-0.2	-0.05	-0.25	0.01	0.240928	0.974289	0.0813106	0.99312	0.871	0.967	0.839	1.004	48.2	51.4	56.3	44.6	50.9	53.5	62.7	61	47.7	54.2	44.5	48.5	48.7	43.1	47.2	52.7	1	High	High	High	High	High	High	High	High	High	High	High	High	High	High	High	High
FALSE	High	Master Protein	H3BKM2	Nuclear-interacting partner of ALK OS=Mus musculus GN=Zc3hc1 PE=1 SV=1	-0.11	0.07	0.14	-0.18	0.240999	0.637675	0.48371	0.160192	0.925	1.052	1.1	0.885	125.4	127.6	122.9	131.9	133	140.6	132.8	147.3	122.8	129.2	137.1	146.6	152.7	148.1	132.5	157.3	6	High	High	High	High	High	High	High	High	High	High	High	High	High	High	High	High
FALSE	High	Master Protein	E9Q720	Regulator of G-protein-signaling 20 OS=Mus musculus GN=Rgs20 PE=1 SV=1	-0.35	0.29	-0.21	0.14	0.241094	0.281519	0.925363	0.955862	0.783	1.219	0.866	1.103	6.3	8.8	8.4	3.3	7.3	10.4	9.3	9.2	8.8	9	8.3	9.2	8.1	7.9	6.5	10	1	High	High	High	High	High	High	High	High	High	High	High	High	High	High	High	High
FALSE	High	Master Protein	Q9DAZ9	Abscission/NoCut checkpoint regulator OS=Mus musculus GN=Zfyve19 PE=1 SV=2	0.15	-0.09	0.02	0.05	0.24111	0.604257	0.997386	0.788242	1.111	0.94	1.011	1.033	159.8	178.6	221.8	172.5	150	149.8	166.4	172.5	160.7	167.3	162.8	179.1	171.4	140.2	157.6	162.1	8	High	High	High	High	High	High	High	High	High	High	High	High	High	High	High	High
FALSE	High	Master Protein	Q9CX34	Protein SGT1 homolog OS=Mus musculus GN=Sugt1 PE=1 SV=3	0.02	-0.04	0.01	-0.03	0.241627	0.0636788	0.734217	0.293587	1.014	0.972	1.004	0.982	3446.3	3596.7	3458.9	3527.3	3495.6	3331.6	3429.9	3457.1	3369.8	3439.5	3354.4	3420.5	3514.2	3462.4	3453.1	3444.7	32	High	High	High	High	High	High	High	High	High	High	High	High	High	High	High	High
FALSE	High	Master Protein	Q8R332	Nucleoporin p58/p45 OS=Mus musculus GN=Nup58 PE=1 SV=1	0.08	-0.01	0.05	0.03	0.241748	0.993509	0.726324	0.631692	1.06	0.996	1.036	1.019	474.6	488.2	482.1	492.2	477.9	461.5	453.5	451.4	488.1	520.3	478.3	464.6	449.6	495.5	478.3	469.8	7	High	High	High	High	High	High	High	High	High	High	High	High	High	High	High	High
FALSE	High	Master Protein	Q3V0G7	GTPase-activating Rap/Ran-GAP domain-like protein 3 OS=Mus musculus GN=Garnl3 PE=1 SV=1	-0.1	0.02	0.03	-0.11	0.242196	0.99023	0.793729	0.0904895	0.933	1.012	1.019	0.926	315.8	308.3	311.9	334.4	332.3	332.3	344.8	340.5	305.8	318.6	316.5	341.5	342.9	326.8	377.9	342.8	12	High	High	High	High	High	High	High	High	High	High	High	High	High	High	High	High
FALSE	High	Master Protein	Q9DCZ1	GMP reductase 1 OS=Mus musculus GN=Gmpr PE=1 SV=1	0.08	0.01	-0.02	0.11	0.242553	0.809929	0.946928	0.0224386	1.059	1.01	0.989	1.081	1226.1	1092.1	1194.6	1163.4	1098.1	1139.5	1097.8	1129.1	1179.6	1227.4	1160.9	1200.8	1085	1116.6	1070.9	1137.8	11	High	High	High	High	High	High	High	High	High	High	High	High	High	High	High	High
FALSE	High	Master Protein	Q9D1R2	Protein KTI12 homolog OS=Mus musculus GN=Kti12 PE=1 SV=1	-0.15	0.03	-0.05	-0.07	0.242749	0.999623	0.976639	0.369579	0.9	1.019	0.964	0.951	223.4	229.5	270.2	241	259	250.3	265.3	263.7	227.4	236.2	243	252	255.2	272.9	248.5	246.3	5	High	High	High	High	High	High	High	High	High	High	High	High	High	High	High	High
FALSE	High	Master Protein	Q9CQP2	Trafficking protein particle complex subunit 2 OS=Mus musculus GN=Trappc2 PE=1 SV=1	0.45	-0.31	0.15	-0.01	0.242995	0.555004	0.830876	0.997171	1.367	0.808	1.11	0.996	248.5	205.2	323.7	142.3	169.8	180.2	160.7	158.2	185.4	206.3	179.7	162.4	187	179.7	228.4	162.1	2	High	High	High	High	High	High	High	High	High	High	High	High	High	High	High	High
FALSE	Medium	Master Protein	Q9CS72	Filamin-A-interacting protein 1 OS=Mus musculus GN=Filip1 PE=1 SV=2	-0.12	-0.04	-0.1	-0.06	0.244998	0.888543	0.394113	0.715912	0.923	0.975	0.935	0.962	71.1	80.3	81.5	82.8	86	87.3	88	97.4	77.7	63.8	80.7	80	89.2	76.6	70.3	87.7	1	High	High	High	High	High	High	High	High	High	High	High	High	High	High	High	High
FALSE	High	Master Protein	Q8R1C9	Amyloid beta A4 precursor protein-binding family B member 3 OS=Mus musculus GN=Apbb3 PE=2 SV=1	-0.18	0.11	-0.2	0.13	0.245933	0.189443	0.414802	0.331313	0.881	1.081	0.873	1.091	41.5	41.5	45.7	36	41.8	45.7	48.5	49.2	45.9	54.2	43.9	43.6	41.1	41.1	40.5	45.5	2	High	High	High	High	High	High	High	High	High	High	High	High	High	High	High	High
FALSE	High	Master Protein	P70445	Eukaryotic translation initiation factor 4E-binding protein 2 OS=Mus musculus GN=Eif4ebp2 PE=1 SV=1	0.14	0.03	0.13	0.05	0.245986	1	0.662227	0.843249	1.104	1.023	1.091	1.036	32.2	34	36.5	42.8	22.7	31.6	32.2	35.9	34.1	38.5	37.4	34.7	35.3	35.6	34.3	29.3	4	High	High	High	High	High	High	High	High	High	High	High	High	High	High	High	High
FALSE	High	Master Protein	Q8C015	Serine/threonine-protein kinase PAK 5 OS=Mus musculus GN=Pak5 PE=1 SV=1	-0.03	-0.02	0	-0.05	0.246745	0.999513	0.98668	0.337366	0.978	0.985	1.001	0.963	531.8	581.6	579.4	600.4	582.5	586.2	600.8	623.1	571.6	563.3	572.4	578.4	595.3	591.3	592.9	595	13	High	High	High	High	High	High	High	High	High	High	High	High	High	High	High	High
FALSE	High	Master Protein	P61922	4-aminobutyrate aminotransferase, mitochondrial OS=Mus musculus GN=Abat PE=1 SV=1	-0.06	-0.03	-0.01	-0.07	0.246807	0.344716	0.94205	0.0353629	0.961	0.982	0.99	0.953	8094.7	8796	8502.9	8184.1	8769.7	8509.9	8973.1	8593.3	7843.1	8164.4	8222.8	8250.2	8486.1	8797.9	8690.9	8502	33	High	High	High	High	High	High	High	High	High	High	High	High	High	High	High	High
FALSE	High	Master Protein	Q61792	LIM and SH3 domain protein 1 OS=Mus musculus GN=Lasp1 PE=1 SV=1	0.05	-0.04	0.02	-0.01	0.247432	0.68959	0.717734	0.997373	1.037	0.976	1.017	0.996	5073	5105.2	4845.5	4877.3	4783.7	4653.9	4810.2	4891.2	4879	5055.7	4830.1	4707.6	4706.1	5088.2	4832.6	4920.4	15	High	High	High	High	High	High	High	High	High	High	High	High	High	High	High	High
FALSE	High	Master Protein	D3YWB8	Ribosomal protein S6 kinase beta-2 OS=Mus musculus GN=Rps6kb2 PE=1 SV=1	-0.15	-0.01	-0.13	-0.02	0.247889	0.991963	0.223899	0.984702	0.901	0.996	0.911	0.985	28.2	33.2	30.5	35	34.7	37.6	35.8	33.6	31.6	29.4	36.1	31.7	32.8	31.5	34.1	27.8	1	High	High	High	High	High	High	High	High	High	High	High	High	High	High	High	High
FALSE	High	Master Protein	P70404	Isocitrate dehydrogenase [NAD] subunit gamma 1, mitochondrial OS=Mus musculus GN=Idh3g PE=1 SV=1	0.04	0.01	0.04	0.01	0.247901	0.973918	0.278552	0.957137	1.027	1.009	1.029	1.006	8887.7	8720.1	8470.7	8371.9	8376.6	8206.9	8365.9	8483.7	8661.6	8674.7	8702.5	8620.4	8286.4	8670.8	8892.7	8559.9	20	High	High	High	High	High	High	High	High	High	High	High	High	High	High	High	High
FALSE	High	Master Protein	A0A0R4IZZ6	Formin binding protein 4 OS=Mus musculus GN=Fnbp4 PE=1 SV=1	0.24	-0.22	0.1	-0.08	0.247907	0.396614	0.33897	0.516285	1.181	0.858	1.074	0.944	30.4	39	34.9	37.8	25.6	31.6	29.9	35.5	32.5	31.3	31.1	30.2	32.7	41.6	32.3	33.3	2	High	High	High	High	High	High	High	High	High	High	High	High	High	High	High	High
FALSE	Low	Master Protein	Q9D2J7	Ankyrin repeat and EF-hand domain-containing protein 1 OS=Mus musculus GN=Ankef1 PE=2 SV=1	-0.11	0.03	0	-0.09	0.248045	0.99618	0.925822	0.134914	0.927	1.018	1.001	0.942	252.4	287.8	248.9	277.5	280.8	293.1	272.1	290.2	272	259.4	266.7	274.4	289.8	280.7	282	307.1	1	High	High	High	High	High	High	High	High	High	High	High	High	High	High	High	High
FALSE	High	Master Protein	P61406	Telomerase-binding protein EST1A OS=Mus musculus GN=Smg6 PE=1 SV=1	-0.29	0.24	-0.14	0.09	0.248719	0.49247	0.577299	0.86214	0.817	1.182	0.91	1.062	9	10.4	8.9	7.9	9.6	11.5	18.8	10.4	10.1	10.7	14.1	10.5	10.4	7.5	9.5	13.3	3	High	High	High	High	High	High	High	High	High	High	High	High	High	High	High	High
FALSE	High	Master Protein	Q8BI08	Protein MAL2 OS=Mus musculus GN=Mal2 PE=1 SV=1	-0.26	0.01	-0.09	-0.16	0.248916	0.999161	0.835994	0.746392	0.838	1.01	0.943	0.897	147.7	128.8	160.6	191.7	166.3	184	183.6	189	144.1	144.1	167.8	174.8	177.2	169.4	177.8	154.7	2	High	High	High	High	High	High	High	High	High	High	High	High	High	High	High	High
FALSE	High	Master Protein	Q8R5L3	Vam6/Vps39-like protein OS=Mus musculus GN=Vps39 PE=1 SV=1	-0.05	0.02	-0.01	-0.02	0.248937	0.999146	0.999805	0.334384	0.964	1.013	0.993	0.984	624.2	637.8	651	629.7	651	672.6	663.6	641	644.5	609.4	655.5	639.4	648.1	643.7	656.8	676.1	14	High	High	High	High	High	High	High	High	High	High	High	High	High	High	High	High
FALSE	High	Master Protein	Q3U595	UPF0545 protein C22orf39 homolog OS=Mus musculus PE=3 SV=1	-0.17	0.21	0.14	-0.11	0.249018	0.124665	0.167131	0.322414	0.886	1.155	1.103	0.928	64.4	76.2	65.7	63.5	69.6	71.4	76.8	75.4	76.7	71.1	73.7	77.6	82.7	74.6	86.9	79.3	2	High	High	High	High	High	High	High	High	High	High	High	High	High	High	High	High
FALSE	High	Master Protein	Q3TC93	HCLS1-binding protein 3 OS=Mus musculus GN=Hs1bp3 PE=1 SV=2	-0.14	-0.03	-0.09	-0.08	0.249306	0.964736	0.617333	0.633138	0.907	0.983	0.939	0.949	159.9	146.2	154.1	146.9	160	173.4	172.1	150.5	139.1	162.1	149.4	146.4	157	163.9	149.2	154.7	4	High	High	High	High	High	High	High	High	High	High	High	High	High	High	High	High
FALSE	High	Master Protein	Q3V2R3	Beta-chimaerin OS=Mus musculus GN=Chn2 PE=1 SV=1	0.08	-0.05	0.02	0	0.24967	0.338085	0.994818	0.999995	1.056	0.966	1.017	1.003	490.1	457.6	499.8	462.8	473.2	453.2	443.4	449	453.3	438.8	466.8	469.8	454.7	437.1	462.9	475.2	8	High	High	High	High	High	High	High	High	High	High	High	High	High	High	High	High
FALSE	High	Master Protein	A2AG50	MAP7 domain-containing protein 2 OS=Mus musculus GN=Map7d2 PE=1 SV=1	-0.05	-0.01	-0.07	0.01	0.249672	0.990635	0.0565897	0.629284	0.963	0.996	0.95	1.01	2808.3	2811.6	2888.3	2898.6	2972.6	3005.1	2847	2945.6	2975.9	2831	2847.7	2807.3	2823.4	2797.5	2735.7	2886	31	High	High	High	High	High	High	High	High	High	High	High	High	High	High	High	High
FALSE	High	Master Protein	O89116	Vesicle transport through interaction with t-SNAREs homolog 1A OS=Mus musculus GN=Vti1a PE=1 SV=1	0.04	0.02	0.03	0.03	0.251927	0.899971	0.402716	0.733559	1.028	1.016	1.021	1.023	589.6	602.8	584.4	571.7	581.7	560.7	581.7	557.9	575.5	603.4	598.8	594.5	594.4	575.6	590.1	576.3	10	High	High	High	High	High	High	High	High	High	High	High	High	High	High	High	High
FALSE	High	Master Protein	Q3URE6	Adrenergic receptor, alpha 2a OS=Mus musculus GN=Adra2a PE=1 SV=1	-0.31	0.18	-0.29	0.17	0.25193	0.668263	0.171576	0.520523	0.807	1.136	0.816	1.123	9.7	12.4	10.5	10.6	12.9	11.6	13.5	13.2	10.9	13.2	14.2	9.8	11.1	9	12	10.3	1	High	High	High	High	High	High	High	High	High	High	High	High	High	High	High	High
FALSE	High	Master Protein	Q5SS83	Flotillin 2, isoform CRA_a OS=Mus musculus GN=Flot2 PE=1 SV=1	-0.23	-0.23	-0.04	-0.42	0.252337	0.854649	0.989036	0.119004	0.852	0.854	0.972	0.749	15.9	24.4	28.7	24.8	24.3	35	29.1	28.7	17.6	19.4	22.8	24.4	28.4	25.6	30.3	27.7	1	High	High	High	High	High	High	High	High	High	High	High	High	High	High	High	High
FALSE	High	Master Protein	Q8CJ61	CKLF-like MARVEL transmembrane domain-containing protein 4 OS=Mus musculus GN=Cmtm4 PE=1 SV=1	0.08	-0.06	0.04	-0.02	0.253406	0.479105	0.590985	0.856111	1.056	0.957	1.026	0.984	432.2	418.9	418.8	393.1	407.7	364	400.4	393.1	410.2	406	376.7	395.5	403.1	384.3	411.2	429.9	3	High	High	High	High	High	High	High	High	High	High	High	High	High	High	High	High
FALSE	Medium	Master Protein	Q8CCM6	Mitochondrial import inner membrane translocase subunit Tim21 OS=Mus musculus GN=Timm21 PE=1 SV=1	-0.2	0	0.16	-0.36	0.254263	0.954423	0.541426	0.0108504	0.873	1	1.12	0.78	11.8	10.9	10.5	8.7	11.8	12.8	13.9	11.5	11.2	10.5	7.5	11	13.1	13.3	15.9	14.2	1	High	High	High	High	High	High	High	High	High	High	High	High	High	High	High	High
FALSE	High	Master Protein	P24472	Glutathione S-transferase A4 OS=Mus musculus GN=Gsta4 PE=1 SV=3	-0.05	-0.03	0	-0.08	0.254521	0.952341	0.996593	0.15864	0.969	0.977	0.998	0.948	1619.2	1635.5	1545.3	1503.9	1624.5	1711.2	1641.7	1600.2	1626	1525.3	1515.6	1564.7	1631.6	1682.5	1627.2	1605.3	8	High	High	High	High	High	High	High	High	High	High	High	High	High	High	High	High
FALSE	High	Master Protein	Q99LJ6	Glutathione peroxidase 7 OS=Mus musculus GN=Gpx7 PE=1 SV=1	0.19	-0.13	0.08	-0.02	0.254749	0.446013	0.885335	0.989942	1.137	0.916	1.059	0.984	108	99.2	113.8	103.7	110	102.8	81.7	84.2	94.9	104.7	87.7	99.1	99.2	97.8	99.4	96.5	4	High	High	High	High	High	High	High	High	High	High	High	High	High	High	High	High
FALSE	High	Master Protein	Q8BM92	Cadherin-7 OS=Mus musculus GN=Cdh7 PE=2 SV=1	0.12	-0.06	-0.01	0.07	0.254934	0.733784	0.999991	0.775419	1.086	0.959	0.99	1.052	101.6	73.6	83.9	77.7	74.6	73.1	74.1	74.6	74.5	88.6	71.4	80.4	71.9	76.9	72.3	75	2	High	High	High	High	High	High	High	High	High	High	High	High	High	High	High	High
FALSE	High	Master Protein	P35290	Ras-related protein Rab-24 OS=Mus musculus GN=Rab24 PE=1 SV=2	-0.05	-0.01	0	-0.06	0.254989	0.771484	0.999874	0.0606234	0.965	0.99	0.998	0.958	872.6	905.6	935.7	868.3	929.6	912.7	968.3	908.8	866.8	860.5	893.8	894.1	959.6	921.1	916.4	916.9	12	High	High	High	High	High	High	High	High	High	High	High	High	High	High	High	High
FALSE	High	Master Protein	P00375	Dihydrofolate reductase OS=Mus musculus GN=Dhfr PE=1 SV=3	-0.2	-0.04	-0.34	0.1	0.255335	0.989379	0.121064	0.857219	0.873	0.972	0.791	1.072	22.5	25.7	24.7	19.2	26.8	25.9	27.3	28.8	26.2	22.3	22.5	23.4	28.2	18	20.1	22.8	1	High	High	High	High	High	High	High	High	High	High	High	High	High	High	High	High
FALSE	Medium	Master Protein	Q8R499	NXF2 OS=Mus musculus GN=Nxf2 PE=4 SV=1	-0.09	-0.01	0.07	-0.18	0.256284	0.982028	0.773159	0.0286755	0.938	0.991	1.052	0.883	85	81.3	84.6	92.7	89.2	97.6	91.4	89.5	79.1	85.8	92.3	82.2	95.4	97.5	94.9	92.1	1	High	High	High	High	High	High	High	High	High	High	High	High	High	High	High	High
FALSE	High	Master Protein	Q924Z4	Ceramide synthase 2 OS=Mus musculus GN=Cers2 PE=1 SV=1	0.27	-0.05	-0.07	0.29	0.256285	0.992857	0.965716	0.0805287	1.208	0.963	0.95	1.224	113.1	108	109.2	94.3	99.2	97	77.9	83.4	137.1	99.3	110.1	92.4	93.1	75.7	78.4	95.9	2	High	High	High	High	High	High	High	High	High	High	High	High	High	High	High	High
FALSE	High	Master Protein	A2BGI8	Peptidyl-prolyl cis-trans isomerase (Fragment) OS=Mus musculus GN=Ppih PE=1 SV=1	0.06	0.02	0.05	0.03	0.256349	0.702103	0.39008	0.523204	1.043	1.014	1.038	1.019	913.6	873.4	868.7	918.2	857.7	855	893.9	843.7	898.3	937.9	894	913.5	884.9	915.1	861.4	892.4	9	High	High	High	High	High	High	High	High	High	High	High	High	High	High	High	High
FALSE	High	Master Protein	Q8CJF9	Protein argonaute-3 OS=Mus musculus GN=Ago3 PE=2 SV=2	0.19	-0.24	-0.02	-0.04	0.257795	0.19074	0.999853	0.992313	1.137	0.845	0.986	0.975	87.9	81.2	85.7	87.8	76.9	83.4	69.6	75.6	87.8	68.2	77.5	69.3	75.2	86.4	70.3	75.1	4	High	High	High	High	High	High	High	High	High	High	High	High	High	High	High	High
FALSE	Medium	Master Protein	E9PZX5	Apoptosis-resistant E3 ubiquitin protein ligase 1 OS=Mus musculus GN=Arel1 PE=1 SV=1	-0.09	-0.18	-0.14	-0.13	0.258064	0.974084	0.576612	0.71516	0.937	0.886	0.908	0.914	40.4	59.2	63	64.7	64	66.4	74.9	61.3	48.9	54.8	53.4	58.6	56.9	57	61.5	61.5	1	High	High	High	High	High	High	High	High	High	High	High	High	High	High	High	High
FALSE	High	Master Protein	Q9JHI5	Isovaleryl-CoA dehydrogenase, mitochondrial OS=Mus musculus GN=Ivd PE=1 SV=1	-0.05	-0.03	-0.04	-0.05	0.258557	0.955703	0.98046	0.21429	0.964	0.977	0.973	0.967	1573.8	1653.3	1724.7	1702.3	1681.9	1755	1739.5	1742.1	1640.4	1637.7	1632.6	1671.8	1674.4	1693.7	1695.3	1804.3	14	High	High	High	High	High	High	High	High	High	High	High	High	High	High	High	High
FALSE	High	Master Protein	Q7TT50	Serine/threonine-protein kinase MRCK beta OS=Mus musculus GN=Cdc42bpb PE=1 SV=2	0.03	0.01	0.02	0.02	0.259116	0.97608	0.66557	0.635427	1.018	1.008	1.014	1.011	4613.9	4509.1	4497.9	4701.7	4435.5	4449.9	4513.2	4577.2	4627.5	4645.4	4554.1	4566	4534.5	4521.8	4565.7	4555.9	53	High	High	High	High	High	High	High	High	High	High	High	High	High	High	High	High
FALSE	High	Master Protein	Q5SWD9	Pre-rRNA-processing protein TSR1 homolog OS=Mus musculus GN=Tsr1 PE=1 SV=1	-0.14	-0.13	-0.16	-0.12	0.25918	0.996262	0.704526	0.707396	0.905	0.911	0.898	0.919	41.1	54.2	56.5	54.3	51.9	61	58.8	61.8	47.6	47.8	51.1	55.4	55.8	51.9	51.7	57.5	2	High	High	High	High	High	High	High	High	High	High	High	High	High	High	High	High
FALSE	High	Master Protein	Q8CAL5	Glypican-5 OS=Mus musculus GN=Gpc5 PE=2 SV=1	0.1	-0.03	0.09	-0.01	0.260101	0.738995	0.490538	0.949146	1.075	0.98	1.064	0.99	443.7	417.3	422.2	401.7	372.8	385.5	395.5	425.3	406.6	380.3	416.4	425	425.9	394	405.3	432.3	10	High	High	High	High	High	High	High	High	High	High	High	High	High	High	High	High
FALSE	High	Master Protein	Q8VD26	Transmembrane protein 143 OS=Mus musculus GN=Tmem143 PE=1 SV=1	-0.09	0.06	0.03	-0.07	0.260232	0.647105	0.996972	0.94151	0.937	1.039	1.022	0.953	282.6	287.9	252.7	267	292.8	286	298.5	293.7	280.5	296.6	290.7	271	305.5	298.4	301	259.6	7	High	High	High	High	High	High	High	High	High	High	High	High	High	High	High	High
FALSE	High	Master Protein	Q8C080	Sorting nexin-16 OS=Mus musculus GN=Snx16 PE=1 SV=2	0.09	-0.13	0.08	-0.11	0.260835	0.025005	0.21036	0.0193525	1.066	0.917	1.057	0.925	473.2	520.9	524.7	501	478.1	480.1	494.3	468.7	443.4	473.3	466.3	470.3	482.5	508.6	504.4	531.4	10	High	High	High	High	High	High	High	High	High	High	High	High	High	High	High	High
FALSE	High	Master Protein	Q8BGF3	WD repeat-containing protein 92 OS=Mus musculus GN=Wdr92 PE=1 SV=1	-0.12	0	-0.04	-0.08	0.261773	0.975631	0.993109	0.598881	0.92	1.003	0.973	0.948	194.8	217.7	209.1	226	229.6	240.2	206.4	234.5	224	208.3	207.4	219.9	224.6	232.4	216.5	227.1	7	High	High	High	High	High	High	High	High	High	High	High	High	High	High	High	High
FALSE	High	Master Protein	Q8K224	RNA cytidine acetyltransferase OS=Mus musculus GN=Nat10 PE=1 SV=1	-0.09	-0.01	-0.05	-0.05	0.262816	0.999697	0.625657	0.921675	0.939	0.993	0.966	0.965	350.4	353.6	370.1	380.8	371.2	381.8	389.5	388.5	367.8	348.3	350.6	392.6	372.8	371.1	359.1	379.3	8	High	High	High	High	High	High	High	High	High	High	High	High	High	High	High	High
FALSE	High	Master Protein	P62073	Mitochondrial import inner membrane translocase subunit Tim10 OS=Mus musculus GN=Timm10 PE=1 SV=1	0.05	0.01	0.01	0.04	0.262938	1	0.924999	0.570585	1.033	1.004	1.01	1.026	1996.8	2069.7	2030.9	2031.9	1953.9	2005.3	1961.5	1971.6	2085.8	1966.6	1998.8	2079.1	1957	1942.4	2052.1	2016.8	11	High	High	High	High	High	High	High	High	High	High	High	High	High	High	High	High
FALSE	High	Master Protein	Q6A037	NEDD4-binding protein 1 OS=Mus musculus GN=N4bp1 PE=1 SV=2	0.11	-0.05	-0.03	0.08	0.263544	0.904079	0.98505	0.796804	1.08	0.963	0.981	1.06	227.2	227.2	217.2	204.7	207.3	192.6	213.3	203.9	223	219.4	204	208.5	197	201.9	201.6	227.7	6	High	High	High	High	High	High	High	High	High	High	High	High	High	High	High	High
FALSE	High	Master Protein	Q9JIL5	Tubby-related protein 4 OS=Mus musculus GN=Tulp4 PE=1 SV=1	0.14	-0.26	0.01	-0.13	0.264372	0.0110406	0.999498	0.325452	1.104	0.834	1.007	0.915	58.8	52.8	59.7	62	53.6	53.8	54.1	52.3	44.9	53	49.1	49.8	57.1	47.9	52.4	55.8	3	High	High	High	High	High	High	High	High	High	High	High	High	High	High	High	High
FALSE	High	Master Protein	P52800	Ephrin-B2 OS=Mus musculus GN=Efnb2 PE=1 SV=1	0.08	0.05	0.03	0.1	0.265252	0.997018	0.933493	0.44313	1.059	1.037	1.023	1.073	385.1	346.6	343.9	354.9	351.6	327.9	313	334.5	358.6	368.6	337.3	376.8	357.9	320.6	318.7	361.7	6	High	High	High	High	High	High	High	High	High	High	High	High	High	High	High	High
FALSE	High	Master Protein	Q9Z1N5	Spliceosome RNA helicase Ddx39b OS=Mus musculus GN=Ddx39b PE=1 SV=1	-0.04	-0.01	-0.09	0.04	0.265515	0.983049	0.057992	0.573762	0.976	0.993	0.941	1.03	2336.4	2257.2	2338.7	2327.7	2378.9	2400.1	2417.6	2364.5	2422.8	2289	2343.3	2262.8	2243.9	2383.8	2251.5	2238.4	11	High	High	High	High	High	High	High	High	High	High	High	High	High	High	High	High
FALSE	High	Master Protein	P49615	Cyclin-dependent-like kinase 5 OS=Mus musculus GN=Cdk5 PE=1 SV=1	-0.05	-0.01	-0.03	-0.03	0.26577	0.999977	0.86357	0.686325	0.969	0.996	0.982	0.983	2881.1	3056.9	3186.3	3218.5	3270.4	3171.8	3270.7	3148.8	2969.1	3071.3	3143.2	3161.9	3152.5	3171.4	3176.2	3144.8	16	High	High	High	High	High	High	High	High	High	High	High	High	High	High	High	High
FALSE	High	Master Protein	P58854	Gamma-tubulin complex component 3 OS=Mus musculus GN=Tubgcp3 PE=1 SV=2	-0.06	0.05	-0.03	0.02	0.265779	0.552557	0.429095	0.759682	0.959	1.033	0.976	1.015	383.1	383.3	381	392.7	398.3	407.9	391.7	400.8	405.7	386.6	407.9	381	400.6	370.7	382	398.2	9	High	High	High	High	High	High	High	High	High	High	High	High	High	High	High	High
FALSE	High	Master Protein	V9GWZ9	3-hydroxymethyl-3-methylglutaryl-CoA lyase, cytoplasmic OS=Mus musculus GN=Hmgcll1 PE=1 SV=1	-0.15	0.07	0.05	-0.13	0.265817	0.7172	0.990601	0.937828	0.902	1.053	1.038	0.915	32.1	38.2	41.5	43.1	44.2	44.2	52.4	42.7	37.2	45.3	38.8	48.9	46.2	51.4	45.5	36.4	2	High	High	High	High	High	High	High	High	High	High	High	High	High	High	High	High
FALSE	High	Master Protein	Q8CHD8	Rab11 family-interacting protein 3 OS=Mus musculus GN=Rab11fip3 PE=1 SV=2	-0.18	0.11	-0.08	0.01	0.266871	0.548555	0.959019	0.999792	0.88	1.077	0.944	1.004	52.3	48.5	32.7	42.2	45.7	54.6	51.2	51.7	49.5	46	48	50	52.2	45.7	50.7	46.5	1	High	High	High	High	High	High	High	High	High	High	High	High	High	High	High	High
FALSE	High	Master Protein	Q91YE7	RNA-binding protein 5 OS=Mus musculus GN=Rbm5 PE=1 SV=1	0.09	-0.16	0.02	-0.09	0.267171	0.00666123	0.998954	0.144145	1.066	0.895	1.015	0.941	235.4	246	262.8	248.7	227.6	230.4	252.1	233.7	217.2	229.9	218.5	224.5	245.6	236.1	230.3	234.8	11	High	High	High	High	High	High	High	High	High	High	High	High	High	High	High	High
FALSE	High	Master Protein	Q91Y02	Protocadherin beta-18 OS=Mus musculus GN=Pcdhb18 PE=2 SV=1	0.47	-0.16	0.1	0.22	0.26719	0.956876	0.999984	0.527584	1.388	0.896	1.069	1.164	21	16.8	20.8	20.2	13.7	14.2	15.4	18.4	16.6	17.8	20.4	19.1	19.3	13	20.7	10.8	2	High	High	High	High	High	High	High	High	High	High	High	High	High	High	High	High
FALSE	High	Master Protein	Q9JJZ4	Ubiquitin-conjugating enzyme E2 J1 OS=Mus musculus GN=Ube2j1 PE=1 SV=2	-0.06	0.11	-0.04	0.08	0.267521	0.0906535	0.41843	0.156615	0.961	1.077	0.976	1.061	189.9	204.3	204.5	187.4	202	207.9	217.4	202.2	201.5	208	219.9	216.5	197.2	203	204.6	188.5	1	High	High	High	High	High	High	High	High	High	High	High	High	High	High	High	High
FALSE	High	Master Protein	P54276	DNA mismatch repair protein Msh6 OS=Mus musculus GN=Msh6 PE=1 SV=3	0.13	-0.1	0.09	-0.06	0.267535	0.706294	0.63521	0.983312	1.094	0.936	1.064	0.962	35.6	37	43.1	43	37.8	37.7	32.7	35.3	36.2	35	40	38.5	39.7	38.6	39	35.3	3	High	High	High	High	High	High	High	High	High	High	High	High	High	High	High	High
FALSE	High	Master Protein	Q9D1C8	Vacuolar protein sorting-associated protein 28 homolog OS=Mus musculus GN=Vps28 PE=1 SV=1	-0.07	0.07	-0.05	0.05	0.268103	0.195368	0.429991	0.326768	0.953	1.051	0.968	1.035	875.8	791.5	820	833.8	837.9	868.3	885	866.7	865.4	879.2	872.9	855.6	859.1	820.4	804.2	861.8	11	High	High	High	High	High	High	High	High	High	High	High	High	High	High	High	High
FALSE	High	Master Protein	Q8BZJ7	DCN1-like protein 2 OS=Mus musculus GN=Dcun1d2 PE=1 SV=3	-0.12	-0.03	-0.04	-0.11	0.2685	0.984149	0.944402	0.740736	0.923	0.976	0.972	0.927	122.8	173.5	193	169.3	189.9	177.5	181.5	207.3	167.7	152.7	166.9	181.8	183	176.4	178.1	185.7	4	High	High	High	High	High	High	High	High	High	High	High	High	High	High	High	High
FALSE	High	Master Protein	B0R011	Patatin-like phospholipase domain-containing protein 7 (Fragment) OS=Mus musculus GN=Pnpla7 PE=1 SV=1	-0.17	0.01	-0.16	-0.01	0.26879	0.89208	0.531976	0.998265	0.888	1.004	0.895	0.996	37.6	31.1	26.8	36.1	43.3	35	40.8	33.9	32.8	34.6	38.5	32.5	34.9	31.3	32.7	37.7	1	High	High	High	High	High	High	High	High	High	High	High	High	High	High	High	High
FALSE	High	Master Protein	Q8BGY4	Kelch-like protein 26 OS=Mus musculus GN=Klhl26 PE=1 SV=1	-0.05	0.01	-0.01	-0.03	0.269002	0.785929	0.878288	0.994543	0.966	1.009	0.992	0.982	183.1	173.6	173.3	182.4	179.5	183.3	185	189.7	178.8	189	180.1	176.6	177.5	184.6	183.6	182	6	High	High	High	High	High	High	High	High	High	High	High	High	High	High	High	High
FALSE	High	Master Protein	P10639	Thioredoxin OS=Mus musculus GN=Txn PE=1 SV=3	-0.09	0.05	-0.03	-0.02	0.269247	0.826263	0.714249	1	0.938	1.032	0.982	0.985	1644.9	1718.5	1787.5	1951.4	1846.5	1840.9	1890.7	1930.7	1804.4	1812.7	1777.1	1879.3	1852.1	1818.7	1746.5	1856.5	8	High	High	High	High	High	High	High	High	High	High	High	High	High	High	High	High
FALSE	High	Master Protein	Q8CD26	Solute carrier family 35 member E1 OS=Mus musculus GN=Slc35e1 PE=1 SV=2	0.16	0.07	0.05	0.18	0.269712	0.60059	0.999901	0.0382581	1.117	1.053	1.038	1.133	58.5	61	56.8	58.9	54.1	49	62.3	51	62.8	65.5	60	60.7	55.9	50.4	56.9	53.2	3	High	High	High	High	High	High	High	High	High	High	High	High	High	High	High	High
FALSE	High	Master Protein	Q9D032	Single-stranded DNA-binding protein 3 OS=Mus musculus GN=Ssbp3 PE=1 SV=2	0.15	-0.15	0.13	-0.14	0.270937	0.443762	0.195277	0.335014	1.109	0.898	1.095	0.91	71.3	63.7	60.9	55.2	57.2	56.9	51.6	55.4	65.7	56.7	55.2	49.9	63.1	71.5	60	59.8	2	High	High	High	High	High	High	High	High	High	High	High	High	High	High	High	High
FALSE	High	Master Protein	Q9CZN8	Glutamyl-tRNA(Gln) amidotransferase subunit A, mitochondrial OS=Mus musculus GN=Qrsl1 PE=1 SV=1	-0.06	0.01	0.02	-0.07	0.271808	0.983631	0.963076	0.228935	0.958	1.008	1.013	0.953	353.5	391.4	415.6	401.6	401	408.9	431	419.1	368.5	405.7	393.9	410.8	421.4	417.4	415.9	430.6	13	High	High	High	High	High	High	High	High	High	High	High	High	High	High	High	High
FALSE	High	Master Protein	Q8BXR1	Probable cationic amino acid transporter OS=Mus musculus GN=Slc7a14 PE=1 SV=1	0.12	0.4	0.04	0.49	0.271811	0.220519	0.998646	0.0112162	1.089	1.324	1.025	1.405	387.7	265.2	276.5	283.4	242.5	266.5	259.2	255	368.3	398.3	372.7	291.4	262.9	235.9	274.2	264.4	9	High	High	High	High	High	High	High	High	High	High	High	High	High	High	High	High
FALSE	High	Master Protein	Q8VI59	Pecanex-like protein 3 OS=Mus musculus GN=Pcnx3 PE=1 SV=2	0.1	0.04	0.14	0	0.273224	0.677865	0.103973	0.955456	1.075	1.026	1.099	1.003	82.8	80.9	80.9	82.8	75.6	76.7	82.1	73.6	79.5	92.6	82.1	85.8	86.5	80.2	86.2	81.3	3	High	High	High	High	High	High	High	High	High	High	High	High	High	High	High	High
FALSE	High	Master Protein	P39876	Metalloproteinase inhibitor 3 OS=Mus musculus GN=Timp3 PE=1 SV=1	-0.21	0.1	-0.18	0.07	0.273339	0.849882	0.144853	0.62282	0.862	1.075	0.883	1.049	65.8	65.4	73.5	83	80.9	76.6	81.8	80.5	68.2	71	78.8	82.9	71.2	71.3	63.2	74.3	2	High	High	High	High	High	High	High	High	High	High	High	High	High	High	High	High
FALSE	High	Master Protein	Q8BSK8	Ribosomal protein S6 kinase beta-1 OS=Mus musculus GN=Rps6kb1 PE=1 SV=2	-0.12	-0.02	0.03	-0.18	0.274441	0.999588	0.815838	0.676401	0.918	0.983	1.02	0.885	192	207.9	207.9	234.3	223.8	219.7	229.1	346.4	204.3	195.6	204.4	229.3	229.9	256.2	207.4	231.9	4	High	High	High	High	High	High	High	High	High	High	High	High	High	High	High	High
FALSE	High	Master Protein	Q8QZR0	Translocating chain-associated membrane protein 1-like 1 OS=Mus musculus GN=Tram1l1 PE=2 SV=1	-0.09	-0.1	-0.07	-0.13	0.274529	0.99032	0.817782	0.880206	0.936	0.932	0.956	0.913	228	290.7	299.9	310.9	310.5	301.5	320.3	343.8	273.8	263.5	276.7	335.2	287	298.9	312.7	304	3	High	High	High	High	High	High	High	High	High	High	High	High	High	High	High	High
FALSE	High	Master Protein	P61759	Prefoldin subunit 3 OS=Mus musculus GN=Vbp1 PE=1 SV=2	-0.03	0.03	0.01	-0.01	0.274589	0.607332	0.953231	0.653234	0.978	1.021	1.007	0.992	2171	2256.8	2245.2	2197.5	2256.5	2253.6	2364.3	2284.1	2273.6	2262.3	2330.9	2192.2	2264.5	2403.8	2298.9	2271.5	18	High	High	High	High	High	High	High	High	High	High	High	High	High	High	High	High
FALSE	High	Master Protein	Q3V1N1	Malignant fibrous histiocytoma-amplified sequence 1 homolog OS=Mus musculus GN=Mfhas1 PE=2 SV=2	0.14	-0.19	0	-0.05	0.274826	0.173902	0.982973	0.906633	1.104	0.878	1.003	0.966	69.2	60.3	66.9	70.9	62.2	61.2	63.6	57.5	65.1	56.6	57.5	62.2	59.9	57.2	63.9	68	2	High	High	High	High	High	High	High	High	High	High	High	High	High	High	High	High
FALSE	High	Master Protein	Q8R317	Ubiquilin-1 OS=Mus musculus GN=Ubqln1 PE=1 SV=1	0.08	-0.1	0.04	-0.06	0.275342	0.158364	0.974246	0.859037	1.057	0.935	1.028	0.961	164.3	176.9	172.6	159.6	166.4	156	162.7	151	159.5	157.3	157.6	154.3	167.7	148.9	165.7	161.9	7	High	High	High	High	High	High	High	High	High	High	High	High	High	High	High	High
FALSE	High	Master Protein	Q791V5	Mitochondrial carrier homolog 2 OS=Mus musculus GN=Mtch2 PE=1 SV=1	-0.04	0.02	0	-0.02	0.27542	0.600396	0.999937	0.896025	0.974	1.011	1	0.984	3456	3292.6	3349.3	3432.4	3393.3	3377.6	3645.3	3574.2	3424.2	3418.9	3554	3432.5	3473.8	3558.2	3481.8	3483.1	10	High	High	High	High	High	High	High	High	High	High	High	High	High	High	High	High
FALSE	Medium	Master Protein	E9QLQ3	Phosphodiesterase OS=Mus musculus GN=Pde3b PE=1 SV=1	-0.17	-0.07	-0.33	0.09	0.27546	0.96261	0.103976	0.998691	0.89	0.954	0.797	1.065	30.4	42.2	37.9	38.7	42.4	41.5	46.1	43.7	31.3	35.7	37.3	38.4	32.2	43.2	30.1	36.6	1	High	High	High	High	High	High	High	High	High	High	High	High	High	High	High	High
FALSE	Low	Master Protein	Q7TSV9	Enkurin domain-containing protein 1 OS=Mus musculus GN=Enkd1 PE=1 SV=1	0.61	-0.26	0.74	-0.39	0.275593	0.378799	0.586411	0.72263	1.528	0.837	1.676	0.764	81.7	19.7	12.1	12.3	11.3	10.6	9.8	8.6	16.8	14.5	5.2	11.8	9.2	14.2	20.6	32.1	1	High	High	High	High	High	High	High	High	High	High	High	High	High	High	High	High
FALSE	High	Master Protein	Q61749	Translation initiation factor eIF-2B subunit delta OS=Mus musculus GN=Eif2b4 PE=1 SV=2	-0.07	0.05	-0.03	0.01	0.275816	0.882286	0.39933	0.967244	0.954	1.032	0.979	1.006	767.9	767.1	812.7	832	816.7	839	802.7	866.1	784.1	813.7	817.1	818.3	819.9	809.1	759.2	811.5	17	High	High	High	High	High	High	High	High	High	High	High	High	High	High	High	High
FALSE	High	Master Protein	Q6PB66	Leucine-rich PPR motif-containing protein, mitochondrial OS=Mus musculus GN=Lrpprc PE=1 SV=2	-0.06	0.03	-0.01	-0.01	0.276418	0.935161	0.999975	0.590983	0.961	1.024	0.991	0.993	8298.9	8448.8	8287.8	8254.7	8621.8	8375.3	8705.7	8642.7	8010.2	8621.1	8575.6	8415	8634.7	8476.6	8855.4	8360.3	59	High	High	High	High	High	High	High	High	High	High	High	High	High	High	High	High
FALSE	High	Master Protein	Q9DC29	ATP-binding cassette sub-family B member 6, mitochondrial OS=Mus musculus GN=Abcb6 PE=1 SV=1	-0.04	-0.04	-0.08	-0.01	0.277384	0.903939	0.118234	0.99933	0.97	0.97	0.946	0.995	182.1	202.6	191.8	204.7	206.5	199.9	218.3	199.2	196	186.6	185.4	197.9	196.4	189.3	187.4	195.4	6	High	High	High	High	High	High	High	High	High	High	High	High	High	High	High	High
FALSE	High	Master Protein	Q8VDW0	ATP-dependent RNA helicase DDX39A OS=Mus musculus GN=Ddx39a PE=1 SV=1	-0.14	0.01	0	-0.13	0.277487	0.87711	0.999999	0.669983	0.906	1.008	1	0.914	18.7	27.3	24.2	26.4	28.4	27.4	32.9	25.4	23.9	27.2	23.6	27.9	28	24.6	27.8	33.8	3	High	High	High	High	High	High	High	High	High	High	High	High	High	High	High	High
FALSE	High	Master Protein	Q9D4V0	Ethanolamine kinase 1 OS=Mus musculus GN=Etnk1 PE=1 SV=2	-0.06	0.02	0	-0.05	0.277817	0.999261	0.992083	0.468055	0.956	1.013	1.002	0.966	497	529.6	520.3	541	552.9	527.2	594.7	545.1	478.6	556.6	538.8	524.5	548.4	551.6	555.6	542.5	9	High	High	High	High	High	High	High	High	High	High	High	High	High	High	High	High
FALSE	High	Master Protein	Q8K1R3	Polyribonucleotide nucleotidyltransferase 1, mitochondrial OS=Mus musculus GN=Pnpt1 PE=1 SV=1	-0.06	-0.04	-0.01	-0.09	0.278157	0.496939	0.836617	0.108495	0.958	0.975	0.993	0.941	1351.5	1394.4	1475	1393.3	1432.1	1449.5	1476.2	1459.9	1342.3	1331.2	1376.7	1410.8	1377.1	1450.1	1459.8	1440.4	19	High	High	High	High	High	High	High	High	High	High	High	High	High	High	High	High
FALSE	High	Master Protein	Q8BKC5	Importin-5 OS=Mus musculus GN=Ipo5 PE=1 SV=3	-0.06	-0.01	-0.01	-0.07	0.278802	0.998372	0.999391	0.404863	0.957	0.994	0.996	0.955	1980.6	2127.8	2160.3	2267.4	2195.9	2241.2	2240.5	2258.5	2072.4	2081.5	2182.9	2227.8	2216.4	2248.7	2269.4	2176.4	27	High	High	High	High	High	High	High	High	High	High	High	High	High	High	High	High
FALSE	High	Master Protein	Q07409	Contactin-3 OS=Mus musculus GN=Cntn3 PE=1 SV=2	-0.1	-0.01	-0.06	-0.05	0.280016	0.999936	0.723935	0.85778	0.933	0.992	0.96	0.965	183	213.8	199.3	208.3	221.3	215.4	212.8	221.2	205.2	183.3	199.3	218.8	222.5	204.8	191.8	214.5	9	High	High	High	High	High	High	High	High	High	High	High	High	High	High	High	High
FALSE	High	Master Protein	P41233	ATP-binding cassette sub-family A member 1 OS=Mus musculus GN=Abca1 PE=1 SV=4	0.1	-0.14	0.01	-0.05	0.280706	0.107222	0.980893	0.99443	1.075	0.906	1.006	0.968	228.6	195.9	217	208.3	194.4	201.1	187.5	209.8	202.8	186.7	191.6	193.7	180.8	203.4	197.7	200.3	9	High	High	High	High	High	High	High	High	High	High	High	High	High	High	High	High
FALSE	High	Master Protein	Q8K2T4	Ubiquinol-cytochrome-c reductase complex assembly factor 3 OS=Mus musculus GN=Uqcc3 PE=1 SV=1	0.13	-0.12	-0.02	0.03	0.280751	0.639798	0.997875	0.817662	1.094	0.92	0.987	1.02	71.9	69.8	76	77	68.7	69.6	63.6	66.5	77.9	64.5	64.3	71.7	62.8	72	60.8	70.9	2	High	High	High	High	High	High	High	High	High	High	High	High	High	High	High	High
FALSE	High	Master Protein	Q3TYJ1	Solute carrier family 18 (Vesicular monoamine), member 3 OS=Mus musculus GN=Slc18a3 PE=1 SV=1	-0.11	0.09	0.01	-0.04	0.280966	0.598671	0.997996	0.852954	0.928	1.061	1.009	0.976	580.5	565	615.7	641.5	644.6	623.1	644.3	683.9	581.5	594.1	681.8	677.7	644.8	689.4	655.5	625	10	High	High	High	High	High	High	High	High	High	High	High	High	High	High	High	High
FALSE	High	Master Protein	A2AEC2	Transcription elongation factor A protein-like 3 (Fragment) OS=Mus musculus GN=Tceal3 PE=1 SV=1	0.05	-0.09	-0.03	-0.01	0.28114	0.106183	0.964148	0.998451	1.037	0.942	0.981	0.995	586.3	581.2	605.3	611.9	576.3	566.6	572.2	581.4	546	560.7	561.1	601.6	590.4	558.7	558.3	568.2	1	High	High	High	High	High	High	High	High	High	High	High	High	High	High	High	High
FALSE	High	Master Protein	Q8R2H9	Phosphoethanolamine/phosphocholine phosphatase OS=Mus musculus GN=Phospho1 PE=1 SV=1	-0.09	0.08	-0.11	0.1	0.281567	0.301362	0.203607	0.219064	0.939	1.054	0.926	1.069	322.6	337.8	321	337.7	365.8	355.2	323.8	348.1	367.6	327.4	351.9	343.8	339.4	324.5	326.4	320.4	3	High	High	High	High	High	High	High	High	High	High	High	High	High	High	High	High
FALSE	High	Master Protein	Q9CZ82	Mediator of RNA polymerase II transcription subunit 18 OS=Mus musculus GN=Med18 PE=1 SV=1	0.14	0.1	0.17	0.07	0.281881	0.991122	0.468957	0.901224	1.102	1.071	1.127	1.047	24.3	18.8	18.5	20.3	16.3	17.2	18.3	18.7	20.6	21.7	19.8	21.3	18.4	23.4	16.3	21.7	1	High	High	High	High	High	High	High	High	High	High	High	High	High	High	High	High
FALSE	High	Master Protein	Q8R420	ATP-binding cassette sub-family A member 3 OS=Mus musculus GN=Abca3 PE=1 SV=3	-0.07	-0.02	-0.11	0.03	0.282359	0.998914	0.152504	0.944149	0.954	0.989	0.924	1.022	223.2	245.6	232.5	243.4	245.7	235.1	252.8	265.1	229	232.4	237.9	249.1	244.5	228.8	228.2	231.5	8	High	High	High	High	High	High	High	High	High	High	High	High	High	High	High	High
FALSE	High	Master Protein	A6H5Z3	Exocyst complex component 6B OS=Mus musculus GN=Exoc6b PE=1 SV=1	0.06	0.01	0.06	0.01	0.283396	0.950345	0.232354	0.978731	1.042	1.007	1.045	1.004	1079.2	1100.7	1044	1007	1057.3	1024.1	994.4	1012.9	1074.1	1057.5	1070.8	1066.5	1069.5	1078.1	1058.8	1033.1	16	High	High	High	High	High	High	High	High	High	High	High	High	High	High	High	High
FALSE	Medium	Master Protein	Q9D7Q1	Chitotriosidase-1 OS=Mus musculus GN=Chit1 PE=1 SV=2	0.4	-0.44	0.47	-0.51	0.283399	0.220374	0.800641	0.706359	1.32	0.736	1.386	0.701	46.8	15.9	12.5	10.5	12.9	13.1	7.3	8.8	12.1	10.4	10.3	6.8	8.7	15.7	16.3	14	1	High	High	High	High	High	High	High	High	High	High	High	High	High	High	High	High
FALSE	High	Master Protein	Q62210	Baculoviral IAP repeat-containing protein 2 OS=Mus musculus GN=Birc2 PE=1 SV=1	-0.16	0.07	-0.15	0.05	0.283403	0.943486	0.55601	1	0.892	1.046	0.899	1.038	62.4	67.8	82.6	78.9	83.9	73.9	97.8	80.1	77.7	75.4	66.6	83.4	84	71	73.7	73.8	4	High	High	High	High	High	High	High	High	High	High	High	High	High	High	High	High
FALSE	High	Master Protein	E9Q6L0	CLIP-associating protein 1 OS=Mus musculus GN=Clasp1 PE=1 SV=2	0.23	-0.06	0.23	-0.07	0.283605	0.99561	0.374815	0.999997	1.17	0.958	1.173	0.956	25	31.6	23.2	28.3	22.1	26.3	15.7	23.3	30.1	24.3	23.8	26.7	25.8	20.8	31.9	27.5	1	High	High	High	High	High	High	High	High	High	High	High	High	High	High	High	High
FALSE	High	Master Protein	Q99LL5	Periodic tryptophan protein 1 homolog OS=Mus musculus GN=Pwp1 PE=1 SV=1	-0.11	-0.05	-0.08	-0.08	0.283616	0.536938	0.897535	0.0987065	0.928	0.964	0.949	0.943	212.5	213.8	206.9	221.1	230.1	220.9	229.2	237.5	210.5	185.8	200.7	215.2	210.6	248.9	215	221	6	High	High	High	High	High	High	High	High	High	High	High	High	High	High	High	High
FALSE	High	Master Protein	Q9Z2D8	Methyl-CpG-binding domain protein 3 OS=Mus musculus GN=Mbd3 PE=1 SV=1	0.12	-0.03	0.12	-0.03	0.283802	0.738704	0.732554	0.99802	1.084	0.979	1.085	0.978	183.8	122.8	120.3	112.5	114.4	100.7	120.4	109.8	110.5	133.8	119.6	118.4	120.5	111.5	135.2	122.8	5	High	High	High	High	High	High	High	High	High	High	High	High	High	High	High	High
FALSE	High	Master Protein	Q8K440	ATP-binding cassette sub-family A member 8-B OS=Mus musculus GN=Abca8b PE=1 SV=2	-0.1	0.08	-0.04	0.03	0.283884	0.500412	0.828029	0.976215	0.936	1.056	0.971	1.018	108.2	112.8	107.4	120.4	126	117	119.1	115.3	120.1	126.5	113.4	110.9	114.2	121.3	113.5	115.1	6	High	High	High	High	High	High	High	High	High	High	High	High	High	High	High	High
FALSE	High	Master Protein	Q04899	Cyclin-dependent kinase 18 OS=Mus musculus GN=Cdk18 PE=1 SV=1	-0.09	-0.06	0.01	-0.15	0.283903	0.999975	0.998162	0.209102	0.942	0.963	1.009	0.898	333.3	389.5	375.2	403.6	393.6	387.7	419	418.8	363.9	372.1	351.4	410.4	408.8	410.4	395.7	414.8	8	High	High	High	High	High	High	High	High	High	High	High	High	High	High	High	High
FALSE	High	Master Protein	H9H9S3	Zinc finger E-box-binding homeobox 2 OS=Mus musculus GN=Zeb2 PE=1 SV=1	-0.12	-0.12	-0.19	-0.05	0.284815	0.999834	0.231931	0.999887	0.922	0.92	0.878	0.966	172.5	227.5	253.1	236.1	255.2	247.8	258.6	243.4	208.6	202.5	218.1	249.1	226.2	204.4	221.9	219.6	2	High	High	High	High	High	High	High	High	High	High	High	High	High	High	High	High
FALSE	High	Master Protein	Q9DBZ5	Eukaryotic translation initiation factor 3 subunit K OS=Mus musculus GN=Eif3k PE=1 SV=1	0.07	-0.05	0.08	-0.07	0.28577	0.342293	0.0763505	0.0952947	1.048	0.966	1.059	0.955	527.6	572.4	583.8	553.1	521	545.6	548.5	528.8	511.8	547.9	551.4	539.6	576.1	560.9	578.6	562.2	6	High	High	High	High	High	High	High	High	High	High	High	High	High	High	High	High
FALSE	High	Master Protein	G3X9Q1	Integrin alpha 7 OS=Mus musculus GN=Itga7 PE=1 SV=1	0.12	0.01	0.21	-0.08	0.28595	0.99989	0.0446332	0.703486	1.089	1.006	1.16	0.944	68.1	76.4	78.3	68.3	66	66.7	71.2	60	75.1	70.3	66.4	80.5	73.7	80.4	83	72	8	High	High	High	High	High	High	High	High	High	High	High	High	High	High	High	High
FALSE	High	Master Protein	Q922D8	C-1-tetrahydrofolate synthase, cytoplasmic OS=Mus musculus GN=Mthfd1 PE=1 SV=4	-0.04	-0.03	-0.05	-0.02	0.286157	0.997725	0.407162	0.968662	0.974	0.979	0.965	0.987	3819.6	4019.9	3967.1	4031.1	4089.2	4176.1	4060.5	4113.8	4169.4	3800.9	3857.6	3958.6	4018.8	3898.6	3885.5	4120	36	High	High	High	High	High	High	High	High	High	High	High	High	High	High	High	High
FALSE	High	Master Protein	Q0VBD0	Integrin beta OS=Mus musculus GN=Itgb8 PE=1 SV=1	0.24	-0.24	0.14	-0.13	0.286965	0.322338	0.892537	0.922945	1.182	0.848	1.1	0.911	941.8	368.8	342.8	307.8	317.6	295.1	285.4	306.9	348	293.4	309.8	277.6	295.7	296.2	369.8	445	9	High	High	High	High	High	High	High	High	High	High	High	High	High	High	High	High
FALSE	High	Master Protein	Q8VHQ4	Ras-related protein Rab-40C OS=Mus musculus GN=Rab40c PE=1 SV=1	0.13	-0.01	0.06	0.07	0.287158	0.999909	0.97453	0.454598	1.096	0.995	1.039	1.05	117.8	112.3	99.5	109.3	94.1	103.4	101.5	100.6	117	114	102.4	106.6	109.1	89.5	109.3	101	6	High	High	High	High	High	High	High	High	High	High	High	High	High	High	High	High
FALSE	High	Master Protein	Q9CQT9	Uncharacterized protein C20orf24 homolog OS=Mus musculus PE=2 SV=1	-0.18	0.09	-0.16	0.07	0.287699	0.502769	0.466213	0.718793	0.885	1.064	0.895	1.052	34.4	33.1	34.3	33	38.9	35.4	37.3	39	34.7	42.7	32.9	37	33.5	30.5	34.7	39.8	1	High	High	High	High	High	High	High	High	High	High	High	High	High	High	High	High
FALSE	High	Master Protein	J3QP99	FTS and Hook-interacting protein OS=Mus musculus GN=Fam160a2 PE=1 SV=2	-0.03	-0.02	-0.02	-0.03	0.287765	0.991744	0.836897	0.871014	0.978	0.989	0.985	0.982	534.1	528.9	513.1	482.4	527.8	529.7	573.5	535.2	508.9	537	521.9	505.6	517.3	532	558	510.1	14	High	High	High	High	High	High	High	High	High	High	High	High	High	High	High	High
FALSE	High	Master Protein	Q3TCX3	UPF0469 protein KIAA0907 OS=Mus musculus GN=Kiaa0907 PE=1 SV=1	0.14	-0.11	0.13	-0.1	0.287794	0.600762	0.313793	0.637248	1.104	0.925	1.097	0.931	76.5	77.2	77	69.5	70	61.3	73.7	69.1	73.6	68.6	65.8	74.3	80.9	66.3	75.5	77.2	3	High	High	High	High	High	High	High	High	High	High	High	High	High	High	High	High
FALSE	High	Master Protein	Q9CQL5	39S ribosomal protein L18, mitochondrial OS=Mus musculus GN=Mrpl18 PE=1 SV=1	0.08	-0.05	0.05	-0.02	0.288586	0.52727	0.813233	0.97718	1.058	0.966	1.037	0.986	404.7	347.5	358.5	380.6	352.7	340	371	345.8	350.1	367	348.4	363.8	364	367.7	354.3	360.1	4	High	High	High	High	High	High	High	High	High	High	High	High	High	High	High	High
FALSE	High	Master Protein	Q9CXF4	TBC1 domain family member 15 OS=Mus musculus GN=Tbc1d15 PE=1 SV=1	-0.04	0.05	0.04	-0.02	0.289001	0.428681	0.746849	0.573643	0.973	1.036	1.025	0.983	570.7	585.3	570.9	564.9	606.7	589.5	581.1	583.6	563.9	603.7	590.3	592.1	581.1	600.3	615.2	602.2	12	High	High	High	High	High	High	High	High	High	High	High	High	High	High	High	High
FALSE	High	Master Protein	Q8K3C3	Protein LZIC OS=Mus musculus GN=Lzic PE=1 SV=1	0.13	-0.12	0.07	-0.05	0.289251	0.555757	0.41226	0.711348	1.096	0.922	1.049	0.964	224.7	227.4	210.1	187.6	207.1	180.8	204.3	192.4	207.8	192.8	205.6	195.4	204.1	204.6	218.2	211.2	3	High	High	High	High	High	High	High	High	High	High	High	High	High	High	High	High
FALSE	High	Master Protein	P62340	TATA box-binding protein-like protein 1 OS=Mus musculus GN=Tbpl1 PE=1 SV=1	0.31	-0.29	0.02	-0.01	0.289365	0.417969	0.998202	0.999482	1.237	0.816	1.014	0.995	23.1	23.9	22.7	20.2	15.3	20.6	16.7	22	16.2	20.3	17.2	22.9	21.1	22.2	15.8	16.8	1	High	High	High	High	High	High	High	High	High	High	High	High	High	High	High	High
FALSE	High	Master Protein	P28063	Proteasome subunit beta type-8 OS=Mus musculus GN=Psmb8 PE=1 SV=2	0.16	0.14	0.07	0.23	0.289936	0.999253	0.99062	0.364387	1.121	1.102	1.051	1.175	100.6	91.1	153.3	105.3	91.2	91.2	96.4	92.4	111.7	115.1	126.1	95.6	97.3	95.7	99.7	89	3	High	High	High	High	High	High	High	High	High	High	High	High	High	High	High	High
FALSE	High	Master Protein	Q05A36	RNA-binding E3 ubiquitin-protein ligase MEX3C OS=Mus musculus GN=Mex3c PE=2 SV=2	0.28	0.02	0.28	0.01	0.29024	0.99999	0.560052	0.940386	1.215	1.012	1.217	1.01	17.6	15.2	12.5	14.3	13.1	12.3	11.9	10.4	13.6	16.6	16.4	13.1	13.8	17.4	9.8	15.8	2	High	High	High	High	High	High	High	High	High	High	High	High	High	High	High	High
FALSE	High	Master Protein	Q9WV72	Ankyrin repeat and SOCS box protein 3 OS=Mus musculus GN=Asb3 PE=1 SV=2	0.17	-0.02	0.01	0.13	0.290278	0.820188	0.997251	0.641253	1.124	0.983	1.007	1.098	53.5	48.1	50.2	58.2	44.1	51.7	43.8	48.2	49.5	52.5	43.9	53.6	45.1	51.1	41.7	47.9	1	High	High	High	High	High	High	High	High	High	High	High	High	High	High	High	High
FALSE	High	Master Protein	P57759	Endoplasmic reticulum resident protein 29 OS=Mus musculus GN=Erp29 PE=1 SV=2	0.06	-0.02	0.09	-0.04	0.290872	0.973025	0.120846	0.751557	1.041	0.99	1.061	0.971	2730.1	2904.8	2853.9	2750.2	2698	2665.5	2755.4	2683.8	2712.4	2802.9	2880.4	2742.4	2779.6	2956.1	2933.3	2710.8	12	High	High	High	High	High	High	High	High	High	High	High	High	High	High	High	High
FALSE	High	Master Protein	Q9CQA5	Mediator of RNA polymerase II transcription subunit 4 OS=Mus musculus GN=Med4 PE=2 SV=1	0.17	-0.23	0.02	-0.08	0.291636	0.436064	0.895241	0.978781	1.121	0.855	1.015	0.945	18	22.1	19.7	22.6	20.1	19.6	14	17.7	20.1	17.8	16.8	17.9	18	16.9	20.3	19.9	1	High	High	High	High	High	High	High	High	High	High	High	High	High	High	High	High
FALSE	High	Master Protein	Q62083	PRKCA-binding protein OS=Mus musculus GN=Pick1 PE=1 SV=2	-0.05	-0.14	-0.05	-0.14	0.29203	0.634556	0.71785	0.237439	0.965	0.91	0.969	0.907	352.3	415.5	400.2	417.5	423.2	409.7	445.9	421.9	358.5	362	380.7	411	405.6	415.9	397.2	413.2	9	High	High	High	High	High	High	High	High	High	High	High	High	High	High	High	High
FALSE	High	Master Protein	Q80UU1	Ankyrin repeat and zinc finger domain-containing protein 1 OS=Mus musculus GN=Ankzf1 PE=1 SV=2	-0.25	0.3	-0.18	0.22	0.29226	0.0953739	0.447994	0.162737	0.84	1.227	0.884	1.167	37.1	41.6	37.2	40.4	39.1	47.2	46.6	45.7	49.1	49.4	46.1	43.2	46.8	32.7	38.1	43.7	4	High	High	High	High	High	High	High	High	High	High	High	High	High	High	High	High
FALSE	High	Master Protein	P62774	Myotrophin OS=Mus musculus GN=Mtpn PE=1 SV=2	-0.07	-0.01	-0.05	-0.04	0.292586	0.995488	0.843411	0.595562	0.953	0.991	0.969	0.975	1568.7	1723.1	1641.6	1691.6	1776.2	1616	1836.5	1720.7	1602.7	1672.7	1631.8	1676.3	1692.9	1693.1	1717.4	1695.2	6	High	High	High	High	High	High	High	High	High	High	High	High	High	High	High	High
FALSE	High	Master Protein	Q8BVZ5	Interleukin-33 OS=Mus musculus GN=Il33 PE=1 SV=1	-0.14	-0.02	-0.17	0.01	0.292635	0.968115	0.288352	0.965973	0.906	0.984	0.888	1.005	36.1	39.1	40.9	39.8	39.5	47.8	50.4	38.6	38.6	37.2	46	39	37.2	39.6	41.2	37.7	3	High	High	High	High	High	High	High	High	High	High	High	High	High	High	High	High
FALSE	High	Master Protein	Q8BGN5	NIPA-like protein 3 OS=Mus musculus GN=Nipal3 PE=2 SV=1	0.17	-0.02	0.1	0.05	0.292659	0.845754	0.730189	1	1.128	0.987	1.074	1.037	319	254.4	233.5	265	238	222.5	254.9	222.4	284.3	262.8	249.8	214.8	250.7	242.2	270.4	243.7	2	High	High	High	High	High	High	High	High	High	High	High	High	High	High	High	High
FALSE	High	Master Protein	Q9Z256	P2X purinoceptor OS=Mus musculus GN=P2rx4 PE=1 SV=1	0.22	0	0.23	-0.01	0.294031	0.998022	0.152976	0.993283	1.163	0.999	1.171	0.993	22.7	22.3	23.2	20.3	21.8	18	20.8	16.1	20.2	24.6	21.3	23.6	25	20.4	26.6	20	1	High	High	High	High	High	High	High	High	High	High	High	High	High	High	High	High
FALSE	High	Master Protein	P70232	Neural cell adhesion molecule L1-like protein OS=Mus musculus GN=Chl1 PE=1 SV=2	0.08	-0.01	0.02	0.05	0.295099	0.981924	0.865241	0.888774	1.06	0.992	1.016	1.035	1307.6	1335.5	1417.1	1421.6	1206	1263.2	1334.3	1383.9	1363.3	1405.9	1284.3	1367	1310.7	1327.6	1304.7	1359.8	15	High	High	High	High	High	High	High	High	High	High	High	High	High	High	High	High
FALSE	High	Master Protein	A0A0R4J1H2	Glycerate kinase OS=Mus musculus GN=Glyctk PE=1 SV=1	0.08	-0.01	-0.02	0.09	0.295479	0.948569	1	0.572673	1.057	0.993	0.987	1.063	257.2	242.4	242.1	264.1	251.8	235.6	237.1	226.5	246.6	254.3	239.1	249.1	256.9	233.7	232.7	228.3	7	High	High	High	High	High	High	High	High	High	High	High	High	High	High	High	High
FALSE	High	Master Protein	Q9D0M0	Exosome complex exonuclease RRP42 OS=Mus musculus GN=Exosc7 PE=1 SV=2	0.17	0.05	0.27	-0.06	0.295646	0.902655	0.0438669	0.955814	1.125	1.033	1.208	0.962	63.4	59.3	59.4	57.5	52.5	65.2	50.4	53.1	61.7	60.8	61	63.6	64.5	65.3	60.1	63.1	2	High	High	High	High	High	High	High	High	High	High	High	High	High	High	High	High
FALSE	High	Master Protein	O35927	Catenin delta-2 OS=Mus musculus GN=Ctnnd2 PE=1 SV=1	0.03	0.02	0.02	0.03	0.296103	0.949718	0.648116	0.635774	1.019	1.017	1.016	1.02	6422.7	6352.5	6557.9	6440.7	6306	6314.9	6055.8	6398.8	6240.1	6601.9	6477.8	6665.1	6423.2	6253.4	6404.3	6436.2	39	High	High	High	High	High	High	High	High	High	High	High	High	High	High	High	High
FALSE	High	Master Protein	Q8K268	ATP-binding cassette sub-family F member 3 OS=Mus musculus GN=Abcf3 PE=1 SV=1	0.09	-0.01	0.08	0	0.296262	1	0.315816	0.999969	1.067	0.99	1.057	0.999	792.9	758.8	743.7	706.4	725.6	698.1	704.1	703.9	716.3	812	772.8	702.8	775.1	744.1	744.8	731.5	11	High	High	High	High	High	High	High	High	High	High	High	High	High	High	High	High
FALSE	High	Master Protein	Q80WG5	Volume-regulated anion channel subunit LRRC8A OS=Mus musculus GN=Lrrc8a PE=1 SV=1	-0.05	0.03	-0.04	0.01	0.297074	0.944169	0.425607	0.992198	0.963	1.02	0.974	1.009	988.7	1029.9	1032.6	1097.6	1042.4	1079.8	1111.3	1061.4	1053.2	1054.5	1030.8	1051.1	1040.7	1026.3	1044.4	1056.4	14	High	High	High	High	High	High	High	High	High	High	High	High	High	High	High	High
FALSE	High	Master Protein	P0C0A3	Charged multivesicular body protein 6 OS=Mus musculus GN=Chmp6 PE=1 SV=2	-0.08	-0.06	0	-0.14	0.298501	0.964177	0.99986	0.165275	0.948	0.957	1.003	0.905	239.7	258.4	254.6	263.2	263.8	268.4	288.3	272.6	248.4	241.4	242.7	264.6	263.1	302.9	279.9	246.7	5	High	High	High	High	High	High	High	High	High	High	High	High	High	High	High	High
FALSE	High	Master Protein	F6RPJ9	Insulin-degrading enzyme (Fragment) OS=Mus musculus GN=Ide PE=1 SV=1	0.31	-0.33	-0.03	0.01	0.298749	0.255983	0.893678	0.931806	1.238	0.797	0.979	1.007	2024.2	3156.3	2592.8	2556.4	2031.5	2543.7	2058.8	2101.4	2580	1983.8	2105.9	1997.6	2015.2	2042.2	2032.4	2096.4	27	High	High	High	High	High	High	High	High	High	High	High	High	High	High	High	High
FALSE	High	Master Protein	Q8BP40	Lysophosphatidic acid phosphatase type 6 OS=Mus musculus GN=Acp6 PE=1 SV=1	-0.06	0	0.04	-0.1	0.298904	0.995416	0.869	0.133757	0.958	1	1.026	0.933	808.9	808	865.7	869.6	859.4	840.8	888.4	918.3	826.4	814.7	847.5	882	868.3	901.2	892.3	909.6	9	High	High	High	High	High	High	High	High	High	High	High	High	High	High	High	High
FALSE	High	Master Protein	Q64478	Histone H2B type 1-H OS=Mus musculus GN=Hist1h2bh PE=1 SV=3	0.07	0.01	0	0.08	0.298942	0.999993	0.999527	0.357944	1.051	1.007	0.999	1.059	18008.3	16648.6	17664.4	17354.6	16517.3	16956.3	15934.9	16796.9	18096.1	16177	17166.7	18236.9	15887.8	16578	17234.2	16711.4	5	High	High	High	High	High	High	High	High	High	High	High	High	High	High	High	High
FALSE	High	Master Protein	Q5SU71	E3 ubiquitin/ISG15 ligase TRIM25 OS=Mus musculus GN=Trim25 PE=1 SV=1	-0.11	0.27	0.27	-0.11	0.299898	0.0100501	0.0234353	0.54354	0.928	1.202	1.203	0.928	24.7	26.7	25.9	25.4	31.2	28.2	27	26.3	31.4	35.4	27.8	30.2	33.2	35.4	31.3	33.2	3	High	High	High	High	High	High	High	High	High	High	High	High	High	High	High	High
FALSE	High	Master Protein	Q6ZQ29	Serine/threonine-protein kinase TAO2 OS=Mus musculus GN=Taok2 PE=1 SV=3	0.03	-0.05	0.03	-0.05	0.299953	0.233775	0.433987	0.348156	1.021	0.968	1.023	0.965	784.3	799.5	786.8	801.5	777.9	745.6	776.3	786.2	768.6	766.5	777.1	765.1	791.7	815	798.8	754.2	20	High	High	High	High	High	High	High	High	High	High	High	High	High	High	High	High
FALSE	High	Master Protein	Q8BYY4	Tetratricopeptide repeat protein 39B OS=Mus musculus GN=Ttc39b PE=1 SV=1	-0.08	0.01	0	-0.07	0.299965	0.996967	0.990385	0.552004	0.944	1.006	1	0.95	401.6	443.9	436.9	419.3	490.8	457.3	449.4	441.5	396.3	429.7	459.3	431.7	466.9	440.1	498.1	413.9	8	High	High	High	High	High	High	High	High	High	High	High	High	High	High	High	High
FALSE	High	Master Protein	A0A0G2JFB2	Tudor and KH domain-containing protein OS=Mus musculus GN=Tdrkh PE=1 SV=1	-0.07	0	-0.03	-0.04	0.30034	0.994989	0.975791	0.639321	0.952	1.002	0.981	0.973	1225.5	1288.4	1277.7	1251.1	1312.8	1229.1	1389	1342.7	1238.4	1281.9	1300.1	1250.9	1304.1	1355.1	1299.6	1260.2	16	High	High	High	High	High	High	High	High	High	High	High	High	High	High	High	High
FALSE	High	Master Protein	P97865	Peroxisomal targeting signal 2 receptor OS=Mus musculus GN=Pex7 PE=1 SV=1	0.24	-0.24	0.29	-0.28	0.300522	0.126339	0.342656	0.147578	1.182	0.85	1.223	0.821	53.6	42.2	42.8	36.1	36.3	44.1	35.1	35.6	35.1	36.8	36.2	36	45.7	38.2	46	42.3	3	High	High	High	High	High	High	High	High	High	High	High	High	High	High	High	High
FALSE	High	Master Protein	P84099	60S ribosomal protein L19 OS=Mus musculus GN=Rpl19 PE=1 SV=1	-0.07	0.1	-0.02	0.05	0.301332	0.0802843	0.914479	0.469674	0.955	1.073	0.986	1.039	2156.4	2357.6	2284.5	2480.3	2354.3	2368.5	2492.4	2496.3	2469.7	2414	2509.1	2526.6	2337.3	2421.4	2385.3	2407.5	11	High	High	High	High	High	High	High	High	High	High	High	High	High	High	High	High
FALSE	High	Master Protein	Q99JP4	Anaphase-promoting complex subunit CDC26 OS=Mus musculus GN=Cdc26 PE=1 SV=1	0.51	-0.48	0.31	-0.27	0.30183	0.113142	0.789549	0.428255	1.427	0.719	1.24	0.827	9.3	13.1	7.6	11.5	10.2	6.6	7.3	7.2	7.5	7.3	8.4	5.1	11	9.9	8.1	6.9	2	High	High	High	High	High	High	High	High	High	High	High	High	High	High	High	High
FALSE	High	Master Protein	Q9Z0L8	Gamma-glutamyl hydrolase OS=Mus musculus GN=Ggh PE=1 SV=2	0.18	-0.29	0.01	-0.12	0.302015	0.271264	0.967671	0.950088	1.13	0.819	1.007	0.919	23.8	27.5	28.4	33.1	19.2	23.2	27.3	26.3	23	28.4	21	22.7	25.5	25.7	24.3	23.7	2	High	High	High	High	High	High	High	High	High	High	High	High	High	High	High	High
FALSE	High	Master Protein	A2AQ07	Tubulin beta-1 chain OS=Mus musculus GN=Tubb1 PE=1 SV=1	-0.23	0.19	-0.09	0.04	0.302545	0.285371	0.775402	0.752772	0.85	1.137	0.941	1.027	14	15.6	18.1	17.3	20.1	20.3	18.5	17.7	17.3	18.6	18.6	22.7	19	17.3	13.5	21.2	3	High	High	High	High	High	High	High	High	High	High	High	High	High	High	High	High
FALSE	High	Master Protein	A0A0A0MQA5	Tubulin alpha chain (Fragment) OS=Mus musculus GN=Tuba4a PE=1 SV=1	-0.07	0.02	0.01	-0.06	0.302596	0.999756	0.98036	0.44241	0.951	1.01	1.004	0.957	2966	3045.3	3106.8	3311.2	3149.9	3202	3266.2	3324.2	3121.9	3050.6	3094.3	3128.8	3212.8	3281.1	3059	3282.6	6	High	High	High	High	High	High	High	High	High	High	High	High	High	High	High	High
FALSE	High	Master Protein	Q8VCE6	5'(3')-deoxyribonucleotidase, mitochondrial OS=Mus musculus GN=Nt5m PE=1 SV=1	-0.12	0.01	0.02	-0.12	0.302708	0.989921	0.980869	0.27256	0.921	1.007	1.011	0.918	350	366.4	394	339.1	401.6	379.9	397.8	375.6	345.7	349.5	372.2	399.2	374.1	386.3	418.4	399.7	4	High	High	High	High	High	High	High	High	High	High	High	High	High	High	High	High
FALSE	High	Master Protein	P35561	Inward rectifier potassium channel 2 OS=Mus musculus GN=Kcnj2 PE=1 SV=1	-0.1	-0.06	-0.05	-0.11	0.303345	0.934064	0.681064	0.580397	0.934	0.96	0.965	0.929	133.9	150.5	154.3	144.4	160.5	147.7	155	167.8	132	133.1	150.3	153.6	153.5	155.2	151.1	141.1	4	High	High	High	High	High	High	High	High	High	High	High	High	High	High	High	High
FALSE	High	Master Protein	A2A8T9	EF-hand calcium-binding domain-containing protein 14 OS=Mus musculus GN=Efcab14 PE=1 SV=1	-0.18	0.07	0.02	-0.14	0.303893	0.63779	0.922285	0.999999	0.882	1.049	1.017	0.91	16.1	19.1	18.6	16.2	19.7	19.7	21.3	19.7	17.7	17.4	23.1	18.8	21.2	15.7	21.1	19	2	High	High	High	High	High	High	High	High	High	High	High	High	High	High	High	High
FALSE	High	Master Protein	Q6PD19	UPF0668 protein C10orf76 homolog OS=Mus musculus PE=1 SV=2	-0.06	-0.03	-0.06	-0.02	0.304214	0.918477	0.683196	0.551411	0.961	0.979	0.957	0.983	275.5	290.8	301.5	295.4	299.8	293.9	310.5	311.8	291.5	283.2	290.9	279.2	284.8	314.9	295.7	288.3	7	High	High	High	High	High	High	High	High	High	High	High	High	High	High	High	High
FALSE	High	Master Protein	H3BJB4	MCG121921, isoform CRA_b OS=Mus musculus GN=Rnf141 PE=1 SV=1	-0.06	-0.03	-0.1	0.01	0.304296	0.998654	0.154745	0.927782	0.959	0.981	0.934	1.008	235.8	260.4	255.6	258.9	257	273.1	263.4	276.2	261.1	240.7	244	270.1	259.3	249.7	236.2	251.1	4	High	High	High	High	High	High	High	High	High	High	High	High	High	High	High	High
FALSE	High	Master Protein	Q9CYA6	Zinc finger CCHC domain-containing protein 8 OS=Mus musculus GN=Zcchc8 PE=1 SV=3	0.43	-0.44	0.29	-0.3	0.304469	0.256845	0.409951	0.351432	1.349	0.738	1.224	0.813	32.6	37.5	39.7	25.4	34	25.2	26.4	25.4	25.7	25.8	33	24.9	30.7	32.8	37.4	29.8	4	High	High	High	High	High	High	High	High	High	High	High	High	High	High	High	High
FALSE	High	Master Protein	Q8CGC6	RNA-binding protein 28 OS=Mus musculus GN=Rbm28 PE=1 SV=4	0.06	-0.1	-0.02	-0.03	0.304608	0.342893	0.999473	0.999995	1.044	0.931	0.99	0.982	180.1	174.7	182.7	168.7	156.7	173.1	172.5	167.3	160.6	164.7	180.6	165.5	173	162.2	165.9	170.3	9	High	High	High	High	High	High	High	High	High	High	High	High	High	High	High	High
FALSE	High	Master Protein	Q9WU01	KH domain-containing, RNA-binding, signal transduction-associated protein 2 OS=Mus musculus GN=Khdrbs2 PE=1 SV=1	0.14	0.07	0.03	0.18	0.305068	0.948656	0.999342	0.165074	1.099	1.05	1.021	1.13	91.1	92.4	91.9	100.5	82.7	85.1	75.3	85.7	113.9	93.1	85.2	100.6	93.5	68.6	78.9	93	2	High	High	High	High	High	High	High	High	High	High	High	High	High	High	High	High
FALSE	High	Master Protein	Q9R257	Heme-binding protein 1 OS=Mus musculus GN=Hebp1 PE=1 SV=2	0.09	0.09	0.09	0.09	0.306262	0.213328	0.324314	0.200228	1.064	1.064	1.065	1.063	877.8	867.3	814.3	835.4	806.7	854.5	766.3	793.2	921.8	950.7	889.5	845.3	845.1	814.2	872.9	858.1	10	High	High	High	High	High	High	High	High	High	High	High	High	High	High	High	High
FALSE	Low	Master Protein	Q09163	Protein delta homolog 1 OS=Mus musculus GN=Dlk1 PE=1 SV=1	0.42	0.14	0.34	0.22	0.306647	0.962993	0.436394	0.87537	1.34	1.1	1.267	1.163	28	27	23.2	19.5	21.4	16.5	18.2	19.3	19	30.4	30.9	25	23.9	16.7	31.3	23.5	1	High	High	High	High	High	High	High	High	High	High	High	High	High	High	High	High
FALSE	High	Master Protein	Q9EQM6	Microprocessor complex subunit DGCR8 OS=Mus musculus GN=Dgcr8 PE=1 SV=2	0.14	0.15	0.03	0.25	0.306856	0.879594	0.972772	0.194906	1.099	1.108	1.021	1.193	97.7	79.6	73.5	71.8	76.5	68.9	65.6	70.3	93	83.7	85.8	75.9	68.4	65.8	73.8	82.7	2	High	High	High	High	High	High	High	High	High	High	High	High	High	High	High	High
FALSE	High	Master Protein	Q9CQF6	L-aminoadipate-semialdehyde dehydrogenase-phosphopantetheinyl transferase OS=Mus musculus GN=Aasdhppt PE=1 SV=1	0.13	0.04	0.02	0.15	0.307293	0.73746	0.996027	0.0881207	1.096	1.028	1.015	1.111	53.5	44.3	45.7	50.3	44.7	41.5	43.8	43.7	50.5	59.2	48.2	48.1	39.3	48.2	46.9	42	2	High	High	High	High	High	High	High	High	High	High	High	High	High	High	High	High
FALSE	High	Master Protein	E9Q634	Unconventional myosin-Ie OS=Mus musculus GN=Myo1e PE=1 SV=1	-0.22	-0.14	-0.26	-0.1	0.307736	0.792357	0.0938097	0.998612	0.856	0.906	0.833	0.931	15.3	19.2	20.7	15.2	20	20.1	18.6	21.8	15.5	15	15.6	19.2	17.6	17.1	14.8	16.3	4	High	High	High	High	High	High	High	High	High	High	High	High	High	High	High	High
FALSE	High	Master Protein	Q9DCX2	ATP synthase subunit d, mitochondrial OS=Mus musculus GN=Atp5h PE=1 SV=3	-0.02	0.02	0.02	-0.02	0.30777	0.393197	0.409387	0.321639	0.989	1.012	1.016	0.985	7799.3	7932.2	8039.8	7978.5	7962	7953.4	8228.6	8121.5	7969.5	8014	8145.1	8082.1	8173.5	8282.9	8173.4	8093.5	16	High	High	High	High	High	High	High	High	High	High	High	High	High	High	High	High
FALSE	High	Master Protein	Q6NVG1	Lysophospholipid acyltransferase LPCAT4 OS=Mus musculus GN=Lpcat4 PE=1 SV=1	-0.06	-0.03	-0.01	-0.08	0.308295	0.998792	0.992355	0.36554	0.958	0.981	0.993	0.946	762.6	812.3	805.3	796.6	821.6	784.4	896.9	850.3	757	778.5	835.8	793.1	800.9	862.5	842.3	818.2	8	High	High	High	High	High	High	High	High	High	High	High	High	High	High	High	High
FALSE	High	Master Protein	Q9Z204	Heterogeneous nuclear ribonucleoproteins C1/C2 OS=Mus musculus GN=Hnrnpc PE=1 SV=1	0.07	0.04	-0.03	0.14	0.308689	0.987931	0.999933	0.495534	1.052	1.031	0.983	1.105	5127.9	4283.3	4377.1	4366.7	3909.9	4026.9	4285.4	4328.3	4526.1	4625.3	4492.8	4187.2	3913	4663.4	3800.6	4258.3	16	High	High	High	High	High	High	High	High	High	High	High	High	High	High	High	High
FALSE	High	Master Protein	E9QAF9	Protein TANC1 OS=Mus musculus GN=Tanc1 PE=1 SV=1	-0.06	-0.02	-0.07	-0.02	0.308936	0.998838	0.712312	0.927533	0.958	0.984	0.955	0.986	115.3	135.1	130	138.8	136.9	144.8	136.5	139.9	126.2	121.6	134.8	139.2	127.8	142.2	131	133.4	5	High	High	High	High	High	High	High	High	High	High	High	High	High	High	High	High
FALSE	High	Master Protein	F6U3S2	Major facilitator superfamily domain-containing protein 6 (Fragment) OS=Mus musculus GN=Mfsd6 PE=1 SV=1	-0.09	0.01	0	-0.07	0.308957	0.926445	0.90443	0.947884	0.939	1.009	0.997	0.951	70.9	65.1	56.8	74.3	76.3	68	81.7	68.6	68.8	68.4	67.4	70.3	72.8	66.2	71.5	72.9	1	High	High	High	High	High	High	High	High	High	High	High	High	High	High	High	High
FALSE	High	Master Protein	P47199	Quinone oxidoreductase OS=Mus musculus GN=Cryz PE=1 SV=1	0.06	0.1	0.02	0.13	0.310005	0.974797	0.988369	0.27038	1.039	1.069	1.015	1.094	1041.6	777.8	788.3	808.3	770.1	766.4	713.6	795.5	855.1	954.2	850.9	820.6	809.3	732.4	751.7	810.6	11	High	High	High	High	High	High	High	High	High	High	High	High	High	High	High	High
FALSE	High	Master Protein	Q6EDY6	F-actin-uncapping protein LRRC16A OS=Mus musculus GN=Lrrc16a PE=1 SV=2	-0.07	0.04	-0.01	-0.02	0.31101	0.770359	0.999883	0.859217	0.953	1.029	0.995	0.986	477.3	499.2	486.2	469.9	515.9	531.1	495.3	474.6	488.6	505.5	503.4	478.7	513	492.5	513.3	493.5	19	High	High	High	High	High	High	High	High	High	High	High	High	High	High	High	High
FALSE	High	Master Protein	Q5SRF8	Sprouty-related, EVH1 domain-containing protein 2 OS=Mus musculus GN=Spred2 PE=1 SV=1	0.06	0.05	-0.1	0.21	0.311668	0.99999	0.456064	0.0276416	1.043	1.038	0.934	1.159	190.5	160.2	152.6	154.7	156.8	152.6	144.8	149.3	168.9	176.3	158.3	152.1	135.9	141.4	140.6	145	5	High	High	High	High	High	High	High	High	High	High	High	High	High	High	High	High
FALSE	High	Master Protein	P32848	Parvalbumin alpha OS=Mus musculus GN=Pvalb PE=1 SV=3	-0.24	0.1	-0.27	0.13	0.311687	0.999966	0.234727	0.9986	0.844	1.071	0.827	1.093	31.2	25.7	24.4	25.2	26.4	38.8	31.6	28.8	23.4	26.9	27.9	27.7	25.1	31.2	24.8	23.7	2	High	High	High	High	High	High	High	High	High	High	High	High	High	High	High	High
FALSE	High	Master Protein	Q80VB6	Dclk1 protein OS=Mus musculus GN=Dclk1 PE=1 SV=1	-0.21	-0.04	-0.15	-0.1	0.311949	0.881088	0.614352	0.572839	0.864	0.973	0.901	0.934	30.7	32.8	26.8	26.6	33.5	34.5	32.9	28.9	25.8	26.5	29.4	30	31.3	28.1	28.6	32.7	1	High	High	High	High	High	High	High	High	High	High	High	High	High	High	High	High
FALSE	High	Master Protein	Q8K114	Integrator complex subunit 9 OS=Mus musculus GN=Ints9 PE=1 SV=1	-0.12	-0.04	-0.02	-0.14	0.312119	0.999066	0.990016	0.533133	0.921	0.972	0.983	0.91	118.7	133.7	151.2	158.7	155.5	157.3	150.1	153	137.8	138.4	135.5	151.6	157.5	159.9	146.1	143.1	2	High	High	High	High	High	High	High	High	High	High	High	High	High	High	High	High
FALSE	High	Master Protein	Q8CCI5	RING1 and YY1-binding protein OS=Mus musculus GN=Rybp PE=1 SV=1	0.16	-0.14	0.15	-0.14	0.312516	0.355102	0.375002	0.422592	1.114	0.905	1.113	0.905	47.7	36.3	40.3	36.2	39.9	34.5	34.2	33.1	34.5	34.5	38.7	34.7	37	37.1	45	39.5	2	High	High	High	High	High	High	High	High	High	High	High	High	High	High	High	High
FALSE	High	Master Protein	Q9CXR1	Dehydrogenase/reductase SDR family member 7 OS=Mus musculus GN=Dhrs7 PE=1 SV=2	-0.07	0.05	-0.02	0.01	0.312528	0.544519	0.972532	0.999992	0.952	1.038	0.984	1.004	800.5	803.3	880.3	868.9	906.7	841	882.1	873	873.2	869.3	865.1	855.4	850.6	903.5	876.4	836.2	8	High	High	High	High	High	High	High	High	High	High	High	High	High	High	High	High
FALSE	High	Master Protein	O88935	Synapsin-1 OS=Mus musculus GN=Syn1 PE=1 SV=2	0.03	0.06	0.04	0.05	0.312747	0.399864	0.425032	0.2921	1.021	1.041	1.031	1.032	25928.8	23790.5	23986.4	24358.6	23480.3	23827.3	23514.9	24165.5	24974.9	25933.4	25365.6	24550.3	24417.8	24055.7	24767.6	24371.9	35	High	High	High	High	High	High	High	High	High	High	High	High	High	High	High	High
FALSE	High	Master Protein	Q9D1L9	Ragulator complex protein LAMTOR5 OS=Mus musculus GN=Lamtor5 PE=1 SV=1	0.07	0.2	-0.01	0.28	0.313539	0.678752	0.997177	0.0728692	1.052	1.148	0.994	1.215	231	178	174.9	168	176.4	174.1	145.4	161.5	205.8	225.5	199.4	180.1	159.7	157.2	174.5	174	3	High	High	High	High	High	High	High	High	High	High	High	High	High	High	High	High
FALSE	High	Master Protein	Q6ZPY2	Protein SMG5 OS=Mus musculus GN=Smg5 PE=1 SV=2	-0.07	0.03	0.08	-0.12	0.313574	0.930305	0.771905	0.184305	0.954	1.022	1.059	0.92	157.2	168.1	175.9	163.1	167.3	170.4	177	195.3	159.2	165.6	181.3	173	185.7	185.9	182.1	180.1	7	High	High	High	High	High	High	High	High	High	High	High	High	High	High	High	High
FALSE	High	Master Protein	Q8VHI3	GDP-fucose protein O-fucosyltransferase 2 OS=Mus musculus GN=Pofut2 PE=1 SV=1	-0.19	0.16	-0.1	0.07	0.313601	0.258604	0.690301	0.610477	0.876	1.113	0.93	1.049	59	66.1	70.5	58.1	64.1	71.4	71.1	75.6	70.8	67.2	78.3	68.3	64.3	58.2	74	68.4	4	High	High	High	High	High	High	High	High	High	High	High	High	High	High	High	High
FALSE	High	Master Protein	Q8R3F9	Speckle targeted PIP5K1A-regulated poly(A) polymerase OS=Mus musculus GN=Tut1 PE=1 SV=1	-0.31	0.03	-0.24	-0.03	0.313618	0.833278	0.57106	0.985341	0.806	1.023	0.844	0.977	16.7	20.7	20.1	15.5	22.6	25	23	18.3	17.5	20.2	25.9	17	22.5	20	18.5	16.1	4	High	High	High	High	High	High	High	High	High	High	High	High	High	High	High	High
FALSE	High	Master Protein	G5E8J3	Bromodomain and WD repeat domain containing 2, isoform CRA_a OS=Mus musculus GN=Wdr11 PE=1 SV=1	-0.08	0.04	-0.05	0.01	0.313952	0.675976	0.91311	0.999992	0.946	1.029	0.965	1.009	602.9	628	638	660.2	681.1	677.1	628.3	661.2	626	660.6	642.8	673	636.9	654.2	683.7	629.6	16	High	High	High	High	High	High	High	High	High	High	High	High	High	High	High	High
FALSE	High	Master Protein	Q99PL6	UBX domain-containing protein 6 OS=Mus musculus GN=Ubxn6 PE=1 SV=1	0.03	-0.04	0.02	-0.02	0.31399	0.351283	0.683457	0.731	1.024	0.971	1.012	0.983	1884.4	1812.5	1838.6	1886.5	1852.7	1796.7	1764.7	1837.9	1788.3	1784	1859.3	1827.8	1832.6	1823.3	1854.1	1845.6	17	High	High	High	High	High	High	High	High	High	High	High	High	High	High	High	High
FALSE	High	Master Protein	Q8BGY7	Protein FAM210A OS=Mus musculus GN=Fam210a PE=1 SV=1	-0.09	-0.01	0.01	-0.11	0.314514	0.924462	0.995763	0.0853857	0.939	0.994	1.005	0.929	918.1	1022.8	980.5	910.5	1029.6	947	1064.5	991.6	921	954.4	939.3	946.8	1010.1	1020.2	1041.6	983.5	6	High	High	High	High	High	High	High	High	High	High	High	High	High	High	High	High
FALSE	High	Master Protein	Q9ESN4	Complement C1q-like protein 3 OS=Mus musculus GN=C1ql3 PE=1 SV=1	-0.11	0.03	-0.02	-0.05	0.315184	0.99757	0.864271	0.830068	0.929	1.019	0.983	0.963	277.1	305.6	284.4	275.1	304.6	299.5	326.2	285	271.4	306.3	293.8	278.2	285	302.8	303.7	291.2	5	High	High	High	High	High	High	High	High	High	High	High	High	High	High	High	High
FALSE	High	Master Protein	Q9JIG8	PRA1 family protein 2 OS=Mus musculus GN=Praf2 PE=1 SV=1	-0.04	0.03	-0.03	0.02	0.315271	0.570839	0.414099	0.692737	0.974	1.019	0.977	1.015	1013.1	989	960.6	991.8	1010	988.8	1051.1	1024.5	1036.9	1023.1	986.5	994.6	979.2	968.1	1011.3	1009.6	6	High	High	High	High	High	High	High	High	High	High	High	High	High	High	High	High
FALSE	High	Master Protein	B2RQC7	DIP2 disco-interacting protein 2 homolog B (Drosophila) OS=Mus musculus GN=Dip2b PE=1 SV=1	-0.27	0.05	-0.32	0.1	0.315703	0.851506	0.532579	0.980956	0.83	1.033	0.799	1.073	21.7	21.6	17	12	21.7	24.8	18.3	24.4	19.4	16.1	22.9	20.1	16.6	19.4	21.1	17.5	1	High	High	High	High	High	High	High	High	High	High	High	High	High	High	High	High
FALSE	High	Master Protein	Q9D824	Pre-mRNA 3'-end-processing factor FIP1 OS=Mus musculus GN=Fip1l1 PE=1 SV=1	0.07	-0.03	0.03	0	0.315826	0.69053	0.881443	0.999984	1.048	0.979	1.024	1.002	166.9	177.9	173.7	191.4	162.4	174.4	163.5	172	161.9	171.6	180.6	172.5	169	168.2	175.2	174.4	7	High	High	High	High	High	High	High	High	High	High	High	High	High	High	High	High
FALSE	High	Master Protein	Q14CH7	Alanine--tRNA ligase, mitochondrial OS=Mus musculus GN=Aars2 PE=1 SV=1	-0.03	-0.01	0.03	-0.06	0.316328	0.926146	0.970909	0.398118	0.98	0.995	1.018	0.958	483.1	507	522.1	510.6	515.3	519.9	518.3	542.6	496.4	504.2	507.9	539	521.6	535.3	522.3	534.8	17	High	High	High	High	High	High	High	High	High	High	High	High	High	High	High	High
FALSE	High	Master Protein	Q01237	3-hydroxy-3-methylglutaryl-coenzyme A reductase OS=Mus musculus GN=Hmgcr PE=1 SV=3	-0.15	-0.01	-0.03	-0.13	0.317047	0.576747	0.976796	0.99965	0.9	0.996	0.982	0.913	30.4	30.4	32.4	22.3	31	36.8	33.8	33.6	30.2	30.2	40	29.5	34.7	28	36.4	31.6	2	High	High	High	High	High	High	High	High	High	High	High	High	High	High	High	High
FALSE	High	Master Protein	Q6KAS7	Zinc finger protein 521 OS=Mus musculus GN=Znf521 PE=1 SV=2	-0.07	-0.02	-0.09	0	0.317149	0.90329	0.244516	0.958899	0.952	0.983	0.939	0.997	171.3	154.2	151.9	171.8	168	177.3	170.6	170.7	153.4	161	161.4	158.5	159.9	160.4	152.2	172.4	1	High	High	High	High	High	High	High	High	High	High	High	High	High	High	High	High
FALSE	High	Master Protein	J3KMK0	Protein Gm9923 OS=Mus musculus GN=Gm9923 PE=4 SV=1	-0.26	-0.06	-0.35	0.03	0.317301	0.99435	0.311951	0.993474	0.835	0.961	0.785	1.023	10.6	10.3	7.4	11.7	10.3	13.3	11.7	14.3	9.1	10.7	11.6	9.4	9.6	12.9	7.5	9.9	2	High	High	High	High	High	High	High	High	High	High	High	High	High	High	High	High
FALSE	High	Master Protein	Q8BGH7	CDC42 small effector protein 2 OS=Mus musculus GN=Cdc42se2 PE=1 SV=1	0.19	0.06	0.09	0.16	0.317828	0.443112	0.580408	0.223947	1.141	1.045	1.067	1.118	121.9	117	92.9	112.6	88.3	99.6	101.6	106.3	121.3	118.6	129.7	117.7	117.2	114.7	100.4	97.4	1	High	High	High	High	High	High	High	High	High	High	High	High	High	High	High	High
FALSE	High	Master Protein	A2ASZ8	Calcium-binding mitochondrial carrier protein SCaMC-2 OS=Mus musculus GN=Slc25a25 PE=1 SV=1	-0.08	0.01	0.01	-0.08	0.317855	0.999992	0.98997	0.214766	0.944	1.007	1.007	0.944	2511.3	2571.3	2795.4	2942.2	2792.1	2849.3	2832.4	2909.8	2686.1	2622.6	2714.5	2786.3	2840.1	2955.4	2808	2881.5	15	High	High	High	High	High	High	High	High	High	High	High	High	High	High	High	High
FALSE	High	Master Protein	G3UZE9	Microtubule-associated protein 2 (Fragment) OS=Mus musculus GN=Map2 PE=1 SV=1	-0.43	-0.1	-0.36	-0.18	0.317942	0.870488	0.485488	0.697145	0.742	0.93	0.781	0.884	31.4	35.2	18.5	20.1	36.5	27.3	37.9	31.4	24	22.7	25.7	18.8	21.9	27.3	32.8	25.5	1	High	High	High	High	High	High	High	High	High	High	High	High	High	High	High	High
FALSE	High	Master Protein	Q8C0Y0	Serine/threonine-protein phosphatase 4 regulatory subunit 4 OS=Mus musculus GN=Ppp4r4 PE=1 SV=2	0.08	-0.05	0.04	0	0.318382	0.554979	0.914617	0.997552	1.057	0.967	1.025	0.997	1346.2	1376	1329.5	1248.9	1266.7	1241.1	1303.1	1263.9	1241.1	1302.3	1286.1	1301.5	1294.7	1213.7	1348.1	1300.2	16	High	High	High	High	High	High	High	High	High	High	High	High	High	High	High	High
FALSE	High	Master Protein	Q9D2R6	Cytochrome c oxidase assembly factor 3 homolog, mitochondrial OS=Mus musculus GN=Coa3 PE=1 SV=1	-0.06	0	-0.04	-0.02	0.318883	0.999602	0.68983	0.933386	0.961	1.001	0.975	0.987	891.8	957.2	947.7	1011.1	961.5	1005.2	976.2	1032.5	976.1	930.5	930.8	977.1	974.4	950.5	957.4	986.4	5	High	High	High	High	High	High	High	High	High	High	High	High	High	High	High	High
FALSE	High	Master Protein	Q8VCC9	Spondin-1 OS=Mus musculus GN=Spon1 PE=1 SV=1	0.05	-0.03	0	0.02	0.318988	0.979312	0.994027	0.660644	1.034	0.981	0.997	1.017	842.2	857.7	897.7	900.5	828.9	848.7	848.8	853.5	845.6	855.4	905	866.4	827.5	875.9	859.1	834.2	16	High	High	High	High	High	High	High	High	High	High	High	High	High	High	High	High
FALSE	High	Master Protein	Q99K85	Phosphoserine aminotransferase OS=Mus musculus GN=Psat1 PE=1 SV=1	-0.04	-0.03	-0.04	-0.03	0.319002	0.651793	0.395347	0.556446	0.975	0.977	0.973	0.979	6907.6	6790.9	7083.7	7021.8	7242.7	7251.3	7051.8	7045.2	7092.1	6604.2	6965.3	6648.4	6980.5	6920.4	6909.5	7061.7	23	High	High	High	High	High	High	High	High	High	High	High	High	High	High	High	High
FALSE	Low	Master Protein	D3Z6R0	Protein Gm5478 OS=Mus musculus GN=Gm5478 PE=4 SV=2	0.05	0.1	0.01	0.15	0.319012	0.695635	0.999998	0.0543318	1.038	1.07	1.004	1.106	108.4	95	97.5	93.7	93.6	88.9	94.3	91.9	111.1	102.9	103	94.1	94.2	91.9	94.8	87.6	1	High	High	High	High	High	High	High	High	High	High	High	High	High	High	High	High
FALSE	High	Master Protein	P59266	Fat storage-inducing transmembrane protein 2 OS=Mus musculus GN=Fitm2 PE=1 SV=1	-0.21	0.15	-0.13	0.07	0.320241	0.664168	0.58008	0.911246	0.867	1.108	0.913	1.051	111.8	134.7	141.3	162.4	157.8	160.7	162.6	141.5	150.9	129.5	159.9	154.9	147.9	126.6	143.1	149.3	2	High	High	High	High	High	High	High	High	High	High	High	High	High	High	High	High
FALSE	High	Master Protein	Q60854	Serpin B6 OS=Mus musculus GN=Serpinb6 PE=1 SV=1	-0.05	0.02	-0.02	-0.01	0.320637	0.747407	0.998766	0.916747	0.965	1.017	0.987	0.994	2375.6	2300.1	2305.7	2258.3	2414.9	2393.1	2379.2	2287.7	2323.7	2385.7	2358.6	2302	2420.6	2355.4	2322.7	2355.6	18	High	High	High	High	High	High	High	High	High	High	High	High	High	High	High	High
FALSE	High	Master Protein	B0QZT2	Dehydrogenase/reductase SDR family member 13 OS=Mus musculus GN=Dhrs13 PE=1 SV=1	0.15	0.03	0.04	0.15	0.321029	0.983362	0.991905	0.287963	1.112	1.023	1.028	1.106	183.2	152.9	174.4	159.9	148.3	151	159.7	149.3	168.7	172.8	183.6	157.4	137.3	147.1	173.2	162	5	High	High	High	High	High	High	High	High	High	High	High	High	High	High	High	High
FALSE	High	Master Protein	Q5DQR4	Syntaxin-binding protein 5-like OS=Mus musculus GN=Stxbp5l PE=1 SV=1	0.04	-0.04	0.02	-0.02	0.321166	0.532275	0.815015	0.965041	1.031	0.975	1.016	0.989	3403.7	3374.6	3184.2	3227	3208.2	3255.9	3163.6	3190.9	3328.5	3193.7	3238	3144	3223.3	3205.5	3287.2	3280.8	28	High	High	High	High	High	High	High	High	High	High	High	High	High	High	High	High
FALSE	High	Master Protein	B8QI34	Liprin-alpha 2 OS=Mus musculus GN=Ppfia2 PE=1 SV=1	0.02	0	0.03	0	0.321585	0.979692	0.723975	0.983275	1.017	1.002	1.018	1.001	2922.2	2917.6	2938.3	3018	2887.6	2857.9	2872.8	2946.4	2876.1	3000	2894.5	2976.4	2917.6	2883.1	2951	2947.4	28	High	High	High	High	High	High	High	High	High	High	High	High	High	High	High	High
FALSE	High	Master Protein	Q8R010	Aminoacyl tRNA synthase complex-interacting multifunctional protein 2 OS=Mus musculus GN=Aimp2 PE=1 SV=2	-0.05	0.06	-0.02	0.03	0.32225	0.286494	0.943749	0.917329	0.966	1.045	0.988	1.022	1362.7	1453.9	1442.5	1528.7	1499.1	1492.5	1524.9	1498	1495.7	1466.3	1531.3	1533.2	1512.7	1448.6	1540.7	1442.3	7	High	High	High	High	High	High	High	High	High	High	High	High	High	High	High	High
FALSE	Low	Master Protein	Q9WVS7	Dual specificity mitogen-activated protein kinase kinase 5 OS=Mus musculus GN=Map2k5 PE=1 SV=1	-0.27	0.18	-0.19	0.1	0.322409	0.521494	0.63471	0.846668	0.828	1.136	0.876	1.074	127.7	126	144.7	126.9	125.1	154.2	156.7	153.1	141.8	127.1	147.4	157.9	130.3	124.5	151.8	138.9	1	High	High	High	High	High	High	High	High	High	High	High	High	High	High	High	High
FALSE	High	Master Protein	Q922M3	BTB/POZ domain-containing adapter for CUL3-mediated RhoA degradation protein 3 OS=Mus musculus GN=Kctd10 PE=1 SV=1	0.07	-0.09	0.01	-0.03	0.322911	0.332581	0.831638	0.841988	1.052	0.937	1.004	0.982	396	414.4	399.4	368.5	391.6	377.7	344	378.5	378.4	380.4	365.8	366.8	374.2	406.6	366.1	384.7	3	High	High	High	High	High	High	High	High	High	High	High	High	High	High	High	High
FALSE	High	Master Protein	Q9QY76	Vesicle-associated membrane protein-associated protein B OS=Mus musculus GN=Vapb PE=1 SV=3	-0.03	-0.02	0	-0.04	0.323073	0.999092	0.96079	0.499789	0.98	0.989	0.998	0.971	4414.6	4736.9	4629	4669	4811.6	4786.6	4649	4697.4	4557.3	4527.5	4683	4640.2	4723	4574.9	4744.1	4766.3	17	High	High	High	High	High	High	High	High	High	High	High	High	High	High	High	High
FALSE	High	Master Protein	Q80U57	Regulating synaptic membrane exocytosis protein 3 OS=Mus musculus GN=Rims3 PE=1 SV=2	0.17	-0.04	-0.08	0.21	0.323334	0.999994	0.787483	0.0790356	1.122	0.974	0.946	1.155	102.6	90.1	109.2	114.4	93	98	89	95.7	112.3	96.8	96.3	109.7	97.1	81.6	86.8	91.8	7	High	High	High	High	High	High	High	High	High	High	High	High	High	High	High	High
FALSE	High	Master Protein	Q5SW75	Protein phosphatase Slingshot homolog 2 OS=Mus musculus GN=Ssh2 PE=1 SV=2	-0.04	-0.04	-0.02	-0.07	0.323439	0.730543	0.999939	0.0694959	0.973	0.97	0.99	0.954	335.2	354.5	356.6	357.5	378.1	351.1	369.3	361.3	347.1	351.8	342.9	330.5	363	382.2	353.1	359.9	9	High	High	High	High	High	High	High	High	High	High	High	High	High	High	High	High
FALSE	High	Master Protein	Q8BMJ3	Eukaryotic translation initiation factor 1A, X-chromosomal OS=Mus musculus GN=Eif1ax PE=2 SV=3	-0.06	-0.01	0.07	-0.14	0.323715	0.999914	0.963998	0.178012	0.958	0.994	1.048	0.908	173.5	170.3	167.9	164.4	189.9	176.7	172.3	176.3	172.1	160.7	164.1	181.1	187.8	183.9	168.2	186.1	2	High	High	High	High	High	High	High	High	High	High	High	High	High	High	High	High
FALSE	High	Master Protein	Q8VD12	Zinc finger protein 385A OS=Mus musculus GN=Znf385a PE=1 SV=2	0.06	-0.02	0.08	-0.03	0.323736	0.997357	0.238097	0.975791	1.044	0.985	1.054	0.976	165.9	162.7	153.3	152.9	157.6	143.8	150.4	152	153.5	157.5	166.6	153.7	167.4	157.4	161.3	152.4	8	High	High	High	High	High	High	High	High	High	High	High	High	High	High	High	High
FALSE	High	Master Protein	P28184	Metallothionein-3 OS=Mus musculus GN=Mt3 PE=1 SV=1	-0.17	0.29	-0.02	0.13	0.323936	0.149722	0.970606	0.774122	0.89	1.219	0.988	1.098	1604.2	2387.4	2485.4	1878.7	2956.6	2325.4	2436.2	2173.3	2398.3	2804.9	2779.1	2394.5	2650.8	2086.9	2250.1	2457.3	9	High	High	High	High	High	High	High	High	High	High	High	High	High	High	High	High
FALSE	High	Master Protein	Q80TL7	Protein MON2 homolog OS=Mus musculus GN=Mon2 PE=1 SV=2	-0.03	0.02	0	-0.02	0.323936	0.340398	0.941707	0.930736	0.978	1.011	1.002	0.986	885.8	895.4	872.8	892.5	926.2	897.2	890	922.2	889.4	905.7	893	946.1	934.8	910.4	905.3	913	2	High	High	High	High	High	High	High	High	High	High	High	High	High	High	High	High
FALSE	High	Master Protein	Q6P4T1	Sorting nexin-19 OS=Mus musculus GN=Snx19 PE=1 SV=1	-0.09	-0.03	-0.02	-0.1	0.324067	0.887019	0.980923	0.197369	0.942	0.981	0.988	0.936	406.9	443.3	462.9	410.3	442.8	451.1	461.1	454.5	417.6	404.7	446.2	419.2	450.6	443.8	458.9	437.2	9	High	High	High	High	High	High	High	High	High	High	High	High	High	High	High	High
FALSE	High	Master Protein	B2RUJ5	Amyloid beta A4 precursor protein-binding family A member 1 OS=Mus musculus GN=Apba1 PE=1 SV=2	0.05	-0.01	0.06	-0.02	0.324458	0.996949	0.339229	0.998212	1.034	0.99	1.042	0.983	2077.6	1997.3	1953.2	1934.9	1910.5	1864.6	1982.4	1908.5	1961.9	2094.5	1924.2	1950	2007.5	2040.3	1936.4	1971.9	22	High	High	High	High	High	High	High	High	High	High	High	High	High	High	High	High
FALSE	High	Master Protein	Q923S6	E3 ubiquitin-protein ligase NEURL1 OS=Mus musculus GN=Neurl1 PE=1 SV=1	0.15	-0.06	0.06	0.04	0.325779	0.83189	0.959253	0.968719	1.112	0.963	1.039	1.03	116.3	108.2	112.2	122.4	103.5	93.6	121.5	102	106.9	115.3	104.3	113	105	116.5	99.9	108.5	5	High	High	High	High	High	High	High	High	High	High	High	High	High	High	High	High
FALSE	High	Master Protein	O70503	Very-long-chain 3-oxoacyl-CoA reductase OS=Mus musculus GN=Hsd17b12 PE=1 SV=1	-0.09	0.03	-0.1	0.04	0.326438	0.999463	0.242324	0.999627	0.94	1.018	0.934	1.025	1775.7	1730.1	1901.4	2024	1960.2	2023.8	1920.4	1948.2	1912.6	1740.5	1851.9	1890.6	1798.6	1837.7	1812.4	1920.9	9	High	High	High	High	High	High	High	High	High	High	High	High	High	High	High	High
FALSE	High	Master Protein	Q9DAR7	m7GpppX diphosphatase OS=Mus musculus GN=Dcps PE=1 SV=1	0.06	0.08	0.05	0.1	0.326511	0.957645	0.949431	0.341313	1.046	1.06	1.033	1.073	1118.9	981.5	911.1	909	915.8	925.1	892.9	883.5	1014.2	1060.5	991	930.1	965.2	869.8	929.6	938.9	10	High	High	High	High	High	High	High	High	High	High	High	High	High	High	High	High
FALSE	High	Master Protein	Q8BXR9	Oxysterol-binding protein-related protein 6 OS=Mus musculus GN=Osbpl6 PE=1 SV=1	-0.06	0	-0.03	-0.03	0.328637	0.999969	0.726608	0.898814	0.961	0.998	0.98	0.979	1413.3	1390.6	1436.3	1469.9	1526.6	1528.1	1416.6	1438.4	1405.6	1418.7	1464.9	1425	1460.9	1406.1	1480.3	1443.2	22	High	High	High	High	High	High	High	High	High	High	High	High	High	High	High	High
FALSE	High	Master Protein	Q9JKZ2	Sodium/myo-inositol cotransporter OS=Mus musculus GN=Slc5a3 PE=1 SV=2	0.18	0.04	0.22	0.01	0.328849	0.991693	0.5421	0.896475	1.135	1.032	1.165	1.005	161.1	175.2	167.4	169	158.4	161	137.5	138.5	178	169.1	149.7	191.8	169.6	132.6	180.1	175.6	3	High	High	High	High	High	High	High	High	High	High	High	High	High	High	High	High
FALSE	High	Master Protein	Q9ERD8	Gamma-parvin OS=Mus musculus GN=Parvg PE=1 SV=2	0.41	0.26	0.43	0.25	0.328883	0.81575	0.445959	0.685594	1.333	1.201	1.349	1.186	14.5	13.5	11.5	13.2	7.9	10.9	9.3	13.2	17.9	19.3	14.5	10.2	9.7	14.7	13	14.2	2	High	High	High	High	High	High	High	High	High	High	High	High	High	High	High	High
FALSE	High	Master Protein	Q791T5	Mitochondrial carrier homolog 1 OS=Mus musculus GN=Mtch1 PE=1 SV=1	-0.06	0.03	0.01	-0.04	0.329372	0.93846	0.981777	0.83685	0.957	1.022	1.004	0.974	2278.5	2304.3	2418.7	2534.7	2433.7	2384.9	2614.9	2499.1	2387	2442.8	2413.3	2411.5	2409.3	2480.7	2472.6	2480.3	17	High	High	High	High	High	High	High	High	High	High	High	High	High	High	High	High
FALSE	High	Master Protein	Q8R554	OTU domain-containing protein 7A OS=Mus musculus GN=Otud7a PE=1 SV=1	-0.05	-0.03	-0.01	-0.07	0.330077	0.935164	0.998655	0.176385	0.964	0.978	0.99	0.952	819.9	876.1	919.7	943	930	938.2	906.7	932	866.6	889.9	858.9	889.8	937.1	927.4	912.3	916.6	19	High	High	High	High	High	High	High	High	High	High	High	High	High	High	High	High
FALSE	High	Master Protein	Q8CA72	Gigaxonin OS=Mus musculus GN=Gan PE=1 SV=2	-0.1	0.12	-0.02	0.03	0.330331	0.162916	0.991651	0.868357	0.931	1.086	0.987	1.024	212.6	208.7	214.7	229.7	236.9	221.4	231.6	227.3	227.8	236.2	246.5	221.9	244.3	212.2	233.5	219.8	7	High	High	High	High	High	High	High	High	High	High	High	High	High	High	High	High
FALSE	High	Master Protein	Q8BJ05	Zinc finger CCCH domain-containing protein 14 OS=Mus musculus GN=Zc3h14 PE=1 SV=1	0.16	0.1	0.05	0.22	0.330969	0.8476	0.978912	0.179327	1.119	1.074	1.033	1.164	172.4	114.7	134.5	130.3	112.5	117.2	122.7	119.4	176.1	154.3	131	127.3	125	117.4	125.3	119.4	9	High	High	High	High	High	High	High	High	High	High	High	High	High	High	High	High
FALSE	High	Master Protein	Q99MP8	BRCA1-associated protein OS=Mus musculus GN=Brap PE=1 SV=1	0.08	-0.05	0	0.03	0.33101	0.368712	0.986522	0.974707	1.058	0.965	0.998	1.023	285.2	314.3	306.4	291.1	282.7	275.3	281.6	297.8	264.2	300.6	293.5	282.7	279.8	276.6	283.5	286.5	10	High	High	High	High	High	High	High	High	High	High	High	High	High	High	High	High
FALSE	High	Master Protein	B1AQF4	Dual-specificity protein phosphatase 3 OS=Mus musculus GN=Dusp3 PE=1 SV=1	-0.03	-0.03	0	-0.05	0.331209	0.438511	0.959406	0.0628403	0.983	0.978	0.997	0.964	1832.5	1818	1907.7	1910.3	1936.9	1891.8	1895.1	1910.1	1805.1	1804.2	1863.8	1851.1	1875.6	1916.1	1919.2	1876.4	7	High	High	High	High	High	High	High	High	High	High	High	High	High	High	High	High
FALSE	High	Master Protein	Q9JK83	Partitioning defective 6 homolog beta OS=Mus musculus GN=Pard6b PE=1 SV=2	-0.11	0.05	-0.11	0.06	0.331364	0.778747	0.27684	0.706959	0.93	1.035	0.926	1.039	108.7	118.3	131.2	121.9	130.7	127.7	142.1	117.7	119.1	127.4	131.7	121.3	120.5	115.2	122	118.7	2	High	High	High	High	High	High	High	High	High	High	High	High	High	High	High	High
FALSE	High	Master Protein	Q80VP9	Aspartate beta-hydroxylase domain-containing protein 2 OS=Mus musculus GN=Asphd2 PE=1 SV=1	-0.12	0.17	-0.02	0.07	0.331751	0.161552	0.999987	0.951845	0.918	1.128	0.986	1.05	216.5	203.8	231.2	250	234	228	259.4	253.7	246.3	232.4	258.6	259.3	258.3	234.2	244.9	235.7	3	High	High	High	High	High	High	High	High	High	High	High	High	High	High	High	High
FALSE	High	Master Protein	Q9CR09	Ubiquitin-fold modifier-conjugating enzyme 1 OS=Mus musculus GN=Ufc1 PE=1 SV=1	0.03	0.05	0.01	0.08	0.332412	0.798782	0.95265	0.188638	1.022	1.036	1.004	1.055	985.8	947.8	940.9	947.1	925.3	901.2	936	929	1005	979.3	984.2	923	918.3	967.8	900.4	943.6	9	High	High	High	High	High	High	High	High	High	High	High	High	High	High	High	High
FALSE	High	Master Protein	D3YYI8	Histone deacetylase OS=Mus musculus GN=Gm10093 PE=3 SV=1	-0.12	0.18	0.05	0.01	0.332643	0.0823055	0.932396	0.988802	0.921	1.133	1.035	1.008	82.2	103.1	95.4	113.6	103	115.9	111.2	104.3	124.9	114.4	108.3	110.4	117.4	108.8	111.4	111.6	2	High	High	High	High	High	High	High	High	High	High	High	High	High	High	High	High
FALSE	High	Master Protein	Q5XG71	Small subunit processome component 20 homolog OS=Mus musculus GN=Utp20 PE=1 SV=2	-0.29	0.25	0.07	-0.11	0.332714	0.532638	0.999391	0.956207	0.821	1.186	1.047	0.929	12.1	15.3	11.4	12.4	13.6	15.5	14.4	16.3	12.3	15.2	14	16.6	12.1	16.4	15	17.4	1	High	High	High	High	High	High	High	High	High	High	High	High	High	High	High	High
FALSE	High	Master Protein	Q62261	Spectrin beta chain, non-erythrocytic 1 OS=Mus musculus GN=Sptbn1 PE=1 SV=2	0.02	0.02	0.01	0.02	0.332784	0.681075	0.719436	0.303712	1.011	1.011	1.007	1.015	70565.5	68890.6	69071.6	70023	68926.4	69362.6	68085.9	68643.4	70850.4	70658.8	69368.2	69935.8	70037.5	68627.6	68577.4	69886.3	200	High	High	High	High	High	High	High	High	High	High	High	High	High	High	High	High
FALSE	High	Master Protein	F6W8Z8	Dynamin-1 (Fragment) OS=Mus musculus GN=Dnm1 PE=1 SV=1	-0.05	-0.04	-0.08	-0.01	0.333032	0.870764	0.243796	0.948178	0.963	0.973	0.943	0.994	160.3	150	156.2	161.4	159.8	168.8	189.2	156.7	160.6	141.3	155.7	152.3	150.4	162.3	156.2	153.5	1	High	High	High	High	High	High	High	High	High	High	High	High	High	High	High	High
FALSE	High	Master Protein	Q8BSN6	Vesicle-associated membrane protein 4 OS=Mus musculus GN=Vamp4 PE=1 SV=1	-0.03	0.01	0.06	-0.08	0.333742	0.971628	0.802201	0.167339	0.979	1.006	1.039	0.948	187	192	196	194.6	198.2	194.9	214.5	196.7	191.3	184.9	197.7	204.5	201	208.9	210.6	201.5	6	High	High	High	High	High	High	High	High	High	High	High	High	High	High	High	High
FALSE	High	Master Protein	Q9JKB3	Y-box-binding protein 3 OS=Mus musculus GN=Ybx3 PE=1 SV=2	-0.33	-0.1	-0.19	-0.23	0.33388	0.767812	0.608468	0.4735	0.796	0.935	0.874	0.851	7.3	9.7	6.8	7.7	9	9.9	8.5	9.9	5.7	9	8.2	6	8.5	7.9	8.4	8.1	2	High	High	High	High	High	High	High	High	High	High	High	High	High	High	High	High
FALSE	High	Master Protein	Q05BD6	Glutamate receptor, metabotropic 8 OS=Mus musculus GN=Grm8 PE=1 SV=1	0.07	-0.07	0.02	-0.02	0.334201	0.471937	0.712859	0.855547	1.047	0.953	1.012	0.986	546.8	502.4	504.8	466.5	489.8	485.9	475.9	453.5	481	479.2	459	503.4	490.8	476.9	522.8	482.8	2	High	High	High	High	High	High	High	High	High	High	High	High	High	High	High	High
FALSE	High	Master Protein	Q8VHQ3	Protein phosphatase 1 regulatory inhibitor subunit 16B OS=Mus musculus GN=Ppp1r16b PE=1 SV=1	-0.07	0.01	-0.05	-0.01	0.3345	0.930031	0.839241	0.986235	0.95	1.008	0.966	0.992	1069.5	1111.3	1156.1	1122.2	1198.9	1117.1	1165.3	1185.3	1076	1106.1	1203.5	1145.2	1138.1	1105.6	1192.3	1132	14	High	High	High	High	High	High	High	High	High	High	High	High	High	High	High	High
FALSE	High	Master Protein	E9Q7P6	Formin-1 OS=Mus musculus GN=Fmn1 PE=1 SV=1	-0.24	-0.04	-0.08	-0.2	0.335094	0.999888	0.98894	0.530049	0.846	0.975	0.948	0.87	9.4	10.1	9.7	8.3	10.3	9.6	12.5	14.8	8.2	11.1	9.8	8.9	15.3	11.5	8.8	10	3	High	High	High	High	High	High	High	High	High	High	High	High	High	High	High	High
FALSE	High	Master Protein	Q8BFQ4	WD repeat-containing protein 82 OS=Mus musculus GN=Wdr82 PE=1 SV=1	-0.06	0.01	-0.01	-0.04	0.335219	0.990191	0.928107	0.490065	0.96	1.005	0.992	0.973	1024	1042.3	1083.8	1118.3	1089.8	1089.5	1123.7	1148.5	1009.1	1092	1082.3	1053.8	1067.5	1129.6	1128.4	1062.6	7	High	High	High	High	High	High	High	High	High	High	High	High	High	High	High	High
FALSE	High	Master Protein	D3Z7I9	Oxysterol-binding protein (Fragment) OS=Mus musculus GN=Osbpl1a PE=1 SV=1	-0.11	0.15	0.01	0.03	0.335436	0.647257	0.674106	0.942416	0.926	1.106	1.005	1.019	43.5	50.9	54.9	63.1	57.7	54.7	56.6	85.3	59.2	57.5	61.8	57.8	50	59.4	56.3	58.5	2	High	High	High	High	High	High	High	High	High	High	High	High	High	High	High	High
FALSE	High	Master Protein	Q9JKK1	Syntaxin-6 OS=Mus musculus GN=Stx6 PE=1 SV=1	0.08	-0.07	0.03	-0.01	0.335571	0.707832	0.88784	0.999985	1.06	0.954	1.021	0.991	548.5	542.7	511.9	494.6	520.1	479.8	503	491.1	504.7	542.6	501.1	485.6	496.2	516.5	523.9	498.2	9	High	High	High	High	High	High	High	High	High	High	High	High	High	High	High	High
FALSE	High	Master Protein	P53395	Lipoamide acyltransferase component of branched-chain alpha-keto acid dehydrogenase complex, mitochondrial OS=Mus musculus GN=Dbt PE=1 SV=2	-0.04	-0.02	-0.04	-0.02	0.336098	0.877691	0.540345	0.674515	0.971	0.989	0.972	0.988	1845.1	1862.1	1825.8	1896.7	1896.2	1902.4	1915.7	1918.4	1889.7	1790.2	1794.9	1872.3	1841.1	1870.9	1821.4	1943	17	High	High	High	High	High	High	High	High	High	High	High	High	High	High	High	High
FALSE	High	Master Protein	Q8K4Z0	Leucine-rich repeat LGI family member 2 OS=Mus musculus GN=Lgi2 PE=2 SV=1	-0.13	0.19	0	0.06	0.336661	0.181689	0.991049	0.888687	0.912	1.14	0.999	1.041	326.7	373.3	316.3	296.2	359.3	393	331.6	345.9	368.7	347.7	364.2	377.4	378.4	326.1	352.2	351.9	11	High	High	High	High	High	High	High	High	High	High	High	High	High	High	High	High
FALSE	High	Master Protein	O55042	Alpha-synuclein OS=Mus musculus GN=Snca PE=1 SV=2	0.04	-0.01	0.03	-0.01	0.337194	0.813809	0.687582	0.995059	1.026	0.99	1.021	0.995	10084.7	10410.5	10130.6	10790.5	9921.6	9900.1	10102.5	10194.1	10529.2	10048.7	9901.4	10283.3	9990.5	10503.5	10020.8	10420.5	11	High	High	High	High	High	High	High	High	High	High	High	High	High	High	High	High
FALSE	High	Master Protein	A0A0A6YVW5	Carbohydrate sulfotransferase 10 OS=Mus musculus GN=Chst10 PE=1 SV=1	-0.25	-0.1	-0.16	-0.18	0.337287	0.671851	0.714754	0.304706	0.842	0.935	0.893	0.882	28.1	26.6	24.3	22.5	29.2	24.2	32.6	31.2	25.4	22.3	19.3	26	28.3	28.6	25.7	24.5	1	High	High	High	High	High	High	High	High	High	High	High	High	High	High	High	High
FALSE	High	Master Protein	Q8K094	Nectin-2 OS=Mus musculus GN=Pvr PE=1 SV=1	-0.36	0.14	-0.12	-0.11	0.33769	0.933124	0.951813	0.914899	0.777	1.099	0.921	0.927	30.2	26.9	18.8	17	27.9	24.7	30.7	29.9	22.4	27.2	28.7	20	28.5	24.9	29.9	22.9	2	High	High	High	High	High	High	High	High	High	High	High	High	High	High	High	High
FALSE	High	Master Protein	P58334	Krueppel-like factor 16 OS=Mus musculus GN=Klf16 PE=1 SV=2	-0.14	0.18	-0.07	0.12	0.337768	0.414629	0.862084	0.923642	0.91	1.134	0.951	1.084	64.1	79.6	85.3	92.9	89.1	87	93.8	91.9	77.1	91.9	95	94.8	91.8	78.6	83.4	88.9	2	High	High	High	High	High	High	High	High	High	High	High	High	High	High	High	High
FALSE	High	Master Protein	Q6KAU4	Multivesicular body subunit 12B OS=Mus musculus GN=Mvb12b PE=1 SV=2	-0.09	0.07	-0.07	0.05	0.338555	0.693267	0.459088	0.82377	0.94	1.052	0.956	1.035	159.6	159.4	168.8	152	167.7	176.1	171.7	165.4	176.7	153.6	166.6	168.9	172.2	149.4	156.9	167.5	7	High	High	High	High	High	High	High	High	High	High	High	High	High	High	High	High
FALSE	High	Master Protein	F2Z473	Mediator of RNA polymerase II transcription subunit 7 (Fragment) OS=Mus musculus GN=Med7 PE=1 SV=1	-0.53	-0.31	-0.28	-0.56	0.3388	0.715165	0.74271	0.31705	0.691	0.807	0.821	0.679	10.8	17.6	18.1	28.9	25.4	26.2	33.9	20.3	15	9	13.8	21	19.2	26.4	15.9	23.4	2	High	High	High	High	High	High	High	High	High	High	High	High	High	High	High	High
FALSE	High	Master Protein	Q9D4I9	RAB23, member RAS oncogene family, isoform CRA_a OS=Mus musculus GN=Rab23 PE=1 SV=1	-0.06	0.07	-0.01	0.02	0.338858	0.376599	0.996638	0.99922	0.96	1.048	0.995	1.012	645.8	702.9	654.6	703.8	704.2	709.2	730	684	705.5	731.2	669	716.8	724.5	682.5	692.2	713.6	11	High	High	High	High	High	High	High	High	High	High	High	High	High	High	High	High
FALSE	High	Master Protein	Q8R4I7	Neuropilin and tolloid-like protein 1 OS=Mus musculus GN=Neto1 PE=1 SV=2	-0.09	0.09	-0.01	0.02	0.339483	0.0716508	0.988631	0.56954	0.942	1.065	0.992	1.011	367.2	385.1	363.7	365.6	390.1	375.2	387.6	395.7	396.1	384.2	380.8	428.6	380.5	391.3	368.8	396	14	High	High	High	High	High	High	High	High	High	High	High	High	High	High	High	High
FALSE	High	Master Protein	E9Q1K0	Sorting nexin-25 OS=Mus musculus GN=Snx25 PE=1 SV=1	-0.07	-0.01	-0.03	-0.06	0.339879	0.999727	0.943286	0.690607	0.952	0.99	0.982	0.959	310.5	322.9	321	287.1	329.3	346.4	334.1	310.9	298.5	310.3	321	314.8	332.4	297.8	346.5	319.2	15	High	High	High	High	High	High	High	High	High	High	High	High	High	High	High	High
FALSE	High	Master Protein	P58252	Elongation factor 2 OS=Mus musculus GN=Eef2 PE=1 SV=2	-0.04	0.01	-0.03	0	0.339955	0.995837	0.255963	0.972549	0.97	1.009	0.978	1.001	14450.4	15545.2	15106.7	14670	15442.6	15313.5	15381.9	15139.7	15154	14902.2	15208.4	14682.6	14531.4	15024.9	14989.4	15033.7	40	High	High	High	High	High	High	High	High	High	High	High	High	High	High	High	High
FALSE	High	Master Protein	Q99J08	SEC14-like protein 2 OS=Mus musculus GN=Sec14l2 PE=1 SV=1	0.06	0	0.08	-0.02	0.340001	0.999734	0.0327848	0.442488	1.044	0.998	1.058	0.985	1333.3	1318.1	1334.6	1276.3	1315.1	1272.1	1261.3	1268.3	1345.8	1307.5	1340	1262.4	1354.8	1332.4	1379.6	1319.3	12	High	High	High	High	High	High	High	High	High	High	High	High	High	High	High	High
FALSE	High	Master Protein	Q9WTX5	S-phase kinase-associated protein 1 OS=Mus musculus GN=Skp1 PE=1 SV=3	-0.05	0.05	-0.01	0.01	0.340058	0.55457	0.826493	0.969055	0.965	1.036	0.996	1.005	4006.5	3954.8	4213.2	4329.6	4172	4188.1	4324	4429.8	4274.9	4150.7	4241.1	4297.5	4260.1	4217.1	4048.5	4283.5	14	High	High	High	High	High	High	High	High	High	High	High	High	High	High	High	High
FALSE	High	Master Protein	Q04447	Creatine kinase B-type OS=Mus musculus GN=Ckb PE=1 SV=1	-0.04	0.01	-0.03	0	0.340144	0.997772	0.380012	0.999663	0.969	1.01	0.979	1	40201.3	38614.9	38522.5	39286.6	40072.6	39834.8	40327.7	40287.6	39873.2	38788.6	40656.5	37745.9	39538.2	39302	39370	38586.6	29	High	High	High	High	High	High	High	High	High	High	High	High	High	High	High	High
FALSE	High	Master Protein	Q920A7	AFG3-like protein 1 OS=Mus musculus GN=Afg3l1 PE=1 SV=2	-0.11	-0.11	-0.08	-0.15	0.340316	0.999116	0.995667	0.5258	0.924	0.927	0.948	0.903	63.1	85.9	91.7	89.6	95.6	94.4	96.3	90.2	84	71.9	78.7	97.8	101.4	90.8	88.7	89.3	4	High	High	High	High	High	High	High	High	High	High	High	High	High	High	High	High
FALSE	High	Master Protein	Q921M7	Protein FAM49B OS=Mus musculus GN=Fam49b PE=1 SV=1	-0.03	-0.01	-0.01	-0.03	0.340446	0.996772	0.968563	0.461908	0.977	0.994	0.995	0.977	5235.8	5282	5442.7	5430.5	5506.7	5584.2	5454.6	5334	5351.5	5289.3	5299.3	5392	5560.5	5292	5510.1	5391.9	16	High	High	High	High	High	High	High	High	High	High	High	High	High	High	High	High
FALSE	High	Master Protein	P14869	60S acidic ribosomal protein P0 OS=Mus musculus GN=Rplp0 PE=1 SV=3	-0.04	-0.08	0.01	-0.14	0.340514	0.685393	0.999999	0.0577356	0.971	0.944	1.007	0.91	1535.7	1654.9	1705.6	1743.6	1689.8	1698.3	1855.4	1762.5	1538.6	1557.2	1615	1701.3	1713.8	1807.6	1717.5	1766.7	15	High	High	High	High	High	High	High	High	High	High	High	High	High	High	High	High
FALSE	High	Master Protein	Q9Z0V8	Mitochondrial import inner membrane translocase subunit Tim17-A OS=Mus musculus GN=Timm17a PE=1 SV=1	0.27	0.19	-0.01	0.46	0.340794	0.961474	0.942781	0.375611	1.202	1.14	0.996	1.376	94.5	72.9	78.3	78.7	53.5	58.9	72.3	72.7	109.2	87.4	91.6	62.9	56.5	93.4	57.9	73	2	High	High	High	High	High	High	High	High	High	High	High	High	High	High	High	High
FALSE	High	Master Protein	E9PUQ1	Leucine-zipper-like transcriptional regulator 1 OS=Mus musculus GN=Lztr1 PE=1 SV=1	-0.16	0.22	-0.14	0.19	0.34105	0.0416892	0.744854	0.144227	0.894	1.165	0.911	1.144	34.5	29	36.2	31.6	36	37.9	31.9	39.4	42.4	39.3	37.7	36.9	37.6	33.4	33.8	31.9	5	High	High	High	High	High	High	High	High	High	High	High	High	High	High	High	High
FALSE	High	Master Protein	A0A1B0GRT6	Receptor-type tyrosine-protein phosphatase epsilon OS=Mus musculus GN=Ptpre PE=1 SV=1	-0.12	0.13	-0.06	0.07	0.341069	0.331275	0.98127	0.977971	0.922	1.095	0.961	1.051	171.4	176.3	171.7	173.6	177.7	187.8	194.8	186.8	178.3	200.5	201.8	168.9	181.2	172.7	203.7	178.7	7	High	High	High	High	High	High	High	High	High	High	High	High	High	High	High	High
FALSE	High	Master Protein	B1AWT2	Ras-related GTP binding D, isoform CRA_a OS=Mus musculus GN=Rragd PE=1 SV=1	-0.08	-0.02	0.04	-0.14	0.341078	0.947555	0.963196	0.371277	0.944	0.986	1.026	0.907	100.4	110.4	113.8	104.6	120.1	115	110.7	112.8	107.3	104.7	103.5	123.3	120.2	118.2	115.4	113.1	4	High	High	High	High	High	High	High	High	High	High	High	High	High	High	High	High
FALSE	High	Master Protein	Q8K0P3	TLD domain-containing protein 1 OS=Mus musculus GN=Tldc1 PE=2 SV=1	0.08	0	0.02	0.06	0.341175	0.91816	0.865774	0.98533	1.057	0.998	1.016	1.039	210.2	196.5	186.7	194	177.3	185.7	183.6	198.5	200.2	196.3	193.5	181.5	187.4	186.2	187.7	201.9	3	High	High	High	High	High	High	High	High	High	High	High	High	High	High	High	High
FALSE	High	Master Protein	Q6PD10	Inositol hexakisphosphate kinase 1 OS=Mus musculus GN=Ip6k1 PE=2 SV=1	-0.09	-0.15	0.03	-0.28	0.341564	0.766299	0.999996	0.0730066	0.937	0.898	1.022	0.824	299.9	394.6	371.6	367.1	387.5	429.6	400.8	374.2	301.1	344.7	319.4	382	415.9	392.1	371.9	414.1	8	High	High	High	High	High	High	High	High	High	High	High	High	High	High	High	High
FALSE	High	Master Protein	Q8CFE2	Histone PARylation factor 1 OS=Mus musculus GN=Hpf1 PE=1 SV=1	-0.21	0.22	0	0.01	0.342251	0.791465	0.995337	0.721592	0.862	1.165	1	1.005	47.8	53.3	47.9	44.8	61.5	60.1	51.3	51	40.4	53.2	58.8	58.4	55	64.2	52.8	56	2	High	High	High	High	High	High	High	High	High	High	High	High	High	High	High	High
FALSE	High	Master Protein	Q8K2C7	Protein OS-9 OS=Mus musculus GN=Os9 PE=1 SV=2	-0.09	-0.04	-0.02	-0.11	0.342555	0.802174	0.586002	0.542617	0.938	0.972	0.985	0.925	351.4	399.9	407.3	358	411.7	388.8	431.2	395.2	370.7	351	364.6	372.4	393.1	347.7	402.4	401.7	10	High	High	High	High	High	High	High	High	High	High	High	High	High	High	High	High
FALSE	High	Master Protein	Q8VHE0	Translocation protein SEC63 homolog OS=Mus musculus GN=Sec63 PE=1 SV=4	-0.06	0.07	0.02	-0.02	0.342646	0.196578	0.777547	0.940571	0.961	1.046	1.017	0.989	535.9	571.5	540.3	528.7	545	567.8	573.8	552.1	554.7	571.9	558.3	567.7	572.2	575.9	558.6	566.8	13	High	High	High	High	High	High	High	High	High	High	High	High	High	High	High	High
FALSE	High	Master Protein	P06745	Glucose-6-phosphate isomerase OS=Mus musculus GN=Gpi PE=1 SV=4	0.05	-0.04	0.02	-0.02	0.342767	0.30355	0.914708	0.880603	1.034	0.97	1.014	0.989	22731.5	23368.9	22887.1	21657.1	22581.8	22052.2	21650.5	22067.1	22144.3	22363.3	22096.6	21629.1	21921	22263.1	22505.3	22489.4	22	High	High	High	High	High	High	High	High	High	High	High	High	High	High	High	High
FALSE	High	Master Protein	O35633	Vesicular inhibitory amino acid transporter OS=Mus musculus GN=Slc32a1 PE=1 SV=3	-0.09	-0.04	-0.06	-0.08	0.342923	0.99993	0.756848	0.847025	0.94	0.97	0.961	0.949	2288.4	2564.6	2742.8	2798.6	2797.7	2961.7	2846.6	2704.8	2905.4	2314.7	2589	2558.2	2561.2	2781.3	2767.1	2656.7	15	High	High	High	High	High	High	High	High	High	High	High	High	High	High	High	High
FALSE	High	Master Protein	Q3UIU2	NADH dehydrogenase [ubiquinone] 1 beta subcomplex subunit 6 OS=Mus musculus GN=Ndufb6 PE=1 SV=3	-0.07	-0.06	-0.04	-0.09	0.343007	0.797368	0.921224	0.228862	0.953	0.96	0.975	0.938	3239.7	3357	3478.9	3579.2	3523.8	3501.6	3657.4	3651	3254	3197.7	3308.8	3549.5	3382.5	3713.5	3424.6	3569.8	12	High	High	High	High	High	High	High	High	High	High	High	High	High	High	High	High
FALSE	High	Master Protein	Q8K4R4	Cytoplasmic phosphatidylinositol transfer protein 1 OS=Mus musculus GN=Pitpnc1 PE=1 SV=1	-0.08	-0.12	-0.06	-0.13	0.343641	0.885216	0.896073	0.331239	0.947	0.921	0.956	0.911	1539.7	1922.1	1950.5	1829	2018.9	2006.4	1955.5	1812.2	1724	1702.4	1729.3	1831.1	1907	1902.9	1886.4	1854.9	16	High	High	High	High	High	High	High	High	High	High	High	High	High	High	High	High
FALSE	High	Master Protein	Q80UG5	Septin-9 OS=Mus musculus GN=Sept9 PE=1 SV=1	0.06	-0.02	0.05	-0.01	0.344106	0.999854	0.618498	0.934938	1.04	0.987	1.036	0.991	3801.9	3298.3	3375.5	3428.8	3274	3120.1	3267.7	3303.1	3311.1	3931.2	3373.2	3343.5	3311.6	3534.6	3299.6	3467.1	27	High	High	High	High	High	High	High	High	High	High	High	High	High	High	High	High
FALSE	Low	Master Protein	Q8VEC4	Calcium homeostasis modulator protein 2 OS=Mus musculus GN=Calhm2 PE=2 SV=1	-0.25	-0.18	-0.29	-0.14	0.344971	0.791079	0.529627	0.589775	0.842	0.88	0.817	0.907	16.9	22	14.1	19.3	22.9	18.5	21.4	21.5	15.3	18.4	15.8	16	17.1	22.6	17.9	16.7	1	High	High	High	High	High	High	High	High	High	High	High	High	High	High	High	High
FALSE	High	Master Protein	D3YZU4	SH3 and multiple ankyrin repeat domains protein 1 OS=Mus musculus GN=Shank1 PE=1 SV=1	-0.06	0.02	0.02	-0.07	0.345043	0.999914	0.999136	0.264501	0.959	1.011	1.015	0.954	750.5	792.3	777.7	768.3	786	779.4	827	834.8	796.6	787.1	726.1	775.7	824.3	764.7	836	813.1	22	High	High	High	High	High	High	High	High	High	High	High	High	High	High	High	High
FALSE	High	Master Protein	P56393	Cytochrome c oxidase subunit 7B, mitochondrial OS=Mus musculus GN=Cox7b PE=3 SV=1	0.12	0.16	0.06	0.22	0.345296	0.99213	0.976255	0.719783	1.089	1.119	1.044	1.167	773	296.5	302.8	330.8	274	288.8	297.8	292.7	349	460.4	359.3	328.4	305	336.2	302	295	2	High	High	High	High	High	High	High	High	High	High	High	High	High	High	High	High
FALSE	High	Master Protein	Q9JLM9	Growth factor receptor-bound protein 14 OS=Mus musculus GN=Grb14 PE=1 SV=1	0.11	-0.08	0.05	-0.02	0.345526	0.405447	0.910671	0.949173	1.079	0.944	1.033	0.986	55.5	52.5	56.2	53.9	53.3	48.3	54.3	45.4	55.1	52.9	44.1	50.5	52.5	52.4	49.7	52.7	6	High	High	High	High	High	High	High	High	High	High	High	High	High	High	High	High
FALSE	High	Master Protein	P59279	Ras-related protein Rab-2B OS=Mus musculus GN=Rab2b PE=1 SV=1	-0.06	-0.03	-0.07	-0.02	0.346116	0.947588	0.313923	0.964896	0.957	0.982	0.951	0.988	546.6	567.9	598.1	615.2	628	591	611.9	605.9	583.1	561.8	546.4	602.4	595.2	571.3	568	586.8	4	High	High	High	High	High	High	High	High	High	High	High	High	High	High	High	High
FALSE	High	Master Protein	E9PYZ7	RNA-binding protein 26 OS=Mus musculus GN=Rbm26 PE=1 SV=1	-0.1	0.1	-0.07	0.08	0.347369	0.19503	0.457141	0.269799	0.932	1.074	0.95	1.054	165	160.3	163.4	176.7	164.9	190.8	169.2	183.2	170.6	174.2	194.5	178.6	168.3	164.5	166.4	170.9	11	High	High	High	High	High	High	High	High	High	High	High	High	High	High	High	High
FALSE	High	Master Protein	Q9D0M3	Cytochrome c1, heme protein, mitochondrial OS=Mus musculus GN=Cyc1 PE=1 SV=1	-0.08	-0.07	0	-0.14	0.347464	0.809487	0.982873	0.0480212	0.948	0.952	0.998	0.905	3452.1	3660.8	3756	3845.5	3838.6	3585.5	4235.2	3983.4	3477.7	3471.5	3586.4	3726.2	3873.2	4178.4	3836.4	3932.3	11	High	High	High	High	High	High	High	High	High	High	High	High	High	High	High	High
FALSE	High	Master Protein	O88485	Cytoplasmic dynein 1 intermediate chain 1 OS=Mus musculus GN=Dync1i1 PE=1 SV=2	0.06	0.06	0.03	0.08	0.347503	0.999829	0.988072	0.47018	1.039	1.043	1.024	1.058	2196.8	1760.7	1730.3	1675.5	1726.2	1706.1	1602.5	1654.1	1856	1997.6	1785.9	1720.7	1720.3	1613.1	1721.6	1746.8	16	High	High	High	High	High	High	High	High	High	High	High	High	High	High	High	High
FALSE	High	Master Protein	Q9CQI6	Coactosin-like protein OS=Mus musculus GN=Cotl1 PE=1 SV=3	0.03	0.03	0.03	0.03	0.347902	0.980756	0.811604	0.622009	1.022	1.022	1.02	1.024	3954.5	4216.6	4054.7	3980.7	3992.2	3948.9	3885.4	3911.5	4206.8	4095.7	3895.8	4112.1	4046.7	3908.8	4010.6	4007.7	16	High	High	High	High	High	High	High	High	High	High	High	High	High	High	High	High
FALSE	Medium	Master Protein	P42581	Homeobox protein HMX3 OS=Mus musculus GN=Hmx3 PE=1 SV=3	-0.19	-0.07	-0.13	-0.13	0.348261	0.792437	0.537204	0.587738	0.874	0.954	0.915	0.912	64	61.8	61.8	68.3	61.7	73.6	70.4	77.1	59	61.1	55.5	67.8	64.6	67.1	58.6	71.3	1	High	High	High	High	High	High	High	High	High	High	High	High	High	High	High	High
FALSE	High	Master Protein	E9QLH4	E3 ubiquitin-protein ligase TRIM9 OS=Mus musculus GN=Trim9 PE=1 SV=1	-0.23	0.1	-0.24	0.1	0.348378	0.967822	0.175275	0.790743	0.851	1.072	0.848	1.075	38.1	28.9	30.4	30	34.2	36.8	32.4	38.9	33.9	35.1	30.7	30.9	28.1	29.9	30.3	34.8	1	High	High	High	High	High	High	High	High	High	High	High	High	High	High	High	High
FALSE	High	Master Protein	P30681	High mobility group protein B2 OS=Mus musculus GN=Hmgb2 PE=1 SV=3	0.2	-0.01	0.04	0.15	0.348523	0.999837	0.995996	0.285923	1.147	0.992	1.026	1.11	59.6	47.1	48.5	60.3	49.2	50.5	44.6	39.4	56.3	57.1	50.5	49.2	46.7	34.6	50.4	49.5	4	High	High	High	High	High	High	High	High	High	High	High	High	High	High	High	High
FALSE	High	Master Protein	F6XMY4	Transcription elongation factor A protein 2 (Fragment) OS=Mus musculus GN=Tcea2 PE=4 SV=1	0.29	0.03	0.33	-0.01	0.34916	0.999962	0.328585	1	1.22	1.022	1.258	0.991	15.6	17.3	18.8	21.1	14.4	14	15.1	19	17.3	20	16	19.6	19.4	20.4	17.8	15.4	1	High	High	High	High	High	High	High	High	High	High	High	High	High	High	High	High
FALSE	High	Master Protein	Q9CYA0	Cysteine-rich with EGF-like domain protein 2 OS=Mus musculus GN=Creld2 PE=1 SV=1	0.05	0.07	0.06	0.06	0.349199	0.907832	0.55678	0.718876	1.039	1.048	1.043	1.044	297.3	268.1	267.1	264.1	264.2	243.4	254.6	260.7	278.7	308.5	282.1	257.7	264.9	272.5	288.2	253.9	4	High	High	High	High	High	High	High	High	High	High	High	High	High	High	High	High
FALSE	High	Master Protein	Q925E7	Serine/threonine-protein phosphatase 2A 55 kDa regulatory subunit B delta isoform OS=Mus musculus GN=Ppp2r2d PE=1 SV=1	0.04	-0.01	0.04	-0.01	0.34938	0.998083	0.302039	0.991938	1.03	0.992	1.026	0.996	1601.3	1675.3	1672.5	1648.9	1645.7	1611.3	1573.1	1612.1	1642	1651.2	1679.5	1609.3	1677.6	1630.4	1684.5	1615.4	6	High	High	High	High	High	High	High	High	High	High	High	High	High	High	High	High
FALSE	High	Master Protein	E9PV45	Ubiquitin carboxyl-terminal hydrolase 24 OS=Mus musculus GN=Usp24 PE=1 SV=1	-0.04	0	-0.03	-0.02	0.350053	0.898793	0.924964	0.972907	0.97	0.997	0.98	0.987	4688.4	5080.6	4958.6	5119	5042.7	4957.1	5307.1	5338.6	4935.2	4999.7	5213.8	5005.6	4996.9	4967.3	5138.6	5249	36	High	High	High	High	High	High	High	High	High	High	High	High	High	High	High	High
FALSE	High	Master Protein	P63280	SUMO-conjugating enzyme UBC9 OS=Mus musculus GN=Ube2i PE=1 SV=1	-0.43	-0.18	-0.17	-0.44	0.350715	0.829813	0.956262	0.215581	0.744	0.886	0.892	0.739	10.1	16.6	23.5	15.1	21.9	22.9	15.2	20.6	13.7	14.4	14.3	13	18.7	19.3	17.1	19.2	3	High	High	High	High	High	High	High	High	High	High	High	High	High	High	High	High
FALSE	High	Master Protein	Q9CPX7	28S ribosomal protein S16, mitochondrial OS=Mus musculus GN=Mrps16 PE=1 SV=1	-0.09	-0.06	-0.08	-0.07	0.350781	0.629877	0.768297	0.250112	0.939	0.961	0.946	0.954	288.1	304.6	310	303	327.3	333	292	319.8	298.8	277.1	285.2	301.1	308.1	296.9	325	304.1	6	High	High	High	High	High	High	High	High	High	High	High	High	High	High	High	High
FALSE	High	Master Protein	Q62095	ATP-dependent RNA helicase DDX3Y OS=Mus musculus GN=Ddx3y PE=1 SV=2	0.75	2.96	4.03	-0.33	0.350995	0.750691	0.00734242	0.560049	1.679	7.764	16.377	0.796	11.9	146.6	12.5	13.8	8.7	3.9	7.5	8.2	107.3	96.8	4.5	113.4	127.7	130.5	115	128.4	7	High	High	High	High	High	High	High	High	High	High	High	High	High	High	High	High
FALSE	High	Master Protein	Q9CWU4	UPF0690 protein C1orf52 homolog OS=Mus musculus PE=1 SV=1	0.08	-0.02	0.05	0	0.351067	0.485988	0.982507	0.999612	1.055	0.984	1.035	1.003	446.2	297.9	294.8	297.1	306.9	283.8	277.1	280.2	301.4	284	303.3	283.1	281.6	279.2	319	302.4	5	High	High	High	High	High	High	High	High	High	High	High	High	High	High	High	High
FALSE	High	Master Protein	Q80ZI6	E3 ubiquitin-protein ligase LRSAM1 OS=Mus musculus GN=Lrsam1 PE=1 SV=1	0.03	-0.01	0.03	-0.01	0.35137	0.780355	0.389866	0.821406	1.022	0.992	1.021	0.993	748.6	715.9	743.1	716.7	707.3	715.7	733.9	712.9	729.7	727.5	720.6	716.1	725.1	726.8	737.2	732.2	20	High	High	High	High	High	High	High	High	High	High	High	High	High	High	High	High
FALSE	High	Master Protein	Q91YT2	E3 ubiquitin-protein ligase RNF185 OS=Mus musculus GN=Rnf185 PE=2 SV=1	-0.07	0.08	-0.07	0.09	0.351496	0.453697	0.359759	0.463226	0.954	1.06	0.95	1.064	136.8	127.8	138.2	133.3	140.3	140	142.9	149.3	129.7	135.4	153	151.3	142.3	125.5	132.5	136.4	4	High	High	High	High	High	High	High	High	High	High	High	High	High	High	High	High
FALSE	High	Master Protein	Q9CQQ8	U6 snRNA-associated Sm-like protein LSm7 OS=Mus musculus GN=Lsm7 PE=1 SV=1	0.14	0.01	0.03	0.11	0.351761	0.947592	0.999504	0.707727	1.099	1.006	1.022	1.082	76	75.9	82.5	93.5	65	70.1	74	86	74.9	78.9	82	80.4	75.6	80.9	68	71.6	1	High	High	High	High	High	High	High	High	High	High	High	High	High	High	High	High
FALSE	High	Master Protein	Q99LF7	Protein Dcaf4 OS=Mus musculus GN=Dcaf4 PE=1 SV=1	-0.34	0.2	-0.29	0.15	0.351861	0.592845	0.63623	0.873681	0.789	1.148	0.816	1.11	6.4	10.9	11.2	14.2	10.9	16.3	15.7	12.6	15.6	13.6	10.2	11.9	13.3	10.3	9	12.8	1	High	High	High	High	High	High	High	High	High	High	High	High	High	High	High	High
FALSE	High	Master Protein	D3Z1M4	Calcium-binding protein 1 OS=Mus musculus GN=Cabp1 PE=1 SV=1	-0.08	-0.15	-0.07	-0.16	0.352324	0.794034	0.582495	0.549176	0.946	0.901	0.95	0.897	31.8	32.4	31.2	26.2	36.8	40.2	30	30.2	28.5	29.9	27.4	28.3	31.7	32.8	28.9	31.6	1	High	High	High	High	High	High	High	High	High	High	High	High	High	High	High	High
FALSE	High	Master Protein	P60867	40S ribosomal protein S20 OS=Mus musculus GN=Rps20 PE=1 SV=1	-0.04	-0.03	-0.02	-0.04	0.352413	0.997816	0.994064	0.386933	0.976	0.98	0.985	0.971	763.9	840.4	856.4	831.4	845.3	851.1	862.3	862.6	802.5	811.6	826.7	835.1	836.9	892	850.7	823.6	7	High	High	High	High	High	High	High	High	High	High	High	High	High	High	High	High
FALSE	High	Master Protein	Q99JB2	Stomatin-like protein 2, mitochondrial OS=Mus musculus GN=Stoml2 PE=1 SV=1	0.07	-0.03	0.04	0	0.352794	0.918421	0.52337	0.989353	1.051	0.979	1.03	0.999	983.5	954.1	944.8	882.5	921	889.3	918.5	872.9	901.4	960.1	958.7	884.1	919.8	960.1	942	909.7	12	High	High	High	High	High	High	High	High	High	High	High	High	High	High	High	High
FALSE	High	Master Protein	P70459	ETS domain-containing transcription factor ERF OS=Mus musculus GN=Erf PE=1 SV=1	-0.04	-0.17	-0.08	-0.13	0.353027	0.0348466	0.306632	0.041816	0.972	0.891	0.945	0.916	173.6	190.6	191.5	194.3	206.3	191.6	200.4	192.9	157.2	169.3	171.3	181.3	192.6	182.5	183.8	188	4	High	High	High	High	High	High	High	High	High	High	High	High	High	High	High	High
FALSE	High	Master Protein	Q9D0R8	Protein LSM12 homolog OS=Mus musculus GN=Lsm12 PE=1 SV=1	0.16	0.19	0	0.35	0.353533	0.531335	0.999068	0.0495149	1.117	1.142	0.999	1.277	243.2	180.2	180.4	227.2	166.1	192.4	173.1	189.9	260.9	238.4	224.4	198.1	167.2	199.6	176.2	186.2	7	High	High	High	High	High	High	High	High	High	High	High	High	High	High	High	High
FALSE	Medium	Master Protein	P53783	Transcription factor SOX-1 OS=Mus musculus GN=Sox1 PE=2 SV=2	0.21	0.2	0.23	0.17	0.353784	0.967096	0.722678	0.680502	1.155	1.145	1.172	1.128	75	39.1	39.2	51.7	37.1	43.4	40.1	37.9	63.6	49.1	54.2	44.5	50.5	39.8	45.4	46.1	1	High	High	High	High	High	High	High	High	High	High	High	High	High	High	High	High
FALSE	High	Master Protein	Q8BR90	UPF0600 protein C5orf51 homolog OS=Mus musculus PE=1 SV=1	0.06	0	0.05	0.01	0.353808	0.995911	0.360275	0.995113	1.041	1.003	1.034	1.01	395.7	417.6	428.6	444.1	410.5	408.2	401.2	405	435.1	408.8	426.9	422	426.6	414.3	414.3	429	5	High	High	High	High	High	High	High	High	High	High	High	High	High	High	High	High
FALSE	High	Master Protein	Q3TWN3	Metal transporter CNNM2 OS=Mus musculus GN=Cnnm2 PE=1 SV=3	0.09	0.14	0.06	0.17	0.353935	0.669943	0.963459	0.130818	1.063	1.101	1.041	1.124	426.3	365.5	368	375.9	347.9	351.7	347.7	387.5	413.4	419.8	405.7	366	358.8	360.2	372.8	368.2	7	High	High	High	High	High	High	High	High	High	High	High	High	High	High	High	High
FALSE	High	Master Protein	Q8BYK6	YTH domain-containing family protein 3 OS=Mus musculus GN=Ythdf3 PE=1 SV=2	-0.04	0.01	0	-0.04	0.354492	0.998357	0.999932	0.406509	0.971	1.004	1.003	0.972	1436.7	1553	1558.7	1470.8	1521.7	1574.5	1596.8	1538.8	1463.8	1517.6	1536.7	1518.5	1602.2	1514.5	1591.7	1531.3	9	High	High	High	High	High	High	High	High	High	High	High	High	High	High	High	High
FALSE	High	Master Protein	Q8VDV3	Guanine nucleotide exchange factor for Rab-3A OS=Mus musculus GN=Rab3il1 PE=1 SV=1	-0.33	-0.16	-0.12	-0.36	0.354793	0.999455	0.65476	0.970771	0.795	0.898	0.92	0.777	10.3	14.9	13.9	19	17.4	22.5	18.7	16.6	12.2	13	12.8	21.3	18	18.8	11.1	15.4	2	High	High	High	High	High	High	High	High	High	High	High	High	High	High	High	High
FALSE	High	Master Protein	P51655	Glypican-4 OS=Mus musculus GN=Gpc4 PE=1 SV=2	-0.03	-0.01	0.01	-0.05	0.355451	0.987585	0.967969	0.299364	0.979	0.992	1.006	0.965	958.4	1070.4	1089.4	1067.6	1100.4	1087.1	1093.9	1090.9	1008	1053.5	1067.6	1088.6	1087.7	1152.2	1110.3	1075.4	9	High	High	High	High	High	High	High	High	High	High	High	High	High	High	High	High
FALSE	High	Master Protein	Q9DB75	Cell death-inducing p53-target protein 1 OS=Mus musculus GN=Cdip1 PE=2 SV=1	-0.03	0.02	-0.03	0.02	0.355733	0.773043	0.368759	0.787619	0.982	1.013	0.978	1.017	668.7	691.9	700.3	688.2	706.4	697.9	699.6	715	700.6	698	719.9	670.1	699.7	675.6	696.9	678	4	High	High	High	High	High	High	High	High	High	High	High	High	High	High	High	High
FALSE	High	Master Protein	Q8CJ19	Protein-methionine sulfoxide oxidase MICAL3 OS=Mus musculus GN=Mical3 PE=1 SV=2	-0.04	0.01	0	-0.03	0.355792	0.92117	0.997618	0.593029	0.974	1.007	1.002	0.978	3658.9	3796.6	3637.1	3677.5	3752.7	3672.2	3878.2	3781.8	3678.3	3819.6	3699.8	3686	3773.2	3795.2	3776.4	3771.4	53	High	High	High	High	High	High	High	High	High	High	High	High	High	High	High	High
FALSE	High	Master Protein	Q4VAE3	Transmembrane protein 65 OS=Mus musculus GN=Tmem65 PE=1 SV=1	0.05	-0.01	0.01	0.03	0.355897	0.95433	0.982173	0.83517	1.038	0.993	1.01	1.019	1741.1	1478.4	1524	1532.2	1445.9	1449.3	1507.7	1496.7	1507.4	1642.5	1526.1	1480.9	1519.2	1427.1	1457.6	1575.3	7	High	High	High	High	High	High	High	High	High	High	High	High	High	High	High	High
FALSE	High	Master Protein	Q9Z321	DNA topoisomerase 3-beta-1 OS=Mus musculus GN=Top3b PE=1 SV=1	-0.1	0.08	-0.09	0.08	0.355924	0.635001	0.203626	0.414766	0.936	1.057	0.936	1.056	243.8	241.3	246.4	258.1	240.6	252.8	284.2	271.3	243.4	268.4	252.6	265.7	246.4	244.1	238.7	247.4	7	High	High	High	High	High	High	High	High	High	High	High	High	High	High	High	High
FALSE	High	Master Protein	G3UWX9	SMT3 suppressor of mif two 3 homolog 3 (Yeast), isoform CRA_b OS=Mus musculus GN=Sumo3 PE=1 SV=1	0.07	0.2	0.01	0.26	0.35595	0.101677	0.981469	0.00988155	1.049	1.15	1.01	1.194	1606.9	1247.3	1375.5	1355.1	1240.2	1333.4	1276.8	1326.9	1576.6	1590.1	1564.4	1459.6	1298	1323.8	1328.8	1306.1	4	High	High	High	High	High	High	High	High	High	High	High	High	High	High	High	High
FALSE	High	Master Protein	Q91YT7	YTH domain-containing family protein 2 OS=Mus musculus GN=Ythdf2 PE=1 SV=1	0.13	0	0.04	0.09	0.35672	0.812967	0.963551	0.198872	1.091	1	1.027	1.063	254.4	267.4	273.6	272	246.1	245.6	263	248.2	262.4	263.4	276.4	301.5	263.9	239	274.5	244.1	4	High	High	High	High	High	High	High	High	High	High	High	High	High	High	High	High
FALSE	High	Master Protein	Q8BKE5	Fibrinogen silencer-binding protein OS=Mus musculus GN=Fsbp PE=2 SV=1	-0.31	0.06	-0.11	-0.15	0.35693	0.994306	0.779321	0.952845	0.808	1.039	0.93	0.904	44.9	38.3	35.7	49.4	48.3	41.6	55.9	54.6	47.8	37.8	39	47.8	50.2	51.1	35.8	45.4	1	High	High	High	High	High	High	High	High	High	High	High	High	High	High	High	High
FALSE	High	Master Protein	A2A6P4	Protein Fam104a OS=Mus musculus GN=Fam104a PE=1 SV=1	-0.21	0.25	-0.1	0.15	0.358034	0.267534	0.407014	0.30802	0.865	1.19	0.93	1.107	31.9	34.4	33.4	40.6	38.6	41.8	39.8	37.6	35.8	38.1	43.8	42.8	38.6	29.5	39.1	34.4	2	High	High	High	High	High	High	High	High	High	High	High	High	High	High	High	High
FALSE	High	Master Protein	Q9QYI3	DnaJ homolog subfamily C member 7 OS=Mus musculus GN=Dnajc7 PE=1 SV=2	0.03	-0.03	0.01	-0.01	0.358374	0.604469	0.95588	0.999951	1.019	0.981	1.006	0.994	2170.4	2151.6	2108.2	2110.2	2068.8	2030	2123.6	2112.5	2032.6	2175.2	2113.8	2069	2064.9	2098.9	2107.7	2122.9	29	High	High	High	High	High	High	High	High	High	High	High	High	High	High	High	High
FALSE	High	Master Protein	A0A0U1RNL7	[3-methyl-2-oxobutanoate dehydrogenase [lipoamide]] kinase, mitochondrial OS=Mus musculus GN=Bckdk PE=1 SV=1	0.13	-0.02	0.16	-0.04	0.358475	0.992499	0.28071	0.967765	1.097	0.989	1.116	0.972	115.6	134.6	111.4	126.4	96.5	106.2	119	114.1	112.8	115.5	123.6	126.4	105.7	143.7	126	119.9	5	High	High	High	High	High	High	High	High	High	High	High	High	High	High	High	High
FALSE	High	Master Protein	Q91VN4	MICOS complex subunit Mic25 OS=Mus musculus GN=Chchd6 PE=1 SV=2	0.04	0.04	0.04	0.05	0.3586	0.908211	0.898393	0.371141	1.027	1.031	1.025	1.032	3883.8	3409.5	3436.7	3514.3	3397.1	3374.1	3368.3	3494.3	3599.5	3775.7	3565.2	3526	3506.3	3462.1	3419.3	3481.1	5	High	High	High	High	High	High	High	High	High	High	High	High	High	High	High	High
FALSE	High	Master Protein	Q5U4F6	WD repeat-containing protein 34 OS=Mus musculus GN=Wdr34 PE=1 SV=2	0.09	0.01	0.1	0	0.35934	0.994333	0.594006	0.997498	1.066	1.009	1.074	1.002	198.7	202.9	220.4	192.5	202.1	189.6	186.9	181.9	213	197.9	207.5	188	196.4	208.3	183.7	212.4	7	High	High	High	High	High	High	High	High	High	High	High	High	High	High	High	High
FALSE	High	Master Protein	A2RT62	F-box/LRR-repeat protein 16 OS=Mus musculus GN=Fbxl16 PE=1 SV=1	-0.06	0.01	-0.04	-0.02	0.359379	0.937734	0.852013	0.475416	0.96	1.005	0.975	0.989	2197.7	2253.2	2370.2	2310.4	2392.5	2366.7	2387.3	2317.8	2104.9	2280.3	2335	2304.9	2312	2324.1	2360.7	2308.3	16	High	High	High	High	High	High	High	High	High	High	High	High	High	High	High	High
FALSE	High	Master Protein	P00493	Hypoxanthine-guanine phosphoribosyltransferase OS=Mus musculus GN=Hprt1 PE=1 SV=3	-0.03	0.03	0.03	-0.03	0.359928	0.670558	0.993586	0.841324	0.982	1.018	1.02	0.979	2483.5	2540.9	2550.6	2615.7	2577.4	2591.1	2594.6	2746.3	2528.2	2693.1	2609	2572.3	2616.1	2697.8	2567.3	2675.6	10	High	High	High	High	High	High	High	High	High	High	High	High	High	High	High	High
FALSE	High	Master Protein	Q7M6Z4	Kinesin-like protein KIF27 OS=Mus musculus GN=Kif27 PE=1 SV=1	0.15	-0.1	0.09	-0.04	0.360912	0.714183	0.77766	0.988917	1.106	0.935	1.063	0.973	92.6	106.5	108.5	116.6	102.6	92.6	94.8	99.6	102.8	98.3	93.5	107.4	100.2	94.3	106.5	107.1	1	High	High	High	High	High	High	High	High	High	High	High	High	High	High	High	High
FALSE	High	Master Protein	Q921F4	Heterogeneous nuclear ribonucleoprotein L-like OS=Mus musculus GN=Hnrnpll PE=1 SV=3	0.05	0.02	-0.01	0.09	0.361189	0.767004	0.999997	0.0845721	1.035	1.017	0.99	1.063	950.8	925.6	923.5	902	894.3	891.7	894.1	862	903.9	977.8	1018.9	900	918.4	858	892.3	875.9	20	High	High	High	High	High	High	High	High	High	High	High	High	High	High	High	High
FALSE	High	Master Protein	G5E863	Glutamate receptor 4 OS=Mus musculus GN=Gria4 PE=1 SV=1	-0.06	-0.17	-0.01	-0.22	0.361283	0.486542	0.97863	0.068999	0.958	0.889	0.993	0.858	285.9	346.8	373.2	361.1	353.6	354.6	384.5	389.9	305	321	308.5	330.3	376.2	371.2	343.4	362.4	6	High	High	High	High	High	High	High	High	High	High	High	High	High	High	High	High
FALSE	High	Master Protein	Q6ZPY7	Lysine-specific demethylase 3B OS=Mus musculus GN=Kdm3b PE=1 SV=2	0.08	0	0.05	0.03	0.361454	0.990959	0.346079	0.993653	1.054	0.998	1.034	1.018	191.9	203.1	197.8	202.6	178.3	188	191.8	197.6	204.6	198	199.3	200.5	217.6	201.5	187.1	191.2	11	High	High	High	High	High	High	High	High	High	High	High	High	High	High	High	High
FALSE	High	Master Protein	Q8VBZ3	Cleft lip and palate transmembrane protein 1 homolog OS=Mus musculus GN=Clptm1 PE=1 SV=1	-0.05	-0.07	-0.02	-0.1	0.361661	0.684485	0.908574	0.188544	0.968	0.951	0.988	0.931	1109.5	1159	1230.4	1245.7	1212.2	1271.3	1235.8	1232.5	1120.3	1138.4	1132.8	1216.4	1246.5	1234.3	1183.7	1204.3	18	High	High	High	High	High	High	High	High	High	High	High	High	High	High	High	High
FALSE	High	Master Protein	E9PZQ0	Ryanodine receptor 1 OS=Mus musculus GN=Ryr1 PE=1 SV=1	-0.09	-0.05	0.02	-0.17	0.361914	0.995621	0.922993	0.207312	0.938	0.963	1.014	0.891	366.2	460	447.5	431.6	463.9	431.5	482.7	473.3	428.4	399.6	475.4	418.3	463.8	487.1	499.5	458.7	19	High	High	High	High	High	High	High	High	High	High	High	High	High	High	High	High
FALSE	High	Master Protein	Q3TUA9	Protein O-mannose kinase OS=Mus musculus GN=Pomk PE=2 SV=2	-0.05	0.22	-0.05	0.22	0.362037	0.100029	0.558877	0.181231	0.965	1.162	0.965	1.162	28.2	33	35.8	34.9	34.9	33.7	35.4	45.9	38	41.6	40.1	38.7	34.5	29.8	37.7	33.3	2	High	High	High	High	High	High	High	High	High	High	High	High	High	High	High	High
FALSE	High	Master Protein	Q9R099	Transducin beta-like protein 2 OS=Mus musculus GN=Tbl2 PE=1 SV=2	-0.07	0.06	-0.02	0.01	0.362349	0.57368	0.866571	0.981251	0.955	1.043	0.987	1.009	516.5	491.4	490.7	474.3	519.2	509.4	532.2	493.5	509.4	517.8	515	492.6	513.9	476.7	525.6	501.5	9	High	High	High	High	High	High	High	High	High	High	High	High	High	High	High	High
FALSE	High	Master Protein	Q9Z0F7	Gamma-synuclein OS=Mus musculus GN=Sncg PE=1 SV=1	0.05	-0.03	0.04	-0.02	0.363239	0.71634	0.168464	0.415904	1.034	0.98	1.029	0.985	2005.1	2035.6	2035.8	1935.4	1955.5	1868.1	1954	1977.7	1872.5	1992.7	2018.1	1968.7	1975.9	2011.5	2097.1	2009.6	15	High	High	High	High	High	High	High	High	High	High	High	High	High	High	High	High
FALSE	High	Master Protein	P60824	Cold-inducible RNA-binding protein OS=Mus musculus GN=Cirbp PE=1 SV=1	0.14	0.17	0.18	0.13	0.364527	0.139822	0.232476	0.230316	1.101	1.126	1.13	1.097	614.3	606.2	650.3	563.1	557	578.4	551.4	549.9	685.7	743	616.8	688.6	682.2	543	641.1	611.8	5	High	High	High	High	High	High	High	High	High	High	High	High	High	High	High	High
FALSE	High	Master Protein	Q8JZR0	Long-chain-fatty-acid--CoA ligase 5 OS=Mus musculus GN=Acsl5 PE=1 SV=1	0.05	-0.01	0.05	-0.02	0.364633	0.999998	0.180564	0.963708	1.032	0.991	1.033	0.989	707	694.9	688.9	663.8	673.4	667	667.8	683.3	673.9	692.5	678.6	710.2	686.8	690.5	699.7	695.2	10	High	High	High	High	High	High	High	High	High	High	High	High	High	High	High	High
FALSE	High	Master Protein	Q9CZR2	N-acetylated-alpha-linked acidic dipeptidase 2 OS=Mus musculus GN=Naalad2 PE=1 SV=2	-0.25	0.39	-0.01	0.15	0.364709	0.117871	0.977223	0.983477	0.842	1.311	0.996	1.109	12.7	13.6	12.4	11.4	13.7	16.2	18.9	11.4	15.8	17.7	13.4	17.1	14.3	14.7	17.8	15	1	High	High	High	High	High	High	High	High	High	High	High	High	High	High	High	High
FALSE	High	Master Protein	E9Q0B1	Nuclear protein MDM1 OS=Mus musculus GN=Mdm1 PE=1 SV=1	0.16	-0.25	0.09	-0.19	0.364712	0.0325351	0.72778	0.100139	1.117	0.839	1.068	0.878	38.3	33.5	30	35.6	28.2	32.6	29.3	34.4	29.3	25.9	28.7	30.1	34.6	31.3	31.7	34.4	3	High	High	High	High	High	High	High	High	High	High	High	High	High	High	High	High
FALSE	High	Master Protein	Q9WVF8	Tumor suppressor candidate 2 OS=Mus musculus GN=Tusc2 PE=1 SV=3	-0.08	0.04	-0.04	0.01	0.364722	0.63723	0.660116	0.908789	0.948	1.029	0.97	1.006	168.5	157.3	167.9	162.7	172.2	176.2	172.6	177.2	164.1	176.4	192.4	155	161	168.5	170.1	169.7	2	High	High	High	High	High	High	High	High	High	High	High	High	High	High	High	High
FALSE	High	Master Protein	Q9D0I6	WD repeat, SAM and U-box domain-containing protein 1 OS=Mus musculus GN=Wdsub1 PE=2 SV=1	0.17	0	0.04	0.14	0.364925	0.999831	0.880237	0.730314	1.128	1.002	1.025	1.104	66.6	57.3	51.3	64.9	51.3	58.2	56.9	46.8	67.1	62.4	59.9	51.7	54.9	55.9	58.1	54.7	2	High	High	High	High	High	High	High	High	High	High	High	High	High	High	High	High
FALSE	High	Master Protein	P16390	Potassium voltage-gated channel subfamily A member 3 OS=Mus musculus GN=Kcna3 PE=1 SV=3	0.09	-0.02	0.05	0.02	0.366163	0.967012	0.946179	0.896467	1.064	0.987	1.033	1.017	154.4	152	139.5	151.5	143.4	133.8	141.9	144.7	150.6	151.7	149	137	148.8	131.3	145.8	148.9	4	High	High	High	High	High	High	High	High	High	High	High	High	High	High	High	High
FALSE	High	Master Protein	Q5STS9	B-cell lymphoma/leukemia 11A OS=Mus musculus GN=Bcl11a PE=1 SV=1	-0.13	0.07	-0.01	-0.06	0.366362	0.476369	0.991343	0.999857	0.911	1.049	0.995	0.959	80.7	89.5	89.6	76	82.2	92.1	96.8	94.5	96.5	86.6	87.6	90.7	80	93.2	92.6	94.8	3	High	High	High	High	High	High	High	High	High	High	High	High	High	High	High	High
FALSE	High	Master Protein	Q9CQS4	Solute carrier family 25 member 46 OS=Mus musculus GN=Slc25a46 PE=1 SV=1	-0.06	0.05	0	-0.01	0.366434	0.466658	0.999921	0.993808	0.96	1.037	1.003	0.992	1308.2	1416.3	1371.2	1481.2	1478.7	1402.8	1464.3	1440	1451.8	1416.9	1451.4	1439.8	1402.9	1466.9	1476.7	1446.9	12	High	High	High	High	High	High	High	High	High	High	High	High	High	High	High	High
FALSE	High	Master Protein	Q920Q8	Influenza virus NS1A-binding protein homolog OS=Mus musculus GN=Ivns1abp PE=1 SV=2	-0.07	0.07	-0.05	0.06	0.366502	0.28688	0.89346	0.812282	0.952	1.053	0.965	1.039	186.7	222	226.7	218.9	226	213.7	237.3	252	225.8	246.1	237.8	226.7	222.8	205	245.3	224	7	High	High	High	High	High	High	High	High	High	High	High	High	High	High	High	High
FALSE	High	Master Protein	A0A0A6YY91	Neural cell adhesion molecule 1 (Fragment) OS=Mus musculus GN=Ncam1 PE=1 SV=1	0.04	-0.03	0.01	0	0.366635	0.804489	0.986709	0.965613	1.028	0.979	1.009	0.997	18942.6	18466	18787	18183.5	18379.9	17941.2	18279.2	17950.7	17808.6	19158.9	18188.2	18266.8	18487.1	17853.3	18451.1	18116.2	17	High	High	High	High	High	High	High	High	High	High	High	High	High	High	High	High
FALSE	High	Master Protein	Q3UHK6	Teneurin-4 OS=Mus musculus GN=Tenm4 PE=1 SV=2	0.03	-0.03	0.01	-0.01	0.366808	0.29657	0.989859	0.966124	1.021	0.977	1.004	0.995	3424.2	3347.8	3362	3428.5	3314.4	3377.2	3330.6	3295.7	3406.6	3367.8	3257	3266.1	3300	3354.7	3393.1	3313.8	36	High	High	High	High	High	High	High	High	High	High	High	High	High	High	High	High
FALSE	High	Master Protein	Q7TQG1	Pleckstrin homology domain-containing family A member 6 OS=Mus musculus GN=Plekha6 PE=1 SV=1	0.05	-0.01	0.04	-0.01	0.367658	0.57147	0.471836	0.689786	1.036	0.991	1.031	0.996	860.4	823.8	835.8	833.5	811	774.1	828.3	800.6	749.2	844.6	836.1	817.6	809.3	842.8	866.8	818.1	19	High	High	High	High	High	High	High	High	High	High	High	High	High	High	High	High
FALSE	High	Master Protein	S4R1W5	Protein Rbm6 OS=Mus musculus GN=Rbm6 PE=1 SV=1	0.13	0.02	0.09	0.06	0.368381	0.964599	0.34716	0.973443	1.092	1.012	1.063	1.04	216.1	202.4	183.5	193.4	172.2	162.9	191.4	190.7	202.5	227.1	198.1	191.2	182.4	232.8	181.8	203.2	12	High	High	High	High	High	High	High	High	High	High	High	High	High	High	High	High
FALSE	High	Master Protein	Q61655	ATP-dependent RNA helicase DDX19A OS=Mus musculus GN=Ddx19a PE=1 SV=2	-0.03	-0.01	-0.04	0.01	0.369771	0.975513	0.365816	0.976897	0.982	0.994	0.97	1.007	1736.1	1808.3	1810	1846.5	1826.5	1803.5	1858.6	1894.4	1749.3	1808.4	1808.5	1789.9	1852.3	1790.7	1773.7	1782.6	4	High	High	High	High	High	High	High	High	High	High	High	High	High	High	High	High
FALSE	High	Master Protein	Q9JI19	Acidic fibroblast growth factor intracellular-binding protein OS=Mus musculus GN=Fibp PE=1 SV=1	0.05	-0.07	0.02	-0.04	0.369792	0.22847	0.721345	0.521485	1.036	0.956	1.017	0.974	538.7	579.8	556.5	585.6	543.5	560.9	536.8	553	561.5	544.9	534	540.8	566.5	555.8	559.4	553	9	High	High	High	High	High	High	High	High	High	High	High	High	High	High	High	High
FALSE	High	Master Protein	Q6ZWN5	40S ribosomal protein S9 OS=Mus musculus GN=Rps9 PE=1 SV=3	-0.11	-0.1	-0.09	-0.12	0.369936	0.97752	0.873401	0.559538	0.925	0.933	0.941	0.917	2090	2457.5	2848.9	2884.7	2776.4	2875.5	2843.6	2998.7	2618.7	2173.1	2325.7	2849	2643.1	2873.6	2644.9	2738.3	17	High	High	High	High	High	High	High	High	High	High	High	High	High	High	High	High
FALSE	High	Master Protein	Q01341	Adenylate cyclase type 6 OS=Mus musculus GN=Adcy6 PE=1 SV=1	0.18	-0.09	0.15	-0.05	0.370024	0.738019	0.578367	0.917386	1.131	0.942	1.106	0.963	50.5	44.5	44.2	37.7	39.8	38.6	40.5	36.5	34.2	39.7	46.4	43.9	40.8	46.1	46.3	38.3	3	High	High	High	High	High	High	High	High	High	High	High	High	High	High	High	High
FALSE	High	Master Protein	Q8BRJ3	RELT-like protein 2 OS=Mus musculus GN=Rell2 PE=1 SV=1	-0.1	0.05	-0.02	-0.03	0.370191	0.817385	0.571091	0.957229	0.931	1.036	0.987	0.977	407.1	414.9	419.2	432.1	471.9	446.8	449.4	437.6	419.1	408.7	469.4	445.4	436.2	365.4	457.9	448.4	10	High	High	High	High	High	High	High	High	High	High	High	High	High	High	High	High
FALSE	High	Master Protein	O70589	Peripheral plasma membrane protein CASK OS=Mus musculus GN=Cask PE=1 SV=2	0.04	-0.01	0.02	0	0.370271	0.856691	0.415401	0.894795	1.026	0.992	1.015	1.002	4406.4	4304.4	4417.5	4371.7	4273.1	4254.8	4285.5	4376.5	4256.9	4393	4371.9	4332.5	4299.3	4501.7	4342.5	4341.4	3	High	High	High	High	High	High	High	High	High	High	High	High	High	High	High	High
FALSE	Medium	Master Protein	Q9JHP7	KDEL motif-containing protein 1 OS=Mus musculus GN=Kdelc1 PE=1 SV=1	0.15	-0.1	0	0.06	0.371458	0.889151	0.99798	0.854674	1.113	0.935	1.001	1.039	59.1	55.4	54.2	58.8	57.8	52.7	47.5	49.9	60.3	54.2	51.9	52.5	49.6	47.5	59.9	53.2	1	High	High	High	High	High	High	High	High	High	High	High	High	High	High	High	High
FALSE	High	Master Protein	Q56A07	Sodium channel subunit beta-2 OS=Mus musculus GN=Scn2b PE=1 SV=1	-0.03	-0.09	-0.03	-0.09	0.372376	0.00370108	0.7895	0.00105925	0.978	0.94	0.977	0.94	1640.8	1669.8	1681.8	1680.8	1722.6	1703.1	1734.6	1657.1	1549.3	1610.3	1571.8	1576.4	1737.3	1682.9	1665.2	1652.7	9	High	High	High	High	High	High	High	High	High	High	High	High	High	High	High	High
FALSE	High	Master Protein	A0A0A6YVS2	Calcium load-activated calcium channel (Fragment) OS=Mus musculus GN=Tmco1 PE=1 SV=1	-0.16	0.19	0.01	0.02	0.372381	0.204384	0.994207	0.904095	0.895	1.141	1.004	1.017	297.4	296.7	312.7	348.5	330.2	352	327.9	385.8	366.3	320.8	330.3	421.8	360.5	324.7	320.4	368.1	4	High	High	High	High	High	High	High	High	High	High	High	High	High	High	High	High
FALSE	High	Master Protein	E9Q517	Sodium- and chloride-dependent glycine transporter 1 OS=Mus musculus GN=Slc6a9 PE=1 SV=1	-0.06	-0.17	-0.03	-0.2	0.372382	0.353751	0.943964	0.0606469	0.962	0.888	0.979	0.872	371.9	457.3	481.9	457.8	481	502	470.8	468.6	440.1	360.9	404.8	407.7	469	483.1	452.6	463	4	High	High	High	High	High	High	High	High	High	High	High	High	High	High	High	High
FALSE	High	Master Protein	G3X907	Odd Oz/ten-m homolog 3 (Drosophila) OS=Mus musculus GN=Tenm3 PE=1 SV=1	-0.06	0.02	0.02	-0.06	0.372426	0.860168	0.99987	0.768238	0.958	1.015	1.011	0.962	294.4	309.3	316.2	319.2	328.6	344.6	324.3	309.5	331	298.1	304.2	338.2	335.2	333.9	314.3	326	14	High	High	High	High	High	High	High	High	High	High	High	High	High	High	High	High
FALSE	High	Master Protein	E9PX53	Serine/threonine-protein phosphatase 4 regulatory subunit 1 OS=Mus musculus GN=Ppp4r1 PE=1 SV=1	0.34	0.09	0.48	-0.05	0.372455	0.996334	0.221411	0.934058	1.265	1.067	1.396	0.967	10.5	10.3	7.2	7.5	7.3	7.8	6.7	5.5	9.7	5.8	9.9	9.1	9.2	10.2	11.6	6.7	4	High	High	High	High	High	High	High	High	High	High	High	High	High	High	High	High
FALSE	High	Master Protein	Q8CBE3	WD repeat-containing protein 37 OS=Mus musculus GN=Wdr37 PE=1 SV=1	0.06	-0.01	0.02	0.02	0.373002	0.957626	0.978073	0.858182	1.039	0.992	1.014	1.017	2814.8	2592	2690.8	2718.8	2579.7	2595.5	2611.8	2700.8	2711.6	2726.9	2657.2	2619.8	2636.1	2729.4	2555.2	2643.9	10	High	High	High	High	High	High	High	High	High	High	High	High	High	High	High	High
FALSE	High	Master Protein	Q9D3A9	Protein tweety homolog 1 OS=Mus musculus GN=Ttyh1 PE=1 SV=1	-0.06	-0.02	-0.04	-0.05	0.373638	0.80186	0.719461	0.451213	0.96	0.983	0.974	0.969	1637.7	1581.3	1589.6	1557	1672.2	1605.1	1747	1631.7	1478.3	1610.7	1621.6	1509.1	1562.7	1652.5	1692.4	1566	11	High	High	High	High	High	High	High	High	High	High	High	High	High	High	High	High
FALSE	High	Master Protein	Q9R0E2	Procollagen-lysine,2-oxoglutarate 5-dioxygenase 1 OS=Mus musculus GN=Plod1 PE=1 SV=1	-0.18	0.25	-0.1	0.17	0.374806	0.0715651	0.98536	0.509565	0.883	1.19	0.934	1.125	25.5	23.5	19.9	25.3	29.2	31.7	22.3	26.2	28.5	32.6	29.4	28.6	27.3	31.3	24.4	22.9	1	High	High	High	High	High	High	High	High	High	High	High	High	High	High	High	High
FALSE	High	Master Protein	Q99K28	ADP-ribosylation factor GTPase-activating protein 2 OS=Mus musculus GN=Arfgap2 PE=1 SV=1	0.04	0.04	0.05	0.03	0.375843	0.598692	0.338487	0.645374	1.03	1.028	1.036	1.022	1301	1302	1345.8	1348.1	1247.5	1254.8	1316.4	1316.3	1339.1	1389	1381.7	1314.1	1321.5	1276.9	1341.4	1365.8	17	High	High	High	High	High	High	High	High	High	High	High	High	High	High	High	High
FALSE	High	Master Protein	A2AEG6	Glycoprotein m6b, isoform CRA_g OS=Mus musculus GN=Gpm6b PE=1 SV=1	-0.03	-0.05	-0.08	0.01	0.376595	0.789678	0.0792846	0.999698	0.98	0.967	0.943	1.004	4506.6	4875.2	5050.7	4958.3	5168.8	5037.7	4903.5	5000.2	4634.8	4747.1	4762.2	4835.2	4723.9	4746.7	4882.4	4589.7	5	High	High	High	High	High	High	High	High	High	High	High	High	High	High	High	High
FALSE	High	Master Protein	P56375	Acylphosphatase-2 OS=Mus musculus GN=Acyp2 PE=1 SV=2	0.03	-0.01	-0.03	0.05	0.376873	0.992235	0.999965	0.548676	1.019	0.995	0.979	1.035	1844.9	1818	1739.4	1744.7	1761.7	1735.1	1557.8	1766.4	1810.7	1834.9	1735.1	1711	1747.5	1648	1678.1	1749.5	11	High	High	High	High	High	High	High	High	High	High	High	High	High	High	High	High
FALSE	High	Master Protein	P70174	Histamine H1 receptor OS=Mus musculus GN=Hrh1 PE=1 SV=2	0.3	-0.16	-0.03	0.18	0.378603	0.892175	0.968794	0.953467	1.233	0.898	0.98	1.131	16.5	19	17.3	17.6	17.5	17.3	10.5	11.6	13	17.6	20	13.9	20.1	14.1	13.6	12.3	2	High	High	High	High	High	High	High	High	High	High	High	High	High	High	High	High
FALSE	High	Master Protein	Q9JM73	Serum response factor OS=Mus musculus GN=Srf PE=1 SV=1	0.08	0.03	-0.11	0.21	0.378756	0.984414	0.760093	0.0466754	1.055	1.021	0.929	1.161	37.1	34.1	36.5	43.3	33.1	36.8	37	29.8	36.5	42.2	37.1	38.2	33.3	31.5	29.7	34	2	High	High	High	High	High	High	High	High	High	High	High	High	High	High	High	High
FALSE	High	Master Protein	O08576	RUN domain-containing protein 3A OS=Mus musculus GN=Rundc3a PE=1 SV=1	0.05	-0.1	0.03	-0.08	0.378954	0.00548231	0.993044	0.0632529	1.035	0.934	1.021	0.946	735.5	706.1	716.4	686.6	712	680.6	694.4	678.9	669.2	650.9	662.3	667	698.1	666.7	706.4	707.3	10	High	High	High	High	High	High	High	High	High	High	High	High	High	High	High	High
FALSE	High	Master Protein	E9PX52	Arf-GAP with SH3 domain, ANK repeat and PH domain-containing protein 2 OS=Mus musculus GN=Asap2 PE=1 SV=1	0.14	-0.11	0.11	-0.07	0.37921	0.684717	0.616677	0.900348	1.105	0.928	1.076	0.953	66.5	67	57.9	61.4	59.4	56.6	58.8	56.9	53.8	55	66.5	64	62.4	56.6	66.1	62	2	High	High	High	High	High	High	High	High	High	High	High	High	High	High	High	High
FALSE	High	Master Protein	Q8K2F0	Bromodomain-containing protein 3 OS=Mus musculus GN=Brd3 PE=1 SV=2	-0.12	0.04	-0.1	0.02	0.379293	0.999968	0.785597	0.863444	0.92	1.025	0.93	1.014	43.7	42	49.1	51.4	50.1	57.2	47.5	50.6	47.9	47.1	42.4	48	46.5	45	47.2	55.9	3	High	High	High	High	High	High	High	High	High	High	High	High	High	High	High	High
FALSE	High	Master Protein	Q9QWV9	Cyclin-T1 OS=Mus musculus GN=Ccnt1 PE=1 SV=3	0.13	-0.37	-0.11	-0.14	0.380434	0.0325675	0.880319	0.848481	1.092	0.773	0.928	0.909	35.8	41.6	50.1	35	34.2	30.2	36.5	39.3	30.1	28.4	34.9	29.6	29.2	33.5	36.9	32.2	2	High	High	High	High	High	High	High	High	High	High	High	High	High	High	High	High
FALSE	High	Master Protein	P70208	Plexin-A3 OS=Mus musculus GN=Plxna3 PE=1 SV=2	0.14	0.03	0.01	0.15	0.380669	0.999323	0.983167	0.192679	1.1	1.019	1.008	1.111	97.4	85.9	89.7	89.4	77.8	85.3	77.5	89.8	91.2	98.6	91.3	84	69.3	81.4	82.9	91.1	4	High	High	High	High	High	High	High	High	High	High	High	High	High	High	High	High
FALSE	High	Master Protein	O35239	Tyrosine-protein phosphatase non-receptor type 9 OS=Mus musculus GN=Ptpn9 PE=1 SV=2	-0.05	-0.05	-0.04	-0.06	0.380776	0.998865	0.936008	0.783063	0.967	0.969	0.976	0.96	517.6	590.9	643.1	638.8	615.5	651.2	652.4	620.4	587.1	590.2	600.8	616.9	613.4	628.9	617.8	622.7	14	High	High	High	High	High	High	High	High	High	High	High	High	High	High	High	High
FALSE	High	Master Protein	B2RUS7	ATP-binding cassette, sub-family C (CFTR/MRP), member 8 OS=Mus musculus GN=Abcc8 PE=1 SV=1	-0.04	0.01	-0.01	-0.02	0.380865	0.621905	0.999999	0.967741	0.975	1.008	0.995	0.988	723.6	748.6	766.5	735.5	751.1	768.7	775.1	752.9	787.1	749.7	745.6	746.2	757.9	756	755.8	778.7	14	High	High	High	High	High	High	High	High	High	High	High	High	High	High	High	High
FALSE	High	Master Protein	Q9CR89	Endoplasmic reticulum-Golgi intermediate compartment protein 2 OS=Mus musculus GN=Ergic2 PE=1 SV=1	0.17	-0.18	-0.05	0.05	0.380905	0.310195	0.980433	0.995759	1.128	0.886	0.966	1.034	82.1	75.7	124.2	101.7	76.5	76.1	86.6	85.9	80.6	84.5	74	81.3	85.6	72.1	81	75.6	2	High	High	High	High	High	High	High	High	High	High	High	High	High	High	High	High
FALSE	High	Master Protein	P83870	PHD finger-like domain-containing protein 5A OS=Mus musculus GN=Phf5a PE=1 SV=1	-0.06	0	-0.02	-0.04	0.381049	0.869629	0.984857	0.942863	0.961	1.003	0.989	0.975	493	633	627.9	572.1	625.9	595.2	654.4	621.4	574.4	609.6	619.3	593.2	602.4	612.7	621.1	620.5	7	High	High	High	High	High	High	High	High	High	High	High	High	High	High	High	High
FALSE	High	Master Protein	Q9CZX0	Elongator complex protein 3 OS=Mus musculus GN=Elp3 PE=1 SV=1	0.07	0.04	0.08	0.04	0.382446	0.99865	0.551781	0.964615	1.051	1.031	1.058	1.025	548.6	464.4	484.9	450.9	450.2	442	481.5	452.4	497.4	507.2	480.8	469.9	475.1	479.5	504.4	462.2	7	High	High	High	High	High	High	High	High	High	High	High	High	High	High	High	High
FALSE	High	Master Protein	Q8BGR2	Volume-regulated anion channel subunit LRRC8D OS=Mus musculus GN=Lrrc8d PE=1 SV=1	-0.06	0.04	-0.01	0	0.383115	0.918963	0.781139	0.999788	0.96	1.03	0.99	0.998	136.4	145	159.4	153.3	158.1	183.6	152.7	147.3	156.5	145.5	150.7	158	158	151.8	155.8	147.2	8	High	High	High	High	High	High	High	High	High	High	High	High	High	High	High	High
FALSE	High	Master Protein	O88712	C-terminal-binding protein 1 OS=Mus musculus GN=Ctbp1 PE=1 SV=2	0.02	0.01	0.05	-0.02	0.383543	0.993218	0.0765965	0.567656	1.012	1.01	1.037	0.985	4552	4331.8	4187.6	4205	4195.2	4173.3	4249.9	4241	4252.6	4308.7	4331.3	4309.2	4360.2	4419.3	4388.2	4363.9	11	High	High	High	High	High	High	High	High	High	High	High	High	High	High	High	High
FALSE	High	Master Protein	Q8BHN5	RNA-binding protein 45 OS=Mus musculus GN=Rbm45 PE=1 SV=1	0.27	0.04	0.35	-0.04	0.383574	0.989365	0.223761	0.896413	1.203	1.029	1.276	0.97	55.6	48.6	46.6	41.2	41.1	39.4	39.7	36.6	51.9	56.6	46.1	33	48.3	62.8	52.7	39	3	High	High	High	High	High	High	High	High	High	High	High	High	High	High	High	High
FALSE	High	Master Protein	P56581	G/T mismatch-specific thymine DNA glycosylase OS=Mus musculus GN=Tdg PE=1 SV=2	0.08	-0.08	0.01	-0.01	0.383688	0.421877	0.99005	0.995773	1.056	0.949	1.006	0.996	200.3	154.6	160.4	147.6	144.4	148.7	149.6	152.4	150.8	163.7	148.2	136.3	149.3	140.3	150.7	166.8	6	High	High	High	High	High	High	High	High	High	High	High	High	High	High	High	High
FALSE	High	Master Protein	Q3TFD2	Lysophosphatidylcholine acyltransferase 1 OS=Mus musculus GN=Lpcat1 PE=1 SV=1	0.07	0.06	0.06	0.07	0.38399	0.770991	0.67123	0.476357	1.053	1.042	1.043	1.052	285.7	238.7	263.3	255.7	248.5	232.4	244.3	252	259.9	290	281.3	251.1	255.3	259.9	258.5	247.2	7	High	High	High	High	High	High	High	High	High	High	High	High	High	High	High	High
FALSE	High	Master Protein	P54775	26S protease regulatory subunit 6B OS=Mus musculus GN=Psmc4 PE=1 SV=2	-0.05	-0.01	-0.01	-0.04	0.384467	0.993444	0.998099	0.342348	0.969	0.996	0.992	0.973	2186.4	2373.5	2395.1	2301.3	2408.9	2417.2	2421.6	2337	2196.9	2349	2329	2327.5	2307.3	2456.4	2415.1	2372.4	18	High	High	High	High	High	High	High	High	High	High	High	High	High	High	High	High
FALSE	High	Master Protein	Q5RJG7	Isoprenoid synthase domain-containing protein OS=Mus musculus GN=Ispd PE=2 SV=1	-0.11	0.04	-0.02	-0.05	0.384728	0.999054	0.999944	0.482966	0.929	1.027	0.987	0.966	189.3	181.5	206.3	187.7	200.3	208.6	194.7	205.6	190.4	178.9	196.7	202.4	203.2	191.1	197.6	216.4	4	High	High	High	High	High	High	High	High	High	High	High	High	High	High	High	High
FALSE	High	Master Protein	Q3TEW6	Myelin protein zero-like protein 1 OS=Mus musculus GN=Mpzl1 PE=1 SV=1	-0.23	0	-0.17	-0.06	0.384867	0.970796	0.619146	0.823092	0.851	1.002	0.886	0.962	64.2	52.4	77	58.6	70.8	73.7	64.8	73.5	61.1	61.8	56.8	62.2	62.3	74.1	57	65.6	2	High	High	High	High	High	High	High	High	High	High	High	High	High	High	High	High
FALSE	Low	Master Protein	A0A0A6YWU3	Protein Ighv6-7 (Fragment) OS=Mus musculus GN=Ighv6-7 PE=4 SV=1	-0.18	-0.02	0.13	-0.33	0.385342	0.982886	0.61366	0.103772	0.882	0.987	1.097	0.794	15.2	18.8	21.8	22.6	19.9	24.6	23.1	22.8	20.2	19.8	20.8	19.4	24.2	30.7	20.9	26.3	1	High	High	High	High	High	High	High	High	High	High	High	High	High	High	High	High
FALSE	High	Master Protein	Q8VEB1	G protein-coupled receptor kinase 5 OS=Mus musculus GN=Grk5 PE=1 SV=2	0.08	-0.12	0.02	-0.06	0.385376	0.212818	0.924611	0.728351	1.058	0.92	1.012	0.961	196.1	208.7	198.3	212.2	199.4	189.1	195.5	174.2	177.8	184.6	191.4	189.5	208.7	214.3	176.5	181.4	4	High	High	High	High	High	High	High	High	High	High	High	High	High	High	High	High
FALSE	High	Master Protein	Q9Z2P8	Vesicle-associated membrane protein 5 OS=Mus musculus GN=Vamp5 PE=1 SV=1	-0.13	0.11	-0.16	0.14	0.386482	0.390633	0.616676	0.621601	0.911	1.082	0.896	1.1	51	41.7	51.6	46.9	59.1	54.4	53	49.7	45.7	50.6	55.4	66.1	48.5	47.7	45.7	55.1	2	High	High	High	High	High	High	High	High	High	High	High	High	High	High	High	High
FALSE	High	Master Protein	B1AV35	Dystrophin-related protein 2 OS=Mus musculus GN=Drp2 PE=1 SV=1	0.17	-0.18	0.01	-0.01	0.386616	0.682587	0.998228	0.982674	1.126	0.885	1.004	0.993	140.2	164.8	179.6	185.3	148.5	141.6	160.5	157.2	147.1	154.6	150	175.4	154.5	153.1	151.6	153.6	6	High	High	High	High	High	High	High	High	High	High	High	High	High	High	High	High
FALSE	High	Master Protein	Q14B01	Protein Rnf113a2 OS=Mus musculus GN=Rnf113a2 PE=1 SV=1	0.12	-0.19	0.1	-0.16	0.387054	0.406978	0.712887	0.735347	1.089	0.877	1.07	0.893	234.8	198.1	192	178.8	191.1	176.2	159.4	181.9	169.6	163.4	206.8	172.5	167.1	181.9	201.6	219.1	4	High	High	High	High	High	High	High	High	High	High	High	High	High	High	High	High
FALSE	High	Master Protein	O35680	28S ribosomal protein S12, mitochondrial OS=Mus musculus GN=Mrps12 PE=2 SV=1	-0.1	0.01	-0.05	-0.04	0.388852	0.967746	0.671434	0.999937	0.935	1.004	0.967	0.97	296.3	311.4	354.1	366.6	335.5	342.4	368.6	400.2	330.1	331.2	335.3	359.4	349.5	313	337.5	361	4	High	High	High	High	High	High	High	High	High	High	High	High	High	High	High	High
FALSE	High	Master Protein	P62897	Cytochrome c, somatic OS=Mus musculus GN=Cycs PE=1 SV=2	-0.1	0.04	-0.01	-0.04	0.389257	0.871351	0.892328	0.997638	0.934	1.028	0.99	0.97	5693.4	6470.9	6536.9	7339.8	6732.8	6759.5	7169.3	7183.1	6696.3	6513.4	6679.2	6907.6	6877.6	6908.2	6316.8	6920	14	High	High	High	High	High	High	High	High	High	High	High	High	High	High	High	High
FALSE	High	Master Protein	Q8JZR6	Electroneutral sodium bicarbonate exchanger 1 OS=Mus musculus GN=Slc4a8 PE=2 SV=1	-0.09	-0.03	0.03	-0.15	0.389416	0.99896	0.996928	0.243998	0.939	0.976	1.021	0.898	161.9	174.7	168.7	148.1	163.4	170.1	191.6	181.9	158.7	166.5	159	163.7	160.8	171	188.7	194.1	7	High	High	High	High	High	High	High	High	High	High	High	High	High	High	High	High
FALSE	High	Master Protein	Q9D8T2	Gasdermin-D OS=Mus musculus GN=Gsdmdc1 PE=1 SV=1	-0.26	0.18	0.01	-0.09	0.389571	0.890181	0.990697	0.915949	0.834	1.132	1.005	0.939	13.5	17.4	16	13.9	16.2	17.6	18.2	21.2	15.8	18.1	12.5	20.3	19.6	20.8	14.3	16.6	1	High	High	High	High	High	High	High	High	High	High	High	High	High	High	High	High
FALSE	High	Master Protein	Q8C4X2	Casein kinase I isoform gamma-3 OS=Mus musculus GN=Csnk1g3 PE=1 SV=2	-0.05	-0.01	-0.02	-0.04	0.390389	0.982651	0.766271	0.73118	0.965	0.991	0.983	0.973	445.7	456.3	490.4	498	507.4	478.3	495.2	485.3	465.5	479.2	454.8	472.5	485	478.8	463.5	492.7	4	High	High	High	High	High	High	High	High	High	High	High	High	High	High	High	High
FALSE	High	Master Protein	P31648	Sodium- and chloride-dependent GABA transporter 1 OS=Mus musculus GN=Slc6a1 PE=1 SV=2	-0.06	-0.1	-0.08	-0.08	0.390612	0.189374	0.474903	0.147056	0.957	0.935	0.948	0.944	956.6	1097.3	1092.4	1015.6	1111.1	1091	1113.6	1063.3	999.3	899.5	971.5	1013.7	1024.2	1025.4	1065.5	1062.3	8	High	High	High	High	High	High	High	High	High	High	High	High	High	High	High	High
FALSE	High	Master Protein	P35527	Keratin, type I cytoskeletal 9 CONTAMINANT OS=Homo sapiens GN=KRT9 PE=1 SV=3	0.45	-0.87	0.15	-0.57	0.391007	0.0313833	0.986174	0.267985	1.363	0.549	1.109	0.674	7375.5	6109.5	6774.1	4909.2	3975.6	4542.3	4906.3	6296.1	5975.3	3304.4	2886.6	3769.6	5659.4	5089.1	4400.2	5388	21	High	High	High	High	High	High	High	High	High	High	High	High	High	High	High	High
FALSE	High	Master Protein	Q8BG32	26S proteasome non-ATPase regulatory subunit 11 OS=Mus musculus GN=Psmd11 PE=1 SV=3	-0.02	0.03	0.01	0.01	0.391052	0.286871	0.999495	0.999312	0.988	1.019	1.004	1.004	2311.4	2299.1	2350.3	2358.4	2345.2	2343	2401	2371.3	2395	2356.3	2394.8	2334.6	2388	2406.1	2345.5	2330.6	18	High	High	High	High	High	High	High	High	High	High	High	High	High	High	High	High
FALSE	High	Master Protein	Q9D2G2	Dihydrolipoyllysine-residue succinyltransferase component of 2-oxoglutarate dehydrogenase complex, mitochondrial OS=Mus musculus GN=Dlst PE=1 SV=1	-0.03	-0.02	0	-0.05	0.391105	0.764421	0.994158	0.0587539	0.977	0.989	0.998	0.968	5168.9	5289.5	5099.1	5179.2	5261.8	5201.1	5415.2	5329.3	5084.7	5122.8	5109.8	5143.5	5226.5	5542.8	5173.6	5342.3	18	High	High	High	High	High	High	High	High	High	High	High	High	High	High	High	High
FALSE	High	Master Protein	A0A0R4J107	Acylamino-acid-releasing enzyme (Fragment) OS=Mus musculus GN=Apeh PE=1 SV=1	0.06	-0.02	0.03	0.02	0.391459	0.999482	0.842478	0.787776	1.042	0.989	1.018	1.012	1511.7	1534.4	1475.1	1409.7	1437.6	1488.2	1369.7	1429	1551.2	1494.5	1459.1	1439.6	1461.5	1437.8	1457.3	1467.6	19	High	High	High	High	High	High	High	High	High	High	High	High	High	High	High	High
FALSE	High	Master Protein	Q6PKB0	Fcgrt protein OS=Mus musculus GN=Fcgrt PE=1 SV=1	0.11	-0.15	0.07	-0.11	0.392044	0.59776	0.470837	0.685849	1.078	0.901	1.05	0.925	85.3	75.4	80	78.8	76.2	67.2	71.1	78.2	69.4	72	71	86.9	75.6	79.1	75	87.5	3	High	High	High	High	High	High	High	High	High	High	High	High	High	High	High	High
FALSE	High	Master Protein	V9GX00	Interleukin-6 receptor subunit beta OS=Mus musculus GN=Il6st PE=1 SV=1	0.12	0.05	0.02	0.14	0.392265	0.998046	0.964764	0.551223	1.084	1.033	1.014	1.105	208	194.8	188	193.7	197.7	187.2	165.7	171.6	207.1	202.9	183.2	198.7	211.1	166.2	183.5	180	10	High	High	High	High	High	High	High	High	High	High	High	High	High	High	High	High
FALSE	High	Master Protein	A2AP29	Probable ATP-dependent RNA helicase DDX58 (Fragment) OS=Mus musculus GN=Ddx58 PE=1 SV=1	0.08	-0.05	0.12	-0.09	0.392745	0.879882	0.276733	0.752729	1.054	0.969	1.086	0.94	148.2	147	146.6	148	142	126.8	151.6	138	139.8	142.1	149.5	143.8	154.7	150.8	137	153.3	5	High	High	High	High	High	High	High	High	High	High	High	High	High	High	High	High
FALSE	High	Master Protein	Q91WD4	UPF0415 protein C7orf25 homolog OS=Mus musculus PE=2 SV=1	0.11	0.24	0.1	0.25	0.393184	0.489276	0.888984	0.132889	1.079	1.18	1.069	1.191	76.7	62.3	64.4	61.4	58.7	58.7	58.9	58	72.3	78.1	77.2	66.1	63.8	50	61.7	73.5	4	High	High	High	High	High	High	High	High	High	High	High	High	High	High	High	High
FALSE	High	Master Protein	A0A1B0GX27	Branched-chain-amino-acid aminotransferase, mitochondrial OS=Mus musculus GN=Bcat2 PE=1 SV=1	0.11	0.01	0.05	0.08	0.393231	0.998293	0.796018	0.810102	1.079	1.01	1.035	1.054	245.5	234.2	261.5	255.8	223.8	227.4	237.1	250.1	228.7	269.1	251.4	254.8	235.5	245.1	234.8	254.9	8	High	High	High	High	High	High	High	High	High	High	High	High	High	High	High	High
FALSE	High	Master Protein	Q64516	Glycerol kinase OS=Mus musculus GN=Gk PE=1 SV=2	-0.03	-0.07	0.01	-0.11	0.393769	0.746528	0.88187	0.0242133	0.977	0.952	1.007	0.924	2651.2	2902.2	2926.2	2971.1	2981.1	2987	2919	2983.9	2783.2	2730.2	2766.1	2905.4	2981.4	2948	3114.8	3026.7	19	High	High	High	High	High	High	High	High	High	High	High	High	High	High	High	High
FALSE	High	Master Protein	Q80WM4	Hyaluronan and proteoglycan link protein 4 OS=Mus musculus GN=Hapln4 PE=2 SV=2	-0.14	0.15	0.01	0	0.394116	0.479801	0.999694	0.993743	0.906	1.11	1.006	1	575.8	501.9	502.2	495.2	522.9	553.2	555	578.3	570	544.4	571.6	510.3	540	575	581.2	522	12	High	High	High	High	High	High	High	High	High	High	High	High	High	High	High	High
FALSE	Medium	Master Protein	Q8BGK6	Y+L amino acid transporter 2 OS=Mus musculus GN=Slc7a6 PE=1 SV=1	0.12	-0.08	0.11	-0.07	0.394346	0.520826	0.666528	0.797603	1.088	0.944	1.081	0.951	73.3	68.2	81.4	92.8	71.7	70.3	67.7	76.4	73.6	66.4	72.2	77.9	77.2	73.5	76.2	78.1	1	High	High	High	High	High	High	High	High	High	High	High	High	High	High	High	High
FALSE	High	Master Protein	Q8BH58	TIP41-like protein OS=Mus musculus GN=Tiprl PE=1 SV=1	0.11	-0.05	-0.02	0.08	0.395083	0.964807	0.96218	0.389059	1.077	0.966	0.987	1.054	700	699	653.8	604.1	650	613.1	642.8	606.4	654.3	685	651.8	621.7	610.2	629	591.6	641.7	11	High	High	High	High	High	High	High	High	High	High	High	High	High	High	High	High
FALSE	High	Master Protein	P80316	T-complex protein 1 subunit epsilon OS=Mus musculus GN=Cct5 PE=1 SV=1	-0.05	0.01	-0.03	0	0.395395	0.96814	0.513467	0.995509	0.965	1.009	0.977	0.997	7932.9	8001.4	8119.9	8412.5	8111.1	8328.4	8370	8458.3	8324.5	8132.2	8136.9	8086.8	8173	8377.2	7877.5	8146.4	34	High	High	High	High	High	High	High	High	High	High	High	High	High	High	High	High
FALSE	High	Master Protein	Q9JLC6	Thyrotroph embryonic factor OS=Mus musculus GN=Tef PE=2 SV=1	0.05	0.02	0.02	0.05	0.395515	0.965892	0.970688	0.880156	1.036	1.015	1.016	1.035	169.2	141.8	145.3	143.3	136.9	145.8	140.2	138.3	145.7	147.1	149.8	144.7	147.4	153.9	135.9	134.5	1	High	High	High	High	High	High	High	High	High	High	High	High	High	High	High	High
FALSE	High	Master Protein	D3Z3N4	MCG11326, isoform CRA_a OS=Mus musculus GN=Hnrnph3 PE=1 SV=1	0.04	0	0.04	0	0.395889	0.99716	0.244868	0.998567	1.03	1.001	1.029	1.002	770.6	805.7	791.6	800.1	757.3	765.7	779.1	780.7	760	779.3	826.9	813.5	788.2	793.2	796.6	808.4	9	High	High	High	High	High	High	High	High	High	High	High	High	High	High	High	High
FALSE	High	Master Protein	E9Q6Y8	Protein Usp31 OS=Mus musculus GN=Usp31 PE=1 SV=1	-0.05	-0.06	-0.01	-0.11	0.396453	0.982362	0.988975	0.369667	0.966	0.957	0.996	0.929	762.1	893.7	902.5	845.6	912.8	880.9	910.4	889.3	798.1	832.5	831.8	894.2	902.4	851.1	912.4	890.1	16	High	High	High	High	High	High	High	High	High	High	High	High	High	High	High	High
FALSE	High	Master Protein	P58468	Protein FAM207A OS=Mus musculus GN=Fam207a PE=1 SV=1	-0.12	0.14	-0.03	0.04	0.396631	0.489352	0.841317	0.913638	0.918	1.1	0.981	1.03	46.5	45.5	47.7	45.6	48.4	51.9	46.5	54.5	44	48.3	54.5	53.1	51.3	43.6	48.8	49.5	1	High	High	High	High	High	High	High	High	High	High	High	High	High	High	High	High
FALSE	High	Master Protein	B0QZH6	Calmodulin-binding transcription activator 2 OS=Mus musculus GN=Camta2 PE=1 SV=1	0.09	-0.08	0.08	-0.06	0.397	0.215689	0.812532	0.565052	1.067	0.948	1.057	0.956	20.3	22.6	20.4	25.8	19.4	18.4	22	20.9	20.3	17.3	20.4	20.7	22.3	20	21.7	20.9	1	High	High	High	High	High	High	High	High	High	High	High	High	High	High	High	High
FALSE	High	Master Protein	Q9CX86	Heterogeneous nuclear ribonucleoprotein A0 OS=Mus musculus GN=Hnrnpa0 PE=1 SV=1	0.08	-0.03	0.04	0.01	0.397003	0.975643	0.611051	0.999996	1.055	0.981	1.028	1.007	3478.1	3076.5	3219.7	2902.9	3024.2	2944.2	3021.7	2872.3	2957.6	3325.7	3143.4	3031.9	3107.8	3023.1	3382.1	2960.6	12	High	High	High	High	High	High	High	High	High	High	High	High	High	High	High	High
FALSE	High	Master Protein	Q9Z108	Double-stranded RNA-binding protein Staufen homolog 1 OS=Mus musculus GN=Stau1 PE=1 SV=1	-0.06	-0.03	-0.02	-0.07	0.397151	0.998416	0.971158	0.731622	0.961	0.978	0.983	0.955	366.1	412.5	431.3	406.1	411.9	430.9	423.7	428.3	394.3	397.6	402.7	427.2	431.6	403.6	418.5	419.2	10	High	High	High	High	High	High	High	High	High	High	High	High	High	High	High	High
FALSE	High	Master Protein	O70325	Phospholipid hydroperoxide glutathione peroxidase, mitochondrial OS=Mus musculus GN=Gpx4 PE=1 SV=4	-0.03	-0.03	-0.04	-0.01	0.397258	0.646	0.301733	0.763988	0.98	0.982	0.971	0.991	3483.6	3632	3704	3755.1	3771.7	3839.9	3681.4	3714.7	3597	3407.9	3608.7	3650.9	3642.4	3626.5	3552.1	3694.5	16	High	High	High	High	High	High	High	High	High	High	High	High	High	High	High	High
FALSE	High	Master Protein	B6CI26	Mitochondrial 2-oxodicarboxylate carrier OS=Mus musculus GN=Slc25a21 PE=1 SV=1	0.2	0.21	0.15	0.26	0.397777	0.709807	0.801156	0.319146	1.152	1.157	1.11	1.201	66.3	55.2	56.9	52.3	47.2	55.6	50.1	46.4	63.3	48	66.4	78.9	52.9	55.1	57.2	50.5	2	High	High	High	High	High	High	High	High	High	High	High	High	High	High	High	High
FALSE	High	Master Protein	A0A0R4J2B2	BTB/POZ domain-containing protein KCTD12 OS=Mus musculus GN=Kctd12 PE=1 SV=1	0.05	0.07	0	0.13	0.397828	0.79448	0.996833	0.0717929	1.037	1.05	0.998	1.091	2221.5	1865.5	1925.6	1913.9	1842	1861.5	1824.9	1928.5	1963.6	2185.1	1984.1	2048.9	1838.8	1933.2	1773.3	1858.9	15	High	High	High	High	High	High	High	High	High	High	High	High	High	High	High	High
FALSE	High	Master Protein	Q8R1H0	Homeodomain-only protein OS=Mus musculus GN=Hopx PE=1 SV=1	0.46	-0.08	0.46	-0.07	0.397849	0.934069	0.291611	0.843394	1.377	0.949	1.372	0.952	14.7	14.8	15.8	11.8	11.3	9.1	10.2	14.5	15.2	12.9	9.1	16	19.9	14.1	10.9	15.3	2	High	High	High	High	High	High	High	High	High	High	High	High	High	High	High	High
FALSE	High	Master Protein	Q9ESK9	RB1-inducible coiled-coil protein 1 OS=Mus musculus GN=Rb1cc1 PE=1 SV=3	-0.03	-0.02	0.01	-0.07	0.398601	0.671401	0.99834	0.0526794	0.976	0.986	1.008	0.955	1683.3	1729.5	1666	1689.5	1763.3	1712.9	1742.3	1684.3	1697.4	1661.8	1662.5	1654	1744.2	1680.3	1753.6	1738.4	44	High	High	High	High	High	High	High	High	High	High	High	High	High	High	High	High
FALSE	High	Master Protein	E9Q7E2	Protein Arid2 OS=Mus musculus GN=Arid2 PE=1 SV=1	-0.06	0.07	0.01	-0.01	0.398647	0.427715	0.99745	0.999122	0.957	1.047	1.006	0.995	124.9	126.8	123	129.7	127.7	134.2	140.1	128.9	128.3	123.3	143.6	135.4	126.7	136.2	134.8	130	4	High	High	High	High	High	High	High	High	High	High	High	High	High	High	High	High
FALSE	High	Master Protein	D3Z5K6	Mitochondrial import inner membrane translocase subunit TIM14 OS=Mus musculus GN=Dnajc19 PE=1 SV=1	-0.02	0.02	-0.02	0.02	0.399348	0.950483	0.309005	0.885738	0.984	1.012	0.985	1.011	546.9	547.4	555.9	539.8	549	577.9	548.4	563.3	559.2	560.7	548	537.8	553.5	541.5	554	535.3	6	High	High	High	High	High	High	High	High	High	High	High	High	High	High	High	High
FALSE	High	Master Protein	Q9CR41	Huntingtin-interacting protein K OS=Mus musculus GN=Hypk PE=1 SV=2	0.07	0.01	0.07	0.01	0.399701	0.994541	0.645995	0.997127	1.048	1.008	1.052	1.004	299.9	243.5	253.2	272.1	236.2	249.5	261.9	251.5	264.5	264.6	251.1	275.5	269.8	266.7	260.4	250.3	4	High	High	High	High	High	High	High	High	High	High	High	High	High	High	High	High
FALSE	High	Master Protein	Q3U0D9	E3 ubiquitin-protein ligase HACE1 OS=Mus musculus GN=Hace1 PE=1 SV=1	-0.1	0.11	-0.03	0.04	0.401067	0.465678	0.898928	0.940223	0.935	1.076	0.981	1.026	1149.9	1179.4	1268.6	1355.5	1258.9	1296.2	1320	1361.2	1288.5	1229.4	1344.2	1353	1312.2	1320.4	1223.8	1254.7	10	High	High	High	High	High	High	High	High	High	High	High	High	High	High	High	High
FALSE	High	Master Protein	Q8VHG2	Angiomotin OS=Mus musculus GN=Amot PE=1 SV=3	0.1	0.03	0.03	0.11	0.401338	0.980762	0.868004	0.616433	1.07	1.023	1.018	1.076	464.9	450.8	415.4	404.4	396.6	412.3	429.7	373.9	433.9	451.7	453.9	423.7	430	393.8	463.2	384.5	9	High	High	High	High	High	High	High	High	High	High	High	High	High	High	High	High
FALSE	High	Master Protein	D3Z079	Syntaxin-binding protein 5 OS=Mus musculus GN=Stxbp5 PE=1 SV=1	0.03	0.01	0.01	0.03	0.401371	0.999944	0.884533	0.778103	1.019	1.007	1.004	1.021	2102.2	1982.7	2015.4	2065.3	1992.6	1976.1	2013	2013.2	1986	2075.5	2046.8	2062	2057.2	2013.3	2009.1	1990.6	20	High	High	High	High	High	High	High	High	High	High	High	High	High	High	High	High
FALSE	High	Master Protein	B1APT1	Metallophosphoesterase MPPED2 (Fragment) OS=Mus musculus GN=Mpped2 PE=1 SV=1	0.08	0.08	-0.05	0.21	0.401489	0.95446	0.819536	0.0466094	1.06	1.054	0.964	1.159	186.3	163.1	157.7	160.8	150.1	153.8	151.7	160.8	187.3	180.4	161.3	156	153.6	141.1	138.4	158.6	5	High	High	High	High	High	High	High	High	High	High	High	High	High	High	High	High
FALSE	High	Master Protein	A0A0N4SVY3	PILR alpha-associated neural protein OS=Mus musculus GN=Pianp PE=1 SV=1	0.11	-0.06	0.05	0	0.40206	0.860061	0.689411	0.992606	1.079	0.961	1.036	1.001	149.9	134.3	140.6	136.6	113.7	123.5	133.7	134.1	128.7	137.6	129.5	137.1	114.1	167.3	130.1	136	2	High	High	High	High	High	High	High	High	High	High	High	High	High	High	High	High
FALSE	High	Master Protein	E9QN70	Laminin subunit beta-1 OS=Mus musculus GN=Lamb1 PE=1 SV=1	0.07	0.04	0.04	0.07	0.402283	0.918512	0.68102	0.677134	1.049	1.032	1.03	1.051	1152.2	1151.9	1232.7	1133.9	1169.2	1083.3	1093.5	1103.7	1136.2	1246.8	1168.7	1208.7	1139.9	1099.6	1242.9	1122.2	30	High	High	High	High	High	High	High	High	High	High	High	High	High	High	High	High
FALSE	Medium	Master Protein	D3YXQ5	Phospholipid-transporting ATPase OS=Mus musculus GN=Atp8b2 PE=1 SV=1	-0.23	0.12	-0.18	0.07	0.403084	0.802388	0.529743	0.906295	0.852	1.085	0.88	1.05	14.4	12.3	20.9	16.8	17.5	18	18.5	20.4	20.9	17.8	16	15	15.1	16.9	17.5	15.3	1	High	High	High	High	High	High	High	High	High	High	High	High	High	High	High	High
FALSE	High	Master Protein	Q921X9	Protein disulfide-isomerase A5 OS=Mus musculus GN=Pdia5 PE=1 SV=1	0.07	-0.03	0.03	0	0.403712	0.774339	0.954292	0.99876	1.049	0.977	1.023	1.001	45.4	40.8	42.2	55.3	37.9	41.8	41.7	43.1	46.3	44.2	39.9	41.4	40.2	38.8	45.3	46	3	High	High	High	High	High	High	High	High	High	High	High	High	High	High	High	High
FALSE	High	Master Protein	Q9JJU8	SH3 domain-binding glutamic acid-rich-like protein OS=Mus musculus GN=Sh3bgrl PE=1 SV=1	0.09	0.06	0.13	0.01	0.403783	0.683306	0.119656	0.990825	1.063	1.039	1.096	1.008	426.1	423.6	426.3	422.4	425.5	418	380.8	381.9	416.5	463.4	420.7	468.7	456.2	420.5	457.1	416.4	8	High	High	High	High	High	High	High	High	High	High	High	High	High	High	High	High
FALSE	High	Master Protein	A0A0R4J1F4	MAP kinase-activating death domain protein OS=Mus musculus GN=Madd PE=1 SV=1	0.02	0.02	0.05	-0.01	0.403874	0.718158	0.846566	0.993882	1.014	1.013	1.037	0.991	6185.2	4742.8	4678.4	4688.6	4585.2	4635.8	4665.7	4705	4729.1	4827.4	4694.6	4864.6	4733.1	4835.5	4981.5	4810	5	High	High	High	High	High	High	High	High	High	High	High	High	High	High	High	High
FALSE	High	Master Protein	A0A0A6YXM5	REST corepressor 3 OS=Mus musculus GN=Rcor3 PE=1 SV=1	0.1	0.04	-0.03	0.17	0.404606	0.972735	0.974284	0.117025	1.069	1.031	0.982	1.123	150.6	142.3	152.9	147.8	137.6	140.7	143.6	138.3	155.3	157	152.5	138.5	144.4	129.9	129	149.6	3	High	High	High	High	High	High	High	High	High	High	High	High	High	High	High	High
FALSE	High	Master Protein	G3UZV6	Microtubule-associated protein (Fragment) OS=Mus musculus GN=Map2 PE=1 SV=1	-0.18	-0.04	0.03	-0.26	0.404623	0.854395	0.99991	0.11439	0.884	0.97	1.025	0.837	45.5	52.3	43.1	43.1	52.3	50.8	48.9	49.4	41	48.6	42.2	43.7	44.2	54.2	55.8	48.5	1	High	High	High	High	High	High	High	High	High	High	High	High	High	High	High	High
FALSE	High	Master Protein	E9Q6G4	ATP-binding cassette sub-family A member 7 OS=Mus musculus GN=Abca7 PE=1 SV=1	-0.09	-0.01	0.06	-0.16	0.404675	0.715537	0.894346	0.024112	0.942	0.993	1.043	0.896	329.5	343.2	376	334.1	354.7	359.8	393.5	359.3	304.1	326.9	352.9	345.8	388.5	366	379.2	371.2	13	High	High	High	High	High	High	High	High	High	High	High	High	High	High	High	High
FALSE	Medium	Master Protein	E9PZJ7	Protein Vmn2r107 OS=Mus musculus GN=Vmn2r107 PE=3 SV=1	0.22	-0.18	0.06	-0.02	0.405212	0.423538	0.998675	0.999407	1.165	0.885	1.043	0.989	37.6	41	45.6	44.4	34.1	43.9	35.8	37.5	39.8	39.1	35.6	36.4	41.6	33.5	42.7	35.1	1	High	High	High	High	High	High	High	High	High	High	High	High	High	High	High	High
FALSE	High	Master Protein	Q9D5L7	SPRY domain-containing SOCS box protein 1 OS=Mus musculus GN=Spsb1 PE=1 SV=1	0.07	-0.03	0.01	0.03	0.40586	0.722783	0.972343	0.756191	1.052	0.979	1.008	1.021	447.1	428.7	443.2	475.4	415.5	427.5	462.4	419	433.8	437.9	432.2	443.2	429.9	414.2	437.2	423.6	1	High	High	High	High	High	High	High	High	High	High	High	High	High	High	High	High
FALSE	High	Master Protein	P05202	Aspartate aminotransferase, mitochondrial OS=Mus musculus GN=Got2 PE=1 SV=1	-0.03	-0.03	0	-0.07	0.406155	0.996998	0.994416	0.219486	0.976	0.982	1.003	0.956	21220.1	23000.1	22603.2	23541.1	22665	22980.8	23737	24221.9	22251.6	21917.7	22511	23241.3	23096.8	24167	23351.5	23481.3	34	High	High	High	High	High	High	High	High	High	High	High	High	High	High	High	High
FALSE	High	Master Protein	Q9JHW2	Omega-amidase NIT2 OS=Mus musculus GN=Nit2 PE=1 SV=1	0.04	-0.05	0.05	-0.05	0.406952	0.492759	0.267428	0.334439	1.031	0.967	1.034	0.965	1324.5	1322	1296	1290.9	1299.6	1277.9	1260.4	1260.3	1241.9	1338.6	1281	1251.7	1333.1	1291.7	1350.8	1285.3	16	High	High	High	High	High	High	High	High	High	High	High	High	High	High	High	High
FALSE	High	Master Protein	P03893	NADH-ubiquinone oxidoreductase chain 2 OS=Mus musculus GN=Mtnd2 PE=1 SV=2	0.14	0.52	0.13	0.53	0.407066	0.203976	0.891802	0.0458825	1.102	1.433	1.097	1.439	216	147.6	137.8	131.2	129.6	129.3	120.4	140.7	197.9	217.1	211	160.8	116.4	164.9	150.5	134	1	High	High	High	High	High	High	High	High	High	High	High	High	High	High	High	High
FALSE	High	Master Protein	Q5SUC9	Protein SCO1 homolog, mitochondrial OS=Mus musculus GN=Sco1 PE=1 SV=1	-0.12	0.1	-0.06	0.04	0.407082	0.64084	0.654292	0.873377	0.92	1.07	0.959	1.027	333.3	324.5	350.2	394.4	360.3	382.4	359.1	397.9	369.4	351	361.7	390.6	363	348.7	335.9	378.8	2	High	High	High	High	High	High	High	High	High	High	High	High	High	High	High	High
FALSE	High	Master Protein	Q9QXA1	Cysteine and histidine-rich protein 1 OS=Mus musculus GN=Cyhr1 PE=1 SV=1	-0.1	0.1	0.01	-0.02	0.407116	0.238316	0.918331	0.994708	0.931	1.069	1.009	0.986	261.7	254.7	259.2	287.6	266.7	281.9	282.6	277.5	276	291.1	280.8	272.3	285.1	292.3	270.6	279.5	2	High	High	High	High	High	High	High	High	High	High	High	High	High	High	High	High
FALSE	High	Master Protein	Q8C176	Transcription initiation factor TFIID subunit 2 OS=Mus musculus GN=Taf2 PE=2 SV=2	0.09	-0.08	0	0	0.407278	0.589757	0.5414	0.73238	1.062	0.943	1.002	1	52.1	55.7	55.4	57.8	52.3	46.6	52.8	52.2	52.3	53.5	52.4	49	54.2	64.3	50.2	50.5	2	High	High	High	High	High	High	High	High	High	High	High	High	High	High	High	High
FALSE	High	Master Protein	O55029	Coatomer subunit beta' OS=Mus musculus GN=Copb2 PE=1 SV=2	0.03	0.04	0.01	0.06	0.407423	0.0161562	0.925879	0.00287492	1.019	1.03	1.006	1.043	2864.5	2789.4	2839.3	2835.7	2740	2773.4	2845.3	2795.2	2995.6	2929.6	2914.8	2892.9	2849.4	2791.9	2767.4	2811.2	28	High	High	High	High	High	High	High	High	High	High	High	High	High	High	High	High
FALSE	High	Master Protein	E0CXQ1	High affinity cAMP-specific and IBMX-insensitive 3',5'-cyclic phosphodiesterase 8B (Fragment) OS=Mus musculus GN=Pde8b PE=1 SV=2	0.19	0.25	0.24	0.2	0.407874	0.891725	0.507756	0.807441	1.138	1.189	1.178	1.148	28.7	26.7	39.8	30.1	33.5	21.9	25.1	26.6	28	34.8	35.1	35.3	31.5	30.3	30.6	29.2	1	High	High	High	High	High	High	High	High	High	High	High	High	High	High	High	High
FALSE	High	Master Protein	E9QKK8	Phospholipid-transporting ATPase OS=Mus musculus GN=Atp11c PE=1 SV=1	0.03	-0.06	-0.03	-0.01	0.4082	0.729298	0.998884	0.972673	1.018	0.956	0.98	0.994	177.5	166	165.7	159.5	145.5	164.3	162.7	163.1	156.4	173.5	156.2	160.9	161.2	156.2	157.9	162.5	7	High	High	High	High	High	High	High	High	High	High	High	High	High	High	High	High
FALSE	Low	Master Protein	Q8K129	Cortexin-1 OS=Mus musculus GN=Ctxn1 PE=3 SV=1	-0.42	-0.11	0.25	-0.78	0.408344	0.823938	0.738247	0.0198039	0.746	0.924	1.188	0.58	8.9	14.5	9	11.8	13.8	13.9	16.7	11	10	7.9	11.5	9.1	11.7	20.3	14.5	18.6	1	High	High	High	High	High	High	High	High	High	High	High	High	High	High	High	High
FALSE	High	Master Protein	Q8BVI5	Syntaxin-16 OS=Mus musculus GN=Stx16 PE=1 SV=3	0.07	0.24	0.07	0.25	0.408606	0.390583	0.750837	0.163356	1.053	1.179	1.046	1.186	1061.2	789.1	849	774.8	789	754.4	766	806.7	943.9	1040.8	986.2	859.1	828.1	796.8	896.7	799.2	10	High	High	High	High	High	High	High	High	High	High	High	High	High	High	High	High
FALSE	High	Master Protein	Q3TXU5	Deoxyhypusine synthase OS=Mus musculus GN=Dhps PE=1 SV=2	-0.08	0.04	0.02	-0.06	0.40911	0.761845	0.999892	0.941312	0.943	1.029	1.011	0.961	82.4	82	86.1	88.9	91.7	92.1	85.8	86.9	86.4	87	84.4	92.1	91.4	93.6	89.2	82	4	High	High	High	High	High	High	High	High	High	High	High	High	High	High	High	High
FALSE	High	Master Protein	Q9D6J5	NADH dehydrogenase [ubiquinone] 1 beta subcomplex subunit 8, mitochondrial OS=Mus musculus GN=Ndufb8 PE=1 SV=1	-0.05	-0.05	-0.03	-0.08	0.409315	0.837257	0.982781	0.213881	0.965	0.964	0.982	0.948	2516.3	2667.4	2631.2	2644.1	2688.9	2559.3	2797	2775.6	2530	2526.6	2556.3	2665	2640.8	2751.4	2618.9	2723.7	7	High	High	High	High	High	High	High	High	High	High	High	High	High	High	High	High
FALSE	High	Master Protein	O88532	Zinc finger RNA-binding protein OS=Mus musculus GN=Zfr PE=1 SV=2	0.05	0.02	0	0.08	0.409628	0.94891	0.900087	0.06335	1.038	1.014	0.999	1.054	1833.3	1745.7	1715.5	1788.5	1683.7	1693.1	1710.1	1784.4	1805.6	1845.8	1777.3	1725.8	1694.9	1705.1	1645.5	1737	31	High	High	High	High	High	High	High	High	High	High	High	High	High	High	High	High
FALSE	High	Master Protein	F6V0P5	Calcium-activated potassium channel subunit alpha-1 OS=Mus musculus GN=Kcnma1 PE=1 SV=2	-0.33	0.02	-0.42	0.12	0.409839	0.954366	0.193963	0.724847	0.798	1.015	0.746	1.086	67.6	72.8	91.3	88.3	102.1	98.9	76.2	104.2	77.4	71.3	85.6	105.2	82.3	63.3	68.3	88.3	1	High	High	High	High	High	High	High	High	High	High	High	High	High	High	High	High
FALSE	High	Master Protein	Q8BJW5	Nucleolar protein 11 OS=Mus musculus GN=Nol11 PE=2 SV=1	0.15	-0.02	0.17	-0.04	0.410056	0.991912	0.432267	0.995051	1.113	0.983	1.122	0.975	33.7	32.2	37.3	33.7	24.9	34.7	30.1	30.4	32.4	35.3	33.8	32	28.3	41.1	38.4	30	3	High	High	High	High	High	High	High	High	High	High	High	High	High	High	High	High
FALSE	High	Master Protein	Q8K183	Pyridoxal kinase OS=Mus musculus GN=Pdxk PE=1 SV=1	0.14	0.06	0.01	0.2	0.410341	0.996001	0.993868	0.428014	1.103	1.044	1.006	1.145	3563.6	3152.1	2890.5	2702.4	2753.4	2705.1	2843.9	2721.3	3099.2	3563.6	3204.1	2626.6	2687.7	3034.9	2818.8	2679.6	14	High	High	High	High	High	High	High	High	High	High	High	High	High	High	High	High
FALSE	High	Master Protein	F7AA26	Protein Pakap (Fragment) OS=Mus musculus GN=Pakap PE=1 SV=1	0.07	-0.03	-0.02	0.06	0.411041	0.765436	0.960975	0.68707	1.047	0.982	0.984	1.046	527.3	543.5	569.9	550.3	554.4	504.8	519.5	524.7	509.3	540.1	534.5	553.3	517.6	502.2	510	547.6	9	High	High	High	High	High	High	High	High	High	High	High	High	High	High	High	High
FALSE	High	Master Protein	P51830	Adenylate cyclase type 9 OS=Mus musculus GN=Adcy9 PE=1 SV=1	-0.04	0.05	-0.01	0.02	0.411103	0.273921	0.985671	0.914929	0.973	1.038	0.996	1.014	1719.5	1649.2	1610.6	1728	1697.6	1810.2	1735.1	1726.9	1847.8	1728.2	1766.5	1680.6	1725.9	1663	1803.6	1721.3	32	High	High	High	High	High	High	High	High	High	High	High	High	High	High	High	High
FALSE	High	Master Protein	E9Q4M2	Hormone-sensitive lipase OS=Mus musculus GN=Lipe PE=1 SV=1	0.12	0.04	0.07	0.09	0.411206	0.891741	0.716275	0.60894	1.089	1.025	1.05	1.063	159.9	158.9	154.7	153.6	154.1	159.6	134.6	129.8	178.5	152.3	168.8	153.1	168.3	153.9	148.6	139.9	5	High	High	High	High	High	High	High	High	High	High	High	High	High	High	High	High
FALSE	High	Master Protein	O88413	Tubby-related protein 3 OS=Mus musculus GN=Tulp3 PE=1 SV=1	-0.1	0.11	-0.11	0.12	0.411515	0.644543	0.250591	0.436693	0.935	1.076	0.923	1.09	103.4	87.8	77.6	94.2	96.3	103	98.1	95.6	96.7	99.3	98.9	89.7	94.3	80.8	88.8	90.8	5	High	High	High	High	High	High	High	High	High	High	High	High	High	High	High	High
FALSE	High	Master Protein	P48410	ATP-binding cassette sub-family D member 1 OS=Mus musculus GN=Abcd1 PE=1 SV=1	0.15	-0.05	0.02	0.07	0.411618	0.99961	0.989786	0.637658	1.107	0.963	1.017	1.049	50.5	50.1	43.2	43.5	39.9	38.7	46.1	44.5	43.7	54.4	42.2	46.2	46.8	41.9	43.8	39.8	2	High	High	High	High	High	High	High	High	High	High	High	High	High	High	High	High
FALSE	High	Master Protein	Q5DTL9	Sodium-driven chloride bicarbonate exchanger OS=Mus musculus GN=Slc4a10 PE=1 SV=2	-0.04	0	0.04	-0.08	0.412226	0.868598	0.818487	0.359248	0.971	0.998	1.025	0.945	2181.2	2525.5	2471.7	2555	2495.5	2483.3	2653.8	2686.4	2386.7	2595.3	2393.7	2629.4	2583.2	2801.1	2588.4	2686.7	21	High	High	High	High	High	High	High	High	High	High	High	High	High	High	High	High
FALSE	High	Master Protein	Q0VGU5	Vitamin K epoxide reductase complex subunit 1-like protein 1 OS=Mus musculus GN=Vkorc1l1 PE=1 SV=1	-0.05	0.04	-0.03	0.01	0.412903	0.406055	0.980289	0.978222	0.966	1.026	0.981	1.01	178.2	247.8	241.5	239.6	245.7	248.4	257.7	249.5	250.9	237.6	272.3	242.7	248.5	219.3	270.8	240.2	2	High	High	High	High	High	High	High	High	High	High	High	High	High	High	High	High
FALSE	High	Master Protein	A0A0N4SVS6	Cellular nucleic acid-binding protein OS=Mus musculus GN=Cnbp PE=1 SV=1	0.3	0.04	0.23	0.11	0.412969	0.990342	0.932027	0.890667	1.23	1.031	1.177	1.078	14.2	14.2	15.1	13.2	12.9	13.3	10.3	9.7	14.6	14.6	15.9	10.1	14.4	8.4	15.2	12.8	1	High	High	High	High	High	High	High	High	High	High	High	High	High	High	High	High
FALSE	High	Master Protein	Q9Z2G1	Protein fem-1 homolog A-A OS=Mus musculus GN=Fem1aa PE=2 SV=1	0.08	-0.12	-0.01	-0.03	0.412998	0.152344	0.988352	0.74383	1.054	0.923	0.992	0.982	98.9	92.1	99.7	93.2	91.3	90.8	81.7	96	90.3	87.4	89.9	81.6	90.5	90.2	100.1	83.9	4	High	High	High	High	High	High	High	High	High	High	High	High	High	High	High	High
FALSE	High	Master Protein	P56959	RNA-binding protein FUS OS=Mus musculus GN=Fus PE=1 SV=1	0.1	-0.07	0.01	0.02	0.413042	0.950469	0.993327	0.847741	1.069	0.952	1.004	1.014	2271.9	2228.4	2200.8	1963.2	2077.4	2097.3	2017.4	2064.1	2046.7	2159.5	2258.5	2060.2	2096.5	2062.6	2061.3	2098.7	11	High	High	High	High	High	High	High	High	High	High	High	High	High	High	High	High
FALSE	High	Master Protein	P17809	Solute carrier family 2, facilitated glucose transporter member 1 OS=Mus musculus GN=Slc2a1 PE=1 SV=4	-0.09	0.03	-0.05	-0.01	0.41383	0.993117	0.685901	0.996135	0.941	1.023	0.968	0.994	1494.7	1523.4	1507.4	1566.5	1626.9	1628.8	1595.6	1489.1	1550.8	1551.1	1548.6	1481.7	1547.8	1443.5	1607.2	1570.4	7	High	High	High	High	High	High	High	High	High	High	High	High	High	High	High	High
FALSE	High	Master Protein	Q8BK64	Activator of 90 kDa heat shock protein ATPase homolog 1 OS=Mus musculus GN=Ahsa1 PE=1 SV=2	0.05	0	0.01	0.04	0.414219	0.949172	0.97796	0.906098	1.038	0.997	1.008	1.027	4560.5	4464.8	4243.8	4166.4	4334.5	4257.4	4129.8	4095.5	4330.3	4351	4348.4	4190.1	4094.5	4288.8	4423.5	4162.6	26	High	High	High	High	High	High	High	High	High	High	High	High	High	High	High	High
FALSE	High	Master Protein	Q9JKY7	Cytochrome P450 CYP2D22 OS=Mus musculus GN=Cyp2d22 PE=1 SV=1	-0.1	-0.01	-0.04	-0.06	0.4145	0.981508	0.798653	0.988655	0.935	0.993	0.97	0.957	262.1	286.4	310	289.3	316.3	314.4	301.5	291.4	282.1	271.1	323.1	289.6	296.7	300.5	302.8	279	6	High	High	High	High	High	High	High	High	High	High	High	High	High	High	High	High
FALSE	High	Master Protein	A2AF28	MCG115034, isoform CRA_c OS=Mus musculus GN=Slc25a53 PE=1 SV=1	0.12	-0.09	-0.01	0.03	0.414892	0.578356	0.921484	0.793303	1.084	0.939	0.995	1.023	186.4	182.2	175.6	182.5	167.3	165.2	176.5	169.1	176.1	166.5	165.2	179.3	180	145.5	181.5	155.5	2	High	High	High	High	High	High	High	High	High	High	High	High	High	High	High	High
FALSE	High	Master Protein	Q6PA06	Atlastin-2 OS=Mus musculus GN=Atl2 PE=1 SV=1	-0.04	-0.03	-0.01	-0.06	0.415196	0.979352	0.994882	0.343845	0.972	0.98	0.994	0.958	1585.6	1680.4	1726.1	1770.7	1770.9	1733	1833.6	1703.4	1647.5	1640.7	1714.2	1689.5	1703.2	1684.5	1831.2	1780.3	13	High	High	High	High	High	High	High	High	High	High	High	High	High	High	High	High
FALSE	High	Master Protein	Q8BYI6	Lysophosphatidylcholine acyltransferase 2 OS=Mus musculus GN=Lpcat2 PE=1 SV=1	-0.04	0.06	0	0.02	0.415228	0.39417	1	0.999967	0.973	1.044	1.003	1.013	343.6	409.9	399.5	383.7	397.4	432.6	391.4	407.1	407.6	382.9	410.1	430.7	422.8	397.7	399.2	407.8	7	High	High	High	High	High	High	High	High	High	High	High	High	High	High	High	High
FALSE	High	Master Protein	Q8CA95	cAMP and cAMP-inhibited cGMP 3',5'-cyclic phosphodiesterase 10A OS=Mus musculus GN=Pde10a PE=1 SV=2	-0.05	-0.01	-0.06	0	0.416532	0.926788	0.497215	0.870187	0.965	0.996	0.963	0.998	9939.5	10407.3	10848.3	11021.8	10887.8	11099.6	10989.4	11037.1	10672.5	9553.7	10837.4	10489.2	10687.4	10514.1	10760.1	10394.8	42	High	High	High	High	High	High	High	High	High	High	High	High	High	High	High	High
FALSE	High	Master Protein	Q9QUJ7	Long-chain-fatty-acid--CoA ligase 4 OS=Mus musculus GN=Acsl4 PE=1 SV=2	-0.03	-0.02	0.01	-0.06	0.416582	0.996796	0.999991	0.511327	0.977	0.988	1.009	0.956	688	741.5	760.7	773.5	756.2	781.3	802.7	750.7	709	745.7	786.2	738.2	757	782.7	769	783.7	16	High	High	High	High	High	High	High	High	High	High	High	High	High	High	High	High
FALSE	High	Master Protein	G5E895	MCG142264, isoform CRA_b OS=Mus musculus GN=Akr1b10 PE=1 SV=1	-0.03	-0.01	0	-0.04	0.416974	0.796987	0.95876	0.235438	0.982	0.991	0.999	0.975	995.3	979.7	980	977.3	1035.3	979	991.6	1003.1	951.1	981.4	996.6	960.7	989.7	988.8	1002.1	1003.9	10	High	High	High	High	High	High	High	High	High	High	High	High	High	High	High	High
FALSE	High	Master Protein	P62700	Protein yippee-like 5 OS=Mus musculus GN=Ypel5 PE=1 SV=1	-0.1	0.11	-0.05	0.06	0.417345	0.41517	0.551108	0.548667	0.935	1.076	0.966	1.041	83.9	80.1	77.2	76.4	83.6	87.1	84.7	78.7	84.8	78.7	84.4	86.2	74	81	83.6	81.6	4	High	High	High	High	High	High	High	High	High	High	High	High	High	High	High	High
FALSE	High	Master Protein	O08810	116 kDa U5 small nuclear ribonucleoprotein component OS=Mus musculus GN=Eftud2 PE=1 SV=1	-0.05	-0.02	-0.03	-0.04	0.417524	0.990128	0.655409	0.885873	0.966	0.985	0.979	0.972	2145.9	2198.6	2369.7	2313.7	2281.7	2265.8	2453.9	2387.8	2197.1	2172.6	2248.4	2339.5	2289.4	2282.8	2223.5	2321.3	28	High	High	High	High	High	High	High	High	High	High	High	High	High	High	High	High
FALSE	High	Master Protein	Q80UU9	Membrane-associated progesterone receptor component 2 OS=Mus musculus GN=Pgrmc2 PE=1 SV=2	-0.07	0	-0.01	-0.06	0.417612	0.929745	0.984766	0.915493	0.951	0.998	0.992	0.957	1215.6	1308.2	1433.6	1472.5	1404.7	1427.6	1451.2	1488.1	1357.4	1321.7	1376	1496.9	1407.5	1483.6	1353.6	1449	11	High	High	High	High	High	High	High	High	High	High	High	High	High	High	High	High
FALSE	High	Master Protein	P49138	MAP kinase-activated protein kinase 2 OS=Mus musculus GN=Mapkapk2 PE=1 SV=2	-0.14	0.13	-0.05	0.04	0.417699	0.435633	0.699112	0.71876	0.908	1.093	0.964	1.029	31.2	29.1	27.4	30.8	35	31.9	34.1	30.9	32.5	37.7	33	28.9	34.4	31.9	25.2	31.7	1	High	High	High	High	High	High	High	High	High	High	High	High	High	High	High	High
FALSE	High	Master Protein	P40124	Adenylyl cyclase-associated protein 1 OS=Mus musculus GN=Cap1 PE=1 SV=4	0.02	0.03	0	0.05	0.417841	0.758089	0.990759	0.155083	1.014	1.022	1.003	1.033	13308.2	12291.2	12310.3	12640.7	12253.8	12266.6	12341.7	12463.7	12803.5	13142.1	12645.6	12697.9	12547.3	12376.2	12305.1	12316.3	29	High	High	High	High	High	High	High	High	High	High	High	High	High	High	High	High
FALSE	High	Master Protein	D3YTW7	Adhesion G protein-coupled receptor L3 OS=Mus musculus GN=Adgrl3 PE=1 SV=1	0.02	0.02	0.02	0.01	0.417919	0.487192	0.350758	0.565154	1.011	1.012	1.014	1.01	1918.3	1892.9	1866.4	1875.9	1823.5	1877	1891.9	1850.5	1889.1	1953.3	1912.4	1902.3	1872.8	1885.7	1911.9	1892.6	3	High	High	High	High	High	High	High	High	High	High	High	High	High	High	High	High
FALSE	High	Master Protein	A0A0N4SWG4	Phosphodiesterase OS=Mus musculus GN=Pde1c PE=1 SV=1	-0.08	0.01	-0.07	-0.01	0.418409	0.897566	0.854441	0.999602	0.947	1.004	0.955	0.995	165.3	209.1	216	229.8	230.2	218.8	239.1	209.8	226.8	202.6	196.8	224.6	216.8	208.8	212	216.9	5	High	High	High	High	High	High	High	High	High	High	High	High	High	High	High	High
FALSE	High	Master Protein	Q8VDM1	Zinc finger CCCH-type with G patch domain-containing protein OS=Mus musculus GN=Zgpat PE=1 SV=1	0.1	-0.09	0.05	-0.04	0.418463	0.538094	0.974071	0.997008	1.074	0.938	1.038	0.971	107.8	114.8	102.2	110.2	105.1	98	110.4	93.8	102.4	102.1	109.4	96.8	107.4	94.6	109.1	103.3	5	High	High	High	High	High	High	High	High	High	High	High	High	High	High	High	High
FALSE	High	Master Protein	Q7TPD3	Roundabout homolog 2 OS=Mus musculus GN=Robo2 PE=1 SV=2	0.05	0.01	0.01	0.06	0.418624	0.999372	0.999865	0.521048	1.038	1.009	1.008	1.039	1773	1624.6	1637.7	1559.8	1567.4	1576.5	1566.6	1632.9	1621.1	1687.2	1671.8	1591	1599.3	1550	1635.5	1569.7	35	High	High	High	High	High	High	High	High	High	High	High	High	High	High	High	High
FALSE	High	Master Protein	P49312	Heterogeneous nuclear ribonucleoprotein A1 OS=Mus musculus GN=Hnrnpa1 PE=1 SV=2	0.03	0.19	-0.01	0.23	0.418718	0.107398	0.999418	0.00835649	1.022	1.14	0.993	1.172	3853.4	3359.1	3410	3442.6	3212.4	3340.1	3366.3	3367.1	3798.3	4014.4	4076	3477.1	3348.2	3288.2	3313.7	3387.9	20	High	High	High	High	High	High	High	High	High	High	High	High	High	High	High	High
FALSE	High	Master Protein	O55033	Cytoplasmic protein NCK2 OS=Mus musculus GN=Nck2 PE=1 SV=1	0.02	0.08	0	0.09	0.41874	0.624882	0.987771	0.111939	1.011	1.054	1.001	1.064	792.9	710.4	697.1	712	717.7	693.4	656.3	713.9	746.1	784.5	752.6	729.8	714.5	682.2	695.2	713.8	8	High	High	High	High	High	High	High	High	High	High	High	High	High	High	High	High
FALSE	High	Master Protein	O54829	Regulator of G-protein signaling 7 OS=Mus musculus GN=Rgs7 PE=1 SV=2	0.03	-0.05	0	-0.02	0.418873	0.110809	0.964874	0.537619	1.023	0.964	1.003	0.983	2854.3	2862.6	2778.8	2730.5	2768.1	2739.7	2704.1	2791.4	2735.7	2790.7	2696	2657.6	2757.6	2765.8	2735.3	2808.8	1	High	High	High	High	High	High	High	High	High	High	High	High	High	High	High	High
FALSE	High	Master Protein	Q3TQ29	Pumilio homolog 2 OS=Mus musculus GN=Pum2 PE=1 SV=1	-0.17	0.17	0.06	-0.05	0.419319	0.400855	0.99548	0.997285	0.89	1.126	1.041	0.963	32.6	33.9	32.7	33.3	31.5	38.1	42	36	36.4	34.3	38	38.7	31.3	41.4	37.3	39.9	2	High	High	High	High	High	High	High	High	High	High	High	High	High	High	High	High
FALSE	High	Master Protein	A2AJ21	Neural proliferation differentiation and control protein 1 OS=Mus musculus GN=Npdc1 PE=1 SV=1	-0.45	0.54	-0.2	0.29	0.419328	0.0748724	0.907766	0.316148	0.734	1.457	0.873	1.225	18.3	19.4	21.5	28.1	19.7	30.3	26.7	29	26.8	25.6	35.3	33.1	28	20.3	24.6	24	3	High	High	High	High	High	High	High	High	High	High	High	High	High	High	High	High
FALSE	High	Master Protein	Q9Z1G3	V-type proton ATPase subunit C 1 OS=Mus musculus GN=Atp6v1c1 PE=1 SV=4	0.02	-0.02	0.01	-0.02	0.419699	0.68397	0.710592	0.928114	1.013	0.985	1.009	0.989	8041.6	8236.8	7831.7	7834.7	7754.3	7474.9	7920.4	8022.6	7736.2	8010.5	7906.9	7737.9	7909.6	8020.5	7912.1	7842.9	24	High	High	High	High	High	High	High	High	High	High	High	High	High	High	High	High
FALSE	High	Master Protein	Q9R194	Cryptochrome-2 OS=Mus musculus GN=Cry2 PE=1 SV=1	-0.11	0.15	0.13	-0.09	0.419778	0.578411	0.995291	0.952645	0.929	1.107	1.093	0.94	36	29.8	39.3	33.8	35.4	35.7	50.1	39.4	33.5	40.1	37.1	45.3	37	43.5	39	43.2	4	High	High	High	High	High	High	High	High	High	High	High	High	High	High	High	High
FALSE	High	Master Protein	Q3UES3	Tankyrase-2 OS=Mus musculus GN=Tnks2 PE=2 SV=2	0.17	0.06	0.16	0.06	0.419833	0.792455	0.993239	0.977143	1.122	1.042	1.12	1.044	16.7	9.1	9.1	9.2	9.5	8	8.2	5.9	9.8	12.4	5.5	9.3	9.1	9.1	9.3	5.9	2	High	High	High	High	High	High	High	High	High	High	High	High	High	High	High	High
FALSE	High	Master Protein	Q9ESX5	H/ACA ribonucleoprotein complex subunit 4 OS=Mus musculus GN=Dkc1 PE=1 SV=4	0.05	-0.01	0.06	-0.02	0.419853	0.999952	0.434291	0.999996	1.035	0.996	1.045	0.988	835.6	789.5	762.8	746.4	772.3	746	753	730.7	779.6	766.5	815.3	766.9	803.6	746.1	819	762.8	13	High	High	High	High	High	High	High	High	High	High	High	High	High	High	High	High
FALSE	High	Master Protein	Q7TT21	Tuberin OS=Mus musculus GN=Tsc2 PE=1 SV=1	0.02	0.01	-0.04	0.07	0.419923	0.999999	0.733891	0.0919996	1.013	1.007	0.974	1.048	1229.3	1282.8	1210.3	1196.6	1211.9	1220.6	1197	1149.7	1265.2	1237.9	1195.2	1219	1159.6	1146.9	1197.8	1185.7	4	High	High	High	High	High	High	High	High	High	High	High	High	High	High	High	High
FALSE	High	Master Protein	Q9CZW4	Long-chain-fatty-acid--CoA ligase 3 OS=Mus musculus GN=Acsl3 PE=1 SV=2	-0.05	0.02	-0.05	0.02	0.420027	0.908453	0.158679	0.551097	0.969	1.015	0.969	1.015	1309.8	1318.4	1351.2	1280.3	1347.5	1364.9	1380.7	1324	1352	1305.8	1348.5	1318.3	1339.3	1228.5	1289.8	1337.9	19	High	High	High	High	High	High	High	High	High	High	High	High	High	High	High	High
FALSE	High	Master Protein	Q8BI36	JNK1/MAPK8-associated membrane protein OS=Mus musculus GN=Jkamp PE=1 SV=2	-0.06	0.02	0.06	-0.1	0.420676	0.928462	0.816428	0.294472	0.959	1.016	1.042	0.934	122.1	147.8	136.6	143.9	146.7	139.8	145.8	158.3	148.4	129.5	136.5	150.8	154.4	161.9	150.3	147.7	2	High	High	High	High	High	High	High	High	High	High	High	High	High	High	High	High
FALSE	High	Master Protein	Q8BGX2	Uncharacterized protein C19orf52 homolog OS=Mus musculus PE=1 SV=1	-0.08	0.01	-0.07	-0.01	0.420694	0.98965	0.669008	0.876785	0.943	1.007	0.955	0.994	857.3	858.4	931.9	976.1	913.9	939.3	958	964.4	877.6	899.9	900.9	910.6	896.8	906.1	905.5	953.7	8	High	High	High	High	High	High	High	High	High	High	High	High	High	High	High	High
FALSE	High	Master Protein	Q8C726	BTB/POZ domain-containing protein 9 OS=Mus musculus GN=Btbd9 PE=1 SV=1	-0.19	0.07	0.08	-0.19	0.421019	0.848783	0.995609	0.749334	0.879	1.053	1.054	0.878	35.3	44.1	40.1	30.4	42.5	43.1	47	38.3	36	44.5	37	42.4	44	46.2	48.5	36.2	2	High	High	High	High	High	High	High	High	High	High	High	High	High	High	High	High
FALSE	High	Master Protein	Q9DC50	Peroxisomal carnitine O-octanoyltransferase OS=Mus musculus GN=Crot PE=1 SV=1	0.09	-0.1	-0.01	0	0.421796	0.559527	0.997353	0.969886	1.068	0.931	0.995	0.999	1054.5	1298.2	1178.3	1235.9	1153.2	1157	1046.2	1107.8	1165.9	1102.9	1093.6	1144.8	1139.2	1040.9	1138.9	1110.4	18	High	High	High	High	High	High	High	High	High	High	High	High	High	High	High	High
FALSE	High	Master Protein	Q8VC31	Coiled-coil domain-containing protein 9 OS=Mus musculus GN=Ccdc9 PE=1 SV=1	0.04	-0.09	-0.03	-0.02	0.421982	0.0317718	0.604089	0.979587	1.029	0.94	0.982	0.985	662.9	664.9	672.9	646	647.1	636.5	659.5	643.4	622.1	623.1	655.8	625.3	635.6	618.8	653.6	632.3	10	High	High	High	High	High	High	High	High	High	High	High	High	High	High	High	High
FALSE	High	Master Protein	B2RSU6	Cingulin-like 1 OS=Mus musculus GN=Cgnl1 PE=1 SV=1	0.06	0.04	0.1	0	0.422133	0.994884	0.350492	0.999691	1.043	1.026	1.07	1	152.6	138.6	127.1	129.4	133.5	124.4	132.2	124.6	144.1	136.5	138.2	132.7	138.6	144.8	130.1	136.1	4	High	High	High	High	High	High	High	High	High	High	High	High	High	High	High	High
FALSE	High	Master Protein	D3YXJ5	Protein Fam84b OS=Mus musculus GN=Fam84b PE=1 SV=1	0.1	-0.11	0.01	-0.02	0.422346	0.331489	0.954309	0.987593	1.068	0.927	1.005	0.985	171.5	177.3	192.9	193.9	177.5	166.6	168.7	180.1	168.2	166.6	178.4	174.8	176.8	153.8	178.8	171.2	5	High	High	High	High	High	High	High	High	High	High	High	High	High	High	High	High
FALSE	High	Master Protein	Q9CW73	Galactosylgalactosylxylosylprotein 3-beta-glucuronosyltransferase 1 OS=Mus musculus GN=B3gat1 PE=2 SV=3	-0.09	0.06	0	-0.03	0.422489	0.385831	0.999821	1	0.941	1.039	0.999	0.979	127.4	130.5	137.6	133.5	132	141.5	139.2	150.5	136.6	153.9	137	137.4	138.1	154.4	130.7	142.3	3	High	High	High	High	High	High	High	High	High	High	High	High	High	High	High	High
FALSE	High	Master Protein	Q9CQT1	Methylthioribose-1-phosphate isomerase OS=Mus musculus GN=Mri1 PE=1 SV=1	0.04	-0.03	0.04	-0.03	0.422625	0.448592	0.998679	0.999594	1.026	0.981	1.025	0.982	541.2	559.9	803.4	536.3	544.5	530.9	529.7	542.7	542.1	538.1	521.8	553.6	553.1	507.6	564.7	547.3	8	High	High	High	High	High	High	High	High	High	High	High	High	High	High	High	High
FALSE	High	Master Protein	Q8K1S3	Netrin receptor UNC5B OS=Mus musculus GN=Unc5b PE=1 SV=1	-0.1	-0.09	-0.03	-0.17	0.422846	0.995976	0.832573	0.773579	0.93	0.937	0.982	0.887	88.7	103.1	121.6	125.1	119.1	142.4	110.5	121.8	100.5	100.9	109.1	117.4	102.4	117.3	119.1	122.5	2	High	High	High	High	High	High	High	High	High	High	High	High	High	High	High	High
FALSE	High	Master Protein	P50294	Arylamine N-acetyltransferase 1 OS=Mus musculus GN=Nat1 PE=1 SV=1	0.15	-0.27	0.1	-0.22	0.42352	0.129245	0.629158	0.228419	1.113	0.827	1.071	0.859	40.3	42.5	39.6	42.9	39.1	36.7	33.7	37.7	34.5	32.1	33.9	38.1	32.6	38.1	41.6	50.4	2	High	High	High	High	High	High	High	High	High	High	High	High	High	High	High	High
FALSE	High	Master Protein	Q9CQX5	Claudin domain-containing protein 1 OS=Mus musculus GN=Cldnd1 PE=1 SV=1	-0.08	-0.28	-0.08	-0.28	0.42354	0.638922	0.872475	0.232268	0.946	0.824	0.948	0.823	56.2	83.1	82.3	78.7	80.9	80.3	90.4	89.4	66.5	62.3	66.2	72.7	82.3	92.6	67	78.9	3	High	High	High	High	High	High	High	High	High	High	High	High	High	High	High	High
FALSE	High	Master Protein	Q3UBZ5	MIF4G domain-containing protein OS=Mus musculus GN=Mif4gd PE=1 SV=1	0.26	-0.06	0.12	0.08	0.423764	0.941439	0.958963	0.951093	1.195	0.96	1.084	1.058	60.1	59	52.9	52.6	65.2	45	40.2	48.6	56.6	57.5	50.8	49.2	55.8	52.5	47.3	49	2	High	High	High	High	High	High	High	High	High	High	High	High	High	High	High	High
FALSE	High	Master Protein	E9QP59	Inner nuclear membrane protein Man1 OS=Mus musculus GN=Lemd3 PE=1 SV=1	-0.06	-0.04	-0.04	-0.05	0.424426	0.993073	0.953961	0.561664	0.959	0.976	0.971	0.964	293.9	354.3	364.9	337	345.3	357.8	362.9	384.3	307.1	348.9	348.5	326.3	348.7	350.9	380.3	336	17	High	High	High	High	High	High	High	High	High	High	High	High	High	High	High	High
FALSE	High	Master Protein	Q9CYR0	Single-stranded DNA-binding protein, mitochondrial OS=Mus musculus GN=Ssbp1 PE=1 SV=1	0.08	0.13	0.14	0.07	0.42448	0.997418	0.34972	0.99998	1.055	1.092	1.101	1.047	780.2	633.2	618.8	588	568.2	580	606.6	621.5	669.1	698.3	701	573.7	689.3	656.1	650.3	633.5	5	High	High	High	High	High	High	High	High	High	High	High	High	High	High	High	High
FALSE	High	Master Protein	Q9D8T7	SRA stem-loop-interacting RNA-binding protein, mitochondrial OS=Mus musculus GN=Slirp PE=1 SV=2	-0.07	0.05	-0.04	0.01	0.425023	0.769718	0.973157	0.997545	0.954	1.032	0.975	1.01	660.7	641	655.3	617.5	685.8	638.7	697.6	672.6	658.7	679.1	680.7	629.1	626.4	712.4	670.8	653.7	8	High	High	High	High	High	High	High	High	High	High	High	High	High	High	High	High
FALSE	High	Master Protein	Q91YL2	E3 ubiquitin-protein ligase RNF126 OS=Mus musculus GN=Rnf126 PE=1 SV=1	0.08	0.09	0.04	0.13	0.425232	0.988777	0.942042	0.561038	1.058	1.064	1.028	1.095	327.5	273.3	259.8	268.7	255.9	254.1	256.6	267.6	270.3	308.5	307.7	260.4	259.9	266.9	289.2	250.7	6	High	High	High	High	High	High	High	High	High	High	High	High	High	High	High	High
FALSE	High	Master Protein	Q9DBR0	A-kinase anchor protein 8 OS=Mus musculus GN=Akap8 PE=1 SV=1	0.12	-0.15	0.1	-0.13	0.425649	0.354885	0.331189	0.271459	1.088	0.902	1.074	0.915	304.6	304.5	298.5	267.5	268.4	260.4	285.9	287.8	261.1	290.9	274	270.2	275	314.3	312	283.5	9	High	High	High	High	High	High	High	High	High	High	High	High	High	High	High	High
FALSE	High	Master Protein	P10107	Annexin A1 OS=Mus musculus GN=Anxa1 PE=1 SV=2	0.3	-0.18	0.07	0.04	0.425967	0.995239	0.951727	0.843953	1.227	0.88	1.052	1.027	79.5	52.3	70.4	61.1	50	57.2	60.1	47.4	61.1	54.6	53.4	89.4	56.4	48.1	56	69.5	4	High	High	High	High	High	High	High	High	High	High	High	High	High	High	High	High
FALSE	High	Master Protein	Q91WV0	Protein Dr1 OS=Mus musculus GN=Dr1 PE=1 SV=1	0.06	-0.04	0.11	-0.09	0.426842	0.968786	0.128437	0.592087	1.044	0.971	1.081	0.938	133.2	138	143.5	141.4	133.5	119	138.4	134.2	133	138.4	126.9	149.4	145.9	137.6	146.6	143.5	4	High	High	High	High	High	High	High	High	High	High	High	High	High	High	High	High
FALSE	High	Master Protein	Q78WH7	Calcium/calmodulin-dependent protein kinase II inhibitor 2 OS=Mus musculus GN=Camk2n2 PE=1 SV=1	-0.15	0.26	-0.03	0.15	0.427439	0.0973656	0.977707	0.523069	0.903	1.201	0.978	1.109	32.1	24.7	25.3	28.2	29	28.8	30.1	32	32.2	31.9	34.2	28.6	29.5	31.4	28.4	28.1	1	High	High	High	High	High	High	High	High	High	High	High	High	High	High	High	High
FALSE	High	Master Protein	Q80WM5	Hyaluronan and proteoglycan link protein 3 OS=Mus musculus GN=Hapln3 PE=2 SV=3	0.07	0.01	0	0.08	0.427854	0.998499	0.910389	0.216007	1.053	1.004	0.999	1.059	171.1	147	151.8	136.7	142.2	143	140.1	141.5	151.7	155.4	145.4	148.5	141.2	125.7	143.4	142.1	5	High	High	High	High	High	High	High	High	High	High	High	High	High	High	High	High
FALSE	High	Master Protein	Q8R3C0	Mini-chromosome maintenance complex-binding protein OS=Mus musculus GN=Mcmbp PE=1 SV=1	0.15	-0.04	0.01	0.1	0.427871	0.98399	0.998563	0.536365	1.11	0.97	1.007	1.069	145.3	144.5	132.3	150.1	132.7	144.1	128.3	127.1	131.6	150.4	139.2	141.8	140.3	121.7	144.3	123	5	High	High	High	High	High	High	High	High	High	High	High	High	High	High	High	High
FALSE	High	Master Protein	Q9CYR6	Phosphoacetylglucosamine mutase OS=Mus musculus GN=Pgm3 PE=1 SV=1	0.08	-0.02	-0.02	0.08	0.428188	0.890651	0.963598	0.559767	1.056	0.987	0.985	1.058	1309.8	1265.3	1207.9	1190.3	1134.8	1240.8	1142.8	1199.7	1261	1203.9	1236	1154.6	1086.3	1254	1128.5	1178.7	22	High	High	High	High	High	High	High	High	High	High	High	High	High	High	High	High
FALSE	Medium	Master Protein	E9PU92	MFS-type transporter SLC18B1 OS=Mus musculus GN=Slc18b1 PE=4 SV=1	-0.14	-0.15	-0.14	-0.15	0.428639	0.791364	0.521919	0.697334	0.905	0.901	0.905	0.901	9	10.4	9.2	9.6	9.7	9.6	17.4	11.2	8.4	8.6	7.2	10.1	9	8.5	9.8	12	1	High	High	High	High	High	High	High	High	High	High	High	High	High	High	High	High
FALSE	High	Master Protein	O08997	Copper transport protein ATOX1 OS=Mus musculus GN=Atox1 PE=1 SV=1	-0.08	0.11	0.04	-0.01	0.42939	0.140491	0.863754	1	0.949	1.077	1.028	0.994	775.5	734.6	740.9	747	788.8	807.4	756.4	779.7	820.7	819.9	783.5	777.1	831	852.2	739.4	782.1	3	High	High	High	High	High	High	High	High	High	High	High	High	High	High	High	High
FALSE	High	Master Protein	Q45VK7	Cytoplasmic dynein 2 heavy chain 1 OS=Mus musculus GN=Dync2h1 PE=1 SV=1	0.12	-0.13	0.13	-0.13	0.429728	0.176363	0.474457	0.200583	1.09	0.912	1.091	0.911	282.4	257	279.2	275.2	247.6	270.6	261.1	246.9	233.7	246.3	260.9	259.2	289.9	245	291.8	265.3	23	High	High	High	High	High	High	High	High	High	High	High	High	High	High	High	High
FALSE	High	Master Protein	P58158	Galactosylgalactosylxylosylprotein 3-beta-glucuronosyltransferase 3 OS=Mus musculus GN=B3gat3 PE=1 SV=1	-0.09	-0.06	-0.05	-0.09	0.429817	0.990169	0.862544	0.70135	0.943	0.957	0.963	0.937	98.4	105.5	109.3	92.1	110.2	102.7	126.5	106.1	89.2	94.7	114.8	100.5	102.1	103.8	114.1	104.4	5	High	High	High	High	High	High	High	High	High	High	High	High	High	High	High	High
FALSE	High	Master Protein	B1AX33	Doublesex- and mab-3-related transcription factor C1 OS=Mus musculus GN=Dmrtc1a PE=1 SV=1	0.15	-0.03	-0.05	0.17	0.429949	0.999405	0.999232	0.424562	1.112	0.978	0.967	1.124	36.5	33.1	31.6	36.7	25.9	32.4	35.8	30.3	37.2	34.3	33.7	31.5	34.8	30.9	27.5	29.6	1	High	High	High	High	High	High	High	High	High	High	High	High	High	High	High	High
FALSE	High	Master Protein	P47962	60S ribosomal protein L5 OS=Mus musculus GN=Rpl5 PE=1 SV=3	-0.03	0.03	0	0.01	0.430147	0.318647	0.999153	0.98272	0.981	1.021	0.997	1.004	4613.1	4874.2	4821.3	4876.3	4734.3	4832.4	5053.1	5087.1	4844.5	4962.9	5038.9	4931.7	4960.5	4895	4959.6	4840.1	20	High	High	High	High	High	High	High	High	High	High	High	High	High	High	High	High
FALSE	High	Master Protein	Q9JKC7	AP-4 complex subunit mu-1 OS=Mus musculus GN=Ap4m1 PE=2 SV=1	0.07	-0.05	-0.02	0.04	0.430204	0.400539	0.743882	0.775352	1.048	0.967	0.987	1.027	70.4	74.3	74.1	83.7	72.1	69.6	76.6	69.2	73	70.2	72	71.4	70.4	68	69.8	69.9	3	High	High	High	High	High	High	High	High	High	High	High	High	High	High	High	High
FALSE	High	Master Protein	Q8C0S1	DIS3-like exonuclease 1 OS=Mus musculus GN=Dis3l PE=1 SV=2	-0.47	-0.66	-0.13	-1	0.43052	0.339128	0.939623	0.0718669	0.72	0.634	0.915	0.499	12.7	6.5	11.6	17.1	16.3	18.3	17	16.8	8.1	3.4	7.3	12.6	13	10.1	19.4	18.4	2	High	High	High	High	High	High	High	High	High	High	High	High	High	High	High	High
FALSE	High	Master Protein	Q791N7	DNA-directed RNA polymerase I subunit RPA12 OS=Mus musculus GN=Znrd1 PE=1 SV=1	-0.23	0.09	-0.27	0.13	0.430782	0.82754	0.5558	0.921005	0.851	1.067	0.831	1.093	6.9	9.2	12	9.9	12.3	10.2	14.2	9.9	9.9	13.1	8.8	10.4	12.3	8	10.1	8.5	1	High	High	High	High	High	High	High	High	High	High	High	High	High	High	High	High
FALSE	High	Master Protein	P14231	Sodium/potassium-transporting ATPase subunit beta-2 OS=Mus musculus GN=Atp1b2 PE=1 SV=2	-0.09	0.02	-0.02	-0.05	0.431465	0.999532	0.957057	0.775044	0.938	1.015	0.984	0.968	4165.6	4580.5	4159.2	4080.9	4483.5	4554	4391	4184.7	4352.2	4215.3	4235.9	4209.6	4348.6	4287.1	4381.3	4381.9	11	High	High	High	High	High	High	High	High	High	High	High	High	High	High	High	High
FALSE	High	Master Protein	Q3UHB1	5'-nucleotidase domain-containing protein 3 OS=Mus musculus GN=Nt5dc3 PE=1 SV=1	-0.09	-0.03	-0.06	-0.06	0.431999	0.970575	0.499964	0.940762	0.941	0.98	0.958	0.962	2178.7	2189.2	2330.2	2418.6	2320.5	2251.1	2550.8	2482.6	2212.1	2176.2	2380.8	2212.9	2188.4	2360.4	2344.7	2256.6	19	High	High	High	High	High	High	High	High	High	High	High	High	High	High	High	High
FALSE	High	Master Protein	Q924C1	Exportin-5 OS=Mus musculus GN=Xpo5 PE=1 SV=1	0.03	-0.03	0	0	0.432464	0.604938	0.996797	0.954487	1.019	0.981	0.999	1	912.2	859.6	835.9	852.1	858.6	844.8	823	835.5	832.7	846.5	878	823.9	841.1	825.6	837.9	844.6	26	High	High	High	High	High	High	High	High	High	High	High	High	High	High	High	High
FALSE	High	Master Protein	A0A0U1RP81	MICOS complex subunit MIC60 OS=Mus musculus GN=Immt PE=1 SV=1	-0.41	0.11	-0.31	0.01	0.432777	0.98682	0.368747	0.966462	0.753	1.076	0.807	1.004	12.2	12.7	16.6	13.5	17	17.7	15.1	18.6	17.5	12.1	13	15.2	12.7	8.7	15.5	18.9	1	High	High	High	High	High	High	High	High	High	High	High	High	High	High	High	High
FALSE	High	Master Protein	Q9R1L5	Microtubule-associated serine/threonine-protein kinase 1 OS=Mus musculus GN=Mast1 PE=1 SV=3	0.04	-0.01	0.03	-0.01	0.43278	0.849523	0.560136	0.936879	1.025	0.992	1.024	0.993	1084.2	1129.4	1197.7	1134.3	1093.5	1119	1099.8	1108.6	1120.5	1125.3	1096	1138	1149.3	1111.3	1112.1	1152.5	27	High	High	High	High	High	High	High	High	High	High	High	High	High	High	High	High
FALSE	High	Master Protein	Q8CI33	CWF19-like protein 1 OS=Mus musculus GN=Cwf19l1 PE=1 SV=2	-0.1	-0.02	-0.05	-0.08	0.43302	0.981486	0.830403	0.702964	0.932	0.985	0.968	0.949	205.8	189.2	178.2	185.1	199.7	202.6	201.6	197.2	175.6	204	190.5	178.4	194.9	184.3	193.8	204.5	6	High	High	High	High	High	High	High	High	High	High	High	High	High	High	High	High
FALSE	High	Master Protein	Q0VDN7	RUN domain-containing protein 1 OS=Mus musculus GN=Rundc1 PE=1 SV=1	-0.14	-0.21	-0.21	-0.14	0.433356	0.603954	0.727709	0.329498	0.91	0.864	0.864	0.909	81.5	91.3	100.9	99	106.8	100.7	108.4	102.3	83.2	81.1	77.7	96.9	86.9	122.6	91	89.7	3	High	High	High	High	High	High	High	High	High	High	High	High	High	High	High	High
FALSE	High	Master Protein	A2ACZ1	Probable rRNA-processing protein EBP2 (Fragment) OS=Mus musculus GN=Ebna1bp2 PE=1 SV=8	0.08	0.06	0	0.13	0.434175	0.57491	0.999911	0.0657814	1.056	1.04	1.002	1.096	188.4	180.3	172.8	199.8	182.4	165.4	167	184.5	193.4	189.9	208.7	185.7	167.7	174.6	183	175.1	4	High	High	High	High	High	High	High	High	High	High	High	High	High	High	High	High
FALSE	High	Master Protein	P51949	CDK-activating kinase assembly factor MAT1 OS=Mus musculus GN=Mnat1 PE=1 SV=2	-0.09	-0.03	-0.05	-0.07	0.434445	0.999894	0.540414	0.993651	0.937	0.983	0.967	0.952	87.6	101.4	96.6	93.8	99.3	105.6	104	96.7	87.3	91.6	95.6	104.1	98.9	98.9	87	97.7	3	High	High	High	High	High	High	High	High	High	High	High	High	High	High	High	High
FALSE	High	Master Protein	Q07417	Short-chain specific acyl-CoA dehydrogenase, mitochondrial OS=Mus musculus GN=Acads PE=1 SV=2	0.1	0.03	0.08	0.04	0.434978	0.999289	0.545198	0.987721	1.069	1.019	1.056	1.031	156.4	162.5	173.8	162	147.6	151.7	161.5	152	150	178.4	162.3	168.3	165.8	178.5	155.2	150.7	4	High	High	High	High	High	High	High	High	High	High	High	High	High	High	High	High
FALSE	High	Master Protein	G3UWY3	Protein cordon-bleu OS=Mus musculus GN=Cobl PE=1 SV=1	0.09	-0.01	0.11	-0.03	0.435158	0.997973	0.228104	0.912428	1.065	0.994	1.077	0.982	425.7	446.2	446.2	456.1	436.5	397.3	402.1	451.3	427	467.4	411.2	460.3	442.4	457	455.9	446.7	16	High	High	High	High	High	High	High	High	High	High	High	High	High	High	High	High
FALSE	High	Master Protein	Q8CCX5	Keratin-like protein KRT222 OS=Mus musculus GN=Krt222 PE=2 SV=1	-0.15	-0.01	-0.06	-0.1	0.435405	0.984816	0.76235	0.995474	0.902	0.996	0.961	0.935	315	293.5	283	281.9	345.5	359.5	295.6	294.3	355.6	281.9	292.5	273.9	315.8	284.7	298.9	316.2	8	High	High	High	High	High	High	High	High	High	High	High	High	High	High	High	High
FALSE	High	Master Protein	Q8CBF3	Ephrin type-B receptor 1 OS=Mus musculus GN=Ephb1 PE=1 SV=1	0.21	-0.19	0.12	-0.1	0.437285	0.409237	0.481866	0.452423	1.155	0.877	1.088	0.932	131.2	123	133.9	104	123.7	113.2	106.8	102.3	108	112	112.6	110.9	127	111.8	137.7	112.6	10	High	High	High	High	High	High	High	High	High	High	High	High	High	High	High	High
FALSE	High	Master Protein	Q9Z2A0	3-phosphoinositide-dependent protein kinase 1 OS=Mus musculus GN=Pdpk1 PE=1 SV=2	-0.04	0.02	0	-0.02	0.437862	0.883359	0.983565	0.648287	0.972	1.017	1	0.989	1247.8	1243.1	1246	1265.4	1271.7	1294.1	1314.6	1267.9	1221.8	1254.5	1313	1282.5	1297.3	1254.2	1365.6	1267.8	14	High	High	High	High	High	High	High	High	High	High	High	High	High	High	High	High
FALSE	High	Master Protein	O35381	Acidic leucine-rich nuclear phosphoprotein 32 family member A OS=Mus musculus GN=Anp32a PE=1 SV=1	0.04	0	0.03	0.01	0.438442	0.971943	0.943979	0.504524	1.03	1	1.022	1.008	4134.9	4181.1	4331.3	4511.7	4111.6	4149.4	4080.1	4240.8	4258.6	4229.8	4250.8	4580.7	4270.3	4176.4	4071.8	4265.1	9	High	High	High	High	High	High	High	High	High	High	High	High	High	High	High	High
FALSE	High	Master Protein	G3UWE3	E3 SUMO-protein ligase PIAS2 OS=Mus musculus GN=Pias2 PE=1 SV=1	-0.18	0.18	-0.09	0.09	0.438669	0.662987	0.661036	0.868437	0.885	1.135	0.942	1.066	20.6	22.9	22.7	25.6	28.8	23.4	25.8	25.8	20.9	25.8	26.1	28.2	23.5	19.6	26.8	25.2	2	High	High	High	High	High	High	High	High	High	High	High	High	High	High	High	High
FALSE	High	Master Protein	J3QP56	Acyl-protein thioesterase 1 OS=Mus musculus GN=Lypla1 PE=1 SV=1	0.24	-0.21	0.03	0	0.439877	0.284806	0.994482	0.936513	1.184	0.863	1.021	1.002	163.3	161.7	163.4	127.5	136.3	135	138.2	140.4	145.1	135.7	150.2	110	129.1	150.8	142.4	137.8	3	High	High	High	High	High	High	High	High	High	High	High	High	High	High	High	High
FALSE	High	Master Protein	Q9D7N9	Adipocyte plasma membrane-associated protein OS=Mus musculus GN=Apmap PE=1 SV=1	-0.04	0	-0.01	-0.03	0.440829	0.985984	0.97458	0.855716	0.974	0.998	0.991	0.981	1533.1	1639.6	1749.9	1742	1702.2	1736.6	1732	1778.5	1652.5	1608.9	1720.6	1739.3	1742.8	1696.1	1664.4	1766.9	14	High	High	High	High	High	High	High	High	High	High	High	High	High	High	High	High
FALSE	High	Master Protein	P97371	Proteasome activator complex subunit 1 OS=Mus musculus GN=Psme1 PE=1 SV=2	0.05	0.03	0.07	0.01	0.441326	0.890004	0.260172	0.988755	1.038	1.019	1.047	1.01	778.4	778.2	818.3	819.9	772.2	772.8	743.4	765.8	798.5	828.7	758.2	879.7	802.9	850.1	808.1	771.6	10	High	High	High	High	High	High	High	High	High	High	High	High	High	High	High	High
FALSE	Medium	Master Protein	D3Z615	Transmembrane emp24 domain-containing protein 5 OS=Mus musculus GN=Tmed5 PE=1 SV=1	0.12	-0.15	0.03	-0.05	0.44152	0.406836	0.998442	0.999691	1.089	0.903	1.02	0.964	73.6	65	61.8	69	61.6	63.5	61.4	61.5	71.3	59.4	55.8	61.6	65.2	55.6	64.3	61.3	1	High	High	High	High	High	High	High	High	High	High	High	High	High	High	High	High
FALSE	High	Master Protein	Q7TSF4	Leucine-rich repeat-containing protein 75A OS=Mus musculus GN=Lrrc75a PE=1 SV=1	0.06	0	0.03	0.04	0.442105	0.994632	0.752697	0.857038	1.045	1	1.018	1.027	164.8	169.5	156.1	155	154.4	163.8	141.4	152.5	163.3	156.2	174.2	157.4	155.7	153.1	167.8	156.6	4	High	High	High	High	High	High	High	High	High	High	High	High	High	High	High	High
FALSE	High	Master Protein	Q8BVY0	Ribosomal L1 domain-containing protein 1 OS=Mus musculus GN=Rsl1d1 PE=1 SV=1	-0.05	-0.01	-0.04	-0.02	0.442415	0.92646	0.463804	0.912993	0.965	0.993	0.972	0.986	425.5	431	427.9	439.9	463	437	435.7	453.3	431.7	421.1	411.2	436	446.6	418.8	407.5	454.6	4	High	High	High	High	High	High	High	High	High	High	High	High	High	High	High	High
FALSE	High	Master Protein	E9QAR5	Disks large-associated protein 1 OS=Mus musculus GN=Dlgap1 PE=1 SV=1	0.24	0.13	0.14	0.23	0.442433	0.512914	0.692917	0.295478	1.184	1.094	1.101	1.177	30.1	32.9	26	33.3	27	24.1	29.4	26.2	40.6	40.8	29.2	28.9	29.8	28.8	27.9	30.8	1	High	High	High	High	High	High	High	High	High	High	High	High	High	High	High	High
FALSE	High	Master Protein	Q921H8	3-ketoacyl-CoA thiolase A, peroxisomal OS=Mus musculus GN=Acaa1a PE=1 SV=1	-0.05	-0.03	-0.05	-0.03	0.442657	0.99157	0.584872	0.947915	0.964	0.981	0.964	0.981	688.2	724.9	787.8	796.5	774.5	790.8	794	777.2	731.6	736.5	752.8	745.5	794.9	712	769.3	741.6	11	High	High	High	High	High	High	High	High	High	High	High	High	High	High	High	High
FALSE	High	Master Protein	P70408	Cadherin-10 OS=Mus musculus GN=Cdh10 PE=1 SV=3	0.03	-0.01	0.04	-0.02	0.443203	0.97801	0.0113376	0.287348	1.019	0.996	1.028	0.987	1326.9	1282.1	1321	1322	1293.6	1286.1	1300.4	1306.4	1324.7	1307.5	1303.1	1333.3	1338	1325.2	1356.3	1329.7	18	High	High	High	High	High	High	High	High	High	High	High	High	High	High	High	High
FALSE	High	Master Protein	P97470	Serine/threonine-protein phosphatase 4 catalytic subunit OS=Mus musculus GN=Ppp4c PE=1 SV=2	-0.05	-0.03	-0.03	-0.05	0.443252	0.998188	0.946889	0.655017	0.968	0.978	0.977	0.969	395.9	445.3	463.2	440.9	464.6	463.2	440.2	452.7	440.4	429.9	426.8	437	446	467	448.9	431.4	8	High	High	High	High	High	High	High	High	High	High	High	High	High	High	High	High
FALSE	High	Master Protein	O35474	EGF-like repeat and discoidin I-like domain-containing protein 3 OS=Mus musculus GN=Edil3 PE=1 SV=2	-0.05	-0.01	-0.03	-0.02	0.443436	0.995867	0.916105	0.68199	0.966	0.994	0.976	0.984	341	374.7	406.2	390.2	406.4	423	385.7	381.7	383.2	351.6	377.2	385.9	404.8	381.6	389.3	383.6	6	High	High	High	High	High	High	High	High	High	High	High	High	High	High	High	High
FALSE	High	Master Protein	Q9WTK7	Serine/threonine-protein kinase STK11 OS=Mus musculus GN=Stk11 PE=1 SV=1	-0.04	0.01	0	-0.04	0.443709	0.928109	0.981832	0.93997	0.97	1.005	0.999	0.976	391.3	374.8	385	364.2	403.1	384.6	390.9	392.2	380.8	382.5	411.4	363.3	391.3	390.7	378.6	396.6	10	High	High	High	High	High	High	High	High	High	High	High	High	High	High	High	High
FALSE	High	Master Protein	Q3UVC0	Kinase suppressor of Ras 2 OS=Mus musculus GN=Ksr2 PE=1 SV=2	-0.06	-0.1	-0.07	-0.09	0.445073	0.747087	0.678449	0.511447	0.962	0.93	0.954	0.938	1041.9	1139.8	1227.4	1239.5	1227.8	1231.5	1197.6	1233.2	1101.3	1078.9	1099.8	1203.5	1180.4	1206.2	1151.1	1166.3	17	High	High	High	High	High	High	High	High	High	High	High	High	High	High	High	High
FALSE	High	Master Protein	A4FUP9	Glycosyltransferase 1 domain-containing protein 1 OS=Mus musculus GN=Glt1d1 PE=2 SV=2	-0.16	-0.18	-0.12	-0.22	0.445568	0.513069	0.759528	0.251736	0.893	0.884	0.923	0.856	82.9	87.4	104.3	109.8	99.5	111.2	106.4	107.5	89.2	78.5	79.9	100.7	106.9	96.2	92.8	101.2	3	High	High	High	High	High	High	High	High	High	High	High	High	High	High	High	High
FALSE	High	Master Protein	Q7TMW6	Cytosolic Fe-S cluster assembly factor NARFL OS=Mus musculus GN=Narfl PE=1 SV=2	-0.09	0.01	-0.06	-0.02	0.446278	0.993226	0.621204	0.938145	0.941	1.007	0.961	0.986	247.4	275.3	252.1	241.2	263.6	272.2	264.1	266.5	237.2	260.2	243.2	266.6	250.3	245.3	270.1	259.9	8	High	High	High	High	High	High	High	High	High	High	High	High	High	High	High	High
FALSE	High	Master Protein	Q3UHC2	Leucine-rich repeat serine/threonine-protein kinase 1 OS=Mus musculus GN=Lrrk1 PE=1 SV=1	-0.31	-0.36	-0.24	-0.43	0.446608	0.951612	0.882469	0.562318	0.809	0.779	0.847	0.744	14	32.1	30.2	40.9	32.4	35.8	42.8	41.4	25.1	16.6	23.4	36.4	30.5	34.8	26.8	38.6	1	High	High	High	High	High	High	High	High	High	High	High	High	High	High	High	High
FALSE	High	Master Protein	P21460	Cystatin-C OS=Mus musculus GN=Cst3 PE=1 SV=2	0.05	0.28	-0.03	0.36	0.446674	0.447823	0.998976	0.0326787	1.036	1.214	0.982	1.281	1978.3	1388.4	1528.9	1428.5	1409.3	1442.6	1351.2	1443.1	1776.2	1813.1	1855.5	1518.3	1342.9	1392.8	1449.4	1408.5	8	High	High	High	High	High	High	High	High	High	High	High	High	High	High	High	High
FALSE	High	Master Protein	P15388	Potassium voltage-gated channel subfamily C member 1 OS=Mus musculus GN=Kcnc1 PE=1 SV=1	-0.13	0	-0.01	-0.12	0.447842	0.999948	0.999815	0.519364	0.915	0.997	0.993	0.919	74.2	85.6	85.3	95	103	83.2	89.8	97.2	78.8	91	79.9	91.1	93.7	100	91.8	85.3	4	High	High	High	High	High	High	High	High	High	High	High	High	High	High	High	High
FALSE	High	Master Protein	Q9Z2F7	BCL2/adenovirus E1B 19 kDa protein-interacting protein 3-like OS=Mus musculus GN=Bnip3l PE=1 SV=1	0.31	-0.2	-0.12	0.22	0.448033	0.976872	0.99776	0.571862	1.237	0.87	0.92	1.168	47.3	40.1	49.7	30.9	36.1	41.4	24.8	34.4	39	36.8	48.5	33.7	39.1	36.5	28.8	28.2	3	High	High	High	High	High	High	High	High	High	High	High	High	High	High	High	High
FALSE	High	Master Protein	Q64332	Synapsin-2 OS=Mus musculus GN=Syn2 PE=1 SV=2	0.06	0	0.04	0.02	0.448641	0.899911	0.321115	0.973103	1.043	1	1.026	1.016	10204	10280.7	9827.7	10225.8	9627.6	9611.5	10144.6	9954.3	10200.7	10597.7	10064.2	10228	9889	10777.5	10077.3	10020.5	24	High	High	High	High	High	High	High	High	High	High	High	High	High	High	High	High
FALSE	High	Master Protein	Q8K2Q0	COMM domain-containing protein 9 OS=Mus musculus GN=Commd9 PE=1 SV=3	-0.08	-0.09	-0.09	-0.08	0.448764	0.941754	0.576308	0.858199	0.945	0.943	0.939	0.948	100.8	119.1	111.9	123.7	119.3	125.1	115.8	125.4	106	111.1	106.5	120.2	121.3	113.7	115.8	108.2	2	High	High	High	High	High	High	High	High	High	High	High	High	High	High	High	High
FALSE	High	Master Protein	E9Q0Y4	Signal-induced proliferation-associated protein 1 OS=Mus musculus GN=Sipa1 PE=1 SV=1	-0.09	-0.05	-0.13	-0.01	0.449348	0.839024	0.198969	0.995187	0.939	0.965	0.912	0.994	226.3	218.8	233.1	233.8	218.7	238.8	259.6	250.7	203.8	237.7	223.6	219.8	219.7	230.1	226.5	215.4	5	High	High	High	High	High	High	High	High	High	High	High	High	High	High	High	High
FALSE	High	Master Protein	E9PWJ0	CUB and sushi domain-containing protein 3 OS=Mus musculus GN=Csmd3 PE=1 SV=1	0.04	0.03	0.05	0.02	0.449468	0.667447	0.194433	0.947773	1.029	1.023	1.036	1.016	471.7	474.3	481.4	487	452.7	462	479.2	466.8	480.8	486.6	491	497.5	483.5	478.4	512.6	463	18	High	High	High	High	High	High	High	High	High	High	High	High	High	High	High	High
FALSE	High	Master Protein	A1L3P4	Sodium/hydrogen exchanger OS=Mus musculus GN=Slc9a6 PE=1 SV=1	-0.09	-0.09	-0.13	-0.05	0.449898	0.735961	0.377172	0.811786	0.937	0.938	0.912	0.964	179.5	195.2	191.6	170.1	200	198.6	195.3	197.5	161.5	165.9	191.8	182.6	175.8	204.7	166.5	185.5	8	High	High	High	High	High	High	High	High	High	High	High	High	High	High	High	High
FALSE	High	Master Protein	Q8BH64	EH domain-containing protein 2 OS=Mus musculus GN=Ehd2 PE=1 SV=1	0.37	-0.12	0.18	0.07	0.450015	0.944692	0.816614	0.635287	1.292	0.917	1.131	1.048	238.9	305.7	299.4	288.9	218.9	227.9	250.5	227.4	232.8	275	264.6	496.6	237.1	252.6	285.6	262.4	8	High	High	High	High	High	High	High	High	High	High	High	High	High	High	High	High
FALSE	High	Master Protein	Q8R4D1	Sodium/hydrogen exchanger 8 OS=Mus musculus GN=Slc9a8 PE=1 SV=1	0.15	-0.08	0.03	0.04	0.450155	0.995595	0.817259	0.972534	1.113	0.949	1.024	1.031	66.6	56.2	70.5	67.4	58.7	63.7	61.8	48.3	70.3	58.3	67.7	59.6	64.7	58.7	70.3	54.5	2	High	High	High	High	High	High	High	High	High	High	High	High	High	High	High	High
FALSE	High	Master Protein	Q9WUT3	Ribosomal protein S6 kinase alpha-2 OS=Mus musculus GN=Rps6ka2 PE=1 SV=1	0.04	0.03	0.04	0.03	0.451171	0.690179	0.911404	0.246746	1.031	1.021	1.028	1.024	912.5	948	928.7	956.2	911.7	937.9	858.4	908.6	991.1	978	937.9	936.3	935.2	937.2	864	935.8	13	High	High	High	High	High	High	High	High	High	High	High	High	High	High	High	High
FALSE	High	Master Protein	F8WGF2	Nitric oxide synthase, brain OS=Mus musculus GN=Nos1 PE=1 SV=1	0.07	-0.04	0.05	-0.02	0.451376	0.988635	0.70081	0.999305	1.051	0.973	1.035	0.989	2622.1	2532	2492.9	2341	2324	2239.3	2512.8	2457	2371.3	2631.8	2488.5	2400.5	2401.8	2484.3	2501.3	2460.8	45	High	High	High	High	High	High	High	High	High	High	High	High	High	High	High	High
FALSE	Medium	Master Protein	Q925Q3	Sodium/potassium/calcium exchanger 6, mitochondrial OS=Mus musculus GN=Slc8b1 PE=2 SV=2	0.22	-0.17	-0.01	0.06	0.451497	0.743492	0.985286	0.99819	1.164	0.891	0.995	1.042	61.7	70.5	70.6	68.7	52.1	69.8	60.5	59	58	60.9	63.1	68.6	52.7	77.7	59.3	59.6	1	High	High	High	High	High	High	High	High	High	High	High	High	High	High	High	High
FALSE	High	Master Protein	Q9CZN4	Protein shisa-9 OS=Mus musculus GN=Shisa9 PE=1 SV=2	0.09	-0.02	0	0.07	0.451519	0.999903	0.998815	0.56885	1.064	0.985	0.998	1.051	803.6	737.3	723.8	762	702.4	669.3	706.2	746.8	743.7	833.4	732.9	711.2	662.9	782.8	658.8	744.6	7	High	High	High	High	High	High	High	High	High	High	High	High	High	High	High	High
FALSE	High	Master Protein	Q91XU0	ATPase WRNIP1 OS=Mus musculus GN=Wrnip1 PE=1 SV=2	0.03	-0.07	0.02	-0.05	0.451631	0.233485	0.767723	0.486475	1.023	0.954	1.012	0.965	425.4	440.8	432.2	476	393.9	426.9	443.5	426.2	395.6	421.7	411.3	435	431.5	459.5	419.6	432.1	12	High	High	High	High	High	High	High	High	High	High	High	High	High	High	High	High
FALSE	High	Master Protein	E9Q8S5	Microtubule-associated serine/threonine-protein kinase 3 OS=Mus musculus GN=Mast3 PE=1 SV=1	-0.02	0.02	0	0	0.451854	0.482049	0.988761	0.993659	0.989	1.013	0.999	1.003	3218.8	3377	3485.9	3440.4	3473.9	3380.1	3416.2	3582.7	3422.5	3450.3	3512.6	3452.4	3424.4	3424.5	3457	3474.8	30	High	High	High	High	High	High	High	High	High	High	High	High	High	High	High	High
FALSE	High	Master Protein	Q8JZX4	Splicing factor 45 OS=Mus musculus GN=Rbm17 PE=1 SV=1	0.04	0.03	0.05	0.01	0.451919	0.995212	0.199728	0.982776	1.025	1.02	1.038	1.008	626.2	608.5	654.5	619	600.9	615.1	613.5	601	610.8	638.5	635.1	635.3	619.2	669.9	641.4	609.2	15	High	High	High	High	High	High	High	High	High	High	High	High	High	High	High	High
FALSE	High	Master Protein	Q91WM3	U3 small nucleolar RNA-interacting protein 2 OS=Mus musculus GN=Rrp9 PE=1 SV=1	0.12	-0.15	0.11	-0.14	0.452908	0.34054	0.892857	0.788312	1.085	0.903	1.08	0.908	91.9	120.5	100.2	100.3	90.4	82.6	94.3	105.2	83.4	85.6	95.7	102.2	100.9	89.2	100.7	98.7	4	High	High	High	High	High	High	High	High	High	High	High	High	High	High	High	High
FALSE	High	Master Protein	G3X9H7	Metastasis suppressor 1, isoform CRA_e OS=Mus musculus GN=Mtss1 PE=1 SV=1	0.1	-0.06	0.07	-0.03	0.453156	0.780229	0.853594	0.99598	1.07	0.962	1.052	0.979	77.3	80.9	89.9	82.4	78.4	74.2	81.4	71.6	88.9	69.6	81	76.2	78.2	74.3	82.3	83.5	2	High	High	High	High	High	High	High	High	High	High	High	High	High	High	High	High
FALSE	High	Master Protein	Q9JL04	Formin-2 OS=Mus musculus GN=Fmn2 PE=1 SV=2	0.07	-0.06	0.04	-0.03	0.453898	0.87036	0.688831	0.984681	1.049	0.963	1.03	0.98	1643.4	1669.9	1641.5	1547.3	1583.2	1525.8	1617	1547.8	1573	1676	1549.9	1589.1	1607.5	1533.7	1681.3	1618.3	24	High	High	High	High	High	High	High	High	High	High	High	High	High	High	High	High
FALSE	High	Master Protein	E9Q804	Ankyrin repeat domain-containing protein 17 OS=Mus musculus GN=Ankrd17 PE=1 SV=3	-0.03	0.01	0.01	-0.02	0.45426	0.836391	0.999237	0.846661	0.979	1.008	1.004	0.983	466.1	511.4	530.5	521.9	538.7	512.5	517.2	540.9	499.4	518.5	523.4	530.7	530.5	513.5	529.2	542.6	13	High	High	High	High	High	High	High	High	High	High	High	High	High	High	High	High
FALSE	Medium	Master Protein	Q99J23	GH3 domain-containing protein OS=Mus musculus GN=Ghdc PE=2 SV=2	0.16	-0.24	-0.21	0.13	0.454299	0.299638	0.475187	0.660704	1.121	0.844	0.864	1.095	40.9	39.8	32.3	34.7	29.4	35.3	33.2	33.1	38.3	27.3	32.4	30.4	32.9	26.5	27.3	30.1	1	High	High	High	High	High	High	High	High	High	High	High	High	High	High	High	High
FALSE	High	Master Protein	Q9D2V5	Protein AAR2 homolog OS=Mus musculus GN=Aar2 PE=1 SV=3	0.11	0.2	0.09	0.22	0.454349	0.579025	0.974036	0.128753	1.08	1.147	1.063	1.164	84.9	66.7	67.7	73.3	69.3	64.7	65.8	64.3	82	82.7	79.6	72.8	69.2	56.8	69.5	77.3	2	High	High	High	High	High	High	High	High	High	High	High	High	High	High	High	High
FALSE	High	Master Protein	P16460	Argininosuccinate synthase OS=Mus musculus GN=Ass1 PE=1 SV=1	0.06	-0.02	0.04	0	0.454406	0.805183	0.858514	0.998337	1.041	0.986	1.026	1.001	3044.4	3009.8	3140.9	3184.6	2962.5	2837.5	2977.1	3117	3043	3057.6	2881.6	3108.1	2940.9	3169.4	2882.6	3155.6	21	High	High	High	High	High	High	High	High	High	High	High	High	High	High	High	High
FALSE	Medium	Master Protein	Q61585	G0/G1 switch protein 2 OS=Mus musculus GN=G0s2 PE=1 SV=1	0.33	-0.34	0.5	-0.51	0.454574	0.547042	0.179742	0.231107	1.255	0.792	1.416	0.702	22.7	20.5	23.2	22	19.5	23.3	16.3	12.8	15	23.9	20.9	13.9	23.2	27.4	30.2	18.5	1	High	High	High	High	High	High	High	High	High	High	High	High	High	High	High	High
FALSE	High	Master Protein	Q9Z0N1	Eukaryotic translation initiation factor 2 subunit 3, X-linked OS=Mus musculus GN=Eif2s3x PE=1 SV=2	-0.06	-0.04	-0.11	0.01	0.455158	0.691325	0.0598085	0.995246	0.962	0.974	0.928	1.009	2321.4	2390.4	2613.8	2665.9	2605.4	2587.4	2589.5	2604.7	2421.1	2320.4	2500.7	2446.1	2406.4	2416.2	2368.4	2434.2	4	High	High	High	High	High	High	High	High	High	High	High	High	High	High	High	High
FALSE	High	Master Protein	P83877	Thioredoxin-like protein 4A OS=Mus musculus GN=Txnl4a PE=1 SV=1	-0.25	-0.06	-0.06	-0.25	0.455691	0.994185	0.99639	0.435877	0.839	0.959	0.958	0.84	29.1	31.5	33.8	32.2	37.9	37.9	28.8	41.2	33	27.2	35.9	28.3	35.4	37.3	40.4	29.7	2	High	High	High	High	High	High	High	High	High	High	High	High	High	High	High	High
FALSE	High	Master Protein	Q8R4U7	Leucine zipper protein 1 OS=Mus musculus GN=Luzp1 PE=1 SV=2	-0.05	0.05	0	-0.01	0.455819	0.658253	0.944054	0.997123	0.963	1.034	1.001	0.995	1357.5	1365.5	1324.4	1317.2	1463.2	1441.1	1326	1345.2	1416.5	1328.6	1421.2	1357.6	1388.2	1307	1402.8	1398.8	34	High	High	High	High	High	High	High	High	High	High	High	High	High	High	High	High
FALSE	High	Master Protein	E9Q1W7	TBC domain-containing protein kinase-like protein OS=Mus musculus GN=Tbck PE=1 SV=1	-0.09	0.04	-0.03	-0.02	0.456007	0.929117	0.993175	0.912457	0.942	1.025	0.982	0.984	678.1	690.1	687.9	729.7	730.1	732.1	735	684.6	678.2	732.3	692.3	720.9	733.8	721.3	694.4	714.8	13	High	High	High	High	High	High	High	High	High	High	High	High	High	High	High	High
FALSE	High	Master Protein	Q3TEA8	Heterochromatin protein 1-binding protein 3 OS=Mus musculus GN=Hp1bp3 PE=1 SV=1	0.04	-0.02	0.03	-0.01	0.45641	0.59768	0.89012	0.965827	1.029	0.985	1.021	0.992	2895.2	3108.8	2945	2851.7	2821.8	2853	2910.8	2792.6	2807.6	2996	2705.8	2944.4	2916.3	2976	2803.5	2877.7	25	High	High	High	High	High	High	High	High	High	High	High	High	High	High	High	High
FALSE	High	Master Protein	D3Z041	Long-chain-fatty-acid--CoA ligase 1 OS=Mus musculus GN=Acsl1 PE=1 SV=1	-0.04	0.01	0.01	-0.04	0.4565	0.991533	0.999782	0.355231	0.97	1.006	1.007	0.97	1894.8	1990.4	1878.5	1830.9	1956.4	1931.8	1993.6	1925.8	1814.4	1942	1875.8	1921.6	1902.6	1938.3	1978.3	1976.7	21	High	High	High	High	High	High	High	High	High	High	High	High	High	High	High	High
FALSE	High	Master Protein	Q3UEZ8	Sodium/bile acid cotransporter 4 OS=Mus musculus GN=Slc10a4 PE=2 SV=1	0.07	0.01	0.05	0.03	0.456703	0.992755	0.723094	0.997147	1.049	1.01	1.034	1.024	544.6	518.4	498.6	578.9	485.8	463.4	528.6	531.4	483.7	559.4	547.4	526	528.3	503.1	546.2	519.3	5	High	High	High	High	High	High	High	High	High	High	High	High	High	High	High	High
FALSE	High	Master Protein	D3Z2K2	28S ribosomal protein S14, mitochondrial OS=Mus musculus GN=Mrps14 PE=1 SV=1	-0.05	-0.06	0.05	-0.16	0.456983	0.999021	0.997167	0.64696	0.965	0.961	1.037	0.894	185.9	233.7	239.9	251.5	243	247.9	238.9	267.3	234.6	214.5	220.8	244.2	215.4	262.4	254.9	254.1	3	High	High	High	High	High	High	High	High	High	High	High	High	High	High	High	High
FALSE	High	Master Protein	P56974	Pro-neuregulin-2, membrane-bound isoform OS=Mus musculus GN=Nrg2 PE=1 SV=1	-0.21	0.23	0.18	-0.16	0.45703	0.222809	0.242011	0.487546	0.862	1.171	1.13	0.894	43.6	29.9	35	37.8	46.2	41	33.7	43.5	41.4	42.4	42.8	43.5	43.9	48.2	51.6	47.2	8	High	High	High	High	High	High	High	High	High	High	High	High	High	High	High	High
FALSE	High	Master Protein	Q923M0	Protein phosphatase 1 regulatory subunit 16A OS=Mus musculus GN=Ppp1r16a PE=1 SV=1	0.11	-0.22	0.02	-0.12	0.457083	0.205943	0.999444	0.894705	1.079	0.861	1.013	0.917	204.4	196.3	183.7	170.4	174	163.6	177.8	178.6	158.1	188.4	167.1	160	172.8	153.3	183.8	190.3	4	High	High	High	High	High	High	High	High	High	High	High	High	High	High	High	High
FALSE	High	Master Protein	Q9CR61	NADH dehydrogenase [ubiquinone] 1 beta subcomplex subunit 7 OS=Mus musculus GN=Ndufb7 PE=1 SV=3	-0.09	0.04	-0.09	0.04	0.457284	0.810235	0.418189	0.771634	0.94	1.027	0.937	1.031	1682.9	1803.8	1938.1	2039.3	1976.6	2034.5	1876.5	2000.7	1861.4	1838.5	2024.3	1981.6	1781.5	1883.8	1917.5	1843.6	7	High	High	High	High	High	High	High	High	High	High	High	High	High	High	High	High
FALSE	High	Master Protein	P63276	40S ribosomal protein S17 OS=Mus musculus GN=Rps17 PE=1 SV=2	-0.09	-0.01	0	-0.1	0.457606	0.999835	0.898099	0.15603	0.94	0.994	1.001	0.933	1763.2	1962.9	1981.9	1787.4	2061.8	2034.3	1951.5	1891.8	1780.6	1847.2	1875	1964.9	1986.9	1921.3	2254.5	2001.4	10	High	High	High	High	High	High	High	High	High	High	High	High	High	High	High	High
FALSE	High	Master Protein	Q8BTN3	DNA segment, Chr 16, human D22S680E, expressed, isoform CRA_c OS=Mus musculus GN=Tango2 PE=1 SV=1	0.06	0.07	0.12	0	0.457705	0.971678	0.595022	0.997453	1.044	1.047	1.09	1.003	380.4	267.2	262.4	255.6	271.6	239.7	253	254.5	307.7	271.1	283.7	250.8	262.6	270.1	314.1	283	5	High	High	High	High	High	High	High	High	High	High	High	High	High	High	High	High
FALSE	High	Master Protein	O88705	Potassium/sodium hyperpolarization-activated cyclic nucleotide-gated channel 3 OS=Mus musculus GN=Hcn3 PE=1 SV=1	0.12	-0.13	0.08	-0.09	0.458717	0.513583	0.366544	0.415697	1.086	0.913	1.057	0.938	165.2	190.8	182.2	196.5	168.8	163.5	174.6	180.3	164.4	168.4	172	185.6	174.8	202.1	176.3	186.9	6	High	High	High	High	High	High	High	High	High	High	High	High	High	High	High	High
FALSE	High	Master Protein	Q14AX6	Cyclin-dependent kinase 12 OS=Mus musculus GN=Cdk12 PE=1 SV=2	-0.15	0.04	-0.16	0.05	0.458845	0.864829	0.415406	0.826681	0.903	1.031	0.896	1.039	21	24.8	26.6	30.3	28.5	27.6	28.4	29	26.4	29.3	25.5	26.5	23.6	22.3	28.3	27.5	1	High	High	High	High	High	High	High	High	High	High	High	High	High	High	High	High
FALSE	High	Master Protein	Q99NF3	Centrosomal protein of 41 kDa OS=Mus musculus GN=Cep41 PE=1 SV=1	-0.11	-0.07	-0.01	-0.17	0.459113	1	0.99998	0.441016	0.925	0.951	0.99	0.888	48	68.6	79.2	70.9	84.7	68.8	82.3	69.1	62.4	59.3	70.5	71	77.3	85	72.1	71	2	High	High	High	High	High	High	High	High	High	High	High	High	High	High	High	High
FALSE	High	Master Protein	Q00262	Syntaxin-2 OS=Mus musculus GN=Stx2 PE=1 SV=1	-0.09	-0.06	-0.13	-0.02	0.459184	0.997814	0.466985	0.997251	0.938	0.962	0.916	0.985	114.6	126.1	134.4	139	144.1	144.4	133.7	129.6	140.5	122.1	118.3	128.5	137.4	122	127.3	126.9	5	High	High	High	High	High	High	High	High	High	High	High	High	High	High	High	High
FALSE	High	Master Protein	E9Q7T7	Chondroadherin-like protein OS=Mus musculus GN=Chadl PE=1 SV=1	0.14	-0.19	0.01	-0.07	0.459371	0.0162197	0.995161	0.29293	1.1	0.874	1.01	0.951	84.1	98.3	95.3	94.5	94.9	85.1	87.5	84.7	85	82.4	75.5	83.4	85.6	86.9	87.5	88.9	7	High	High	High	High	High	High	High	High	High	High	High	High	High	High	High	High
FALSE	High	Master Protein	Q8JZV7	N-acetylglucosamine-6-phosphate deacetylase OS=Mus musculus GN=Amdhd2 PE=1 SV=1	0.13	-0.25	-0.01	-0.11	0.459393	0.0533854	0.999925	0.480952	1.092	0.84	0.991	0.926	194.5	192.4	189.8	160.4	175.8	174.1	180.8	160.1	161.8	172.7	159.4	157.3	166.1	179	171.7	175.2	6	High	High	High	High	High	High	High	High	High	High	High	High	High	High	High	High
FALSE	High	Master Protein	E0CYW1	Ubiquitin-like protein 5 (Fragment) OS=Mus musculus GN=Ubl5 PE=1 SV=1	-0.14	0.09	0.03	-0.08	0.459403	0.868718	0.997994	0.93769	0.906	1.063	1.021	0.943	63.5	72	75.9	68.5	75.1	72.6	85.9	79.9	77.7	79.6	67.4	71.7	77.8	61.6	80.4	92.2	1	High	High	High	High	High	High	High	High	High	High	High	High	High	High	High	High
FALSE	High	Master Protein	Q9Z2E2	Methyl-CpG-binding domain protein 1 OS=Mus musculus GN=Mbd1 PE=1 SV=2	0.12	-0.11	0.2	-0.19	0.459723	0.457979	0.0840741	0.0836168	1.085	0.923	1.146	0.874	57.4	59.2	57.4	58.7	48.4	61.8	53.4	53.6	52.7	49	60.7	54.5	61.6	61	60.7	62.5	2	High	High	High	High	High	High	High	High	High	High	High	High	High	High	High	High
FALSE	High	Master Protein	D6RI20	Haloacid dehalogenase-like hydrolase domain-containing protein 2 OS=Mus musculus GN=Hdhd2 PE=4 SV=1	-0.07	-0.03	0	-0.1	0.460335	0.968079	0.995565	0.348625	0.952	0.982	0.999	0.936	523.2	557.7	572.6	528.4	604.5	549.6	536.3	592.1	521.1	536.4	564.8	530.3	566	547.4	573.8	577.8	2	High	High	High	High	High	High	High	High	High	High	High	High	High	High	High	High
FALSE	High	Master Protein	Q91VX2	Ubiquitin-associated protein 2 OS=Mus musculus GN=Ubap2 PE=1 SV=1	0.07	0.02	-0.02	0.11	0.460709	0.999766	0.990406	0.679167	1.05	1.014	0.987	1.078	172.7	174.5	173	170	167.1	168.7	148.7	162.2	183.5	178	155	172.5	180.5	150.3	156.8	168.4	6	High	High	High	High	High	High	High	High	High	High	High	High	High	High	High	High
FALSE	High	Master Protein	Q8CEG5	Coiled-coil domain-containing protein 28B OS=Mus musculus GN=Ccdc28b PE=1 SV=3	-0.14	-0.03	-0.08	-0.09	0.460749	0.978511	0.78069	0.775303	0.907	0.982	0.946	0.941	69.2	88.4	90.4	106.7	96	101.2	92.7	105.2	88.2	72.9	87.4	92.9	84.8	95.5	92.3	94.2	2	High	High	High	High	High	High	High	High	High	High	High	High	High	High	High	High
FALSE	High	Master Protein	Q9D9M2	Ubiquitin carboxyl-terminal hydrolase 12 OS=Mus musculus GN=Usp12 PE=2 SV=2	-0.1	-0.17	0.03	-0.31	0.460827	0.683888	0.990846	0.0538727	0.932	0.887	1.025	0.806	120.7	171.7	175.6	153.7	179.4	169.4	204	151.8	122.9	139.5	149	148.7	174	198.7	183.3	164.2	4	High	High	High	High	High	High	High	High	High	High	High	High	High	High	High	High
FALSE	Medium	Master Protein	B9EJI9	Transmembrane protein 229A OS=Mus musculus GN=Tmem229a PE=2 SV=1	-0.24	0.14	-0.12	0.01	0.461136	0.716885	0.725151	0.929622	0.846	1.1	0.921	1.01	107.7	130.9	112.4	104	144.2	136.6	111.9	123.7	150.6	106.6	116.1	126	125	102.8	114.7	130.4	1	High	High	High	High	High	High	High	High	High	High	High	High	High	High	High	High
FALSE	High	Master Protein	P23780	Beta-galactosidase OS=Mus musculus GN=Glb1 PE=1 SV=1	-0.21	-0.03	-0.04	-0.19	0.461195	0.999996	0.992554	0.628044	0.868	0.979	0.97	0.875	125.5	116.5	151.8	122.1	148.8	152.7	136.8	130.9	119.4	122.9	118.9	156.2	143.5	138.3	137.4	138.7	8	High	High	High	High	High	High	High	High	High	High	High	High	High	High	High	High
FALSE	High	Master Protein	Q8R238	Serine dehydratase-like OS=Mus musculus GN=Sdsl PE=1 SV=1	-0.03	-0.04	-0.02	-0.05	0.46148	0.970841	0.918385	0.573216	0.977	0.973	0.987	0.963	493.1	505.2	498.5	447.3	516.1	534.7	499	489.6	492.1	446.9	505.1	472.6	497.3	481	514.9	504.5	7	High	High	High	High	High	High	High	High	High	High	High	High	High	High	High	High
FALSE	High	Master Protein	A0A140LJ45	Methyltransferase-like protein 9 (Fragment) OS=Mus musculus GN=Mettl9 PE=1 SV=1	-0.13	0.02	0.09	-0.2	0.461672	0.945594	0.999702	0.721558	0.914	1.011	1.064	0.869	19.2	26.4	22.3	26.6	28.7	24.5	24.6	28.7	24.9	23.7	24.2	25.2	27.3	29.2	29.7	21.6	5	High	High	High	High	High	High	High	High	High	High	High	High	High	High	High	High
FALSE	High	Master Protein	Q8BRK8	5'-AMP-activated protein kinase catalytic subunit alpha-2 OS=Mus musculus GN=Prkaa2 PE=1 SV=3	-0.06	-0.04	-0.02	-0.08	0.461765	0.242525	0.631136	0.154055	0.962	0.97	0.989	0.944	314.3	327.9	315.3	314.1	332.8	312	347.2	321.4	303.1	307.8	297	311.4	323.5	308.5	324.1	323.5	8	High	High	High	High	High	High	High	High	High	High	High	High	High	High	High	High
FALSE	High	Master Protein	E9Q4D5	GTP-binding protein REM 2 OS=Mus musculus GN=Rem2 PE=1 SV=1	-0.02	-0.08	-0.05	-0.05	0.462045	0.964616	0.75831	0.75843	0.984	0.947	0.963	0.968	498.5	590.8	612.5	612.9	600.1	612.6	613.4	610	551.7	576.8	565.6	574	597.5	593	583.9	576.1	10	High	High	High	High	High	High	High	High	High	High	High	High	High	High	High	High
FALSE	High	Master Protein	P31750	RAC-alpha serine/threonine-protein kinase OS=Mus musculus GN=Akt1 PE=1 SV=2	0.01	0.06	0.03	0.04	0.462171	0.0326549	0.166323	0.114448	1.009	1.042	1.022	1.029	2807.7	2677	2656.2	2762.9	2682.5	2712.1	2603.5	2706.9	2843.5	2822.9	2855.8	2811.8	2774.2	2717.4	2763.4	2744	12	High	High	High	High	High	High	High	High	High	High	High	High	High	High	High	High
FALSE	High	Master Protein	Q9WU22	Tyrosine-protein phosphatase non-receptor type 4 OS=Mus musculus GN=Ptpn4 PE=1 SV=2	0.12	-0.02	0.06	0.04	0.462456	0.99895	0.944636	0.845083	1.086	0.987	1.04	1.031	278.5	256.1	274.6	279.2	246.6	262.2	247.4	275.3	271.2	257.7	279.1	274.7	261.6	268	240.1	283.1	7	High	High	High	High	High	High	High	High	High	High	High	High	High	High	High	High
FALSE	High	Master Protein	A0A0R4J0X8	Rho guanine nucleotide exchange factor (GEF7), isoform CRA_a OS=Mus musculus GN=Arhgef7 PE=1 SV=1	0.28	-0.06	0.13	0.09	0.462493	0.999982	0.553347	0.999237	1.212	0.958	1.091	1.065	121	125.8	123.1	93.4	94.2	117	91.7	107.7	118.8	115.1	126	100.4	107.1	112.4	128.8	107.3	2	High	High	High	High	High	High	High	High	High	High	High	High	High	High	High	High
FALSE	High	Master Protein	Q8K3I9	Glucocorticoid-induced transcript 1 protein OS=Mus musculus GN=Glcci1 PE=1 SV=1	-0.12	-0.07	-0.2	0.02	0.462673	0.898756	0.20268	0.99979	0.923	0.956	0.872	1.012	228.1	208.8	217.1	221.5	277.4	205.7	237.2	237.8	221.7	212.3	201.3	206.9	197.5	236.2	197.1	217	7	High	High	High	High	High	High	High	High	High	High	High	High	High	High	High	High
FALSE	High	Master Protein	Q9WVC3	Caveolin-2 OS=Mus musculus GN=Cav2 PE=1 SV=1	-0.29	-0.13	-0.15	-0.27	0.463	0.894922	0.84723	0.525298	0.815	0.915	0.902	0.827	10.4	16.3	13.6	20.3	18.6	18.3	15.4	18.2	12.6	15.1	12	14.7	13.7	17.5	17.5	15.5	1	High	High	High	High	High	High	High	High	High	High	High	High	High	High	High	High
FALSE	High	Master Protein	E9PWW9	Protein Rsf1 OS=Mus musculus GN=Rsf1 PE=1 SV=2	0.08	0.04	0.06	0.05	0.464233	0.965033	0.855472	0.65176	1.056	1.028	1.045	1.039	86.5	91.1	105.5	92.7	87	87.1	93.8	84.9	92.1	96.9	102.4	91	92.8	87.6	94.8	89.1	9	High	High	High	High	High	High	High	High	High	High	High	High	High	High	High	High
FALSE	High	Master Protein	Q8K0G8	Epithelial splicing regulatory protein 2 OS=Mus musculus GN=Esrp2 PE=1 SV=1	0.09	-0.23	0.02	-0.16	0.464495	0.040052	0.988933	0.276863	1.063	0.854	1.015	0.894	141.5	174.1	148.9	155.5	154.6	134	147.8	138.7	132.7	145.7	126.6	127.1	136.7	156.4	144.4	146.1	2	High	High	High	High	High	High	High	High	High	High	High	High	High	High	High	High
FALSE	High	Master Protein	F8WI63	Sideroflexin-4 OS=Mus musculus GN=Sfxn4 PE=1 SV=1	-0.09	0.11	-0.03	0.04	0.465502	0.260891	0.997107	0.916864	0.937	1.077	0.979	1.031	67.7	74.6	81.1	72.8	75.8	79.6	81.1	77.7	77.8	77.8	80.9	83.3	72.2	86	78.5	75.5	1	High	High	High	High	High	High	High	High	High	High	High	High	High	High	High	High
FALSE	High	Master Protein	B7ZMZ7	Dip2c protein OS=Mus musculus GN=Dip2c PE=1 SV=1	0.16	-0.1	0.01	0.05	0.465643	0.741664	0.999959	0.949826	1.116	0.935	1.008	1.035	42.7	38	42.4	46.2	35.6	40.2	36.1	42.2	35.8	43.5	36.7	43.1	34.6	39	37.8	42.3	1	High	High	High	High	High	High	High	High	High	High	High	High	High	High	High	High
FALSE	High	Master Protein	Q6P3Y5	Zinc finger protein 280C OS=Mus musculus GN=Znf280c PE=1 SV=1	0.2	0.1	0.06	0.24	0.465669	0.840339	0.973475	0.275425	1.146	1.071	1.04	1.18	24.5	26	26.4	27.8	24.5	21.3	27.1	20.2	26.6	34.4	29.6	22.6	22.9	24	25.3	23.5	1	High	High	High	High	High	High	High	High	High	High	High	High	High	High	High	High
FALSE	High	Master Protein	Q6PDY2	2-aminoethanethiol dioxygenase OS=Mus musculus GN=Ado PE=1 SV=2	-0.03	0	-0.05	0.03	0.466345	0.952958	0.273365	0.789546	0.978	1.002	0.963	1.018	1683.5	1632.4	1724.5	1706.8	1773.4	1807.8	1675.5	1692.5	1768.3	1651	1718.9	1678.4	1709	1667.5	1647.4	1668.6	14	High	High	High	High	High	High	High	High	High	High	High	High	High	High	High	High
FALSE	High	Master Protein	Q8CBY8	Dynactin subunit 4 OS=Mus musculus GN=Dctn4 PE=1 SV=1	-0.02	0	0.02	-0.05	0.466938	0.99996	0.999975	0.470605	0.984	0.997	1.015	0.967	736.9	773.6	804.8	780.6	853.3	783.4	795.9	777.7	746.9	759	791	802.3	822.7	803.9	786.6	798.4	15	High	High	High	High	High	High	High	High	High	High	High	High	High	High	High	High
FALSE	High	Master Protein	Q99LB0	Deoxynucleotidyltransferase terminal-interacting protein 1 OS=Mus musculus GN=Dnttip1 PE=1 SV=1	-0.06	-0.06	-0.07	-0.06	0.466969	0.868399	0.820432	0.999085	0.958	0.959	0.954	0.962	38.1	54	56.5	56.6	57.4	57.6	57.7	60.7	51.6	51.4	54.4	60.9	54.7	42.9	64.1	55.4	3	High	High	High	High	High	High	High	High	High	High	High	High	High	High	High	High
FALSE	High	Master Protein	Q9CRC6	BLOC-1-related complex subunit 7 OS=Mus musculus GN=Borcs7 PE=1 SV=1	0.05	-0.06	0.01	-0.02	0.46725	0.323305	0.998572	0.999044	1.039	0.958	1.005	0.99	372.2	380.7	358.7	362.4	353.4	344.9	353.7	373.6	361.8	341.2	371.9	341.9	361.5	347.9	352.5	358.4	6	High	High	High	High	High	High	High	High	High	High	High	High	High	High	High	High
FALSE	High	Master Protein	Q3TXX3	Protrudin OS=Mus musculus GN=Zfyve27 PE=1 SV=2	-0.09	-0.01	-0.07	-0.04	0.467456	0.999991	0.679412	0.985617	0.937	0.993	0.953	0.975	149.1	160.8	164.1	150	175.2	171.5	156.1	160.3	155.3	146.3	170.5	153	169.8	147.6	161.9	154.4	4	High	High	High	High	High	High	High	High	High	High	High	High	High	High	High	High
FALSE	High	Master Protein	Q9EP82	tRNA (guanine-N(7)-)-methyltransferase non-catalytic subunit WDR4 OS=Mus musculus GN=Wdr4 PE=1 SV=2	-0.1	0.11	-0.09	0.1	0.467682	0.738736	0.662294	0.901037	0.93	1.082	0.939	1.072	98.8	99.3	96.4	97.6	100.6	98.7	118.7	110.7	109.6	102.9	117.4	88.3	93.1	99.3	98.8	109.3	3	High	High	High	High	High	High	High	High	High	High	High	High	High	High	High	High
FALSE	High	Master Protein	Q8CIA9	Hippocampus abundant transcript-like protein 1 OS=Mus musculus GN=Mfsd14b PE=2 SV=3	0.21	0.08	0.1	0.19	0.467703	0.988435	0.940686	0.608456	1.154	1.055	1.07	1.138	32.5	26.2	25.1	30.4	27.7	23.2	22.5	25.8	24.5	33.5	32.2	27.6	21.6	31.1	26.1	26.3	1	High	High	High	High	High	High	High	High	High	High	High	High	High	High	High	High
FALSE	High	Master Protein	Q80U44	Zinc finger FYVE domain-containing protein 16 OS=Mus musculus GN=Zfyve16 PE=1 SV=2	0.06	-0.03	0.02	0.01	0.46777	0.497945	0.968291	0.978075	1.043	0.977	1.012	1.006	159.2	161.2	162.1	170.1	150.5	160.8	145.3	159.8	164.6	138	158.8	157	152.1	147.9	165.2	162	5	High	High	High	High	High	High	High	High	High	High	High	High	High	High	High	High
FALSE	High	Master Protein	Q8C013	Trophoblast glycoprotein-like OS=Mus musculus GN=Tpbgl PE=1 SV=2	0.08	0.03	0.06	0.05	0.467937	0.977021	0.588262	0.925416	1.06	1.019	1.044	1.034	184.4	181.3	186.4	179.8	172.3	153.9	187.6	172.6	182.2	190.4	207.6	167.1	176.6	188.2	181.3	179	6	High	High	High	High	High	High	High	High	High	High	High	High	High	High	High	High
FALSE	High	Master Protein	Q8BX70	Vacuolar protein sorting-associated protein 13C OS=Mus musculus GN=Vps13c PE=1 SV=2	-0.03	-0.01	0.02	-0.06	0.468018	0.828749	0.4954	0.011723	0.98	0.995	1.015	0.96	2590.8	2690.2	2616	2678.3	2688.9	2721.6	2713.9	2653.5	2547.8	2624.4	2647.3	2641.7	2677.3	2816.6	2774.7	2711.3	58	High	High	High	High	High	High	High	High	High	High	High	High	High	High	High	High
FALSE	High	Master Protein	Q61614	Endothelin-1 receptor OS=Mus musculus GN=Ednra PE=2 SV=3	0.28	0.31	0.05	0.54	0.468789	0.991623	0.920799	0.66633	1.211	1.243	1.032	1.458	14.3	7.8	8	6.9	6.4	6.7	6.4	6.6	11	13.9	8.8	5.8	5.8	11.4	6.2	7.2	1	High	High	High	High	High	High	High	High	High	High	High	High	High	High	High	High
FALSE	High	Master Protein	A2ADY9	Protein DDI1 homolog 2 OS=Mus musculus GN=Ddi2 PE=1 SV=1	0.05	0.06	0.05	0.06	0.468872	0.388571	0.379907	0.478537	1.034	1.043	1.033	1.044	1034	954.8	988.2	973.6	942.8	993.5	917.7	955.3	1017.7	1027.6	1048.1	1017.8	953.6	955.4	1054.7	1005.3	11	High	High	High	High	High	High	High	High	High	High	High	High	High	High	High	High
FALSE	High	Master Protein	E9QKB1	Rho GTPase-activating protein 7 OS=Mus musculus GN=Dlc1 PE=1 SV=1	-0.18	0.03	0	-0.15	0.469009	0.9978	0.99994	0.539459	0.883	1.023	1.002	0.902	71.3	73.6	66.9	89.9	82.5	81.4	83.2	76.8	81.3	73.5	74.7	73.4	81.7	83.2	82.7	77.3	6	High	High	High	High	High	High	High	High	High	High	High	High	High	High	High	High
FALSE	High	Master Protein	E9Q1S3	Protein transport protein Sec23A OS=Mus musculus GN=Sec23a PE=1 SV=1	0.02	0.01	0.01	0.02	0.469286	0.709691	0.628976	0.547459	1.016	1.01	1.01	1.015	2417.1	2419.6	2404.9	2418.1	2320.7	2365.9	2393.8	2417.7	2418.9	2515.5	2462.8	2383.2	2377.5	2421.9	2444.6	2385.5	17	High	High	High	High	High	High	High	High	High	High	High	High	High	High	High	High
FALSE	High	Master Protein	H7BWY8	Pre-rRNA-processing protein TSR2 homolog OS=Mus musculus GN=Tsr2 PE=1 SV=1	0.48	-0.25	0.38	-0.15	0.469613	0.48413	0.680597	0.695855	1.395	0.842	1.306	0.899	43.1	49.5	52.4	35.6	52.6	30.9	34.8	31.4	27.6	43.3	41.3	36.6	47	37.2	46.2	40.4	1	High	High	High	High	High	High	High	High	High	High	High	High	High	High	High	High
FALSE	High	Master Protein	Q69ZS7	HBS1-like protein OS=Mus musculus GN=Hbs1l PE=1 SV=2	-0.04	-0.08	-0.02	-0.1	0.469637	0.996004	0.987635	0.527275	0.973	0.949	0.989	0.934	1118.7	1293.4	1361.9	1366	1356.7	1363	1372	1365.4	1284.1	1178	1235.6	1387.6	1351.5	1384.6	1302.2	1345.8	13	High	High	High	High	High	High	High	High	High	High	High	High	High	High	High	High
FALSE	High	Master Protein	J3QM82	MCG16947 OS=Mus musculus GN=Phlpp2 PE=1 SV=1	0.09	-0.03	0.1	-0.04	0.469762	0.997472	0.536402	0.999872	1.063	0.976	1.069	0.971	66.1	67.1	68	69.2	61.3	70	61.4	65.7	71.9	65.2	65.5	66.4	67.3	68.5	69.6	64	5	High	High	High	High	High	High	High	High	High	High	High	High	High	High	High	High
FALSE	High	Master Protein	Q8CIP4	MAP/microtubule affinity-regulating kinase 4 OS=Mus musculus GN=Mark4 PE=1 SV=1	0.06	0.04	0.01	0.09	0.470136	0.884354	0.9958	0.120645	1.044	1.027	1.005	1.067	666.2	567.7	616.8	583.7	576.2	607.7	569.6	573.3	607.8	644.6	625.4	605	584.9	575.6	570.8	579.5	14	High	High	High	High	High	High	High	High	High	High	High	High	High	High	High	High
FALSE	High	Master Protein	Q9WV54	Acid ceramidase OS=Mus musculus GN=Asah1 PE=1 SV=1	0.03	0.01	0.04	0	0.470246	0.998123	0.51634	0.993934	1.022	1.005	1.029	0.998	550.2	553.6	570	587.3	532.9	548.9	550.8	555.7	592.3	564.4	564.6	548.5	565.7	590	535.9	565.9	10	High	High	High	High	High	High	High	High	High	High	High	High	High	High	High	High
FALSE	High	Master Protein	F8WHP8	ATP synthase subunit f, mitochondrial OS=Mus musculus GN=Atp5j2 PE=1 SV=1	-0.05	0.01	0	-0.04	0.470341	0.999444	0.999897	0.570907	0.964	1.005	0.997	0.971	1610.1	1576.6	1550	1653.2	1591.2	1621.3	1684.8	1709.8	1691.8	1516.4	1609.5	1591.4	1648.2	1667.2	1631.9	1647.9	4	High	High	High	High	High	High	High	High	High	High	High	High	High	High	High	High
FALSE	High	Master Protein	A2A791	Zinc finger MYM-type protein 4 OS=Mus musculus GN=Zmym4 PE=1 SV=1	-0.14	-0.3	-0.07	-0.37	0.47035	0.263425	0.977987	0.044436	0.908	0.81	0.949	0.775	153.1	193.6	208.4	186.9	219.5	180.4	221.9	200.1	154	152.5	154.3	184.8	212.1	209.2	189.2	187.3	4	High	High	High	High	High	High	High	High	High	High	High	High	High	High	High	High
FALSE	High	Master Protein	Q9Z1A9	TBC1 domain family member 8 OS=Mus musculus GN=Tbc1d8 PE=1 SV=2	0.09	0.02	0.03	0.08	0.470538	0.891321	0.874464	0.493268	1.064	1.015	1.02	1.059	241.6	264.1	263.3	261.9	246.5	246.9	252.2	243.9	247.1	264.8	268.3	270.5	250.2	267.8	239.3	253.2	13	High	High	High	High	High	High	High	High	High	High	High	High	High	High	High	High
FALSE	High	Master Protein	A2AH25	Rho GTPase-activating protein 1 OS=Mus musculus GN=Arhgap1 PE=1 SV=1	-0.03	-0.03	0.02	-0.08	0.470945	0.798287	0.863768	0.0345099	0.979	0.98	1.016	0.945	2559.3	2731.4	2735.1	2623.4	2709.6	2634.7	2854.3	2760.6	2525.2	2628.1	2620.6	2688.7	2771.7	2784.5	2813.7	2749.4	21	High	High	High	High	High	High	High	High	High	High	High	High	High	High	High	High
FALSE	High	Master Protein	Q91VM5	RNA binding motif protein, X-linked-like-1 OS=Mus musculus GN=Rbmxl1 PE=1 SV=1	0.05	0.04	0.05	0.04	0.471052	0.872951	0.753578	0.609232	1.037	1.026	1.036	1.027	12569.1	11821.9	11906.4	11347.9	11661.2	11445	11296.9	11429.7	12008.5	12149.6	12194.5	12190.3	12153.7	10933.1	12426.5	11558.1	8	High	High	High	High	High	High	High	High	High	High	High	High	High	High	High	High
FALSE	High	Master Protein	P18608	Non-histone chromosomal protein HMG-14 OS=Mus musculus GN=Hmgn1 PE=1 SV=2	0.11	0	0.07	0.03	0.471123	1	0.472304	1	1.077	0.999	1.051	1.023	596.9	582.9	671.6	640.6	571.1	576.6	571.5	610.3	578.8	592.2	643.9	677.8	594.3	595.3	691.1	612.1	2	High	High	High	High	High	High	High	High	High	High	High	High	High	High	High	High
FALSE	High	Master Protein	Q5SVJ1	Calcium/calmodulin-dependent protein kinase type II subunit beta OS=Mus musculus GN=Camk2b PE=1 SV=1	-0.3	0.5	0.15	0.04	0.471149	0.129872	0.733203	0.99923	0.811	1.414	1.112	1.031	12.5	12.8	11.2	17.4	14.4	15.8	16.3	15.5	17.4	13.5	18.3	19	19.6	16.3	14.6	18.5	2	High	High	High	High	High	High	High	High	High	High	High	High	High	High	High	High
FALSE	High	Master Protein	O88342	WD repeat-containing protein 1 OS=Mus musculus GN=Wdr1 PE=1 SV=3	0.03	-0.01	-0.01	0.03	0.471736	0.999729	0.777247	0.104323	1.021	0.996	0.994	1.024	9856.4	9545.5	9792.7	9786.8	9453.8	9388.8	9815.6	9720.7	9639.8	9867.5	9810.3	9699.2	9358.5	9583.8	9493.2	9555.6	26	High	High	High	High	High	High	High	High	High	High	High	High	High	High	High	High
FALSE	High	Master Protein	Q8CA44	ATP synthase subunit s-like protein OS=Mus musculus GN=Atp5sl PE=1 SV=1	0.05	-0.05	0.14	-0.15	0.471792	0.676609	0.161608	0.276083	1.032	0.964	1.102	0.903	52.9	52.4	55.5	62.5	53.7	49.3	53.6	51.5	49.8	58	54.8	49.4	54	56.9	58.8	61.4	2	High	High	High	High	High	High	High	High	High	High	High	High	High	High	High	High
FALSE	Low	Master Protein	Q8R1R3	StAR-related lipid transfer protein 7, mitochondrial OS=Mus musculus GN=Stard7 PE=1 SV=2	0.07	0.18	0.01	0.25	0.472441	0.945491	0.990669	0.345076	1.051	1.134	1.004	1.187	130.3	94.7	97.5	95.2	96.9	98.7	79.8	86.8	107.3	133.4	111.3	87.9	86	101.2	91.2	93	1	High	High	High	High	High	High	High	High	High	High	High	High	High	High	High	High
FALSE	High	Master Protein	Q9D1X9	Transmembrane protein 50B OS=Mus musculus GN=Tmem50b PE=1 SV=1	-0.28	-0.02	-0.01	-0.29	0.472763	0.867417	0.998448	0.208795	0.826	0.983	0.99	0.821	45.9	46.8	69	52.2	62.6	65.2	57.2	54.9	44.7	46	51.3	56.4	63.4	57.1	61.4	54.6	2	High	High	High	High	High	High	High	High	High	High	High	High	High	High	High	High
FALSE	High	Master Protein	Q80YD1	ATP-dependent RNA helicase SUPV3L1, mitochondrial OS=Mus musculus GN=Supv3l1 PE=1 SV=1	-0.07	0.08	0.01	-0.01	0.472791	0.653071	0.999235	0.99749	0.951	1.056	1.009	0.996	791.8	810.3	822.8	904	846.5	871.3	837.7	898.5	834.4	866	859.3	865.9	861.5	871.2	834.3	875.2	17	High	High	High	High	High	High	High	High	High	High	High	High	High	High	High	High
FALSE	High	Master Protein	Q9Z1Z2	Serine-threonine kinase receptor-associated protein OS=Mus musculus GN=Strap PE=1 SV=2	0.01	0.04	-0.01	0.06	0.472801	0.113706	0.989438	0.00510313	1.007	1.026	0.991	1.043	1847.4	1859.8	1822.6	1882.2	1837.7	1775.7	1850.9	1844.3	1908	1916.2	1895.8	1868.2	1834.2	1804.8	1825.9	1821.7	18	High	High	High	High	High	High	High	High	High	High	High	High	High	High	High	High
FALSE	High	Master Protein	P61807	Stannin OS=Mus musculus GN=Snn PE=1 SV=1	0.17	-0.02	0	0.15	0.473131	0.864585	0.988943	0.976879	1.123	0.985	0.999	1.107	39.2	26.2	31	28	26.6	31	23.3	25.9	30.1	28.3	26	29.7	34.7	23.6	26	26.4	1	High	High	High	High	High	High	High	High	High	High	High	High	High	High	High	High
FALSE	High	Master Protein	Q9Z268	RasGAP-activating-like protein 1 OS=Mus musculus GN=Rasal1 PE=1 SV=2	0.04	-0.02	0.01	0.01	0.473173	0.994153	0.920022	0.927921	1.027	0.987	1.006	1.007	3967.5	3755.3	3752.3	3600.6	3661.8	3648.9	3672.2	3626.4	3774.3	3954.1	3637.9	3631.3	3781.8	3672.2	3663.7	3684.8	29	High	High	High	High	High	High	High	High	High	High	High	High	High	High	High	High
FALSE	High	Master Protein	A2RSX9	Arfip1 protein OS=Mus musculus GN=Arfip1 PE=1 SV=1	0.09	0.1	0.08	0.1	0.473496	0.992859	0.893381	0.723209	1.064	1.069	1.058	1.074	475.3	356.6	325.1	300.9	320.9	304.2	322.3	319.3	374.3	427.4	353.7	320.8	317.3	340.6	337	349.7	8	High	High	High	High	High	High	High	High	High	High	High	High	High	High	High	High
FALSE	High	Master Protein	Q3TWF6	WD repeat-containing protein 70 OS=Mus musculus GN=Wdr70 PE=1 SV=1	-0.12	0	-0.01	-0.1	0.474154	0.971681	0.931892	0.565216	0.922	1.003	0.992	0.932	43	44.2	42.5	48.8	49.7	45	44.7	49.7	42.9	42.8	44.9	44.6	48.8	47.8	46.1	42.2	3	High	High	High	High	High	High	High	High	High	High	High	High	High	High	High	High
FALSE	High	Master Protein	Q9CQI9	Mediator of RNA polymerase II transcription subunit 30 OS=Mus musculus GN=Med30 PE=1 SV=1	-0.14	0.03	0.11	-0.22	0.474297	0.999227	0.778189	0.149681	0.909	1.023	1.08	0.861	70.7	73.6	96.4	100	99.4	93.6	91.7	89.4	83.5	77.3	90.6	88.9	101.5	98.7	101.4	98.2	3	High	High	High	High	High	High	High	High	High	High	High	High	High	High	High	High
FALSE	Medium	Master Protein	P49650	P2Y purinoceptor 1 OS=Mus musculus GN=P2ry1 PE=2 SV=1	-0.39	0.2	-0.33	0.15	0.474995	0.916596	0.476245	0.91738	0.764	1.152	0.796	1.106	8.1	8	12.7	10.1	10.9	11.2	12.6	12.8	8.8	12.6	9.1	12	10.9	8.2	7	13.3	1	High	High	High	High	High	High	High	High	High	High	High	High	High	High	High	High
FALSE	High	Master Protein	Q3UH99	Protein shisa-6 homolog OS=Mus musculus GN=Shisa6 PE=1 SV=1	-0.06	-0.15	-0.05	-0.16	0.474999	0.933191	0.932759	0.475772	0.959	0.9	0.963	0.896	111	135.6	135.5	128.7	131.6	137.5	159.1	137.9	116.8	110.6	120.8	142.7	129.9	156.5	122.4	135.4	5	High	High	High	High	High	High	High	High	High	High	High	High	High	High	High	High
FALSE	High	Master Protein	Q99J95	Cyclin-dependent kinase 9 OS=Mus musculus GN=Cdk9 PE=1 SV=1	0.07	-0.02	-0.03	0.07	0.475106	0.992344	0.752303	0.175558	1.05	0.983	0.981	1.052	291.9	275.5	286.7	293.8	267.4	269.6	281.5	286.2	284.9	283.8	297.6	273.5	280.3	255.8	260.8	279.9	5	High	High	High	High	High	High	High	High	High	High	High	High	High	High	High	High
FALSE	High	Master Protein	Q8BJL0	SWI/SNF-related matrix-associated actin-dependent regulator of chromatin subfamily A-like protein 1 OS=Mus musculus GN=Smarcal1 PE=1 SV=1	0.07	-0.03	0.07	-0.02	0.475828	0.882111	0.480596	0.885646	1.051	0.982	1.049	0.984	222.5	228.7	232.3	239.8	234.2	224.4	214.3	212	224.1	228.6	216.4	235	245.7	217.8	229.5	230.7	9	High	High	High	High	High	High	High	High	High	High	High	High	High	High	High	High
FALSE	High	Master Protein	Q3UWE6	MCG14935, isoform CRA_a OS=Mus musculus GN=Wdr20 PE=1 SV=1	-0.13	0.1	0.04	-0.07	0.47588	0.752332	0.979263	0.819153	0.913	1.075	1.026	0.956	255.9	252	272.4	300.6	272.6	292	286.4	306.6	307.8	270	257.5	298	307	289.3	278.1	304.5	13	High	High	High	High	High	High	High	High	High	High	High	High	High	High	High	High
FALSE	High	Master Protein	Q9CWL8	Beta-catenin-like protein 1 OS=Mus musculus GN=Ctnnbl1 PE=1 SV=1	0.09	-0.05	0.03	0.01	0.475965	0.813775	0.982954	0.994942	1.066	0.969	1.023	1.01	353.9	304	269.9	254.4	269.3	268.2	295.4	236.3	259.8	294	280.7	274.5	278.6	262.2	271.1	279.4	8	High	High	High	High	High	High	High	High	High	High	High	High	High	High	High	High
FALSE	High	Master Protein	O09044	Synaptosomal-associated protein 23 OS=Mus musculus GN=Snap23 PE=1 SV=1	-0.15	0.13	-0.18	0.16	0.476451	0.473033	0.194601	0.192749	0.899	1.094	0.88	1.117	169.5	191.2	214.2	200.4	213.5	234.3	187.9	222.3	225.1	193.5	203.8	235.8	188.7	158.6	199.3	194.6	8	High	High	High	High	High	High	High	High	High	High	High	High	High	High	High	High
FALSE	High	Master Protein	Q3UYG8	O-acetyl-ADP-ribose deacetylase MACROD2 OS=Mus musculus GN=Macrod2 PE=1 SV=1	0.06	0.04	0.04	0.06	0.476577	0.925534	0.794743	0.651839	1.044	1.027	1.027	1.044	514.4	497.3	461.7	475.5	435.9	453.5	480.5	478	524.6	536.3	458.8	475.1	469.7	477.3	482.1	479.4	11	High	High	High	High	High	High	High	High	High	High	High	High	High	High	High	High
[truncated: 8,316 more rows]
[truncated: 4 more columns]
