# Supplementary material for: Prenatal Opioid Exposure Impairs Endocannabinoid and Glutamate Transmission in the Dorsal Striatum
Source: eNeuro. 2022 Apr 19;9(2):ENEURO.0119-22.2022. doi: 10.1523/ENEURO.0119-22.2022 (PMC9034757; doi:10.1523/ENEURO.0119-22.2022)
Supplement: Figure 1-2 — Global proteome DMS. This file contains the full proteomics results for males and females in the DMS. Download Figure 1-2, XLS file. [file enu-eN-NWR-0119-22-s02.xls]

## Sheet: Proteins
Checked	Protein FDR Confidence: Combined	Master	Accession	Description	Abundance Ratio (log2): (Female, PME) / (Female, PSE)	Abundance Ratio (log2): (Male, PME) / (Female, PME)	Abundance Ratio (log2): (Male, PSE) / (Female, PSE)	Abundance Ratio (log2): (Male, PME) / (Male, PSE)	Abundance Ratio P-Value: (Female, PME) / (Female, PSE)	Abundance Ratio P-Value: (Male, PME) / (Female, PME)	Abundance Ratio P-Value: (Male, PSE) / (Female, PSE)	Abundance Ratio P-Value: (Male, PME) / (Male, PSE)	Abundance Ratio: (Female, PME) / (Female, PSE)	Abundance Ratio: (Male, PME) / (Female, PME)	Abundance Ratio: (Male, PSE) / (Female, PSE)	Abundance Ratio: (Male, PME) / (Male, PSE)	Abundances (Normalized): F1: 127N, Sample, Female, PME	Abundances (Normalized): F1: 128C, Sample, Female, PME	Abundances (Normalized): F1: 130N, Sample, Female, PME	Abundances (Normalized): F1: 133N, Sample, Female, PME	Abundances (Normalized): F1: 129N, Sample, Female, PSE	Abundances (Normalized): F1: 129C, Sample, Female, PSE	Abundances (Normalized): F1: 132N, Sample, Female, PSE	Abundances (Normalized): F1: 134N, Sample, Female, PSE	Abundances (Normalized): F1: 126, Sample, Male, PME	Abundances (Normalized): F1: 127C, Sample, Male, PME	Abundances (Normalized): F1: 128N, Sample, Male, PME	Abundances (Normalized): F1: 132C, Sample, Male, PME	Abundances (Normalized): F1: 130C, Sample, Male, PSE	Abundances (Normalized): F1: 131N, Sample, Male, PSE	Abundances (Normalized): F1: 131C, Sample, Male, PSE	Abundances (Normalized): F1: 133C, Sample, Male, PSE	# Unique Peptides	Found in Sample: [S2] F1: 127N, Sample, Female, PME	Found in Sample: [S5] F1: 128C, Sample, Female, PME	Found in Sample: [S8] F1: 130N, Sample, Female, PME	Found in Sample: [S14] F1: 133N, Sample, Female, PME	Found in Sample: [S6] F1: 129N, Sample, Female, PSE	Found in Sample: [S7] F1: 129C, Sample, Female, PSE	Found in Sample: [S12] F1: 132N, Sample, Female, PSE	Found in Sample: [S16] F1: 134N, Sample, Female, PSE	Found in Sample: [S1] F1: 126, Sample, Male, PME	Found in Sample: [S3] F1: 127C, Sample, Male, PME	Found in Sample: [S4] F1: 128N, Sample, Male, PME	Found in Sample: [S13] F1: 132C, Sample, Male, PME	Found in Sample: [S9] F1: 130C, Sample, Male, PSE	Found in Sample: [S10] F1: 131N, Sample, Male, PSE	Found in Sample: [S11] F1: 131C, Sample, Male, PSE	Found in Sample: [S15] F1: 133C, Sample, Male, PSE
FALSE	High	Master Protein	A2BDX3	Adenylyltransferase and sulfurtransferase MOCS3 OS=Mus musculus GN=Mocs3 PE=1 SV=1	-0.09	0.02	-0.01	-0.06	0.00059301	0.708715	0.831239	0.0149169	0.937	1.017	0.992	0.96	1086.6	1131.2	1144.2	1105.2	1220.8	1208.5	1177.1	1171.9	1141	1137.2	1110.2	1136.6	1185	1182.4	1192.6	1169.2	21	High	High	High	High	High	High	High	High	High	High	High	High	High	High	High	High
FALSE	High	Master Protein	Q6P1H4	Exostoses (Multiple)-like 3 OS=Mus musculus GN=Extl3 PE=1 SV=1	-0.58	0.47	-0.21	0.09	0.00602569	0.0206829	0.512318	0.890874	0.668	1.382	0.866	1.066	17	12	12	16.5	17.8	24.6	22.2	20	17.4	22.7	18.5	20.4	19.2	18	18.5	17.8	3	High	High	High	High	High	High	High	High	High	High	High	High	High	High	High	High
FALSE	High	Master Protein	Q8BYY4	Tetratricopeptide repeat protein 39B OS=Mus musculus GN=Ttc39b PE=1 SV=1	-0.13	0.12	-0.06	0.05	0.00731477	0.044897	0.420635	0.94505	0.911	1.087	0.957	1.034	1021.9	1107.6	1084.2	1064.3	1215.7	1244.9	1133.7	1143.8	1169.9	1165.2	1172.5	1106.6	1145.5	1112.5	1185.3	1108.3	16	High	High	High	High	High	High	High	High	High	High	High	High	High	High	High	High
FALSE	High	Master Protein	Q9Z266	SNARE-associated protein Snapin OS=Mus musculus GN=Snapin PE=1 SV=1	-0.1	0.02	-0.05	-0.02	0.00736475	0.660608	0.387671	0.608608	0.934	1.017	0.965	0.984	520.9	564.5	547.9	534.4	576	592.6	582.9	569.4	549.8	542.1	551.3	566.8	555.9	582.4	560.6	558.3	8	High	High	High	High	High	High	High	High	High	High	High	High	High	High	High	High
FALSE	High	Master Protein	Q8BN59	La-related protein 6 OS=Mus musculus GN=Larp6 PE=1 SV=1	-0.1	0.11	-0.01	0.03	0.00743907	0.00592539	0.827707	0.759953	0.936	1.078	0.991	1.018	605.4	583.4	641.7	614	652.7	669.2	648.4	649.9	639.4	661.4	653.4	672.1	639.6	651.9	637.1	653.3	18	High	High	High	High	High	High	High	High	High	High	High	High	High	High	High	High
FALSE	High	Master Protein	Q3UU43	MCG16489, isoform CRA_a OS=Mus musculus GN=Chpf2 PE=1 SV=1	0.55	0	0.66	-0.12	0.00779048	0.999999	0.00233212	0.897715	1.466	0.997	1.583	0.923	9	9.9	9.3	8.3	7.5	3.9	7.2	5.5	9.6	9.4	8.7	8.9	10.3	10.1	9.4	9.7	1	High	High	High	High	High	High	High	High	High	High	High	High	High	High	High	High
FALSE	High	Master Protein	G3UX19	Cyclic AMP-dependent transcription factor ATF-6 beta OS=Mus musculus GN=Atf6b PE=1 SV=2	0.31	-0.22	0.25	-0.17	0.00874608	0.0431717	0.0199271	0.0963313	1.238	0.86	1.193	0.892	26.4	29.2	31.6	32.2	23.6	25.5	22.9	26.4	26.8	23.8	26.7	25.5	30.7	30	27.2	28.5	1	High	High	High	High	High	High	High	High	High	High	High	High	High	High	High	High
FALSE	High	Master Protein	F7BC60	Mitochondrial fission factor (Fragment) OS=Mus musculus GN=Mff PE=1 SV=1	0.3	-0.03	0.25	0.02	0.0116086	0.960795	0.0647401	0.957402	1.229	0.981	1.188	1.015	41.5	38.8	39.6	37.9	32	31.8	36.7	28.1	36.6	40.1	37.6	39.4	40.9	33.2	36.2	39.7	1	High	High	High	High	High	High	High	High	High	High	High	High	High	High	High	High
FALSE	High	Master Protein	Q5U4C9	Dual specificity tyrosine-phosphorylation-regulated kinase 2 OS=Mus musculus GN=Dyrk2 PE=2 SV=1	0.8	-0.48	0.47	-0.15	0.013049	0.0459834	0.347733	0.742945	1.744	0.717	1.383	0.904	17.6	16	17.3	16.8	9.6	16.2	9.9	9	12.9	14	9.4	11.6	12.6	14.4	14.4	12	2	High	High	High	High	High	High	High	High	High	High	High	High	High	High	High	High
FALSE	High	Master Protein	Q61548	Clathrin coat assembly protein AP180 OS=Mus musculus GN=Snap91 PE=1 SV=1	0.06	-0.1	-0.02	-0.02	0.01393	0.00028756	0.393632	0.889109	1.042	0.931	0.983	0.988	13961.2	13795.1	14243.5	14176.8	13510.8	13481.1	13536.1	13297.1	12813.2	13247.9	12961.6	13364.4	12832.2	13451	13313	13225.8	31	High	High	High	High	High	High	High	High	High	High	High	High	High	High	High	High
FALSE	High	Master Protein	Q8R3I2	Lysophospholipid acyltransferase 2 OS=Mus musculus GN=Mboat2 PE=1 SV=1	-0.12	-0.01	-0.1	-0.04	0.0161608	0.968761	0.0417294	0.757566	0.917	0.992	0.936	0.972	278.9	295.1	295.1	309.3	325.1	333.7	318.3	308.8	295.5	284	295.6	289.8	295.7	307.8	306.7	283.6	8	High	High	High	High	High	High	High	High	High	High	High	High	High	High	High	High
FALSE	High	Master Protein	P25444	40S ribosomal protein S2 OS=Mus musculus GN=Rps2 PE=1 SV=3	0.06	-0.08	-0.01	-0.01	0.0172004	0.00863908	0.893948	0.989258	1.044	0.947	0.992	0.996	8940.1	9145.7	9354.2	8939.9	8737.3	8590	8505.7	8872.8	8505.7	8586.1	8546.5	8888.8	8525.4	8706	8671.6	8481.1	19	High	High	High	High	High	High	High	High	High	High	High	High	High	High	High	High
FALSE	High	Master Protein	Q80WY3	Nanos homolog 1 OS=Mus musculus GN=Nanos1 PE=2 SV=2	0.48	-0.35	-0.02	0.15	0.018607	0.101052	0.99166	0.895826	1.391	0.784	0.984	1.108	20.3	17.2	16.8	19.2	14.4	13.2	12.9	11.1	13.9	11.5	17.4	14.7	11.5	14.4	16.3	11.3	4	High	High	High	High	High	High	High	High	High	High	High	High	High	High	High	High
FALSE	High	Master Protein	Q9D113	DNL-type zinc finger protein OS=Mus musculus GN=Dnlz PE=1 SV=1	0.32	-0.04	0.22	0.06	0.0202064	0.948615	0.0856317	0.990198	1.246	0.974	1.162	1.043	35.2	34.3	37.4	30.9	22.5	28.3	27.5	29.2	32.4	36.7	28.4	35.3	32.8	32	36.1	28.9	1	High	High	High	High	High	High	High	High	High	High	High	High	High	High	High	High
FALSE	High	Master Protein	Q99K30	Epidermal growth factor receptor kinase substrate 8-like protein 2 OS=Mus musculus GN=Eps8l2 PE=1 SV=1	-0.37	-0.05	-0.28	-0.14	0.0213317	0.998567	0.129937	0.80458	0.772	0.964	0.822	0.906	331.9	360.4	346.3	365	454.6	491.3	380.6	460.6	414.9	341.8	327.8	339.4	364.3	330.7	387.9	432.7	11	High	High	High	High	High	High	High	High	High	High	High	High	High	High	High	High
FALSE	High	Master Protein	Q60575	Kinesin-like protein KIF1B OS=Mus musculus GN=Kif1b PE=1 SV=2	-0.06	0	-0.03	-0.02	0.0214874	0.972535	0.311144	0.635447	0.962	0.999	0.976	0.985	1143.5	1220.6	1189.4	1197.4	1232.6	1287.9	1248.1	1223.5	1176.3	1202.2	1182	1218.8	1213.9	1207.2	1235.2	1206.1	26	High	High	High	High	High	High	High	High	High	High	High	High	High	High	High	High
FALSE	High	Master Protein	Q9CRB2	H/ACA ribonucleoprotein complex subunit 2 OS=Mus musculus GN=Nhp2 PE=1 SV=1	0.21	-0.12	0.16	-0.07	0.0225493	0.506381	0.0335252	0.637043	1.158	0.921	1.121	0.951	215.3	219.8	194.9	214	181.6	169.4	189.3	204.1	195.6	199.7	194.2	210.6	205.5	210.1	204.3	216.5	4	High	High	High	High	High	High	High	High	High	High	High	High	High	High	High	High
FALSE	High	Master Protein	P03911	NADH-ubiquinone oxidoreductase chain 4 OS=Mus musculus GN=Mtnd4 PE=1 SV=1	0.07	-0.01	0	0.06	0.0225556	0.950572	0.631917	0.371771	1.051	0.992	1.002	1.041	1168.2	1121.5	1104.6	1067.3	1055.9	1020.9	1062.2	1063	1118	1091.3	1106.6	1102.7	1064.7	1110.7	1058.3	1057.9	8	High	High	High	High	High	High	High	High	High	High	High	High	High	High	High	High
FALSE	High	Master Protein	Q91Z78	BCL2/adenovirus E1B 19 kDa protein-interacting protein 3-like OS=Mus musculus GN=Bnip3l PE=1 SV=1	-0.48	0.01	-0.31	-0.16	0.0239184	0.981908	0.161094	0.469089	0.719	1.007	0.808	0.897	13	20.2	15.1	16	21.9	22.8	21.4	18.5	16.3	16.9	13.5	15.1	16.2	18.7	17	17.9	1	High	High	High	High	High	High	High	High	High	High	High	High	High	High	High	High
FALSE	High	Master Protein	Q61371	Intraflagellar transport protein 88 homolog OS=Mus musculus GN=Ift88 PE=1 SV=2	-0.19	0.13	0	-0.05	0.0248628	0.127947	0.988447	0.915807	0.88	1.091	0.997	0.963	74.7	75.1	68.2	65.6	85.8	81.9	76.5	80.4	79.5	76.4	73.6	82.9	80.3	85.1	81.5	73.8	5	High	High	High	High	High	High	High	High	High	High	High	High	High	High	High	High
FALSE	High	Master Protein	Q76K27	Beta-galactoside alpha-2,6-sialyltransferase 2 OS=Mus musculus GN=St6gal2 PE=2 SV=2	-0.22	0.07	-0.24	0.1	0.0255439	0.554259	0.0645438	0.848436	0.861	1.053	0.846	1.071	37.3	42.9	45.2	43.4	49.9	52.6	46.3	50.5	43.6	47.4	41.7	47.7	48.1	41.8	40.4	43.1	1	High	High	High	High	High	High	High	High	High	High	High	High	High	High	High	High
FALSE	High	Master Protein	Q9WU79	Proline dehydrogenase 1, mitochondrial OS=Mus musculus GN=Prodh PE=1 SV=2	-0.08	-0.01	-0.03	-0.05	0.0258896	0.69826	0.431622	0.0586186	0.948	0.995	0.977	0.966	2127.6	2071.9	2039.8	2039.7	2165.7	2172.5	2182.6	2124.2	2064.8	2028.4	1980.3	2089.2	2158.2	2076.4	2109.3	2128	29	High	High	High	High	High	High	High	High	High	High	High	High	High	High	High	High
FALSE	High	Master Protein	P59997	Lysine-specific demethylase 2A OS=Mus musculus GN=Kdm2a PE=1 SV=2	0.24	-0.08	0.21	-0.05	0.0265811	0.527807	0.0258456	0.518734	1.181	0.949	1.157	0.968	76.8	79	80.4	79.1	67.9	60.8	77.2	66.1	73.4	79.1	76.6	67.3	77.3	83.5	77.5	77.2	6	High	High	High	High	High	High	High	High	High	High	High	High	High	High	High	High
FALSE	High	Master Protein	B1AYL1	Sodium channel protein OS=Mus musculus GN=Scn7a PE=1 SV=1	-0.33	-0.19	-0.12	-0.39	0.0267235	0.286129	0.416089	0.016251	0.796	0.878	0.919	0.761	62.7	72.9	65.6	81.4	87.1	86.7	98.7	79.4	57.5	64.2	57.4	69.8	83.5	72.6	76.3	83.7	3	High	High	High	High	High	High	High	High	High	High	High	High	High	High	High	High
FALSE	High	Master Protein	E9Q456	Tropomyosin alpha-1 chain OS=Mus musculus GN=Tpm1 PE=1 SV=1	-0.23	0.23	-0.14	0.14	0.0288094	0.0218444	0.363664	0.293952	0.853	1.175	0.907	1.105	63.6	62	64.3	61.6	69.1	73.5	77.8	73.7	84	72.1	75.5	65.7	68.7	64.9	74.3	63.7	2	High	High	High	High	High	High	High	High	High	High	High	High	High	High	High	High
FALSE	High	Master Protein	Q3TGY1	Serine/Arginine-related protein 53 OS=Mus musculus GN=Rsrc1 PE=1 SV=1	0.27	0.17	0.35	0.09	0.0290536	0.74018	0.0190408	0.861652	1.206	1.129	1.277	1.066	42.6	39.3	39.2	41.8	33.5	33.8	29	34.3	46.9	49.1	44.8	35.2	42.7	43.5	36.5	43.2	3	High	High	High	High	High	High	High	High	High	High	High	High	High	High	High	High
FALSE	High	Master Protein	G3UWX9	SMT3 suppressor of mif two 3 homolog 3 (Yeast), isoform CRA_b OS=Mus musculus GN=Sumo3 PE=1 SV=1	0.17	-0.12	0	0.05	0.0292292	0.216374	0.985962	0.44416	1.125	0.92	1.003	1.032	1101.9	1153.2	1149.7	1185.9	1073.8	969.8	974.8	1121.9	1042.4	1063.9	1054.7	1135.9	1024.5	1028.3	988.8	1046.8	3	High	High	High	High	High	High	High	High	High	High	High	High	High	High	High	High
FALSE	High	Master Protein	Q63871	DNA-directed RNA polymerases I, II, and III subunit RPABC4 OS=Mus musculus GN=Polr2k PE=3 SV=2	0.22	-0.14	0.14	-0.06	0.029345	0.43465	0.11731	0.875383	1.165	0.909	1.102	0.961	113.1	123.8	125.2	134.5	102.7	104.4	109.4	110.1	107.6	119.1	106.5	129.7	116.5	115.1	127.3	119.1	2	High	High	High	High	High	High	High	High	High	High	High	High	High	High	High	High
FALSE	Low	Master Protein	Q8BXQ8	Protein FAM53C OS=Mus musculus GN=Fam53c PE=1 SV=1	-0.19	-0.02	-0.11	-0.09	0.0297905	0.979317	0.274269	0.345037	0.874	0.99	0.924	0.937	72.4	78.2	81.2	69.7	84.2	88	77.5	88.9	76.4	74.7	71.5	74.3	79.8	76.1	80.8	79.2	1	High	High	High	High	High	High	High	High	High	High	High	High	High	High	High	High
FALSE	High	Master Protein	Q61165	Sodium/hydrogen exchanger 1 OS=Mus musculus GN=Slc9a1 PE=1 SV=1	-0.06	0.06	0.03	-0.03	0.0302293	0.0105329	0.779134	0.984819	0.962	1.039	1.019	0.982	1725	1734.8	1784	1781.1	1813	1839.6	1821.4	1831.3	1814.3	1823.2	1829.7	1892.2	1871.7	1848.9	1792.3	1877.7	16	High	High	High	High	High	High	High	High	High	High	High	High	High	High	High	High
FALSE	High	Master Protein	Q7JJ13	Bromodomain-containing protein 2 OS=Mus musculus GN=Brd2 PE=1 SV=1	0.15	-0.05	0.17	-0.07	0.031027	0.449573	0.0720962	0.727645	1.107	0.966	1.123	0.951	207.3	220.5	206	203.1	181.2	185.8	203.7	187.5	193.9	199.3	199.7	205.4	215	212.7	190.5	206.7	5	High	High	High	High	High	High	High	High	High	High	High	High	High	High	High	High
FALSE	High	Master Protein	Q8JZM7	Parafibromin OS=Mus musculus GN=Cdc73 PE=1 SV=1	-0.06	0.05	0.04	-0.05	0.033103	0.126785	0.655993	0.255375	0.961	1.035	1.026	0.969	542	581.7	567.8	578.9	604	589.7	586.4	618.6	603.9	575.7	590.3	596.1	613.9	611.1	624.3	597.9	20	High	High	High	High	High	High	High	High	High	High	High	High	High	High	High	High
FALSE	High	Master Protein	Q9ESN6	Tripartite motif-containing protein 2 OS=Mus musculus GN=Trim2 PE=1 SV=1	-0.02	0.03	-0.01	0.01	0.0338429	0.0703886	0.757114	0.940038	0.983	1.019	0.995	1.008	5777.6	5824.7	5828	5839.7	5963.8	6047.2	5888.5	5885.3	5925.3	5983.4	5954	5852.6	5983.3	5849.9	5874.6	5915.7	38	High	High	High	High	High	High	High	High	High	High	High	High	High	High	High	High
FALSE	High	Master Protein	D3Z6X5	Nectin-3 OS=Mus musculus GN=Nectin3 PE=4 SV=1	-0.54	0.5	0.04	-0.08	0.0349835	0.0792951	0.999929	0.949337	0.69	1.411	1.031	0.944	6.6	9.6	7.5	7.2	13.4	12.6	9	8.7	8.9	10.1	10.7	11.2	11	10	11.1	10.9	1	High	High	High	High	High	High	High	High	High	High	High	High	High	High	High	High
FALSE	High	Master Protein	Q3UXZ9	Lysine-specific demethylase 5A OS=Mus musculus GN=Kdm5a PE=1 SV=2	-0.31	0.26	0.1	-0.15	0.0379395	0.0527862	0.67675	0.56585	0.809	1.195	1.075	0.899	146.9	146.1	148.2	165.9	177.9	187.1	162	209.9	210.6	164.9	177.5	175.1	184.2	200.4	191.8	210.7	4	High	High	High	High	High	High	High	High	High	High	High	High	High	High	High	High
FALSE	High	Master Protein	Q9JLY7	Dual specificity protein phosphatase 14 OS=Mus musculus GN=Dusp14 PE=2 SV=2	-0.22	0.12	-0.1	0	0.0388166	0.287589	0.74826	0.995447	0.859	1.083	0.931	1	105.6	107.5	108.3	104.4	126	122	130.5	105	116.7	120	114.1	108.3	117.6	113.2	120.9	111.6	5	High	High	High	High	High	High	High	High	High	High	High	High	High	High	High	High
FALSE	High	Master Protein	E9Q238	Protein Kank1 OS=Mus musculus GN=Kank1 PE=1 SV=1	-0.22	0.07	-0.05	-0.1	0.0391124	0.837125	0.952504	0.339611	0.857	1.053	0.966	0.934	96.4	99.9	92.9	95.4	112.8	118.3	111.1	97.8	106.4	96.2	90.7	106	102.9	108.1	108.2	110.2	7	High	High	High	High	High	High	High	High	High	High	High	High	High	High	High	High
FALSE	High	Master Protein	Q8BG73	SH3 domain-binding glutamic acid-rich-like protein 2 OS=Mus musculus GN=Sh3bgrl2 PE=1 SV=1	-0.05	-0.03	-0.01	-0.07	0.0412193	0.653861	0.97048	0.0114094	0.963	0.982	0.994	0.951	1744.7	1754	1720.6	1742.2	1771.2	1863.4	1828.3	1793	1749.5	1703.5	1681.6	1718.9	1858.6	1757.1	1781.5	1816.3	10	High	High	High	High	High	High	High	High	High	High	High	High	High	High	High	High
FALSE	High	Master Protein	F8WGM5	Syntaxin-binding protein 2 (Fragment) OS=Mus musculus GN=Stxbp2 PE=1 SV=1	-0.22	0.12	-0.09	-0.01	0.0416475	0.287322	0.592601	0.999793	0.859	1.089	0.941	0.995	36.1	34.2	30.5	34	41.7	43.5	37.9	37.1	39.4	41	34.4	35.1	39.4	34.1	35.5	40.3	2	High	High	High	High	High	High	High	High	High	High	High	High	High	High	High	High
FALSE	Medium	Master Protein	Q8BU25	Inactive serine protease PAMR1 OS=Mus musculus GN=Pamr1 PE=2 SV=3	-0.25	0.2	-0.11	0.07	0.0424073	0.314075	0.575677	0.99993	0.842	1.151	0.926	1.047	37.2	34.9	34.6	31.1	42.6	48.8	40	36.5	41.4	33.4	39.4	40.7	40.5	36.9	37.2	39.3	1	High	High	High	High	High	High	High	High	High	High	High	High	High	High	High	High
FALSE	High	Master Protein	E9Q8I7	Protein Nfxl1 OS=Mus musculus GN=Nfxl1 PE=1 SV=1	-0.15	0.04	-0.03	-0.09	0.0438625	0.737197	0.825801	0.662259	0.898	1.03	0.982	0.942	137.5	142.6	138.9	138.1	142.6	161.7	153.9	154.4	139.4	146	137.5	152.5	155	138.7	152.8	150	4	High	High	High	High	High	High	High	High	High	High	High	High	High	High	High	High
FALSE	High	Master Protein	Q8BUV6	U7 snRNA-associated Sm-like protein LSm11 OS=Mus musculus GN=Lsm11 PE=1 SV=1	-0.43	0.56	0.05	0.07	0.0448763	0.0207785	0.959037	0.999945	0.74	1.47	1.036	1.05	17.4	22.9	18.3	17.4	24.3	23.9	21	29.8	28.1	25.1	22	27.4	29.7	25.5	24.5	23.4	1	High	High	High	High	High	High	High	High	High	High	High	High	High	High	High	High
FALSE	High	Master Protein	P97298	Pigment epithelium-derived factor OS=Mus musculus GN=Serpinf1 PE=1 SV=2	0.28	-0.12	0.1	0.06	0.0449887	0.40832	0.560171	0.999779	1.215	0.92	1.071	1.044	17.4	17.8	16.7	19.9	14	15.1	11.6	15	15.6	12.4	18.3	16.8	15.6	17.4	13.9	15.4	4	High	High	High	High	High	High	High	High	High	High	High	High	High	High	High	High
FALSE	High	Master Protein	Q9CPZ8	COX assembly mitochondrial protein homolog OS=Mus musculus GN=Cmc1 PE=1 SV=1	-0.08	0.02	-0.02	-0.05	0.0452719	0.970038	0.924708	0.252641	0.944	1.012	0.988	0.967	281.7	282.2	278.9	277.7	297.6	285.8	296.1	299.1	270	277.2	291.7	290.4	294.3	292.4	283.9	296	6	High	High	High	High	High	High	High	High	High	High	High	High	High	High	High	High
FALSE	High	Master Protein	Q9DC29	ATP-binding cassette sub-family B member 6, mitochondrial OS=Mus musculus GN=Abcb6 PE=1 SV=1	-0.12	-0.04	-0.04	-0.12	0.0455185	0.928238	0.993693	0.0247885	0.921	0.97	0.974	0.918	316	323.4	317.7	320.6	346.8	353.1	324.1	346.1	311.3	308.1	307.9	333.3	340	329.4	334.9	357.6	12	High	High	High	High	High	High	High	High	High	High	High	High	High	High	High	High
FALSE	High	Master Protein	P01897	H-2 class I histocompatibility antigen, L-D alpha chain OS=Mus musculus GN=H2-L PE=1 SV=2	-0.15	0.05	0.05	-0.16	0.0459872	0.77986	0.925763	0.0815654	0.901	1.032	1.038	0.896	172	185.5	182	175.5	194.8	192.5	201.9	212.4	179.7	199.5	173.3	189.4	188	221.4	205.6	206.2	2	High	High	High	High	High	High	High	High	High	High	High	High	High	High	High	High
FALSE	High	Master Protein	Q8K297	Procollagen galactosyltransferase 1 OS=Mus musculus GN=Colgalt1 PE=1 SV=2	0.25	-0.18	0.21	-0.15	0.0460779	0.172473	0.294159	0.715301	1.189	0.881	1.16	0.903	79.8	66	60.4	66.2	55.2	53.6	60.5	56.1	57.1	59.4	54.7	65.6	63.7	55.6	68.5	65.3	5	High	High	High	High	High	High	High	High	High	High	High	High	High	High	High	High
FALSE	High	Master Protein	A2AJI0	MAP7 domain-containing protein 1 OS=Mus musculus GN=Map7d1 PE=1 SV=1	-0.07	0.08	-0.02	0.03	0.046784	0.0204352	0.817354	0.551172	0.952	1.06	0.986	1.024	5321.7	5455.8	5535.4	5552.3	5823.7	6139.1	5718	5511.2	5727	5920.7	6015.1	5731	5690	5685.6	5678.6	5730.5	47	High	High	High	High	High	High	High	High	High	High	High	High	High	High	High	High
FALSE	High	Master Protein	P22005	Proenkephalin-A OS=Mus musculus GN=Penk PE=1 SV=2	-0.19	0.32	0	0.13	0.0471653	0.00182296	0.992767	0.190729	0.875	1.249	1	1.093	2252.4	2393	2023.4	2273.6	2663.9	2798.6	2510	2363	2823.7	2831.4	3108.4	2559.2	2599	2628.5	2386.8	2574.6	21	High	High	High	High	High	High	High	High	High	High	High	High	High	High	High	High
FALSE	High	Master Protein	Q99JY8	Phospholipid phosphatase 3 OS=Mus musculus GN=Plpp3 PE=1 SV=1	0.14	-0.06	0.06	0.02	0.0483411	0.246808	0.743947	1	1.1	0.962	1.046	1.011	2167	2160.9	2230.1	2151.6	1924.6	1974.7	1961.1	2191.3	2151.6	2062	1950.6	2100.8	2035.1	2110.6	2071.6	2045.6	10	High	High	High	High	High	High	High	High	High	High	High	High	High	High	High	High
FALSE	High	Master Protein	Q68FD7	Folliculin-interacting protein 1 OS=Mus musculus GN=Fnip1 PE=1 SV=1	0.31	-0.19	0.22	-0.1	0.0503075	0.417055	0.0958678	0.629411	1.238	0.875	1.164	0.93	40.1	47.1	47.4	46	33	43.4	38.9	36.3	38.7	41.6	39.8	43.9	44.1	43.3	48.7	40.3	4	High	High	High	High	High	High	High	High	High	High	High	High	High	High	High	High
FALSE	High	Master Protein	Q9DC28	Casein kinase I isoform delta OS=Mus musculus GN=Csnk1d PE=1 SV=2	0.09	0	0.09	0	0.0523426	0.999304	0.0246109	0.943141	1.066	0.998	1.065	0.999	897.8	950.7	943.4	918.7	866	878.4	868.5	908.7	924.2	944.4	898.9	934.7	920.4	907	971.5	940.7	6	High	High	High	High	High	High	High	High	High	High	High	High	High	High	High	High
FALSE	High	Master Protein	Q8R0F5	RNA-binding motif protein, X-linked 2 OS=Mus musculus GN=Rbmx2 PE=1 SV=1	0.12	-0.08	0.14	-0.1	0.0529852	0.375587	0.0170632	0.145949	1.09	0.943	1.101	0.933	111.8	109	112.6	109.9	105.7	101.2	96.3	102.2	114	101.6	98.5	107.6	112.8	108.9	119.5	111.2	2	High	High	High	High	High	High	High	High	High	High	High	High	High	High	High	High
FALSE	High	Master Protein	O35242	Protein FAN OS=Mus musculus GN=Nsmaf PE=1 SV=2	-0.23	-0.06	-0.12	-0.17	0.0540131	0.574423	0.660135	0.0418799	0.851	0.961	0.918	0.891	54.1	58.7	62	56.6	68.3	58.9	68.9	67.2	55.2	55.6	50.8	56.9	64.9	66.9	58.8	59.5	5	High	High	High	High	High	High	High	High	High	High	High	High	High	High	High	High
FALSE	High	Master Protein	Q3UHG7	Protein LCHN OS=Mus musculus GN=Lchn PE=2 SV=1	-0.13	0.1	-0.01	-0.02	0.0542906	0.111673	0.999831	0.956541	0.913	1.074	0.992	0.988	1118.9	1063.2	1040.7	1024.6	1145.8	1191.9	1080.8	1159.6	1172.3	1103.7	1156.7	1094.7	1186.4	1123.1	1111.6	1164.7	14	High	High	High	High	High	High	High	High	High	High	High	High	High	High	High	High
FALSE	Medium	Master Protein	P48437	Prospero homeobox protein 1 OS=Mus musculus GN=Prox1 PE=1 SV=2	0.45	-0.38	0.18	-0.11	0.054769	0.134832	0.628382	0.903317	1.363	0.77	1.134	0.926	13.4	14.8	11	15.1	9.1	9.4	12	11.4	9.8	12	9.5	12.6	11.8	11.6	12.3	10.7	1	High	High	High	High	High	High	High	High	High	High	High	High	High	High	High	High
FALSE	High	Master Protein	Q9Z1M0	P2X purinoceptor 7 OS=Mus musculus GN=P2rx7 PE=1 SV=2	-0.12	-0.09	-0.08	-0.13	0.0548495	0.45926	0.355374	0.0779875	0.919	0.939	0.947	0.911	407.6	407.7	416.3	397.2	454.6	451.1	435.9	421.4	380.3	376.1	385	423.7	438.4	404.5	413.1	426.9	8	High	High	High	High	High	High	High	High	High	High	High	High	High	High	High	High
FALSE	High	Master Protein	Q9D074	E3 ubiquitin-protein ligase MGRN1 OS=Mus musculus GN=Mgrn1 PE=1 SV=2	0.08	0.1	0.04	0.13	0.0557718	0.0714737	0.453673	0.00647461	1.057	1.068	1.03	1.097	673.5	641.5	615.5	636.7	601.1	611.5	588.1	607.8	697.4	703.9	668.7	656.5	614.2	631.4	645.5	599.7	8	High	High	High	High	High	High	High	High	High	High	High	High	High	High	High	High
FALSE	High	Master Protein	P29391	Ferritin light chain 1 OS=Mus musculus GN=Ftl1 PE=1 SV=2	-0.21	-0.05	-0.03	-0.23	0.0567497	0.665065	0.979167	0.0149284	0.864	0.967	0.982	0.85	372.2	380.6	384.6	399.4	461.9	434	422.3	452	311.5	368.3	371.5	407.6	428.6	401.4	467.1	441.4	7	High	High	High	High	High	High	High	High	High	High	High	High	High	High	High	High
FALSE	High	Master Protein	A0A0R4J0R1	Vesicle-associated membrane protein 8 OS=Mus musculus GN=Vamp8 PE=1 SV=1	-0.12	0.04	-0.01	-0.08	0.0573074	0.721813	0.923855	0.629476	0.918	1.026	0.993	0.948	143.8	161.9	153.7	156	167.8	165.4	180	169.6	153	172.3	149.4	164.9	165.7	157	169.5	175.7	3	High	High	High	High	High	High	High	High	High	High	High	High	High	High	High	High
FALSE	High	Master Protein	P28571	Sodium- and chloride-dependent glycine transporter 1 OS=Mus musculus GN=Slc6a9 PE=1 SV=3	-0.2	-0.03	-0.16	-0.07	0.0577815	0.999999	0.359001	0.663256	0.873	0.981	0.898	0.955	676.4	745.1	720.1	742.7	914.7	893.5	776.6	784.8	797	668.8	659	769.6	749.9	753.3	728	841.1	4	High	High	High	High	High	High	High	High	High	High	High	High	High	High	High	High
FALSE	High	Master Protein	P61406	Telomerase-binding protein EST1A OS=Mus musculus GN=Smg6 PE=1 SV=1	0.16	0.02	0.08	0.09	0.0580992	0.989888	0.617261	0.260006	1.115	1.01	1.059	1.064	115.2	108.8	110	108.3	108.6	95.1	97.4	98.9	111.2	117.6	109.9	108.6	96.6	113.5	105.8	102.1	7	High	High	High	High	High	High	High	High	High	High	High	High	High	High	High	High
FALSE	High	Master Protein	Q8BN57	Protein C3orf33 homolog OS=Mus musculus PE=2 SV=1	-0.23	0.08	-0.09	-0.05	0.0583213	0.603104	0.614311	0.980749	0.854	1.059	0.939	0.964	45.2	44.5	47.9	46.5	57.7	52.7	54.7	48.8	46.6	52.9	48.2	48.9	46.7	55.8	54.3	44.4	5	High	High	High	High	High	High	High	High	High	High	High	High	High	High	High	High
FALSE	High	Master Protein	F8WHU6	Cadherin-9 OS=Mus musculus GN=Cdh9 PE=1 SV=1	-0.09	0.01	0	-0.07	0.0585998	0.950958	0.930346	0.341705	0.941	1.008	0.997	0.952	605.4	661.6	652.6	636.3	729.3	676.1	693.3	676.1	624	661.1	638.4	670.8	723.2	641	669.8	695	12	High	High	High	High	High	High	High	High	High	High	High	High	High	High	High	High
FALSE	High	Master Protein	Q62086	Serum paraoxonase/arylesterase 2 OS=Mus musculus GN=Pon2 PE=1 SV=2	-0.05	-0.01	-0.07	0.02	0.0586804	0.995772	0.0329655	0.942667	0.969	0.995	0.954	1.011	743.2	765.6	767	722.4	784.2	779.2	777.8	770.9	751.9	738.6	749.3	766.7	736.8	737	763.1	747.8	7	High	High	High	High	High	High	High	High	High	High	High	High	High	High	High	High
FALSE	High	Master Protein	Q78ZM0	Sorting nexin 3 OS=Mus musculus GN=Snx3 PE=1 SV=1	0.05	0.04	0.01	0.08	0.0604529	0.520416	0.996745	0.00748823	1.038	1.025	1.007	1.057	2790.5	2802.1	2855.2	2789.4	2666.4	2666.9	2721.8	2767.7	2805.7	2943.8	2928.4	2772.3	2732.6	2713.4	2694.6	2710.3	12	High	High	High	High	High	High	High	High	High	High	High	High	High	High	High	High
FALSE	High	Master Protein	Q9WV72	Ankyrin repeat and SOCS box protein 3 OS=Mus musculus GN=Asb3 PE=1 SV=2	-0.21	0.09	-0.03	-0.09	0.0604821	0.65666	0.99647	0.479045	0.863	1.068	0.983	0.938	76.6	82	74	75.8	90.6	91.6	86.1	84	82	83.2	79.5	80.7	77.8	98.4	80.2	93.9	2	High	High	High	High	High	High	High	High	High	High	High	High	High	High	High	High
FALSE	High	Master Protein	Q80UG1	Fatty acid desaturase 6 OS=Mus musculus GN=Fads6 PE=2 SV=1	-0.19	0.03	-0.1	-0.05	0.061024	0.909424	0.543796	0.839955	0.877	1.023	0.931	0.964	179.6	219.9	212.1	204.3	219.6	263.7	236.1	238.5	210.8	189.6	215	231.3	209	206.6	237.8	233.4	3	High	High	High	High	High	High	High	High	High	High	High	High	High	High	High	High
FALSE	High	Master Protein	V9GX43	CUGBP Elav-like family member 2 (Fragment) OS=Mus musculus GN=Celf2 PE=1 SV=1	0.1	-0.09	0.06	-0.04	0.0610995	0.48523	0.113678	0.69791	1.074	0.941	1.041	0.97	430.8	416.7	433.2	407.5	396.2	342.5	393	407	404.9	392.3	392.3	418.6	412.1	437.1	409.4	409.2	2	High	High	High	High	High	High	High	High	High	High	High	High	High	High	High	High
FALSE	High	Master Protein	P08122	Collagen alpha-2(IV) chain OS=Mus musculus GN=Col4a2 PE=1 SV=4	0.09	0.07	0.1	0.06	0.061483	0.987429	0.131505	0.861225	1.064	1.047	1.069	1.042	1068.8	1171.6	1081.5	1076	982.8	940	1053.4	1046.2	1150	1156.5	1109.2	1029.1	1090.4	1062.6	1078.4	1101.1	11	High	High	High	High	High	High	High	High	High	High	High	High	High	High	High	High
FALSE	High	Master Protein	Q8CFE8	Fbxw17 protein OS=Mus musculus GN=Fbxw17 PE=1 SV=1	-0.25	-0.07	-0.08	-0.24	0.0616606	0.780021	0.872009	0.0443299	0.843	0.95	0.943	0.849	66.3	63.7	59.6	57.2	76	74.2	62.7	72	61.5	63.2	54.9	55.8	69.9	72.6	68	63.4	2	High	High	High	High	High	High	High	High	High	High	High	High	High	High	High	High
FALSE	High	Master Protein	Q9ET26	E3 ubiquitin-protein ligase RNF114 OS=Mus musculus GN=Rnf114 PE=1 SV=2	-0.09	0.01	0.02	-0.1	0.0617889	0.707884	0.949093	0.152529	0.941	1.006	1.012	0.934	747.4	838.3	815.7	807.5	859	866.8	842.3	874.6	814	785.4	818.3	878.7	868	861.5	879.9	879.3	9	High	High	High	High	High	High	High	High	High	High	High	High	High	High	High	High
FALSE	High	Master Protein	G3UZ30	Protein phosphatase 1 regulatory subunit 11 (Fragment) OS=Mus musculus GN=Ppp1r11 PE=1 SV=2	-0.13	0.01	-0.08	-0.04	0.0626442	0.981952	0.425016	0.400515	0.915	1.01	0.947	0.976	335.7	343	331.7	335.7	369.4	364.7	375.7	339.8	335.4	348.4	307.9	342.9	346.4	353.4	342.1	348.7	5	High	High	High	High	High	High	High	High	High	High	High	High	High	High	High	High
FALSE	High	Master Protein	A6PWD2	Forkhead-associated domain-containing protein 1 OS=Mus musculus GN=Fhad1 PE=2 SV=1	-0.31	-0.03	-0.14	-0.21	0.0630962	0.999877	0.358919	0.644892	0.807	0.979	0.911	0.867	33	42.1	36.9	45.6	50.5	48.1	49.7	46.2	34.4	41.9	35.6	44.8	44.6	44.4	37.2	44.9	3	High	High	High	High	High	High	High	High	High	High	High	High	High	High	High	High
FALSE	High	Master Protein	Q61923	Potassium voltage-gated channel subfamily A member 6 OS=Mus musculus GN=Kcna6 PE=1 SV=1	-0.11	0.06	0	-0.04	0.0634967	0.275222	0.970294	0.544487	0.929	1.045	1.001	0.97	1401.5	1439.4	1414.6	1512.2	1544.3	1580.6	1494.6	1527.1	1509.9	1473.6	1459.6	1578.6	1509.1	1515.9	1559.2	1625.2	10	High	High	High	High	High	High	High	High	High	High	High	High	High	High	High	High
FALSE	High	Master Protein	Q5U4F6	WD repeat-containing protein 34 OS=Mus musculus GN=Wdr34 PE=1 SV=2	-0.06	0.05	0.02	-0.04	0.0640909	0.146416	0.890799	0.632736	0.959	1.033	1.017	0.975	386.8	421.6	407.5	418.4	418	450.6	427.9	432.9	419.9	426.9	438.4	426.5	439.5	449.9	428.8	435.6	13	High	High	High	High	High	High	High	High	High	High	High	High	High	High	High	High
FALSE	High	Master Protein	O35386	Phytanoyl-CoA dioxygenase, peroxisomal OS=Mus musculus GN=Phyh PE=1 SV=1	-0.23	0.19	0.01	-0.05	0.0645447	0.104015	0.988278	0.929462	0.854	1.141	1.009	0.966	88.4	86.2	90.9	86.9	91.4	99.8	105.7	105.5	101.9	98.3	108.1	89.2	103	91.9	109.5	104.2	3	High	High	High	High	High	High	High	High	High	High	High	High	High	High	High	High
FALSE	High	Master Protein	A0A087WS56	Fibronectin OS=Mus musculus GN=Fn1 PE=1 SV=1	0.06	-0.03	0.02	0.02	0.0651329	0.498381	0.988564	0.721159	1.045	0.981	1.012	1.013	986.4	891.6	883.7	906.1	889.4	835.5	870.8	849.1	879.9	878.9	883.3	907.7	864.2	845.3	876	882.7	20	High	High	High	High	High	High	High	High	High	High	High	High	High	High	High	High
FALSE	High	Master Protein	Q924D1	Cytochrome P450 CYP2J9 OS=Mus musculus GN=Cyp2j9 PE=1 SV=1	-0.15	0.07	-0.14	0.06	0.0658682	0.590743	0.0730346	0.626167	0.903	1.051	0.909	1.043	213.1	205.1	210.9	203.7	229.8	244	214.8	230.9	235	200.1	213.8	223.4	197.2	206.9	218.9	212.1	3	High	High	High	High	High	High	High	High	High	High	High	High	High	High	High	High
FALSE	High	Master Protein	Q9Z120	tRNA (guanine-N(7)-)-methyltransferase OS=Mus musculus GN=Mettl1 PE=1 SV=1	0.21	-0.09	-0.04	0.15	0.0662648	0.411608	0.972797	0.401499	1.153	0.94	0.973	1.113	92.2	87.9	93.9	91.3	79.6	72.1	79.6	91.3	86.5	80.6	86.6	85.9	76.2	73.8	87.1	78.7	5	High	High	High	High	High	High	High	High	High	High	High	High	High	High	High	High
FALSE	High	Master Protein	Q80U30	Protein CLEC16A OS=Mus musculus GN=Clec16a PE=1 SV=2	-0.06	0.01	0	-0.06	0.0668023	0.923454	0.991099	0.282523	0.956	1.006	1.003	0.959	1080.2	1087.1	1073.7	1097.8	1123.1	1109.6	1143.1	1174.5	1080.7	1054.4	1151.8	1099.9	1108.6	1136.5	1136.7	1145.7	17	High	High	High	High	High	High	High	High	High	High	High	High	High	High	High	High
FALSE	High	Master Protein	Q8BZQ7	Anaphase-promoting complex subunit 2 OS=Mus musculus GN=Anapc2 PE=1 SV=2	-0.07	0.04	-0.01	-0.02	0.0693934	0.727911	0.973164	0.574797	0.954	1.029	0.994	0.987	651.1	687.1	677.4	673.7	694.8	744.5	701.6	715.3	693.6	696.4	644.2	718.2	702.1	706.5	720.2	700.5	17	High	High	High	High	High	High	High	High	High	High	High	High	High	High	High	High
FALSE	High	Master Protein	Q91YI1	Autophagy-related protein 13 OS=Mus musculus GN=Atg13 PE=1 SV=2	0.1	-0.02	0.12	-0.05	0.0707131	0.999946	0.0189227	0.892396	1.07	0.983	1.086	0.969	283.3	279.8	270.9	280.8	260.7	263.1	250.1	269.9	269.8	295.6	273.3	278	282.4	296.8	269.9	286.7	11	High	High	High	High	High	High	High	High	High	High	High	High	High	High	High	High
FALSE	High	Master Protein	Q3V009	Transmembrane emp24 domain-containing protein 1 OS=Mus musculus GN=Tmed1 PE=1 SV=1	0.36	-0.2	0.3	-0.13	0.0717997	0.557372	0.348947	0.988468	1.287	0.87	1.23	0.911	16.2	15.6	16.8	16.9	12.4	13.9	10.9	13.3	13.4	15.4	11.9	17.5	11.4	15	17	16.7	1	High	High	High	High	High	High	High	High	High	High	High	High	High	High	High	High
FALSE	High	Master Protein	P31001	Desmin OS=Mus musculus GN=Des PE=1 SV=3	0.07	-0.06	0.04	-0.03	0.0720884	0.242246	0.246742	0.623212	1.046	0.959	1.027	0.977	649.2	691.2	687.1	678.9	654.8	651.1	646	655.1	648.8	644.8	679.5	661.2	670.3	670.9	674	662.5	14	High	High	High	High	High	High	High	High	High	High	High	High	High	High	High	High
FALSE	High	Master Protein	Q8BTX9	Inactive hydroxysteroid dehydrogenase-like protein 1 OS=Mus musculus GN=Hsdl1 PE=1 SV=1	0.08	0	-0.03	0.11	0.0722169	0.999868	0.986894	0.0361905	1.056	1.003	0.983	1.078	1942.6	1780	1831.3	1851.8	1711.4	1694.7	1776	1781.1	1807.3	1885.8	1932.6	1791.4	1692.4	1730.6	1793.1	1696	15	High	High	High	High	High	High	High	High	High	High	High	High	High	High	High	High
FALSE	High	Master Protein	Q5Y5T1	Probable palmitoyltransferase ZDHHC20 OS=Mus musculus GN=Zdhhc20 PE=1 SV=1	-0.08	-0.12	-0.11	-0.09	0.0723675	0.0808071	0.0520222	0.111396	0.945	0.919	0.927	0.937	359.8	390.1	385.9	378.5	398.9	426.9	404.2	404.3	334.3	362.7	340.1	369	362	365.7	384.3	394.4	4	High	High	High	High	High	High	High	High	High	High	High	High	High	High	High	High
FALSE	High	Master Protein	Q6PGI2	Dcx protein OS=Mus musculus GN=Dcx PE=1 SV=1	0.16	0.05	0.16	0.06	0.0740469	0.676672	0.0918319	0.602156	1.121	1.038	1.12	1.039	649.2	638	675.5	654.3	544.9	565.8	597.3	658.6	665.8	648.3	731.3	687.6	656.2	679.3	645.9	623.6	13	High	High	High	High	High	High	High	High	High	High	High	High	High	High	High	High
FALSE	High	Master Protein	Q6PAC3	DDB1- and CUL4-associated factor 13 OS=Mus musculus GN=Dcaf13 PE=2 SV=2	-0.13	-0.05	-0.06	-0.12	0.0743945	0.933439	0.640486	0.198764	0.912	0.966	0.956	0.921	93.2	85.4	95.8	94.4	115	94.4	101.6	104	82.6	96	87.4	93.8	100	96	100.7	96.7	1	High	High	High	High	High	High	High	High	High	High	High	High	High	High	High	High
FALSE	High	Master Protein	O08807	Peroxiredoxin-4 OS=Mus musculus GN=Prdx4 PE=1 SV=1	0.07	-0.08	0.06	-0.07	0.0749589	0.0518963	0.201943	0.144471	1.052	0.944	1.045	0.951	636.3	626.6	631.4	650.7	594.1	596.1	608.7	618.3	610.7	580.1	586.6	631	638.2	647.8	620.4	609.8	10	High	High	High	High	High	High	High	High	High	High	High	High	High	High	High	High
FALSE	High	Master Protein	Q80SY4	E3 ubiquitin-protein ligase MIB1 OS=Mus musculus GN=Mib1 PE=1 SV=1	-0.08	-0.02	-0.06	-0.03	0.0750188	0.967872	0.223413	0.677589	0.949	0.987	0.958	0.978	1279.7	1345.3	1295	1343.7	1394.5	1387.6	1393.5	1333.2	1350.9	1270.1	1268.5	1335.5	1335.4	1333.2	1329.7	1324.1	26	High	High	High	High	High	High	High	High	High	High	High	High	High	High	High	High
FALSE	High	Master Protein	E9QKK8	Phospholipid-transporting ATPase OS=Mus musculus GN=Atp11c PE=1 SV=1	-0.1	-0.11	-0.11	-0.1	0.0750608	0.131275	0.129738	0.0759928	0.935	0.926	0.927	0.934	614.5	625.8	579.3	630	641.2	685.3	691.5	623.4	557.4	591.8	549.1	595.8	619.6	609.5	609.7	632.2	16	High	High	High	High	High	High	High	High	High	High	High	High	High	High	High	High
FALSE	High	Master Protein	Q80U04	E3 ubiquitin-protein ligase Praja-2 OS=Mus musculus GN=Pja2 PE=1 SV=2	-0.09	0.04	0	-0.05	0.0758297	0.946913	0.980217	0.319069	0.936	1.028	1	0.963	469.6	491.8	510.3	460.4	515.7	508.1	541.4	510.7	509.9	488	461.6	500.3	530.8	508	497.6	518.5	11	High	High	High	High	High	High	High	High	High	High	High	High	High	High	High	High
FALSE	High	Master Protein	A0A0R4J0V5	DNA-directed RNA polymerase subunit OS=Mus musculus GN=Polr2a PE=1 SV=1	0.06	-0.05	0.03	-0.02	0.0771522	0.27515	0.220583	0.607044	1.042	0.969	1.023	0.987	2343.3	2451.4	2467.7	2463.7	2350.1	2294.4	2368.4	2389.3	2376.4	2386.4	2324.3	2409.6	2434.3	2384.3	2426.6	2400.1	52	High	High	High	High	High	High	High	High	High	High	High	High	High	High	High	High
FALSE	High	Master Protein	Q6DID3	Protein SCAF8 OS=Mus musculus GN=Scaf8 PE=1 SV=1	-0.18	0.12	-0.08	0.03	0.0778382	0.221342	0.447105	0.812367	0.883	1.09	0.943	1.02	82.3	88.5	95.5	83.9	103.3	88.9	98	97.2	96.5	93.9	93.9	93.3	96.3	85.1	91.4	92.8	10	High	High	High	High	High	High	High	High	High	High	High	High	High	High	High	High
FALSE	High	Master Protein	I1E4X0	Disks large-associated protein 4 OS=Mus musculus GN=Dlgap4 PE=1 SV=1	-0.43	0.2	-0.07	-0.16	0.0791861	0.862603	0.879122	0.649381	0.743	1.146	0.953	0.893	9.4	8.1	4.6	6.6	9.2	10.5	13.9	9.1	8.9	6	8.5	8.2	8	8.4	10.4	11	1	High	High	High	High	High	High	High	High	High	High	High	High	High	High	High	High
FALSE	High	Master Protein	A0A0R4J034	MCG129810, isoform CRA_c OS=Mus musculus GN=Pdxdc1 PE=1 SV=1	-0.07	0.03	-0.02	-0.02	0.0796839	0.660493	0.790597	0.92827	0.955	1.021	0.986	0.989	1069.4	1149.7	1179.6	1114.7	1173.6	1229.5	1196.9	1161.1	1134.9	1152.2	1158.9	1170.7	1181.9	1135.8	1201	1154.9	26	High	High	High	High	High	High	High	High	High	High	High	High	High	High	High	High
FALSE	Low	Master Protein	E9QA62	Protein Lmod3 OS=Mus musculus GN=Lmod3 PE=1 SV=1	0.34	-0.23	0.06	0.05	0.080517	0.376534	0.930357	0.974974	1.265	0.852	1.042	1.034	42.6	51.2	48.6	51.4	47.8	41.2	37.7	34.7	41.2	41.7	43.2	46	42.5	39.7	37.9	47.5	1	High	High	High	High	High	High	High	High	High	High	High	High	High	High	High	High
FALSE	High	Master Protein	Q9D5J6	Sedoheptulokinase OS=Mus musculus GN=Shpk PE=1 SV=1	-0.15	0.06	0.03	-0.12	0.0812129	0.724035	0.998952	0.331124	0.903	1.043	1.022	0.922	64.4	75.5	69.4	74.8	90.1	76.3	77.8	81.8	70.6	79.9	69.2	80.2	84.8	78.4	87.8	77.2	7	High	High	High	High	High	High	High	High	High	High	High	High	High	High	High	High
FALSE	Low	Master Protein	Q3UVY1	Probable G-protein coupled receptor 149 OS=Mus musculus GN=Gpr149 PE=1 SV=1	-0.54	0.33	-0.05	-0.16	0.0815839	0.370248	0.997427	0.852001	0.689	1.255	0.967	0.894	11.4	8	7.4	6.1	10.5	13.1	9.2	11.8	11.4	8.9	8.8	10.5	9.9	11.8	11	10.6	1	High	High	High	High	High	High	High	High	High	High	High	High	High	High	High	High
FALSE	High	Master Protein	Q64669	NAD(P)H dehydrogenase [quinone] 1 OS=Mus musculus GN=Nqo1 PE=1 SV=3	-0.1	-0.01	-0.04	-0.07	0.0825359	0.942326	0.631469	0.233419	0.934	0.993	0.972	0.955	833.5	920.9	882.7	846.5	924.7	999.7	925.4	911.9	852.2	865.3	807.6	903.1	942.9	890.9	907.6	890	9	High	High	High	High	High	High	High	High	High	High	High	High	High	High	High	High
FALSE	High	Master Protein	Q05144	Ras-related C3 botulinum toxin substrate 2 OS=Mus musculus GN=Rac2 PE=1 SV=1	-0.13	0.07	-0.07	0.01	0.0826067	0.724317	0.578352	0.987959	0.915	1.049	0.951	1.009	86.3	88.7	81.5	86.8	93.6	96.7	95.7	91.1	89	96.1	79.4	92.5	90.6	86.8	89.3	93.6	2	High	High	High	High	High	High	High	High	High	High	High	High	High	High	High	High
FALSE	High	Master Protein	F2Z4B3	Cyclin-dependent kinase 2-associated protein 1 OS=Mus musculus GN=Cdk2ap1 PE=1 SV=1	0.2	0.07	0.15	0.12	0.0839631	0.978854	0.561404	0.354349	1.148	1.049	1.106	1.089	358.1	326.9	310.2	314.3	293.9	256.7	265.2	333.3	342.8	330.1	345.2	316.2	308.8	310.7	294.4	308.8	2	High	High	High	High	High	High	High	High	High	High	High	High	High	High	High	High
FALSE	High	Master Protein	P70365	Nuclear receptor coactivator 1 OS=Mus musculus GN=Ncoa1 PE=1 SV=2	0.09	-0.05	0.01	0.04	0.0840054	0.635073	0.64396	0.992852	1.066	0.968	1.005	1.027	781.2	824	815.4	775.3	749.7	632.4	747.5	766.4	782.7	762.7	719.6	789	785.9	758.9	731.4	746	15	High	High	High	High	High	High	High	High	High	High	High	High	High	High	High	High
FALSE	High	Master Protein	A0A0R4J187	X-ray repair cross-complementing protein 6 OS=Mus musculus GN=Xrcc6 PE=1 SV=1	-0.17	0.07	-0.11	0.01	0.0840669	0.598169	0.805693	0.958331	0.887	1.052	0.927	1.006	195.7	204.9	193.8	196.1	221.3	220.6	202	221.4	204.9	207.3	196.8	216.3	231.6	199.1	199.8	209.9	9	High	High	High	High	High	High	High	High	High	High	High	High	High	High	High	High
FALSE	High	Master Protein	Q8R2K1	Fucose mutarotase OS=Mus musculus GN=Fuom PE=1 SV=1	0.09	-0.06	0.11	-0.09	0.0845425	0.677092	0.036933	0.406404	1.062	0.956	1.083	0.939	163.8	156.3	156.2	152.1	144.7	135.5	149.4	150.7	145.2	148.9	163.8	150	153	158.2	166.3	160.2	6	High	High	High	High	High	High	High	High	High	High	High	High	High	High	High	High
FALSE	High	Master Protein	Q9DB20	ATP synthase subunit O, mitochondrial OS=Mus musculus GN=Atp5o PE=1 SV=1	0.06	-0.01	0.02	0.03	0.0848923	0.674603	0.990789	0.622115	1.045	0.991	1.012	1.024	12342	11897	11661.7	11579.7	11294.9	10965.2	11472.7	11249.3	12039.2	11830.3	11522.6	11017.6	10916.2	11494.9	11527.7	11315.9	17	High	High	High	High	High	High	High	High	High	High	High	High	High	High	High	High
FALSE	High	Master Protein	Q3TW96	UDP-N-acetylhexosamine pyrophosphorylase-like protein 1 OS=Mus musculus GN=Uap1l1 PE=1 SV=1	-0.09	-0.07	-0.02	-0.14	0.0855951	0.82251	0.964519	0.0434726	0.941	0.95	0.986	0.906	1268.9	1356.4	1365	1394.1	1441.2	1450.8	1495.1	1415.3	1311.3	1273.3	1241	1433	1428.2	1422.9	1406.7	1467.7	17	High	High	High	High	High	High	High	High	High	High	High	High	High	High	High	High
FALSE	High	Master Protein	Q9CR89	Endoplasmic reticulum-Golgi intermediate compartment protein 2 OS=Mus musculus GN=Ergic2 PE=1 SV=1	-0.21	0.09	-0.04	-0.08	0.0858224	0.716381	0.89622	0.810041	0.863	1.064	0.973	0.945	82.3	94.7	83.4	101.4	114.6	99.1	99.3	106.7	99.5	90	86.8	108.1	100.5	97.4	105.2	99.7	3	High	High	High	High	High	High	High	High	High	High	High	High	High	High	High	High
FALSE	High	Master Protein	Q8BG16	Sodium-dependent neutral amino acid transporter B(0)AT2 OS=Mus musculus GN=Slc6a15 PE=1 SV=1	0.18	-0.01	0.22	-0.06	0.0867584	0.868913	0.0335465	0.569942	1.131	0.992	1.168	0.96	92.4	93.4	95.6	90.8	77.2	80.2	93	84.1	80.6	92.4	91.8	96.5	91.9	95.1	96.8	97	4	High	High	High	High	High	High	High	High	High	High	High	High	High	High	High	High
FALSE	High	Master Protein	Q3UV71	Transmembrane and TPR repeat-containing protein 1 OS=Mus musculus GN=Tmtc1 PE=2 SV=2	-0.33	0.03	-0.13	-0.17	0.0872421	0.986178	0.737554	0.258469	0.797	1.022	0.914	0.891	31.6	31.4	39.5	35.3	40.8	39.4	46	43.1	28.2	38	31.5	37	40.2	36.5	45.1	34.8	1	High	High	High	High	High	High	High	High	High	High	High	High	High	High	High	High
FALSE	High	Master Protein	Q6PD24	Ankyrin repeat domain-containing protein 13D OS=Mus musculus GN=Ankrd13d PE=1 SV=2	-0.09	0.12	-0.05	0.07	0.0889164	0.0113928	0.598988	0.11944	0.937	1.083	0.968	1.048	460.1	450.1	480.8	465.7	507.1	486.1	482.3	502.1	496.5	502.5	500.2	536.2	464.6	492.4	458.8	503.5	15	High	High	High	High	High	High	High	High	High	High	High	High	High	High	High	High
FALSE	High	Master Protein	D3YWR0	GRAM domain-containing protein 1B OS=Mus musculus GN=Gramd1b PE=1 SV=1	-0.05	-0.01	-0.04	-0.02	0.0891033	0.999598	0.302521	0.900107	0.965	0.994	0.975	0.985	1544.9	1644.5	1662.2	1688.9	1765	1678.5	1706.1	1719.2	1582.4	1643	1645.1	1680.4	1671.2	1667.2	1621.3	1675.2	27	High	High	High	High	High	High	High	High	High	High	High	High	High	High	High	High
FALSE	High	Master Protein	Q9D700	Dual specificity protein phosphatase 26 OS=Mus musculus GN=Dusp26 PE=2 SV=2	0.24	0.03	0.17	0.11	0.0893857	0.913341	0.254897	0.570591	1.184	1.022	1.122	1.078	72.4	69.3	72.5	67.7	56.6	59.8	70.7	59.8	78.2	71.1	68.7	73.7	67.2	76.8	67.1	62.1	2	High	High	High	High	High	High	High	High	High	High	High	High	High	High	High	High
FALSE	High	Master Protein	Q8VC85	U6 snRNA-associated Sm-like protein LSm1 OS=Mus musculus GN=Lsm1 PE=1 SV=1	0.13	0.03	0.05	0.12	0.0894839	0.995051	0.758357	0.288348	1.097	1.022	1.035	1.084	121.7	111.9	104.8	102.8	95.4	88.8	102.2	106.4	116.4	107.3	112	109.5	101.9	96.7	108.8	102.4	3	High	High	High	High	High	High	High	High	High	High	High	High	High	High	High	High
FALSE	High	Master Protein	Q9DCS3	Trans-2-enoyl-CoA reductase, mitochondrial OS=Mus musculus GN=Mecr PE=1 SV=2	-0.05	-0.01	-0.02	-0.04	0.0904182	0.985237	0.905504	0.154246	0.967	0.992	0.989	0.97	1617.2	1601.8	1668.9	1649.8	1707	1679.2	1699.4	1678.4	1629.8	1611.3	1588.9	1678.9	1642.9	1663.2	1678.6	1721	13	High	High	High	High	High	High	High	High	High	High	High	High	High	High	High	High
FALSE	Medium	Master Protein	D3YX49	Protein Zfp384 OS=Mus musculus GN=Zfp384 PE=1 SV=1	-0.13	0.16	0.09	-0.07	0.0904223	0.0514445	0.530873	0.722459	0.911	1.117	1.065	0.955	29.6	27.5	29.4	28	33.6	32.4	30.6	30.6	29.8	35	33.2	30.9	36.3	34.1	33.1	31.1	1	High	High	High	High	High	High	High	High	High	High	High	High	High	High	High	High
FALSE	High	Master Protein	P70372	ELAV-like protein 1 OS=Mus musculus GN=Elavl1 PE=1 SV=2	0.06	0	0.03	0.04	0.0922878	0.995262	0.636942	0.394497	1.044	1.002	1.018	1.028	3128.1	3049.6	3047.4	2987	2883.5	2740.1	2954.6	3052.7	3007.9	3150.8	3025.9	3082	2971.1	2980.5	2970	2967.9	15	High	High	High	High	High	High	High	High	High	High	High	High	High	High	High	High
FALSE	High	Master Protein	Q673H1	Tumor suppressor candidate gene 1 protein homolog OS=Mus musculus GN=Tusc1 PE=1 SV=1	0.48	-0.08	0.35	0.05	0.0923515	0.946849	0.330052	0.991152	1.399	0.943	1.275	1.035	10.3	7.4	8.9	12.8	6.9	6.9	5	6.8	11.5	7.7	6.6	10.7	7.7	6.3	9.9	10.7	1	High	High	High	High	High	High	High	High	High	High	High	High	High	High	High	High
FALSE	High	Master Protein	O70422	General transcription factor IIH subunit 4 OS=Mus musculus GN=Gtf2h4 PE=1 SV=1	0.33	-0.18	0.17	-0.02	0.0937209	0.398975	0.62727	0.994185	1.258	0.884	1.125	0.987	43.3	30.2	35.4	32.1	26.6	27	27.6	23.3	30.8	34.6	23.3	28.8	36.9	26.7	34.1	23.8	3	High	High	High	High	High	High	High	High	High	High	High	High	High	High	High	High
FALSE	High	Master Protein	Q8C180	Fibroblast growth factor receptor substrate 2 OS=Mus musculus GN=Frs2 PE=1 SV=3	-0.23	-0.23	-0.12	-0.35	0.0938099	0.547611	0.589498	0.0830982	0.852	0.85	0.921	0.786	55.3	63	61.9	62.7	70.7	75.7	76.8	66.8	53.6	52.5	48.1	69.2	67.5	70.7	60.3	67.3	4	High	High	High	High	High	High	High	High	High	High	High	High	High	High	High	High
FALSE	High	Master Protein	E9QPK4	Serine/threonine-protein kinase ATR OS=Mus musculus GN=Atr PE=1 SV=1	0.27	-0.02	0.05	0.2	0.0947144	0.916328	0.938705	0.0841858	1.205	0.989	1.038	1.147	33.5	26.2	32.4	32	27.9	24.9	25.6	29.8	30.6	33	33.5	30.7	27.6	28.6	27.9	27.1	1	High	High	High	High	High	High	High	High	High	High	High	High	High	High	High	High
FALSE	High	Master Protein	Q9D4V7	Rab-like protein 3 OS=Mus musculus GN=Rabl3 PE=1 SV=1	0.1	0.01	0.08	0.03	0.0947454	0.703002	0.219737	0.405404	1.069	1.01	1.059	1.02	492.2	480.9	489.3	489.8	462.7	453.3	451.4	490.5	515.4	498.6	490.5	489.4	490.5	465.6	479.3	497.4	8	High	High	High	High	High	High	High	High	High	High	High	High	High	High	High	High
FALSE	High	Master Protein	Q91YH5	Atlastin-3 OS=Mus musculus GN=Atl3 PE=1 SV=1	-0.05	0.07	0.05	-0.04	0.0954182	0.163387	0.840309	0.66169	0.963	1.048	1.037	0.973	1732.6	1746.7	1642	1728.7	1835.6	1944.2	1759.8	1756	1878.2	1833.7	1728.2	1794.6	1895.1	1815	1873.8	1853.6	21	High	High	High	High	High	High	High	High	High	High	High	High	High	High	High	High
FALSE	High	Master Protein	O35927	Catenin delta-2 OS=Mus musculus GN=Ctnnd2 PE=1 SV=1	0.06	-0.04	0.03	-0.01	0.0961655	0.23653	0.916298	0.999861	1.039	0.972	1.019	0.991	12076.3	12004.5	11907	11868.5	11313.5	11177.3	11997.7	11695	11440	11686.1	11553.1	11858.5	11393.6	11736.2	11710.9	11742.7	49	High	High	High	High	High	High	High	High	High	High	High	High	High	High	High	High
FALSE	High	Master Protein	Q8BUR9	Mitotic-spindle organizing protein 1 OS=Mus musculus GN=Mzt1 PE=1 SV=1	-0.12	0.08	-0.01	-0.03	0.0976406	0.326273	0.9992	0.796055	0.923	1.06	0.996	0.982	192.2	197.9	210.8	216.2	210.5	222.2	228.5	220.5	201.4	216.4	216.7	227	221.1	228.1	215.8	219.9	3	High	High	High	High	High	High	High	High	High	High	High	High	High	High	High	High
FALSE	High	Master Protein	F8WJL8	UPF0462 protein C4orf33 homolog (Fragment) OS=Mus musculus GN=D3Ertd751e PE=1 SV=1	-0.05	0.06	0.06	-0.04	0.0981812	0.0485807	0.326308	0.53917	0.967	1.044	1.041	0.97	574	602.9	623.1	606.8	624.9	619.7	625.9	656.5	630.8	631.8	629.1	655.1	636.1	655	676.5	646.8	5	High	High	High	High	High	High	High	High	High	High	High	High	High	High	High	High
FALSE	High	Master Protein	P43247	DNA mismatch repair protein Msh2 OS=Mus musculus GN=Msh2 PE=1 SV=1	0.1	-0.05	0.06	-0.01	0.0989155	0.341885	0.6755	0.988135	1.075	0.963	1.039	0.996	390.2	398.1	397.8	395.6	364.6	356.8	373.6	398	387.8	362.3	376.2	394.3	391.3	372.8	386.9	380.1	13	High	High	High	High	High	High	High	High	High	High	High	High	High	High	High	High
FALSE	High	Master Protein	Q501J7	Phosphatase and actin regulator 4 OS=Mus musculus GN=Phactr4 PE=1 SV=2	-0.09	-0.03	-0.06	-0.06	0.0993835	0.999868	0.890416	0.32785	0.943	0.98	0.962	0.961	261.3	279.2	280.8	283.6	283.5	302.9	291.2	303.5	273.3	275.7	291.1	266.8	285.6	280.8	307.2	286	6	High	High	High	High	High	High	High	High	High	High	High	High	High	High	High	High
FALSE	High	Master Protein	Q8K448	ATP-binding cassette sub-family A member 5 OS=Mus musculus GN=Abca5 PE=1 SV=2	-0.09	0.04	-0.03	-0.02	0.10024	0.583307	0.985281	0.794813	0.939	1.03	0.98	0.986	298.5	293.3	304.4	305	337.7	330.9	311.6	298.4	318.2	299.9	306.2	314.9	311.6	314.9	325.5	314.7	11	High	High	High	High	High	High	High	High	High	High	High	High	High	High	High	High
FALSE	High	Master Protein	Q8CAK1	Putative transferase CAF17 homolog, mitochondrial OS=Mus musculus GN=Iba57 PE=1 SV=1	-0.08	0.04	0.02	-0.06	0.10119	0.753874	0.998746	0.362807	0.946	1.031	1.014	0.962	741.7	806.3	766.4	779.9	789.7	804.1	878.1	829.8	751.6	790.6	828.7	802.9	818.9	828	836.2	828.4	9	High	High	High	High	High	High	High	High	High	High	High	High	High	High	High	High
FALSE	High	Master Protein	Q99LE6	ATP-binding cassette sub-family F member 2 OS=Mus musculus GN=Abcf2 PE=1 SV=1	-0.06	0.01	0.01	-0.06	0.102073	0.992468	0.995505	0.0433872	0.959	1.006	1.006	0.959	2336	2479	2357.9	2423.4	2552.4	2487.2	2427.6	2496.8	2418	2389.4	2314.6	2434.7	2506.5	2463.5	2505.3	2521.3	28	High	High	High	High	High	High	High	High	High	High	High	High	High	High	High	High
FALSE	High	Master Protein	A0A0N4SVT1	Probable ATP-dependent RNA helicase DDX47 (Fragment) OS=Mus musculus GN=Ddx47 PE=1 SV=1	-0.07	0.05	0.06	-0.08	0.102988	0.519293	0.937057	0.358826	0.951	1.035	1.043	0.943	71.6	69.7	75.4	74.5	76.4	84.4	77.2	75.4	77	74.2	78.5	73.5	81.2	83.1	79.1	75.3	5	High	High	High	High	High	High	High	High	High	High	High	High	High	High	High	High
FALSE	High	Master Protein	Q8R010	Aminoacyl tRNA synthase complex-interacting multifunctional protein 2 OS=Mus musculus GN=Aimp2 PE=1 SV=2	0.05	-0.01	-0.01	0.04	0.10309	0.846746	0.67173	0.0592305	1.033	0.992	0.994	1.031	3100.2	3104.9	3041.4	3019.3	2959.4	2966.7	2978.2	2982.4	3044.5	3048	3105.6	2946.6	2943.6	2832.8	2979.6	2966.7	11	High	High	High	High	High	High	High	High	High	High	High	High	High	High	High	High
FALSE	High	Master Protein	Q64516	Glycerol kinase OS=Mus musculus GN=Gk PE=1 SV=2	-0.05	-0.01	0	-0.05	0.10319	0.983125	0.982163	0.029605	0.968	0.994	0.997	0.965	4049.1	4088.8	4053.4	4115.6	4207	4105.4	4201.6	4215.3	3975.7	4018.3	4075.3	4181	4146.3	4192.1	4193.9	4258.8	1	High	High	High	High	High	High	High	High	High	High	High	High	High	High	High	High
FALSE	High	Master Protein	Q9D3X9	Microfibrillar-associated protein 3-like OS=Mus musculus GN=Mfap3l PE=1 SV=1	0.09	-0.1	0.05	-0.06	0.104382	0.280913	0.591707	0.917204	1.065	0.936	1.039	0.959	157.7	153.2	156.8	154.1	146.8	145.2	153.3	137.1	144.3	156.8	144.5	146.4	152.1	156.3	142.4	151.2	5	High	High	High	High	High	High	High	High	High	High	High	High	High	High	High	High
FALSE	High	Master Protein	Q6NV83	U2 snRNP-associated SURP motif-containing protein OS=Mus musculus GN=U2surp PE=1 SV=3	0.1	0.07	0.08	0.08	0.104435	0.618751	0.305927	0.264918	1.07	1.047	1.06	1.057	1508.7	1522.3	1551.4	1506.9	1372.2	1360.7	1508.5	1461.5	1560.2	1613.3	1619.2	1499.2	1555.8	1477.1	1526.3	1422.1	26	High	High	High	High	High	High	High	High	High	High	High	High	High	High	High	High
FALSE	High	Master Protein	Q8BMJ7	Cell growth regulator with RING finger domain protein 1 OS=Mus musculus GN=Cgrrf1 PE=2 SV=1	0.4	-0.04	0.37	-0.01	0.104861	0.698593	0.101517	0.687353	1.317	0.974	1.289	0.995	14.9	16.4	15.9	13.3	11.4	13.2	11.7	11.7	15.2	10.1	15.1	14.9	13.9	16.2	13.4	17.1	2	High	High	High	High	High	High	High	High	High	High	High	High	High	High	High	High
FALSE	High	Master Protein	O55029	Coatomer subunit beta' OS=Mus musculus GN=Copb2 PE=1 SV=2	0.03	0.01	0.02	0.02	0.105215	0.951285	0.620488	0.3094	1.023	1.004	1.016	1.012	6837.2	6991.7	7024.9	6884.8	6816.8	6739.3	6742.2	6947.3	6976.8	6925.5	6980	6958.2	6885	6819.9	6892.9	6884.9	44	High	High	High	High	High	High	High	High	High	High	High	High	High	High	High	High
FALSE	Medium	Master Protein	H3BJ78	Synaptogyrin-2 (Fragment) OS=Mus musculus GN=Syngr2 PE=4 SV=1	0.33	-0.1	0.33	-0.1	0.105463	0.997778	0.119934	0.999592	1.259	0.931	1.259	0.931	28.1	27.3	21.1	22	14.8	22.2	20	18.9	23	21.1	22.7	30.1	27.1	25.1	23.9	21.2	1	High	High	High	High	High	High	High	High	High	High	High	High	High	High	High	High
FALSE	High	Master Protein	Q8VCD5	Mediator of RNA polymerase II transcription subunit 17 OS=Mus musculus GN=Med17 PE=1 SV=1	0.1	-0.12	0.06	-0.07	0.105776	0.0764366	0.799753	0.69342	1.075	0.922	1.041	0.952	274.4	231.4	239	233.8	232.7	224.7	212.4	214.9	216.6	209.4	219.1	233.1	217.9	222.7	235.2	241.2	8	High	High	High	High	High	High	High	High	High	High	High	High	High	High	High	High
FALSE	High	Master Protein	Q9ES74	Serine/threonine-protein kinase Nek7 OS=Mus musculus GN=Nek7 PE=1 SV=1	-0.1	-0.11	-0.1	-0.11	0.1062	0.417912	0.222212	0.22013	0.931	0.928	0.932	0.928	979.4	1040.5	1105.9	1082.3	1156.4	1192.4	1122.9	1089.4	960.3	1010.2	951	1077.6	1058.3	1040.8	1104.3	1065.1	12	High	High	High	High	High	High	High	High	High	High	High	High	High	High	High	High
FALSE	High	Master Protein	J3KMH5	Melanoma inhibitory activity protein 3 OS=Mus musculus GN=Mia3 PE=1 SV=1	-0.11	0.03	-0.04	-0.04	0.106799	0.746221	0.850352	0.893874	0.928	1.02	0.97	0.975	82.5	90.1	90.5	89.2	99.2	93.9	95	98.2	98.3	97.2	84.7	85.9	98.8	89	92.2	95.2	1	High	High	High	High	High	High	High	High	High	High	High	High	High	High	High	High
FALSE	High	Master Protein	A0A0R4J055	Dynamin-binding protein OS=Mus musculus GN=Dnmbp PE=1 SV=1	0.18	0.05	0.11	0.12	0.107028	0.993796	0.59911	0.754581	1.134	1.037	1.082	1.087	56.1	58.4	62.1	75.1	50	58	53.7	52.6	66.5	60.3	55.3	64.7	59.7	55.3	54.7	62	4	High	High	High	High	High	High	High	High	High	High	High	High	High	High	High	High
FALSE	High	Master Protein	Q9D517	1-acyl-sn-glycerol-3-phosphate acyltransferase gamma OS=Mus musculus GN=Agpat3 PE=1 SV=2	-0.06	0.01	-0.03	-0.02	0.107644	0.992158	0.420894	0.913257	0.962	1.005	0.981	0.985	3316.3	3366.5	3420.1	3254	3538.4	3577.9	3389.2	3407.7	3347.9	3318.1	3365.2	3383.7	3386	3257.7	3488.7	3428.6	17	High	High	High	High	High	High	High	High	High	High	High	High	High	High	High	High
FALSE	High	Master Protein	D3Z197	Histone-lysine N-methyltransferase NSD3 OS=Mus musculus GN=Whsc1l1 PE=1 SV=1	0.13	-0.08	0.05	0	0.107988	0.543968	0.522148	0.994238	1.096	0.946	1.036	1	82.3	90.5	82.2	76	77.5	64.9	75	75.1	70.7	83.2	81.8	74	82.4	76.3	79.4	74.9	4	High	High	High	High	High	High	High	High	High	High	High	High	High	High	High	High
FALSE	High	Master Protein	Q3B7Z2	Oxysterol-binding protein 1 OS=Mus musculus GN=Osbp PE=1 SV=3	-0.04	0.02	0.02	-0.04	0.108286	0.638195	0.998593	0.485251	0.976	1.011	1.013	0.974	5747.5	5954.6	5768	5877.2	5948	6130.2	5988.3	5916.7	5883.8	5862.5	5891.8	6009.7	6048.8	6075.8	5860.1	6038.6	41	High	High	High	High	High	High	High	High	High	High	High	High	High	High	High	High
FALSE	High	Master Protein	O35316	Sodium- and chloride-dependent taurine transporter OS=Mus musculus GN=Slc6a6 PE=1 SV=2	-0.08	0.08	0.03	-0.03	0.108332	0.0196317	0.525803	0.977113	0.945	1.057	1.022	0.978	280.8	271.6	281.4	287.7	301.4	294.2	285.2	300.4	297.8	319.5	292.2	296.6	305.1	294.7	302.8	313.1	4	High	High	High	High	High	High	High	High	High	High	High	High	High	High	High	High
FALSE	High	Master Protein	E9PYR6	Otoferlin OS=Mus musculus GN=Otof PE=4 SV=1	-0.13	0.05	0.02	-0.11	0.109068	0.978075	0.984468	0.117361	0.912	1.034	1.014	0.93	125.3	125.4	135.1	130.9	138.3	142.7	148.4	133.7	118.5	141.1	130.9	134.1	142.8	137.8	146.8	142.2	7	High	High	High	High	High	High	High	High	High	High	High	High	High	High	High	High
FALSE	High	Master Protein	Q8K1E0	Syntaxin-5 OS=Mus musculus GN=Stx5 PE=1 SV=3	-0.09	0.08	0	-0.01	0.110028	0.138117	0.996836	0.999901	0.941	1.054	0.997	0.995	686.3	719.8	675.9	665.4	733.8	704.1	714.5	737.8	745.2	709.4	701.4	726.2	718	691.1	744.4	725.3	11	High	High	High	High	High	High	High	High	High	High	High	High	High	High	High	High
FALSE	High	Master Protein	Q99LT0	Protein dpy-30 homolog OS=Mus musculus GN=Dpy30 PE=1 SV=1	0.11	-0.09	0.09	-0.07	0.110064	0.206253	0.364942	0.577909	1.083	0.939	1.064	0.956	576.8	587.3	612.7	596.9	560.6	533.5	505.6	601.9	576.5	547.2	536.3	565	563	589.2	584.2	579.1	3	High	High	High	High	High	High	High	High	High	High	High	High	High	High	High	High
FALSE	High	Master Protein	Q3UV55	Nuclear receptor subfamily 1 group D member 1 OS=Mus musculus GN=Nr1d1 PE=1 SV=1	0.19	0	0.06	0.14	0.110804	0.999997	0.635308	0.595897	1.141	1.003	1.041	1.1	39.9	37.7	38.3	35.3	36.3	30.2	30.4	37	35.7	39.1	38.5	37.6	33.9	38.6	34.3	34.9	1	High	High	High	High	High	High	High	High	High	High	High	High	High	High	High	High
FALSE	High	Master Protein	Q8BGF8	Solute carrier family 35 member D3 OS=Mus musculus GN=Slc35d3 PE=2 SV=1	-0.12	0.08	-0.06	0.02	0.110815	0.434719	0.596744	0.986493	0.922	1.058	0.962	1.014	157.5	164.9	151.4	157.2	169.1	169.6	179.6	171.8	161.3	170.8	162.3	173	178.9	152.9	153.7	175.5	3	High	High	High	High	High	High	High	High	High	High	High	High	High	High	High	High
FALSE	High	Master Protein	Q80T23	Synaptotagmin-like protein 5 OS=Mus musculus GN=Sytl5 PE=1 SV=1	-0.15	0.17	0.03	0	0.110953	0.0723315	0.943365	0.990223	0.903	1.129	1.02	0.999	144.3	142.6	135.9	155.4	163.2	168.6	150.6	154.7	145.1	159.4	175.2	164.5	161.6	162.5	160.2	166	7	High	High	High	High	High	High	High	High	High	High	High	High	High	High	High	High
FALSE	High	Master Protein	Q91X43	SH3 domain-containing protein 19 OS=Mus musculus GN=Sh3d19 PE=1 SV=2	-0.22	0.1	-0.08	-0.04	0.111112	0.288813	0.97722	0.99595	0.858	1.073	0.946	0.973	25.9	28.2	23.7	27.4	32.7	29.5	28.8	33.5	26.4	29.5	27.8	36.4	33.5	28.9	29.9	28.9	6	High	High	High	High	High	High	High	High	High	High	High	High	High	High	High	High
FALSE	High	Master Protein	O88508	DNA (cytosine-5)-methyltransferase 3A OS=Mus musculus GN=Dnmt3a PE=1 SV=2	0.32	-0.07	0.13	0.12	0.112029	0.599062	0.906731	0.943399	1.248	0.952	1.096	1.084	97.3	38.3	45.8	39.7	36.8	31.8	26.2	39	38.8	48.5	42.5	35	37.5	37.4	35.2	38.5	10	High	High	High	High	High	High	High	High	High	High	High	High	High	High	High	High
FALSE	High	Master Protein	P17742	Peptidyl-prolyl cis-trans isomerase A OS=Mus musculus GN=Ppia PE=1 SV=2	-0.03	0.02	0	-0.01	0.112474	0.878833	0.997783	0.267207	0.98	1.015	1.003	0.991	20672.7	20849	21295.5	20918.8	21337.4	21295.6	21566.8	21230.8	21197.4	21218.4	20630.1	21192.9	21685.5	21092.2	21425.5	21354.8	15	High	High	High	High	High	High	High	High	High	High	High	High	High	High	High	High
FALSE	High	Master Protein	O70174	Neuronal acetylcholine receptor subunit alpha-4 OS=Mus musculus GN=Chrna4 PE=1 SV=2	-0.16	0.1	-0.06	0	0.112552	0.604702	0.649849	0.999951	0.896	1.075	0.96	1.003	68.4	77.8	80.4	70.7	81.8	86.4	83	82.5	78.3	81.9	81	73.8	73.9	71.4	85.9	85.4	4	High	High	High	High	High	High	High	High	High	High	High	High	High	High	High	High
FALSE	High	Master Protein	Q7TMK9	Heterogeneous nuclear ribonucleoprotein Q OS=Mus musculus GN=Syncrip PE=1 SV=2	0.05	0.03	0.02	0.06	0.11287	0.428914	0.614559	0.0647815	1.035	1.024	1.017	1.042	3273.3	3301	3198.5	3221.5	3149.6	3020.7	3126	3231.6	3252	3319.7	3398.1	3330.6	3257.3	3118.1	3234.9	3148	25	High	High	High	High	High	High	High	High	High	High	High	High	High	High	High	High
FALSE	High	Master Protein	Q9CQY1	Ubiquitin-like protein ATG12 OS=Mus musculus GN=Atg12 PE=1 SV=1	-0.1	-0.03	-0.06	-0.06	0.113271	0.755174	0.320532	0.374336	0.934	0.982	0.959	0.957	534.1	537.1	551.2	539.4	604.2	583.8	560.9	568.3	481.5	536.6	520.5	567.9	541.1	550.6	557.8	554	4	High	High	High	High	High	High	High	High	High	High	High	High	High	High	High	High
FALSE	High	Master Protein	Q91YE8	Synaptopodin-2 OS=Mus musculus GN=Synpo2 PE=1 SV=2	-0.1	-0.11	-0.06	-0.14	0.115403	0.174096	0.500234	0.030718	0.935	0.928	0.957	0.906	502.6	512.4	480.7	516.2	582.1	515.8	570.7	516.7	474.6	467.7	434.2	495.1	520	505.7	519.6	535.9	15	High	High	High	High	High	High	High	High	High	High	High	High	High	High	High	High
FALSE	High	Master Protein	Q62189	U1 small nuclear ribonucleoprotein A OS=Mus musculus GN=Snrpa PE=1 SV=3	0.09	-0.03	0.05	0.01	0.115513	0.651895	0.63152	0.999773	1.068	0.979	1.035	1.009	2041	2047.3	2036.8	2063.7	1894	1773.6	1935.2	2080.2	2017.5	1983.9	1904.2	2034.8	2003.4	1960.7	2019.9	1937.4	9	High	High	High	High	High	High	High	High	High	High	High	High	High	High	High	High
FALSE	High	Master Protein	Q1HKZ5	Mitogen-activated protein kinase kinase kinase 13 OS=Mus musculus GN=Map3k13 PE=1 SV=1	-0.13	0.13	-0.05	0.05	0.116173	0.123536	0.79591	0.814988	0.916	1.096	0.967	1.038	150.2	148.2	156.8	158.4	152.2	166.8	168.4	176.3	170	155.6	170.4	166.5	161.8	166.8	153.3	162.4	6	High	High	High	High	High	High	High	High	High	High	High	High	High	High	High	High
FALSE	High	Master Protein	A0A140T8M7	Protein Rpl23a-ps3 OS=Mus musculus GN=Rpl23a-ps3 PE=3 SV=1	0.09	-0.05	0.02	0.01	0.117864	0.78738	0.899779	0.835482	1.062	0.964	1.015	1.008	3513.6	3868.8	3779.5	3815.4	3637.4	3448.8	3515	3657.6	3648.2	3664.5	3725.8	3654.4	3662.1	3676.6	3596.9	3517	14	High	High	High	High	High	High	High	High	High	High	High	High	High	High	High	High
FALSE	High	Master Protein	A0A1B0GS08	Protein Stum OS=Mus musculus GN=Stum PE=1 SV=1	-0.1	0.05	0.01	-0.06	0.118854	0.920413	0.985474	0.187432	0.931	1.037	1.005	0.96	479	443.7	438.2	435.5	472.9	474.5	467.9	476.7	469.7	455.9	436	458.4	483.8	490.3	468.5	463.8	5	High	High	High	High	High	High	High	High	High	High	High	High	High	High	High	High
FALSE	High	Master Protein	Q810U4	Neuronal cell adhesion molecule OS=Mus musculus GN=Nrcam PE=1 SV=2	0.05	-0.01	0	0.04	0.119447	0.915229	0.948604	0.142512	1.039	0.99	1.002	1.027	9078.5	8761.8	9052.9	8896	8729.2	8367.2	8615.3	8661.7	9030.9	8831.3	8941.1	8609.7	8669.7	8098.3	8649.4	8663.9	38	High	High	High	High	High	High	High	High	High	High	High	High	High	High	High	High
FALSE	High	Master Protein	Q64735	Complement component receptor 1-like protein OS=Mus musculus GN=Cr1l PE=1 SV=1	-0.1	0.03	-0.12	0.05	0.11967	0.935271	0.108982	0.916907	0.931	1.022	0.918	1.037	673.2	636.8	704.9	720.1	717.2	771.3	764.1	698.7	654.3	688.8	721.3	719.8	678.7	679.9	700.1	668.7	1	High	High	High	High	High	High	High	High	High	High	High	High	High	High	High	High
FALSE	Medium	Master Protein	Q91XF4	E3 ubiquitin-protein ligase RNF167 OS=Mus musculus GN=Rnf167 PE=2 SV=1	0.23	-0.12	0.05	0.05	0.119816	0.971731	0.627507	0.85346	1.17	0.921	1.039	1.037	36.6	34.8	32.6	34.2	30.8	33.2	24.7	28.4	32.3	40.1	31.1	31.3	30.6	30.8	35.7	30	2	High	High	High	High	High	High	High	High	High	High	High	High	High	High	High	High
FALSE	High	Master Protein	Q9JLM9	Growth factor receptor-bound protein 14 OS=Mus musculus GN=Grb14 PE=1 SV=1	-0.14	0	-0.13	-0.02	0.120003	0.999846	0.126641	0.999974	0.905	1.001	0.917	0.989	258	265	282.9	253.6	284.3	299.9	293.5	273.4	289.8	249.3	253.2	270.8	271	259.2	260	269.8	9	High	High	High	High	High	High	High	High	High	High	High	High	High	High	High	High
FALSE	High	Master Protein	P98200	Phospholipid-transporting ATPase IB OS=Mus musculus GN=Atp8a2 PE=1 SV=1	-0.07	0.05	-0.03	0.01	0.120692	0.386203	0.978041	0.978378	0.953	1.035	0.98	1.007	667.7	704.7	720.6	725.1	750.8	744.1	724.8	777.8	700.1	753.8	721.2	764	722.7	738.7	780.7	726	19	High	High	High	High	High	High	High	High	High	High	High	High	High	High	High	High
FALSE	High	Master Protein	Q8R3L2	Transcription factor 25 OS=Mus musculus GN=Tcf25 PE=1 SV=2	-0.1	0.01	-0.03	-0.06	0.12146	0.997404	0.982454	0.284269	0.934	1.008	0.979	0.962	951.4	1020.3	1074.2	1001	1094	1156.7	1069.5	1052.3	1009	1029	961.4	1071.2	1065.4	1053.3	1151.1	1052.3	12	High	High	High	High	High	High	High	High	High	High	High	High	High	High	High	High
FALSE	High	Master Protein	Q8C1Y8	Vacuolar fusion protein CCZ1 homolog OS=Mus musculus GN=Ccz1 PE=1 SV=1	-0.09	-0.04	-0.02	-0.1	0.122752	0.32493	0.988407	0.00971844	0.942	0.975	0.987	0.93	884.6	985.4	906.2	927.9	953.2	992.2	977.7	970.2	915.5	881.1	863.7	907	967.5	955.5	954	990.8	17	High	High	High	High	High	High	High	High	High	High	High	High	High	High	High	High
FALSE	High	Master Protein	Q9Z1R4	Uncharacterized protein C6orf47 homolog OS=Mus musculus GN=D17h6s53e PE=1 SV=1	-0.06	-0.01	-0.04	-0.03	0.124225	0.999161	0.429931	0.758655	0.956	0.996	0.973	0.979	786.8	856.9	837.2	807.6	886	860.7	858.8	842.8	795.9	839.1	799.2	845.3	826.6	822.4	846.8	847.2	9	High	High	High	High	High	High	High	High	High	High	High	High	High	High	High	High
FALSE	High	Master Protein	Q3UFY7	7-methylguanosine phosphate-specific 5'-nucleotidase OS=Mus musculus GN=Nt5c3b PE=1 SV=3	-0.06	0.05	-0.04	0.03	0.124317	0.271611	0.538801	0.824199	0.957	1.038	0.972	1.022	1148.6	1197.5	1179	1159.9	1211.8	1263.1	1167.3	1230.9	1225.5	1220.4	1179.2	1206.7	1187.4	1168.5	1187.4	1222.1	10	High	High	High	High	High	High	High	High	High	High	High	High	High	High	High	High
FALSE	High	Master Protein	Q8VE47	Ubiquitin-like modifier-activating enzyme 5 OS=Mus musculus GN=Uba5 PE=1 SV=2	-0.09	0.02	-0.01	-0.07	0.126943	0.976169	0.999906	0.261236	0.937	1.012	0.993	0.955	1310.9	1332.4	1383.5	1434.2	1424.5	1411.4	1481.1	1472.7	1305.1	1383	1363.9	1464.9	1431.9	1480	1444.5	1423.9	13	High	High	High	High	High	High	High	High	High	High	High	High	High	High	High	High
FALSE	High	Master Protein	Q9DB77	Cytochrome b-c1 complex subunit 2, mitochondrial OS=Mus musculus GN=Uqcrc2 PE=1 SV=1	0.03	0.01	-0.01	0.04	0.127478	0.983109	0.997527	0.293115	1.018	1.008	0.995	1.031	23989.2	22810.1	22840.7	22928.1	22642.1	22121.5	22348.9	22630.9	23104.3	23042.9	23415.9	22566.5	22230.6	23076.1	22114.9	22545	27	High	High	High	High	High	High	High	High	High	High	High	High	High	High	High	High
FALSE	High	Master Protein	Q9CRC3	UPF0235 protein C15orf40 homolog OS=Mus musculus PE=1 SV=1	0.15	-0.13	0.03	-0.01	0.127766	0.312578	0.945179	0.999965	1.113	0.911	1.024	0.99	626	608.6	622.2	571.8	604.3	515.4	529.5	577.2	578	544.1	542.1	609.3	575.7	579	557.1	555.6	5	High	High	High	High	High	High	High	High	High	High	High	High	High	High	High	High
FALSE	High	Master Protein	Q9Z2C4	Myotubularin-related protein 1 OS=Mus musculus GN=Mtmr1 PE=1 SV=1	-0.04	0.02	0.02	-0.04	0.128282	0.402114	0.618708	0.235091	0.973	1.015	1.014	0.974	2776.8	2818	2845.2	2855.4	2841.8	2897.1	2956.1	2924.9	2836.9	2903.2	2847.2	2926	2867.8	3017.5	2942.9	2961.8	23	High	High	High	High	High	High	High	High	High	High	High	High	High	High	High	High
FALSE	High	Master Protein	P55288	Cadherin-11 OS=Mus musculus GN=Cdh11 PE=1 SV=1	0.05	-0.06	0.03	-0.04	0.128886	0.131237	0.757361	0.763425	1.035	0.958	1.018	0.974	2167	2140.5	2147.3	2160.2	2048.8	1960.1	2140	2114.6	2086.2	2041.6	2090.3	2042.8	2020.4	2109.3	2129	2147.2	24	High	High	High	High	High	High	High	High	High	High	High	High	High	High	High	High
FALSE	High	Master Protein	Q91Z31	Polypyrimidine tract-binding protein 2 OS=Mus musculus GN=Ptbp2 PE=1 SV=2	0.1	0.04	0.04	0.09	0.128904	0.760591	0.978668	0.0475233	1.07	1.027	1.03	1.067	2151.1	1967.8	2021	1983.3	1842.8	1840.6	1933.4	1901.1	1986.4	2127.7	2306.1	1975	1922.1	1932.1	1931.9	1827.2	17	High	High	High	High	High	High	High	High	High	High	High	High	High	High	High	High
FALSE	High	Master Protein	P50427	Steryl-sulfatase OS=Mus musculus GN=Sts PE=1 SV=1	-0.13	-0.06	0	-0.19	0.129019	0.999489	0.991869	0.169117	0.912	0.958	0.998	0.875	263.8	327.8	316.1	304	340.1	339.7	357.2	330.5	285.9	308.5	269.7	341.4	339.5	323.7	339.2	345.3	10	High	High	High	High	High	High	High	High	High	High	High	High	High	High	High	High
FALSE	High	Master Protein	Q9DC11	Plexin domain-containing protein 2 OS=Mus musculus GN=Plxdc2 PE=1 SV=1	-0.12	0.07	-0.02	-0.03	0.12922	0.511751	1	0.758758	0.918	1.052	0.989	0.976	824.3	837.3	883.5	822	864.1	902.5	913.4	907.9	839.8	908.5	850.7	897.7	918.6	852.1	872	947.9	9	High	High	High	High	High	High	High	High	High	High	High	High	High	High	High	High
FALSE	High	Master Protein	E9Q6C8	XK-related protein 6 OS=Mus musculus GN=Xkr6 PE=2 SV=1	0.08	-0.02	0.04	0.01	0.129546	0.675816	0.570929	0.999955	1.055	0.983	1.031	1.006	154.6	161.5	165.9	182.6	156.1	157	153.8	154.2	163	156.5	158.8	164.8	165.6	158.5	160.2	159.7	3	High	High	High	High	High	High	High	High	High	High	High	High	High	High	High	High
FALSE	High	Master Protein	Q9CQR2	40S ribosomal protein S21 OS=Mus musculus GN=Rps21 PE=1 SV=1	0.08	0.01	-0.01	0.1	0.130186	0.899389	0.984274	0.0219845	1.061	1.007	0.995	1.074	2353.3	2329.9	2339.8	2331.5	2249.1	2150.2	2156.1	2256.6	2360.1	2344.5	2601.1	2226.6	2191.5	2189.7	2198.5	2153	8	High	High	High	High	High	High	High	High	High	High	High	High	High	High	High	High
FALSE	High	Master Protein	P28076	Proteasome subunit beta type-9 OS=Mus musculus GN=Psmb9 PE=1 SV=1	0.11	-0.04	0.15	-0.08	0.130421	0.425683	0.135763	0.438688	1.079	0.974	1.11	0.947	84.9	76.1	71.9	72.7	64.5	72.5	70.6	67.2	75.4	64.7	72.4	72.5	75.2	80.4	71.4	77.9	2	High	High	High	High	High	High	High	High	High	High	High	High	High	High	High	High
FALSE	High	Master Protein	Q64525	Histone H2B type 2-B OS=Mus musculus GN=Hist2h2bb PE=1 SV=3	0.16	0.06	0.05	0.16	0.131716	0.972437	0.983151	0.117997	1.117	1.041	1.038	1.121	9561.4	8857	8964.9	9059.5	8035.9	7836.4	8105.6	9003.8	10200.7	9063.5	9718.8	8228.1	8257.1	8568.6	8493.5	8127.5	4	High	High	High	High	High	High	High	High	High	High	High	High	High	High	High	High
FALSE	High	Master Protein	E9PVC6	Eukaryotic translation initiation factor 4 gamma 1 OS=Mus musculus GN=Eif4g1 PE=1 SV=1	0.2	-0.11	0.17	-0.08	0.131909	0.369508	0.219243	0.542787	1.148	0.929	1.125	0.948	114.2	117.1	107.3	117.4	111.8	93.6	98.4	103.1	104.9	110.2	95.1	110.6	122	111.5	115.2	101	2	High	High	High	High	High	High	High	High	High	High	High	High	High	High	High	High
FALSE	High	Master Protein	Q99LG0	Ubiquitin carboxyl-terminal hydrolase 16 OS=Mus musculus GN=Usp16 PE=1 SV=2	-0.24	0.15	-0.12	0.03	0.132841	0.599521	0.94342	0.94054	0.85	1.106	0.921	1.02	11.6	13.6	14.6	13.5	16.2	16.8	15.7	14.4	16.2	16	14	12.3	17.6	14.5	14.8	13.9	2	High	High	High	High	High	High	High	High	High	High	High	High	High	High	High	High
FALSE	High	Master Protein	P70345	Bcl-2-like protein 2 OS=Mus musculus GN=Bcl2l2 PE=1 SV=1	-0.04	0.02	0.03	-0.05	0.133013	0.307313	0.409715	0.188023	0.972	1.014	1.021	0.966	336	355.7	345.3	358	360.1	364.2	360.9	356.5	354.2	353.4	356.9	366.2	368.1	360.9	367.8	377.8	7	High	High	High	High	High	High	High	High	High	High	High	High	High	High	High	High
FALSE	High	Master Protein	F6TK14	Fibroblast growth factor receptor OS=Mus musculus GN=Fgfr3 PE=1 SV=1	-0.09	-0.02	0.01	-0.12	0.133132	0.959947	0.969021	0.124213	0.939	0.989	1.006	0.923	471.6	479.6	514.1	499.4	550.7	527.1	503.1	515.7	469	504.1	466.4	499.1	491.1	528.6	520.3	530.9	6	High	High	High	High	High	High	High	High	High	High	High	High	High	High	High	High
FALSE	High	Master Protein	Q5SWP3	NAC-alpha domain-containing protein 1 OS=Mus musculus GN=Nacad PE=1 SV=1	-0.13	0.03	-0.02	-0.09	0.133599	0.865643	0.966016	0.667623	0.912	1.02	0.99	0.941	627	701.4	640.2	655.6	748.7	759.2	673.2	673.2	724.4	650	657.3	664.4	718.5	680.9	691.5	713.8	24	High	High	High	High	High	High	High	High	High	High	High	High	High	High	High	High
FALSE	High	Master Protein	P68181	cAMP-dependent protein kinase catalytic subunit beta OS=Mus musculus GN=Prkacb PE=1 SV=2	0.06	-0.1	-0.02	-0.02	0.134091	0.030016	0.874949	0.999138	1.046	0.933	0.987	0.988	12615.8	11657	11496.7	11699.9	11081.7	10665.3	11743	11256.3	10589.6	11212.1	10596.8	11377.7	11075.7	11032.3	10766.5	11024.4	19	High	High	High	High	High	High	High	High	High	High	High	High	High	High	High	High
FALSE	High	Master Protein	Q5NCI0	Up-regulator of cell proliferation OS=Mus musculus GN=Urgcp PE=2 SV=1	-0.11	0.03	-0.03	-0.05	0.134274	0.914667	0.966254	0.595933	0.93	1.022	0.982	0.967	225.8	264.2	273.3	245.1	272.1	282.3	274.9	272.6	236.9	263.4	256.7	275.5	268.4	268	276.8	269.4	13	High	High	High	High	High	High	High	High	High	High	High	High	High	High	High	High
FALSE	High	Master Protein	B2M1R6	Heterogeneous nuclear ribonucleoprotein K OS=Mus musculus GN=Hnrnpk PE=1 SV=1	0.07	0	0.04	0.03	0.134543	0.999014	0.701332	0.508415	1.051	0.998	1.028	1.021	11765.8	11340.9	11617.1	11354.9	10882.9	10441	10967.4	11669.2	11352.5	11331.2	11958.1	11569.7	11383.6	11304.9	11064.8	11147.4	34	High	High	High	High	High	High	High	High	High	High	High	High	High	High	High	High
FALSE	High	Master Protein	A2A848	Peroxisomal acyl-coenzyme A oxidase 1 (Fragment) OS=Mus musculus GN=Acox1 PE=1 SV=1	-0.53	-0.03	-0.01	-0.55	0.134794	0.999298	0.996925	0.0788566	0.693	0.977	0.99	0.684	8.4	8.5	8.9	6.6	15.2	9.4	12.7	11.7	8.9	7.6	4.7	12	15	11.1	12.8	11.4	1	High	High	High	High	High	High	High	High	High	High	High	High	High	High	High	High
FALSE	High	Master Protein	P28867	Protein kinase C delta type OS=Mus musculus GN=Prkcd PE=1 SV=3	-0.09	0.03	0.01	-0.07	0.134915	0.968181	0.998698	0.330878	0.937	1.021	1.005	0.952	5438.3	5358.6	5475.7	5579.5	5746.3	6514	5907.7	5411.3	5760.5	5567.4	5574	5267.8	5834.9	5870.9	5925.9	5785	45	High	High	High	High	High	High	High	High	High	High	High	High	High	High	High	High
FALSE	High	Master Protein	Q61768	Kinesin-1 heavy chain OS=Mus musculus GN=Kif5b PE=1 SV=3	-0.04	-0.01	-0.01	-0.03	0.13503	0.970645	0.743843	0.793455	0.972	0.995	0.99	0.977	5431.5	5951.6	5908.6	5838.7	6145.6	6367.7	5859.6	5937.4	5893	5808	5750.3	5878.6	5997.4	5814.4	6011.9	5963.6	55	High	High	High	High	High	High	High	High	High	High	High	High	High	High	High	High
FALSE	High	Master Protein	Q9D8B4	NADH dehydrogenase [ubiquinone] 1 alpha subcomplex subunit 11 OS=Mus musculus GN=Ndufa11 PE=1 SV=2	-0.12	-0.01	0	-0.13	0.137329	0.9792	0.999996	0.0749212	0.92	0.995	1	0.916	363.5	398.7	367.6	377.3	403.5	419	405.9	388.5	352.6	396.1	354	388.2	408.5	390.1	416.3	400.8	5	High	High	High	High	High	High	High	High	High	High	High	High	High	High	High	High
FALSE	High	Master Protein	Q03146	Epithelial discoidin domain-containing receptor 1 OS=Mus musculus GN=Ddr1 PE=2 SV=2	-0.08	-0.04	-0.07	-0.06	0.1377	0.979442	0.405597	0.677074	0.943	0.975	0.955	0.962	1128.6	1239.6	1305.3	1241.9	1351.8	1425.8	1280.2	1261.6	1274.7	1194.3	1154.5	1225.2	1290.5	1229.5	1247.4	1266.3	11	High	High	High	High	High	High	High	High	High	High	High	High	High	High	High	High
FALSE	High	Master Protein	E9Q5E0	Myocyte-specific enhancer factor 2D OS=Mus musculus GN=Mef2d PE=1 SV=1	0.13	-0.13	0.07	-0.07	0.137963	0.128738	0.584566	0.559678	1.097	0.911	1.052	0.95	536.1	513.5	529.6	538.9	469.5	462	502	522.4	485.4	485.2	449.5	534.1	525	508.3	495.4	513.5	6	High	High	High	High	High	High	High	High	High	High	High	High	High	High	High	High
FALSE	High	Master Protein	Q9CPV3	39S ribosomal protein L42, mitochondrial OS=Mus musculus GN=Mrpl42 PE=1 SV=1	0.14	0.05	0.05	0.14	0.138181	0.963289	0.897197	0.195048	1.105	1.033	1.033	1.104	64.4	71.8	70.4	66.4	60.7	59.6	63.1	64.7	61.7	71.6	75.9	69.7	64.9	60.8	63.1	66.4	2	High	High	High	High	High	High	High	High	High	High	High	High	High	High	High	High
FALSE	High	Master Protein	Q99N15	17beta-hydroxysteroid dehydrogenase type 10/short chain L-3-hydroxyacyl-CoA dehydrogenase OS=Mus musculus GN=Hsd17b10 PE=1 SV=1	0.04	-0.04	0.05	-0.06	0.138743	0.0117814	0.0428046	0.00352734	1.028	0.971	1.037	0.962	2537.8	2518.7	2510.8	2501.4	2437.7	2456.8	2434.2	2495.6	2429.1	2454.3	2329	2467.8	2538.3	2521.6	2539.2	2543.3	18	High	High	High	High	High	High	High	High	High	High	High	High	High	High	High	High
FALSE	High	Master Protein	Q9Z1E3	NF-kappa-B inhibitor alpha OS=Mus musculus GN=Nfkbia PE=1 SV=2	-0.1	-0.07	-0.05	-0.12	0.138874	0.377428	0.981432	0.0149459	0.931	0.951	0.964	0.917	107.7	100.9	103.9	107.3	116.3	111.1	104.1	115.8	101.1	98.3	99.6	102.2	106.4	108.4	110.4	117.5	2	High	High	High	High	High	High	High	High	High	High	High	High	High	High	High	High
FALSE	High	Master Protein	P35546	Proto-oncogene tyrosine-protein kinase receptor Ret OS=Mus musculus GN=Ret PE=1 SV=2	0.09	0.01	0.11	-0.01	0.139386	0.999731	0.0690405	0.954345	1.063	1.007	1.076	0.995	581.8	571.1	598.2	608.1	546.9	529.2	584.5	562.8	614.2	552.9	583.3	604.8	581.9	602.1	608.5	591.9	17	High	High	High	High	High	High	High	High	High	High	High	High	High	High	High	High
FALSE	High	Master Protein	Q9D365	Signal peptidase complex subunit 3 OS=Mus musculus GN=Spcs3 PE=1 SV=1	-0.11	0.15	0	0.04	0.139427	0.0456206	0.998224	0.837771	0.928	1.11	1	1.03	358.2	361.8	369	359.6	411.4	372.1	391.9	385.6	363.7	404.1	431.7	396.4	381.4	400.3	396.3	374.4	5	High	High	High	High	High	High	High	High	High	High	High	High	High	High	High	High
FALSE	High	Master Protein	Q9Z123	Semaphorin-4F OS=Mus musculus GN=Sema4f PE=1 SV=2	-0.14	0.11	-0.05	0.02	0.139502	0.724091	0.72081	0.99432	0.91	1.077	0.964	1.016	232.7	247	274.5	253	288	266.7	271.7	277.9	234.6	267	271.4	277.4	255.2	270	273.8	260	8	High	High	High	High	High	High	High	High	High	High	High	High	High	High	High	High
FALSE	High	Master Protein	Q9CQL4	39S ribosomal protein L20, mitochondrial OS=Mus musculus GN=Mrpl20 PE=1 SV=1	-0.09	-0.05	-0.05	-0.09	0.139733	0.946861	0.438175	0.555143	0.942	0.967	0.966	0.942	206.8	218	217.6	211.5	257.6	226.1	229.5	222.5	204.4	210.4	191.7	231.7	225.3	219.6	214.7	220.7	6	High	High	High	High	High	High	High	High	High	High	High	High	High	High	High	High
FALSE	High	Master Protein	A2A8Z1	Oxysterol-binding protein-related protein 9 OS=Mus musculus GN=Osbpl9 PE=1 SV=1	-0.05	0.02	-0.01	-0.02	0.139824	0.766506	0.99458	0.675367	0.969	1.012	0.994	0.986	1827	1908.3	1937.7	1865.1	1952	1949	1923.1	1946.9	1913.7	1943.5	1872	1903.9	1955.7	1915.1	1981.2	1895.2	20	High	High	High	High	High	High	High	High	High	High	High	High	High	High	High	High
FALSE	High	Master Protein	O88447	Kinesin light chain 1 OS=Mus musculus GN=Klc1 PE=1 SV=3	0.08	0.07	0.14	0.02	0.140398	0.794402	0.0491805	0.990647	1.06	1.047	1.098	1.011	175.9	175.4	171	188.4	172.4	155.3	164.7	166.6	174.9	185.5	182.4	189.1	178	185.9	193.4	168.3	2	High	High	High	High	High	High	High	High	High	High	High	High	High	High	High	High
FALSE	High	Master Protein	Q8R4U1	Myb-related transcription factor, partner of profilin OS=Mus musculus GN=Mypop PE=1 SV=1	-0.22	0.07	0	-0.15	0.141385	0.999759	0.970281	0.0588845	0.86	1.05	1	0.903	88.8	87.6	89.2	98.7	105.9	103.5	103.4	90.1	95	92.5	81.4	94.4	98.6	104.4	103.6	103.3	2	High	High	High	High	High	High	High	High	High	High	High	High	High	High	High	High
FALSE	High	Master Protein	Q6NXH3	Vasculin OS=Mus musculus GN=Gpbp1 PE=1 SV=1	0.12	0	0.1	0.02	0.141564	0.996588	0.146714	0.997562	1.086	0.997	1.07	1.012	32.6	35.4	33.8	30.6	30.5	30.6	28.6	30.6	34.1	30.8	32.1	34.1	30.9	34.2	36	31.2	4	High	High	High	High	High	High	High	High	High	High	High	High	High	High	High	High
FALSE	High	Master Protein	A0A0J9YUW5	Sodium channel protein OS=Mus musculus GN=Scn8a PE=1 SV=1	-0.12	-0.05	-0.05	-0.13	0.141652	0.973442	0.896201	0.216671	0.92	0.964	0.969	0.916	1154	1268.2	1210.5	1272.7	1397.1	1401.3	1297.9	1238.6	1293	1156.7	1150.1	1234.3	1325.5	1243.1	1285	1346.2	22	High	High	High	High	High	High	High	High	High	High	High	High	High	High	High	High
FALSE	High	Master Protein	Q8BXA5	Cleft lip and palate transmembrane protein 1-like protein OS=Mus musculus GN=Clptm1l PE=1 SV=1	-0.11	0	-0.02	-0.09	0.141972	0.998331	0.999924	0.200943	0.929	1.002	0.989	0.941	467.2	515.1	468.4	507	525.1	533	491.4	524.2	495.3	481.7	478	509.3	520	509.5	517.7	522.6	8	High	High	High	High	High	High	High	High	High	High	High	High	High	High	High	High
FALSE	High	Master Protein	Q8VE18	Protein SMG8 OS=Mus musculus GN=Smg8 PE=1 SV=1	0.11	-0.03	0.13	-0.05	0.142848	0.942963	0.11119	0.890752	1.079	0.981	1.094	0.968	416.5	446.9	430.4	431.2	383.1	374.7	416.5	436.4	412.5	425.9	419.6	438.4	417.9	434.9	438.8	441.3	13	High	High	High	High	High	High	High	High	High	High	High	High	High	High	High	High
FALSE	High	Master Protein	Q7TMQ7	WD repeat-containing protein 91 OS=Mus musculus GN=Wdr91 PE=1 SV=1	-0.05	0.04	0.02	-0.03	0.143117	0.579171	0.999645	0.784082	0.967	1.029	1.016	0.979	1469.1	1519.4	1524.8	1486.5	1540.6	1528.2	1568.9	1697.1	1563.9	1529.8	1485.2	1604.1	1614.5	1541.6	1556.5	1603.6	18	High	High	High	High	High	High	High	High	High	High	High	High	High	High	High	High
FALSE	High	Master Protein	Q78J03	Methionine-R-sulfoxide reductase B2, mitochondrial OS=Mus musculus GN=Msrb2 PE=1 SV=1	0.06	0.04	0	0.1	0.143525	0.673051	0.999997	0.0198632	1.045	1.026	1	1.072	931.6	893.2	856.3	894.7	848.9	850.9	867.2	860.4	939.6	903	931.2	875.8	862.8	841.9	873.4	848.4	10	High	High	High	High	High	High	High	High	High	High	High	High	High	High	High	High
FALSE	High	Master Protein	Q3TQB2	FAD-dependent oxidoreductase domain-containing protein 1 OS=Mus musculus GN=Foxred1 PE=1 SV=1	0.09	-0.05	0.1	-0.06	0.145739	0.53198	0.10277	0.415251	1.061	0.969	1.07	0.961	313.4	330.8	354.6	340.9	312.1	304.8	320.8	323.8	308.8	332.9	318	332.8	326.8	338.9	342	338.3	12	High	High	High	High	High	High	High	High	High	High	High	High	High	High	High	High
FALSE	High	Master Protein	Q8BI36	JNK1/MAPK8-associated membrane protein OS=Mus musculus GN=Jkamp PE=1 SV=2	0.17	-0.06	0.09	0.02	0.145886	0.508466	0.839365	0.999852	1.128	0.956	1.065	1.013	90.5	85.6	84.9	89.2	91.2	76.3	74.8	78.6	86.8	84.3	77.6	82.8	85.2	81.5	83.6	80.2	3	High	High	High	High	High	High	High	High	High	High	High	High	High	High	High	High
FALSE	High	Master Protein	Q8VIJ6	Splicing factor, proline- and glutamine-rich OS=Mus musculus GN=Sfpq PE=1 SV=1	0.07	0.01	0.04	0.04	0.14613	0.99997	0.712196	0.581116	1.052	1.009	1.029	1.031	12576.6	12040.2	12020.1	11944.2	11241.1	10654.2	11631.5	12364.4	12415.1	12041.1	12226.8	11945.7	11866.8	11982.6	11663.9	11561	36	High	High	High	High	High	High	High	High	High	High	High	High	High	High	High	High
FALSE	High	Master Protein	Q8BYN3	Inositol-tetrakisphosphate 1-kinase OS=Mus musculus GN=Itpk1 PE=2 SV=1	-0.08	0.03	0	-0.05	0.14661	0.91428	0.905735	0.749396	0.947	1.02	0.997	0.968	247.9	254.5	243.2	250.6	274.6	290.1	250.3	252.4	252.4	256.1	243.5	263.4	262.1	263	264.6	255.3	7	High	High	High	High	High	High	High	High	High	High	High	High	High	High	High	High
FALSE	High	Master Protein	Q99K94	Signal transducer and activator of transcription OS=Mus musculus GN=Stat1 PE=1 SV=1	-0.07	0.04	0.02	-0.06	0.14667	0.762568	0.71977	0.129539	0.951	1.027	1.017	0.961	882.2	909.9	872.4	888.2	892.7	969.4	968.7	893.9	910.7	921.7	908.1	882.7	933.5	944.7	975.6	948	19	High	High	High	High	High	High	High	High	High	High	High	High	High	High	High	High
FALSE	High	Master Protein	Q9D0B0	Serine/arginine-rich splicing factor 9 OS=Mus musculus GN=Srsf9 PE=1 SV=1	0.13	0	0.1	0.03	0.146924	0.997906	0.161152	0.995133	1.098	0.997	1.069	1.024	172.6	157.1	176.6	167	150.7	151.5	157.8	167.9	171.4	167.3	165.5	172	167.3	163.3	178.1	163.1	5	High	High	High	High	High	High	High	High	High	High	High	High	High	High	High	High
FALSE	High	Master Protein	Q99JP4	Anaphase-promoting complex subunit CDC26 OS=Mus musculus GN=Cdc26 PE=1 SV=1	0.09	-0.01	0.04	0.04	0.147638	0.992181	0.68787	0.790236	1.062	0.992	1.028	1.025	755.1	738.8	742.7	759.4	694.5	685	715.3	763.4	740.8	745.2	756.9	735.9	759.3	714.4	731.7	717.6	5	High	High	High	High	High	High	High	High	High	High	High	High	High	High	High	High
FALSE	High	Master Protein	Q3UIA2	Rho GTPase-activating protein 17 OS=Mus musculus GN=Arhgap17 PE=1 SV=1	-0.09	0.05	0.03	-0.06	0.149388	0.522886	0.996802	0.68581	0.94	1.036	1.018	0.956	266.6	258.9	251	268.4	266.4	293.2	287.4	272	279.3	272.4	271.9	265	282.8	259	286.6	297.9	4	High	High	High	High	High	High	High	High	High	High	High	High	High	High	High	High
FALSE	High	Master Protein	Q8BVQ5	Protein phosphatase methylesterase 1 OS=Mus musculus GN=Ppme1 PE=1 SV=5	-0.05	0.05	-0.01	0.02	0.149398	0.232	0.999576	0.997702	0.969	1.038	0.994	1.012	5752.5	5812.7	5952.5	5880.4	5938.4	5960.3	6112.7	6146	5809.7	6113.2	6053.2	6088.2	5917.7	6047	5953.7	6205.8	27	High	High	High	High	High	High	High	High	High	High	High	High	High	High	High	High
FALSE	High	Master Protein	F8WGN6	Kinesin-like protein KIF21A OS=Mus musculus GN=Kif21a PE=1 SV=1	-0.13	-0.14	-0.09	-0.18	0.149533	0.145631	0.56945	0.0269719	0.915	0.906	0.938	0.884	220	246.3	225.7	252.7	255.8	259.7	260.3	247.5	208.9	218.6	207.5	234.9	239.7	235.4	258.5	243.8	1	High	High	High	High	High	High	High	High	High	High	High	High	High	High	High	High
FALSE	High	Master Protein	Q5MPP0	Fatty acid 2-hydroxylase OS=Mus musculus GN=Fa2h PE=1 SV=1	-0.17	-0.11	0.03	-0.31	0.150079	0.430142	0.999399	0.0124807	0.889	0.926	1.022	0.806	192.3	221.1	209	203.9	236	248.9	228.3	220.5	191.7	190.8	165.5	214.6	245.6	208.8	239.1	235.3	6	High	High	High	High	High	High	High	High	High	High	High	High	High	High	High	High
FALSE	High	Master Protein	Q497V5	S1 RNA-binding domain-containing protein 1 OS=Mus musculus GN=Srbd1 PE=2 SV=2	0.11	-0.11	0.02	-0.02	0.151021	0.189586	0.954345	0.982245	1.082	0.925	1.014	0.988	105.4	109.5	106.6	110.8	105.6	106.1	94.3	90.6	93.2	105.1	95.1	105.1	100.3	97.6	102.2	103.6	10	High	High	High	High	High	High	High	High	High	High	High	High	High	High	High	High
FALSE	High	Master Protein	A2ASI5	Sodium channel protein OS=Mus musculus GN=Scn3a PE=1 SV=1	-0.21	-0.3	-0.05	-0.47	0.151581	0.640158	0.976202	0.0402653	0.862	0.811	0.967	0.722	78.9	107.2	103	103.8	128.6	131.6	112	110	90.3	74.9	77.8	111.5	112.8	119.4	107.4	124.3	11	High	High	High	High	High	High	High	High	High	High	High	High	High	High	High	High
FALSE	High	Master Protein	B9EHT4	CAP-Gly domain-containing linker protein 3 OS=Mus musculus GN=Clip3 PE=1 SV=1	-0.11	0.06	-0.05	0	0.152281	0.77459	0.735298	0.988988	0.927	1.042	0.967	0.998	556.2	556.4	575.1	610.9	571.9	630.6	613.7	607.5	571.3	588	598.4	590.9	581.6	602.7	589.5	591.8	21	High	High	High	High	High	High	High	High	High	High	High	High	High	High	High	High
FALSE	High	Master Protein	D3YVV3	Protein Ankrd29 OS=Mus musculus GN=Ankrd29 PE=1 SV=1	-0.19	0.01	0.02	-0.19	0.153322	0.998696	0.993074	0.127626	0.877	1.01	1.012	0.876	390.8	444	404.1	411.1	477.3	501.6	452.2	406.4	444.2	403.3	394	420	488.1	428.4	468.2	471.8	11	High	High	High	High	High	High	High	High	High	High	High	High	High	High	High	High
FALSE	High	Master Protein	Q8VDW0	ATP-dependent RNA helicase DDX39A OS=Mus musculus GN=Ddx39a PE=1 SV=1	-0.15	-0.02	-0.09	-0.07	0.153539	0.984001	0.265579	0.888472	0.9	0.99	0.938	0.949	37.5	35.8	40.9	35.3	42.2	43.2	38.6	39.2	35	37.2	35.3	39.8	38.3	36.2	38.1	38.8	4	High	High	High	High	High	High	High	High	High	High	High	High	High	High	High	High
FALSE	High	Master Protein	G3X8Q6	Kinesin-like protein OS=Mus musculus GN=Kifc2 PE=1 SV=1	-0.1	-0.04	-0.06	-0.08	0.153664	0.475188	0.560484	0.120486	0.935	0.97	0.958	0.946	410.9	429.5	422.2	419.5	452.8	431	459.8	447.9	417.7	398.8	370.6	430.4	436.6	426.5	419.5	444.7	10	High	High	High	High	High	High	High	High	High	High	High	High	High	High	High	High
FALSE	High	Master Protein	B2RUR8	OTU domain-containing protein 7B OS=Mus musculus GN=Otud7b PE=1 SV=1	-0.15	-0.12	-0.12	-0.16	0.154563	0.797818	0.601923	0.261708	0.899	0.922	0.922	0.898	464	558.2	541.1	531.4	608.7	621	585.1	555	555.4	457.3	449.7	534.3	586.3	528.6	524.8	573	12	High	High	High	High	High	High	High	High	High	High	High	High	High	High	High	High
FALSE	High	Master Protein	Q9WU63	Heme-binding protein 2 OS=Mus musculus GN=Hebp2 PE=1 SV=1	-0.16	0.06	-0.13	0.03	0.154566	0.515422	0.422027	0.892621	0.893	1.044	0.912	1.023	63.2	81.3	70.4	77.8	84.1	81.6	75.3	86	74.2	79.9	74.7	84.1	74.9	76.1	73.4	77.3	5	High	High	High	High	High	High	High	High	High	High	High	High	High	High	High	High
FALSE	High	Master Protein	Q8BUH1	Thioredoxin-like protein 4B OS=Mus musculus GN=Txnl4b PE=2 SV=2	-0.12	-0.06	0.1	-0.27	0.154772	0.525196	0.705736	0.00222429	0.922	0.962	1.072	0.827	80.9	71.7	76.4	69.9	78.3	82.4	85.2	77.7	69.8	71.7	72	70.7	87.1	76.9	86.1	86.1	4	High	High	High	High	High	High	High	High	High	High	High	High	High	High	High	High
FALSE	High	Master Protein	Q922M3	BTB/POZ domain-containing adapter for CUL3-mediated RhoA degradation protein 3 OS=Mus musculus GN=Kctd10 PE=1 SV=1	-0.11	-0.03	-0.03	-0.11	0.154985	0.491288	0.993823	0.0201358	0.928	0.979	0.98	0.927	356.7	352.1	353.3	380.8	385.3	380.7	384.7	368.4	353.2	342.2	332.4	368.5	388.1	375.1	372.1	375	4	High	High	High	High	High	High	High	High	High	High	High	High	High	High	High	High
FALSE	High	Master Protein	Q9D387	Lysosome-associated membrane glycoprotein 5 OS=Mus musculus GN=Lamp5 PE=1 SV=2	-0.17	0.15	-0.01	-0.01	0.15501	0.135622	0.950473	0.92617	0.89	1.106	0.993	0.992	942.5	892.6	904.3	996	1066.8	1229.4	1008.4	932.5	1012.5	1025	1188.6	1017.7	1049.9	990.5	1027.7	1031.3	4	High	High	High	High	High	High	High	High	High	High	High	High	High	High	High	High
FALSE	High	Master Protein	Q8BKT7	THO complex subunit 5 homolog OS=Mus musculus GN=Thoc5 PE=1 SV=2	0.06	0	0.06	0	0.15541	0.970187	0.19244	0.93677	1.043	1	1.039	1.003	754.2	778	774.2	785.2	738.4	744.7	743.9	750.1	768	796.1	783.8	766.1	793.6	753.6	799.7	739.1	15	High	High	High	High	High	High	High	High	High	High	High	High	High	High	High	High
FALSE	High	Master Protein	Q91WC9	Sn1-specific diacylglycerol lipase beta OS=Mus musculus GN=Daglb PE=1 SV=2	0.08	0.06	0.08	0.06	0.156062	0.389664	0.140137	0.423841	1.057	1.043	1.055	1.045	443.9	448.2	430.4	415.1	405.8	423.6	395.4	421.1	466.3	429.2	462.6	448.9	441.2	430.9	419.8	448.2	13	High	High	High	High	High	High	High	High	High	High	High	High	High	High	High	High
FALSE	High	Master Protein	Q9JLV1	BAG family molecular chaperone regulator 3 OS=Mus musculus GN=Bag3 PE=1 SV=2	-0.11	0.02	-0.04	-0.05	0.156195	0.995145	0.984285	0.366544	0.924	1.016	0.97	0.967	610.6	605.6	621	643.8	670.3	683.8	614.7	662.7	648.8	618	596.7	633	657.7	635.9	679.1	634.1	13	High	High	High	High	High	High	High	High	High	High	High	High	High	High	High	High
FALSE	High	Master Protein	Q9ER00	Syntaxin-12 OS=Mus musculus GN=Stx12 PE=1 SV=1	0.1	0.09	0.08	0.11	0.156403	0.258835	0.310054	0.127361	1.073	1.065	1.056	1.082	4407.2	4262.7	4145.4	4263.6	3919.3	3816.7	4029.3	4313.6	4487.9	4595.5	4647.8	4268.8	4161.5	4390	4229.7	4089.9	12	High	High	High	High	High	High	High	High	High	High	High	High	High	High	High	High
FALSE	High	Master Protein	G5E8S8	MAGUK p55 subfamily member 7 OS=Mus musculus GN=Mpp7 PE=1 SV=1	-0.12	0.04	0	-0.08	0.157662	0.992607	0.806714	0.690212	0.92	1.026	1	0.944	250.2	233.1	237.9	226.2	314.4	267.1	245.2	240.5	244.1	240.5	242.6	232.8	266.7	237.1	249.6	262.2	8	High	High	High	High	High	High	High	High	High	High	High	High	High	High	High	High
FALSE	High	Master Protein	Q9ESN4	Complement C1q-like protein 3 OS=Mus musculus GN=C1ql3 PE=1 SV=1	0.08	-0.06	0.07	-0.05	0.158127	0.243256	0.356709	0.502952	1.057	0.961	1.052	0.966	1066.3	1084.1	1063.3	1033.5	1007.7	1007.2	1043	995.4	1034.8	1012.5	964.7	1067.1	1071.5	1052.1	1067.3	1008.5	6	High	High	High	High	High	High	High	High	High	High	High	High	High	High	High	High
FALSE	High	Master Protein	P57716	Nicastrin OS=Mus musculus GN=Ncstn PE=1 SV=3	0.06	-0.08	-0.06	0.04	0.159729	0.102533	0.654181	0.805843	1.041	0.946	0.96	1.026	1794.1	1813.1	1850.8	1723.3	1758.9	1728.2	1616.8	1738.6	1726.9	1641.5	1687.6	1744.7	1649.4	1717.7	1624.1	1679.7	12	High	High	High	High	High	High	High	High	High	High	High	High	High	High	High	High
FALSE	High	Master Protein	Q6ZQ93	Ubiquitin carboxyl-terminal hydrolase 34 OS=Mus musculus GN=Usp34 PE=1 SV=3	-0.08	0.09	-0.01	0.01	0.159735	0.343984	0.999079	0.978855	0.943	1.061	0.991	1.01	413.1	441.5	455.1	424.8	457.5	446.5	461	479.2	423.8	459.2	460.1	475.9	449	451.3	478.2	458.9	18	High	High	High	High	High	High	High	High	High	High	High	High	High	High	High	High
FALSE	High	Master Protein	Q9DBY0	Forkhead box protein P4 OS=Mus musculus GN=Foxp4 PE=1 SV=1	0.13	0.02	0.13	0.03	0.159812	0.864445	0.0854777	0.978821	1.096	1.016	1.094	1.018	66.9	67.9	59.9	65.3	59.7	59.3	60.9	61.1	67	67.3	63.5	68.8	68.7	70.3	61.2	63.3	3	High	High	High	High	High	High	High	High	High	High	High	High	High	High	High	High
FALSE	High	Master Protein	Q8BZI0	Actin filament-associated protein 1-like 1 OS=Mus musculus GN=Afap1l1 PE=1 SV=1	-0.14	0.17	0.05	-0.03	0.160459	0.0928737	0.997853	0.998516	0.906	1.122	1.039	0.978	48.6	55.7	50.6	47	53	58.3	54.9	54.6	58.5	54.1	56.8	54.5	56	58.6	57.8	50.4	2	High	High	High	High	High	High	High	High	High	High	High	High	High	High	High	High
FALSE	High	Master Protein	Q9DB34	Charged multivesicular body protein 2a OS=Mus musculus GN=Chmp2a PE=1 SV=1	-0.05	0	-0.03	-0.02	0.160792	0.999716	0.800811	0.495148	0.967	0.998	0.981	0.984	2887.7	3097.8	3019.8	3162.1	3154.9	3125.9	3185.7	3171.3	3042.4	3065.3	2952.8	3082.9	3111.9	3188.3	3049.5	3096	16	High	High	High	High	High	High	High	High	High	High	High	High	High	High	High	High
FALSE	High	Master Protein	Q9QZ88	Vacuolar protein sorting-associated protein 29 OS=Mus musculus GN=Vps29 PE=1 SV=1	0.03	0.03	0.01	0.04	0.161644	0.433283	0.291985	0.255323	1.019	1.021	1.01	1.03	3210	3246.9	3239.2	3209.1	3076.6	3208.4	3142.6	3188.5	3210.2	3292	3315.1	3293.3	3196.4	3177.6	3285.3	3195.4	2	High	High	High	High	High	High	High	High	High	High	High	High	High	High	High	High
FALSE	High	Master Protein	O70209	PDZ and LIM domain protein 3 OS=Mus musculus GN=Pdlim3 PE=1 SV=1	-0.15	-0.01	-0.06	-0.1	0.16231	0.998297	0.47701	0.782303	0.902	0.995	0.962	0.933	85.8	88.4	94.5	101.2	105.3	99.2	103.2	99.4	87.8	87.9	94.1	97.1	95	100	102	85.6	7	High	High	High	High	High	High	High	High	High	High	High	High	High	High	High	High
FALSE	High	Master Protein	Q80TA6	Myotubularin-related protein 12 OS=Mus musculus GN=Mtmr12 PE=1 SV=2	-0.06	-0.05	-0.04	-0.08	0.162498	0.484052	0.7173	0.0838132	0.957	0.964	0.974	0.948	1219.2	1320	1263.6	1289.8	1297.8	1333.2	1357.4	1333.5	1238.3	1223	1194.3	1292.4	1298.6	1272.9	1297.5	1343.4	21	High	High	High	High	High	High	High	High	High	High	High	High	High	High	High	High
FALSE	High	Master Protein	H3BLL3	Leucine-rich repeat and calponin homology domain-containing protein 4 OS=Mus musculus GN=Lrch4 PE=1 SV=1	-0.45	0.14	-0.26	-0.04	0.162697	0.757828	0.932423	0.903919	0.733	1.104	0.835	0.97	12.9	10.6	10.8	12.7	17.3	17	15	10.8	11.5	14.7	12.6	13.3	13.1	13.6	16.6	12.6	2	High	High	High	High	High	High	High	High	High	High	High	High	High	High	High	High
FALSE	High	Master Protein	P52927	High mobility group protein HMGI-C OS=Mus musculus GN=Hmga2 PE=1 SV=1	0.23	-0.05	0.25	-0.08	0.163769	0.899085	0.170614	0.908763	1.171	0.965	1.193	0.947	14.3	16.7	13.6	20.2	10.7	14.5	12	14.7	13.9	17.3	16.1	13.1	17.3	15.6	15.9	15.1	1	High	High	High	High	High	High	High	High	High	High	High	High	High	High	High	High
FALSE	High	Master Protein	Q9D8Y1	Transmembrane protein 126A OS=Mus musculus GN=Tmem126a PE=1 SV=1	0.07	0.05	0.11	0.02	0.163805	0.958115	0.267798	0.841725	1.05	1.038	1.076	1.012	902.4	783.4	793.9	780.4	724.1	735.6	767.5	786.3	830.3	882.2	806.3	793.9	770.9	808	830.9	809.1	9	High	High	High	High	High	High	High	High	High	High	High	High	High	High	High	High
FALSE	High	Master Protein	P14131	40S ribosomal protein S16 OS=Mus musculus GN=Rps16 PE=1 SV=4	0.07	0.04	0	0.11	0.16396	0.881348	0.977311	0.0954089	1.048	1.03	1	1.08	5115.6	5118.9	5279.6	5041.4	4829.7	4815.7	4934	5035.3	5379.9	5168.2	5380.6	4952.4	4839.1	4922.9	5185.8	4835.7	18	High	High	High	High	High	High	High	High	High	High	High	High	High	High	High	High
FALSE	High	Master Protein	Q9D0C4	tRNA (guanine(37)-N1)-methyltransferase OS=Mus musculus GN=Trmt5 PE=1 SV=1	0.21	0.01	0.13	0.09	0.164537	0.999958	0.840237	0.536222	1.158	1.007	1.092	1.067	201.7	172.2	164.7	161.5	148	140	142.9	177.4	190.9	166.3	171.5	167.5	173.9	164.5	153.3	147.4	4	High	High	High	High	High	High	High	High	High	High	High	High	High	High	High	High
FALSE	High	Master Protein	Q6DFV7	Nuclear receptor coactivator 7 OS=Mus musculus GN=Ncoa7 PE=1 SV=2	-0.06	0.03	-0.01	-0.02	0.165513	0.488282	0.998322	0.922991	0.957	1.019	0.99	0.986	1907.4	1932.1	1875.4	1884.7	2019.4	1942.4	2022.4	1916	1894.7	2035	1905.7	1959.9	2021.9	1956.1	1965.8	1932.9	23	High	High	High	High	High	High	High	High	High	High	High	High	High	High	High	High
FALSE	High	Master Protein	Q61423	Potassium voltage-gated channel subfamily A member 4 OS=Mus musculus GN=Kcna4 PE=1 SV=2	-0.08	0.09	-0.03	0.03	0.165798	0.267171	0.945136	0.995434	0.943	1.061	0.982	1.019	1357.6	1444.3	1366.4	1403.1	1494	1531.4	1441.6	1405.1	1454.1	1485.1	1505.4	1384	1438.5	1409.4	1444.5	1503.6	14	High	High	High	High	High	High	High	High	High	High	High	High	High	High	High	High
FALSE	High	Master Protein	P03903	NADH-ubiquinone oxidoreductase chain 4L OS=Mus musculus GN=Mtnd4l PE=1 SV=2	0.22	0.01	0.06	0.17	0.166038	0.992493	0.734354	0.784271	1.167	1.01	1.044	1.128	49.8	38.6	39.3	44.8	26.2	35.5	40.6	36.4	34.1	45.7	49.6	39.3	40.8	36.2	38.4	36.7	1	High	High	High	High	High	High	High	High	High	High	High	High	High	High	High	High
FALSE	High	Master Protein	Q07113	Cation-independent mannose-6-phosphate receptor OS=Mus musculus GN=Igf2r PE=1 SV=1	-0.04	-0.03	-0.02	-0.05	0.166375	0.999982	0.832503	0.542919	0.973	0.981	0.986	0.968	2165.9	2324.9	2339.8	2314.8	2398.1	2436.9	2372.5	2368.6	2188.5	2317	2235	2413.7	2381.5	2325.4	2360.5	2342.6	40	High	High	High	High	High	High	High	High	High	High	High	High	High	High	High	High
FALSE	High	Master Protein	Q6QD59	Vesicle transport protein SEC20 OS=Mus musculus GN=Bnip1 PE=1 SV=1	-0.05	-0.03	0.02	-0.1	0.166452	0.435209	0.843334	0.00282995	0.967	0.983	1.015	0.936	921.1	938.1	916.8	967.1	959.4	955.1	976.3	963.2	921.9	904.9	894.3	946.4	982.1	961.5	974	978.1	8	High	High	High	High	High	High	High	High	High	High	High	High	High	High	High	High
FALSE	High	Master Protein	O70622	Reticulon-2 OS=Mus musculus GN=Rtn2 PE=1 SV=1	-0.16	0.13	-0.03	0.01	0.167219	0.422444	0.852477	0.998865	0.897	1.094	0.978	1.004	123.5	94.5	109.9	105	119.1	126.8	120.4	117.5	126.6	115.4	106.7	119.7	118.2	108	115.9	122.3	4	High	High	High	High	High	High	High	High	High	High	High	High	High	High	High	High
FALSE	High	Master Protein	G3X8X0	DEAH (Asp-Glu-Ala-His) box polypeptide 16, isoform CRA_a OS=Mus musculus GN=Dhx16 PE=1 SV=1	0.16	-0.02	0.04	0.1	0.168287	0.904043	0.998334	0.524356	1.116	0.988	1.031	1.069	163.7	159.4	161.3	159.7	143.6	163.2	144	142.5	159.9	162.7	157.2	148.4	160.2	140.1	156.9	140	6	High	High	High	High	High	High	High	High	High	High	High	High	High	High	High	High
FALSE	High	Master Protein	Q99J56	Derlin-1 OS=Mus musculus GN=Derl1 PE=1 SV=1	0.14	-0.11	0.08	-0.05	0.168307	0.26409	0.776894	0.912079	1.106	0.926	1.058	0.968	317.5	266.7	282.8	287.5	247.4	253.6	262.3	288.7	257.4	270.9	256.5	279.1	274.5	289.5	258.1	271.3	4	High	High	High	High	High	High	High	High	High	High	High	High	High	High	High	High
FALSE	High	Master Protein	Q920E3	Potassium voltage-gated channel subfamily H member 5 OS=Mus musculus GN=Kcnh5 PE=1 SV=3	-0.21	0.05	-0.07	-0.09	0.168318	0.977733	0.952513	0.568891	0.865	1.033	0.952	0.938	79.9	99.3	90.3	89	104.2	103.1	106.6	100.1	76.5	94.2	91	108	95.3	110	93.3	102.1	4	High	High	High	High	High	High	High	High	High	High	High	High	High	High	High	High
FALSE	High	Master Protein	G3UY75	Receptor-type tyrosine-protein phosphatase delta OS=Mus musculus GN=Ptprd PE=1 SV=1	-0.29	0.02	-0.28	0	0.168349	0.986207	0.236718	0.941632	0.817	1.011	0.824	1.002	20	19.2	16.1	17.4	19.4	25	23.6	21.3	20.5	17.2	13.6	19.9	16.6	20.7	19	18	1	High	High	High	High	High	High	High	High	High	High	High	High	High	High	High	High
FALSE	High	Master Protein	Q9ET54	Palladin OS=Mus musculus GN=Palld PE=1 SV=2	0.25	-0.15	0.3	-0.2	0.168608	0.628557	0.0514682	0.265853	1.189	0.904	1.233	0.872	19.7	19.6	18.3	19.2	19.8	14.5	14.5	18.4	17	17.1	18	19	18.9	20	20.2	21.3	3	High	High	High	High	High	High	High	High	High	High	High	High	High	High	High	High
FALSE	High	Master Protein	Q6P9Q4	FH1/FH2 domain-containing protein 1 OS=Mus musculus GN=Fhod1 PE=1 SV=3	-0.3	0.17	-0.06	-0.07	0.169582	0.231936	0.98798	0.999425	0.813	1.126	0.961	0.952	19.4	22.3	20.7	20.1	23.2	20.2	27.2	27.8	21.7	29	24.2	21.8	23.9	24.6	24.3	22.4	4	High	High	High	High	High	High	High	High	High	High	High	High	High	High	High	High
FALSE	High	Master Protein	Q91ZW3	SWI/SNF-related matrix-associated actin-dependent regulator of chromatin subfamily A member 5 OS=Mus musculus GN=Smarca5 PE=1 SV=1	0.07	-0.01	0.06	-0.01	0.170462	0.883099	0.361653	0.99661	1.046	0.992	1.043	0.995	3366.8	3382.3	3476.6	3395.7	3198.4	3253.6	3225.7	3457.8	3365.9	3357.2	3296.2	3439.6	3295.8	3349.6	3451.2	3409.1	29	High	High	High	High	High	High	High	High	High	High	High	High	High	High	High	High
FALSE	High	Master Protein	Q8BP92	Reticulocalbin-2 OS=Mus musculus GN=Rcn2 PE=1 SV=1	-0.06	0	0.01	-0.07	0.170693	0.737802	0.97767	0.41445	0.959	0.998	1.004	0.953	1834.6	1942.7	1988.9	1953.8	2049.7	1982.6	2040.6	2023.1	1951.1	1936.2	1902.3	2105.3	2044.4	2003.1	2082.3	2036	15	High	High	High	High	High	High	High	High	High	High	High	High	High	High	High	High
FALSE	High	Master Protein	Q9R0N9	Synaptotagmin-9 OS=Mus musculus GN=Syt9 PE=1 SV=2	0.16	-0.07	0.22	-0.13	0.170827	0.800203	0.303319	0.95255	1.119	0.95	1.166	0.912	113.5	96.9	106.6	96.1	85.5	93.4	89.5	92.2	92.2	105.2	99.7	93.5	82.8	105.8	110.6	105.9	5	High	High	High	High	High	High	High	High	High	High	High	High	High	High	High	High
FALSE	Medium	Master Protein	O88327	Alpha-catulin OS=Mus musculus GN=Ctnnal1 PE=1 SV=1	-0.12	0.03	0.04	-0.13	0.171785	0.935402	0.998662	0.322361	0.923	1.018	1.025	0.917	44.9	50.7	49.1	46.1	57.1	52.7	49.9	50.5	44.8	54.2	48.1	48.8	55.4	50.3	54.2	51.5	1	High	High	High	High	High	High	High	High	High	High	High	High	High	High	High	High
FALSE	High	Master Protein	Q9DBE9	pre-rRNA processing protein FTSJ3 OS=Mus musculus GN=Ftsj3 PE=1 SV=1	-0.15	0.15	-0.03	0.03	0.172566	0.251665	0.903254	0.972586	0.904	1.108	0.98	1.022	63.6	72.8	72.2	79.4	76.3	84.2	94.3	74.4	77.9	85.3	77.1	82.8	75.9	72.1	86	81.4	5	High	High	High	High	High	High	High	High	High	High	High	High	High	High	High	High
FALSE	High	Master Protein	Q9ERI6	Retinol dehydrogenase 14 OS=Mus musculus GN=Rdh14 PE=1 SV=1	0.02	-0.01	0.01	0	0.173122	0.650137	0.595784	0.99528	1.016	0.991	1.007	1	4265	4349.4	4239.3	4206.4	4202	4067.9	4166.8	4212.5	4306.7	4239.3	4106.9	4188.5	4274.1	4238.5	4191.1	4179.2	21	High	High	High	High	High	High	High	High	High	High	High	High	High	High	High	High
FALSE	High	Master Protein	P70193	Leucine-rich repeats and immunoglobulin-like domains protein 1 OS=Mus musculus GN=Lrig1 PE=2 SV=2	-0.16	0.05	-0.09	-0.03	0.173552	0.812122	0.65741	0.998325	0.893	1.034	0.941	0.981	62.5	49.7	66.6	63	70	76.9	70.5	64.4	60.1	64.5	66.2	65.2	54.7	73.5	69	63.3	2	High	High	High	High	High	High	High	High	High	High	High	High	High	High	High	High
FALSE	High	Master Protein	Q542V3	Serine/arginine-rich-splicing factor 4 OS=Mus musculus GN=Srsf4 PE=1 SV=1	0.05	0.01	0.04	0.02	0.173907	0.985645	0.3242	0.867372	1.036	1.01	1.03	1.015	3859.8	3800.1	3902.5	3788.6	3684.1	3478.7	3710.2	3892.5	3839.9	3788.5	3923.4	3893.3	3807.7	3809	3814.7	3802	18	High	High	High	High	High	High	High	High	High	High	High	High	High	High	High	High
FALSE	High	Master Protein	Q9JI90	E3 ubiquitin-protein ligase RNF14 OS=Mus musculus GN=Rnf14 PE=1 SV=2	-0.08	0.01	0.01	-0.08	0.173955	0.941838	0.954491	0.18733	0.948	1.006	1.008	0.947	1247.5	1371.1	1443.9	1375	1437.9	1449.8	1447.9	1448	1310.6	1376.8	1387.1	1446.3	1418.7	1469	1534.2	1449	19	High	High	High	High	High	High	High	High	High	High	High	High	High	High	High	High
FALSE	High	Master Protein	Q6IRU5	Clathrin light chain B OS=Mus musculus GN=Cltb PE=1 SV=1	0.05	-0.06	0.03	-0.05	0.174027	0.113115	0.821295	0.674983	1.036	0.957	1.023	0.969	6030.7	6168.3	6117.2	6009.1	6031.2	5682.7	5707.6	6018.7	5774.8	5850	5745.2	5956.8	6031.7	6081.1	5705.2	5965.7	13	High	High	High	High	High	High	High	High	High	High	High	High	High	High	High	High
FALSE	High	Master Protein	Q3TWW8	Serine/arginine-rich splicing factor 6 OS=Mus musculus GN=Srsf6 PE=1 SV=1	0.11	0.14	0.08	0.16	0.174808	0.2474	0.791357	0.0296799	1.076	1.102	1.06	1.119	2812.8	2608.2	2600.4	2605.3	2311.9	2331.1	2516.6	2623.3	2867.2	2878.3	3108.2	2614.4	2583.7	2563.1	2572.5	2402.3	15	High	High	High	High	High	High	High	High	High	High	High	High	High	High	High	High
FALSE	High	Master Protein	E9QP94	Coiled-coil domain-containing protein 136 OS=Mus musculus GN=Ccdc136 PE=1 SV=1	-0.06	0.06	0.02	-0.02	0.174896	0.433409	0.912517	1	0.959	1.042	1.012	0.988	960	977.3	969.8	1011.4	997.8	1106.3	1032.4	998.1	1031.9	998	983.2	1055.7	1024	1030.2	978.4	1035.2	18	High	High	High	High	High	High	High	High	High	High	High	High	High	High	High	High
FALSE	High	Master Protein	Q8C4U3	Secreted frizzled-related protein 1 OS=Mus musculus GN=Sfrp1 PE=1 SV=3	0.35	0.09	0.34	0.09	0.175077	0.965134	0.293218	0.846359	1.272	1.062	1.266	1.067	32.9	31.8	34.5	31.8	21.4	18.3	30.3	34.5	31.2	37.6	38.8	31.4	32	27.8	33.9	32.4	1	High	High	High	High	High	High	High	High	High	High	High	High	High	High	High	High
FALSE	High	Master Protein	Q3U3W2	Protein Tmem181a OS=Mus musculus GN=Tmem181a PE=1 SV=1	-0.12	0.35	-0.06	0.28	0.175915	0.0033341	0.536734	0.0140689	0.917	1.271	0.962	1.212	84.4	75.8	80.7	75.3	80.6	89.7	81.1	100.8	98.5	100.4	101	91.8	79.4	85.9	84.8	78.7	3	High	High	High	High	High	High	High	High	High	High	High	High	High	High	High	High
FALSE	High	Master Protein	Q9JJL8	Serine--tRNA ligase, mitochondrial OS=Mus musculus GN=Sars2 PE=1 SV=2	-0.04	-0.03	0.01	-0.08	0.178089	0.881762	0.997712	0.0724886	0.969	0.98	1.007	0.943	850.5	891.1	904.4	915.5	924.2	927.8	922.1	936.5	847.4	891.8	867.2	906.1	943	887.7	946.1	922.2	18	High	High	High	High	High	High	High	High	High	High	High	High	High	High	High	High
FALSE	High	Master Protein	Q91ZU1	Ankyrin repeat and SOCS box protein 6 OS=Mus musculus GN=Asb6 PE=1 SV=1	-0.13	-0.19	-0.02	-0.3	0.17926	0.635886	0.987072	0.0418316	0.911	0.878	0.985	0.813	56.4	63.7	69.7	68.2	73.1	75.9	70.9	71.6	55.6	60.3	55.2	70	77.4	71.3	66.5	71.1	3	High	High	High	High	High	High	High	High	High	High	High	High	High	High	High	High
FALSE	High	Master Protein	Q9CQG9	Transmembrane protein 100 OS=Mus musculus GN=Tmem100 PE=1 SV=1	-0.16	0.11	-0.1	0.05	0.179458	0.369141	0.614762	0.880746	0.892	1.08	0.932	1.034	239.7	280.6	262.7	244.5	297.7	304.9	258.9	270.9	266.4	291.9	274.4	272.9	272.2	254.9	286.3	257.5	4	High	High	High	High	High	High	High	High	High	High	High	High	High	High	High	High
FALSE	Medium	Master Protein	Q5XFZ0	UPF0711 protein C18orf21 homolog OS=Mus musculus PE=2 SV=2	0.22	0.07	0.17	0.12	0.179565	0.967764	0.549785	0.582118	1.167	1.048	1.129	1.084	58	59.3	57.1	63.4	47.8	50.1	58.4	50.4	58.5	64.6	70.6	52.5	58.2	55.3	61.9	50.2	1	High	High	High	High	High	High	High	High	High	High	High	High	High	High	High	High
FALSE	High	Master Protein	O88829	Lactosylceramide alpha-2,3-sialyltransferase OS=Mus musculus GN=St3gal5 PE=2 SV=2	0.37	-0.43	0.23	-0.29	0.180304	0.0425078	0.500912	0.150576	1.29	0.741	1.17	0.817	20.7	17.9	25	27.1	18.1	18.8	16.6	17.2	14.7	19.3	12.1	19.3	19.9	22.4	21.3	19	1	High	High	High	High	High	High	High	High	High	High	High	High	High	High	High	High
FALSE	High	Master Protein	E0CZ11	Probable palmitoyltransferase ZDHHC24 OS=Mus musculus GN=Zdhhc24 PE=4 SV=1	0.21	-0.09	0.21	-0.09	0.180495	0.550317	0.220516	0.626919	1.16	0.937	1.16	0.937	73.1	75.7	70.9	72.6	63.4	51.8	62.2	72	71.1	65.5	56.4	72.2	62.7	82.3	69.9	76	1	High	High	High	High	High	High	High	High	High	High	High	High	High	High	High	High
FALSE	High	Master Protein	Q62351	Transferrin receptor protein 1 OS=Mus musculus GN=Tfrc PE=1 SV=1	0.1	-0.03	-0.01	0.08	0.180917	0.999061	0.988123	0.238797	1.072	0.978	0.994	1.056	4446.4	4945.8	5025.8	5040.8	4640.9	4344	4657	4707.3	4814.9	4941.7	4759.4	4990.5	4708.3	4628	4614.8	4546.1	35	High	High	High	High	High	High	High	High	High	High	High	High	High	High	High	High
FALSE	High	Master Protein	Q8BGR6	ADP-ribosylation factor-like protein 15 OS=Mus musculus GN=Arl15 PE=1 SV=1	-0.06	0.03	-0.02	-0.01	0.18154	0.429042	0.677729	0.953841	0.957	1.023	0.985	0.994	382.6	385.4	366.7	379.2	418	413.3	383.2	382.7	387.4	412.3	381.4	391.9	395.1	373.1	388.7	396.3	9	High	High	High	High	High	High	High	High	High	High	High	High	High	High	High	High
FALSE	High	Master Protein	Q6P3A8	2-oxoisovalerate dehydrogenase subunit beta, mitochondrial OS=Mus musculus GN=Bckdhb PE=1 SV=2	0.08	-0.09	0.05	-0.06	0.181711	0.311646	0.719398	0.898886	1.058	0.938	1.038	0.956	721.9	677.5	661	656.9	606.1	622	642.8	664.4	615.3	629.1	695.4	626.6	658.7	623.5	685.2	654.2	9	High	High	High	High	High	High	High	High	High	High	High	High	High	High	High	High
FALSE	Low	Master Protein	Q9Z1F6	Leukocyte cell-derived chemotaxin 1 OS=Mus musculus GN=Lect1 PE=1 SV=2	-0.34	-0.03	-0.13	-0.24	0.181812	0.978149	0.437919	0.994999	0.789	0.982	0.912	0.849	94	111.9	66.5	105.2	502.4	130.6	121.7	106.7	133.8	90.9	89.8	104.8	113.9	116	93	121.6	1	High	High	High	High	High	High	High	High	High	High	High	High	High	High	High	High
FALSE	High	Master Protein	B7ZBW2	Potassium voltage-gated channel subfamily KQT member 2 OS=Mus musculus GN=Kcnq2 PE=1 SV=2	-0.11	0.12	0.01	0	0.182106	0.302649	0.993543	0.928242	0.929	1.086	1.006	1.002	166.5	180.5	182.9	167.2	186.9	189.1	181.1	187.2	167.4	185.8	191.4	193.1	187.7	183.5	190.5	188.5	1	High	High	High	High	High	High	High	High	High	High	High	High	High	High	High	High
FALSE	High	Master Protein	P57746	V-type proton ATPase subunit D OS=Mus musculus GN=Atp6v1d PE=1 SV=1	0.07	-0.05	0.06	-0.04	0.184047	0.48808	0.683982	0.976814	1.049	0.965	1.042	0.972	8437.8	8347	8879.6	8035.3	7932.2	8068.3	7754.7	8072.9	8226.5	8295.7	7928.5	7978.6	7599.2	8494	8524.5	8181.5	18	High	High	High	High	High	High	High	High	High	High	High	High	High	High	High	High
FALSE	High	Master Protein	P11798	Calcium/calmodulin-dependent protein kinase type II subunit alpha OS=Mus musculus GN=Camk2a PE=1 SV=2	0.09	-0.05	0.03	0.01	0.184386	0.269423	0.949322	0.992134	1.064	0.964	1.021	1.004	17213.3	16051	17071.5	16590.6	15859.7	15761.8	16826.6	15775.2	15634	16436.6	16448.1	16005.6	16210.1	16589.6	16087.9	15968.9	28	High	High	High	High	High	High	High	High	High	High	High	High	High	High	High	High
FALSE	High	Master Protein	P51859	Hepatoma-derived growth factor OS=Mus musculus GN=Hdgf PE=1 SV=2	0.04	-0.04	0	0	0.18472	0.342329	0.979454	0.999973	1.031	0.969	0.997	1.003	3822	3849.9	3988	3886.7	3692.6	3490.7	3811.7	3898.9	3664.4	3749.4	3751	3846.8	3766	3811.2	3705.7	3715	17	High	High	High	High	High	High	High	High	High	High	High	High	High	High	High	High
FALSE	High	Master Protein	Q9D211	CDKN2AIP N-terminal-like protein OS=Mus musculus GN=Cdkn2aipnl PE=3 SV=1	0.2	-0.18	0.25	-0.23	0.185205	0.44557	0.449367	0.806265	1.148	0.883	1.188	0.853	20.3	27.8	20.7	21.7	20.8	13.4	19.7	17.3	17	21.3	18.2	19.3	24.2	20.8	23.1	16.3	3	High	High	High	High	High	High	High	High	High	High	High	High	High	High	High	High
FALSE	Medium	Master Protein	Q8QZV2	Protein shisa-2 homolog OS=Mus musculus GN=Shisa2 PE=2 SV=1	0.49	-0.13	0.44	-0.07	0.185557	0.849121	0.491379	0.999722	1.408	0.917	1.356	0.952	12.2	15.9	12.4	18.6	8.6	8.9	11.2	14.9	12.2	14.9	11.3	13.5	14.7	10	12.4	16.2	1	High	High	High	High	High	High	High	High	High	High	High	High	High	High	High	High
FALSE	High	Master Protein	Q9Z315	U4/U6.U5 tri-snRNP-associated protein 1 OS=Mus musculus GN=Sart1 PE=1 SV=1	-0.04	0.02	-0.02	0	0.185729	0.459778	0.999646	0.941276	0.972	1.015	0.99	0.997	2211.7	2328.6	2322.8	2311.2	2350.8	2283.6	2416.2	2468	2332.4	2371.2	2306.3	2400.4	2360.7	2356.5	2429.7	2352.8	26	High	High	High	High	High	High	High	High	High	High	High	High	High	High	High	High
FALSE	High	Master Protein	Q3U3W5	Putative protein arginine N-methyltransferase 9 OS=Mus musculus GN=Prmt9 PE=2 SV=2	-0.16	-0.06	-0.11	-0.11	0.189357	0.982625	0.63099	0.572293	0.895	0.957	0.925	0.925	368.9	397.4	422.7	398.1	469.7	438	451.2	400.9	379.8	381.2	354.6	448.3	429	407.4	408.3	414	12	High	High	High	High	High	High	High	High	High	High	High	High	High	High	High	High
FALSE	High	Master Protein	Q8BVN4	Transcription termination factor 4, mitochondrial OS=Mus musculus GN=Mterf4 PE=2 SV=1	-0.28	0.02	-0.02	-0.24	0.191679	0.998945	0.999557	0.202326	0.825	1.014	0.986	0.848	59.7	57.8	67.9	72.6	82.2	78.5	75.9	64.6	67.7	61.5	57	74.6	76.6	82.3	75.6	68.5	3	High	High	High	High	High	High	High	High	High	High	High	High	High	High	High	High
FALSE	High	Master Protein	Q8BPU7	Engulfment and cell motility protein 1 OS=Mus musculus GN=Elmo1 PE=1 SV=2	-0.06	-0.01	-0.02	-0.05	0.192332	0.980812	0.640645	0.561202	0.961	0.995	0.989	0.966	3111.4	3071.5	3139	3109.6	3286.5	3505.9	3180.2	3190.4	3251.9	2880.8	3019.7	3169.6	3254.9	3089.9	3184.1	3220.1	22	High	High	High	High	High	High	High	High	High	High	High	High	High	High	High	High
FALSE	Medium	Master Protein	E9Q649	Beta-1,3-galactosyl-O-glycosyl-glycoprotein beta-1,6-N-acetylglucosaminyltransferase 4 OS=Mus musculus GN=Gcnt4 PE=3 SV=1	-0.12	-0.18	-0.05	-0.25	0.192432	0.885033	0.934796	0.154578	0.922	0.881	0.966	0.84	121	155.6	165.2	160	170.3	171.9	184.1	162.3	145	133.2	130.2	163.7	164.5	160.5	166.1	171	1	High	High	High	High	High	High	High	High	High	High	High	High	High	High	High	High
FALSE	High	Master Protein	Q9QY40	Plexin-B3 OS=Mus musculus GN=Plxnb3 PE=1 SV=2	-0.1	0.12	-0.06	0.09	0.194192	0.125853	0.619278	0.462934	0.936	1.087	0.957	1.063	65.6	66.4	67	66	68.9	75.9	70.4	71.1	77.8	75	67.6	69	69.6	74.2	64.6	65.9	6	High	High	High	High	High	High	High	High	High	High	High	High	High	High	High	High
FALSE	High	Master Protein	Q9CZG9	PDZ domain-containing protein 11 OS=Mus musculus GN=Pdzd11 PE=1 SV=1	0.16	0.04	0.02	0.17	0.195233	0.97135	0.993076	0.15014	1.117	1.027	1.017	1.128	103.7	92.9	100.8	101.8	100.6	82.6	96.3	85.4	103.1	105.4	105	93.5	94.3	89.1	92.9	91.5	5	High	High	High	High	High	High	High	High	High	High	High	High	High	High	High	High
FALSE	High	Master Protein	A2AMS3	Galactose-1-phosphate uridylyltransferase OS=Mus musculus GN=Galt PE=1 SV=1	0.08	0.1	0.1	0.08	0.195766	0.632763	0.379163	0.375723	1.06	1.071	1.072	1.059	459.8	409.7	378.6	392.1	368.9	378.8	377.4	391.8	437.8	420.8	444.8	405	406.7	409.1	404.1	389.4	6	High	High	High	High	High	High	High	High	High	High	High	High	High	High	High	High
FALSE	High	Master Protein	Q8BGT7	Survival of motor neuron-related-splicing factor 30 OS=Mus musculus GN=Smndc1 PE=1 SV=1	0.04	-0.04	0.03	-0.02	0.196378	0.414663	0.834075	0.989819	1.031	0.976	1.019	0.987	633	640	650.2	715.9	618.5	601.3	633.4	635.1	615.5	650.4	620.3	638.7	607.4	644.1	663.9	631	8	High	High	High	High	High	High	High	High	High	High	High	High	High	High	High	High
FALSE	High	Master Protein	Q6ZPL9	ATP-dependent RNA helicase DDX55 OS=Mus musculus GN=Ddx55 PE=1 SV=2	-0.18	0.04	-0.07	-0.07	0.197048	0.755516	0.857183	0.984543	0.88	1.031	0.95	0.955	21.1	19.5	15.6	21.3	22.8	26	21.5	23.2	19.4	22.4	18.1	24.7	18.6	20.1	23.8	25	3	High	High	High	High	High	High	High	High	High	High	High	High	High	High	High	High
FALSE	High	Master Protein	Q566J8	Atypical kinase COQ8B, mitochondrial OS=Mus musculus GN=Coq8b PE=1 SV=1	-0.14	0.11	0.05	-0.07	0.197155	0.290867	0.952809	0.85968	0.91	1.08	1.033	0.951	69.8	79.9	78.5	71.7	81.2	83.7	80.1	86.5	85.2	90.1	77	75.7	77.4	92.5	84	86.3	5	High	High	High	High	High	High	High	High	High	High	High	High	High	High	High	High
FALSE	High	Master Protein	E9Q6K3	Protein Pibf1 OS=Mus musculus GN=Pibf1 PE=1 SV=1	-0.21	-0.01	-0.26	0.04	0.197348	1	0.410745	0.949417	0.866	0.996	0.837	1.031	29.4	31.5	31.6	28.2	37.1	33.4	36.3	33.9	30.6	26.8	30	33.5	28.2	27.9	39.9	30.7	1	High	High	High	High	High	High	High	High	High	High	High	High	High	High	High	High
FALSE	High	Master Protein	O89096	Fibroblast growth factor OS=Mus musculus GN=Fgf14 PE=2 SV=1	-0.14	-0.04	-0.03	-0.16	0.198247	0.999989	0.995219	0.267886	0.907	0.97	0.981	0.897	139.1	153.1	160.9	163.2	177.1	169	177.9	168.6	147.2	157.4	133.6	179.4	184	160.8	167.2	172.2	2	High	High	High	High	High	High	High	High	High	High	High	High	High	High	High	High
FALSE	Medium	Master Protein	P56481	Gastrin/cholecystokinin type B receptor OS=Mus musculus GN=Cckbr PE=2 SV=1	-0.25	0.43	0.03	0.16	0.198427	0.0137869	0.972752	0.240241	0.841	1.352	1.018	1.116	28.9	31.8	37	29.2	36.7	39.5	35.3	35.8	36.8	46	43.7	38.9	36.7	37.1	39.8	29.9	1	High	High	High	High	High	High	High	High	High	High	High	High	High	High	High	High
FALSE	High	Master Protein	Q923D2	Flavin reductase (NADPH) OS=Mus musculus GN=Blvrb PE=1 SV=3	-0.05	-0.01	-0.01	-0.05	0.200049	0.970482	0.962349	0.212416	0.965	0.991	0.991	0.965	1492.9	1520.8	1475.8	1440.3	1524.7	1527.1	1549.9	1550.6	1490	1451	1411	1534.3	1564.4	1502	1489.8	1546.1	10	High	High	High	High	High	High	High	High	High	High	High	High	High	High	High	High
FALSE	High	Master Protein	D3Z601	Calsyntenin-3 OS=Mus musculus GN=Clstn3 PE=1 SV=1	-0.06	0.02	0	-0.04	0.200423	1	0.933353	0.450856	0.959	1.016	1.002	0.972	975.1	1072	1011.9	1031.5	1056	1111.4	1073.7	1048.4	1049.6	1036.6	966	1038.5	1070.4	1028	1064.4	1069.8	12	High	High	High	High	High	High	High	High	High	High	High	High	High	High	High	High
FALSE	High	Master Protein	P41233	ATP-binding cassette sub-family A member 1 OS=Mus musculus GN=Abca1 PE=1 SV=4	-0.07	-0.1	-0.02	-0.15	0.200433	0.74825	0.993198	0.0595512	0.951	0.935	0.984	0.903	869.1	987.6	1004.3	954.1	995.6	1049.4	1046.4	991.1	883	921.2	894.3	992.1	995.6	992.1	1045.5	1014	23	High	High	High	High	High	High	High	High	High	High	High	High	High	High	High	High
FALSE	High	Master Protein	Q91WT4	DnaJ homolog subfamily C member 17 OS=Mus musculus GN=Dnajc17 PE=1 SV=2	0.1	0.03	0.11	0.03	0.200804	0.999944	0.387793	0.952089	1.075	1.022	1.077	1.02	65.5	64.5	64.4	70.2	51.6	57.4	63.7	66.5	63.9	67	65.9	68.3	59.4	69	63.9	66.4	2	High	High	High	High	High	High	High	High	High	High	High	High	High	High	High	High
FALSE	High	Master Protein	Q9CR26	Vacuolar protein sorting-associated protein VTA1 homolog OS=Mus musculus GN=Vta1 PE=1 SV=1	-0.08	0.08	-0.02	0.02	0.200955	0.156227	0.875571	0.799458	0.943	1.06	0.985	1.016	2185.7	2128.9	2123.8	2208.2	2497.6	2244	2330.8	2130.1	2251.1	2324.2	2425.4	2234	2253.2	2291.8	2250.3	2197.8	12	High	High	High	High	High	High	High	High	High	High	High	High	High	High	High	High
FALSE	High	Master Protein	Q8R3V6	CUE domain-containing protein 1 OS=Mus musculus GN=Cuedc1 PE=2 SV=2	-0.3	0.12	-0.16	-0.01	0.201235	0.861411	0.802492	0.971278	0.815	1.09	0.894	0.994	35	41.1	44.1	52.5	52.1	52.4	47.9	54.3	38.3	50	53.4	43.2	43.6	49.4	54	44.2	4	High	High	High	High	High	High	High	High	High	High	High	High	High	High	High	High
FALSE	High	Master Protein	Q9DAT5	Mitochondrial tRNA-specific 2-thiouridylase 1 OS=Mus musculus GN=Trmu PE=1 SV=1	0.09	-0.04	0.06	-0.01	0.201806	0.779875	0.536371	0.99678	1.067	0.97	1.04	0.995	635.4	635.7	609.9	594.9	605.5	567.4	600.3	551.3	607.3	600.5	574.5	624.5	644.4	604.7	608.7	565.3	8	High	High	High	High	High	High	High	High	High	High	High	High	High	High	High	High
FALSE	High	Master Protein	P33175	Kinesin heavy chain isoform 5A OS=Mus musculus GN=Kif5a PE=1 SV=3	-0.06	0.02	0	-0.04	0.202224	0.767253	0.815419	0.993034	0.961	1.014	1	0.974	2482.1	2679.8	2621.3	2587.6	2687.6	2967.2	2733.9	2595.7	2750.9	2631.9	2611.9	2647.3	2737.8	2560.1	2712.1	2709.6	30	High	High	High	High	High	High	High	High	High	High	High	High	High	High	High	High
FALSE	High	Master Protein	G3X9I4	Aly/REF export factor 2 OS=Mus musculus GN=Alyref2 PE=1 SV=1	-0.13	0.08	0.01	-0.05	0.202364	0.811668	0.860761	0.968782	0.917	1.057	1.004	0.965	95.6	90.3	87.2	90.2	100.7	96.1	91.5	110.1	97.7	94.7	88.9	96.1	100	101.2	97.6	86.3	2	High	High	High	High	High	High	High	High	High	High	High	High	High	High	High	High
FALSE	High	Master Protein	Q71FD5	E3 ubiquitin-protein ligase ZNRF2 OS=Mus musculus GN=Znrf2 PE=1 SV=1	0.26	-0.17	0.4	-0.31	0.202735	0.818123	0.0330201	0.25368	1.2	0.891	1.323	0.808	10.3	9	11.3	8.2	5.7	7.8	9.1	8.3	7.5	10.6	8	9.2	13.1	9.5	10.6	10.6	2	High	High	High	High	High	High	High	High	High	High	High	High	High	High	High	High
FALSE	High	Master Protein	Q9CQ56	Vesicle transport protein USE1 OS=Mus musculus GN=Use1 PE=1 SV=1	-0.08	-0.01	-0.02	-0.07	0.204938	0.974406	0.959309	0.229196	0.947	0.993	0.987	0.953	462	479.1	475.1	506	496.9	523.9	508.3	499.1	453	484.1	463.4	501.8	485	502.2	524	492	10	High	High	High	High	High	High	High	High	High	High	High	High	High	High	High	High
FALSE	Low	Master Protein	F2Z497	Protein D130043K22Rik OS=Mus musculus GN=D130043K22Rik PE=1 SV=1	0.15	0.01	0.22	-0.06	0.20539	0.999949	0.0817851	0.952285	1.109	1.006	1.167	0.956	58.8	66.8	57.9	64.9	55.4	51	59.3	56	58.3	66.2	56	69	58.4	65.7	67.6	64.2	1	High	High	High	High	High	High	High	High	High	High	High	High	High	High	High	High
FALSE	High	Master Protein	F7B663	Serine/threonine-protein kinase WNK1 (Fragment) OS=Mus musculus GN=Wnk1 PE=4 SV=1	-0.27	0.05	-0.35	0.12	0.205941	0.74197	0.0756359	0.394574	0.829	1.032	0.786	1.089	36	34.7	31.8	34.5	40.8	37.1	42.7	43.4	46.8	34.5	32.5	36.9	38.6	31.1	26.8	34.5	1	High	High	High	High	High	High	High	High	High	High	High	High	High	High	High	High
FALSE	High	Master Protein	P60843	Eukaryotic initiation factor 4A-I OS=Mus musculus GN=Eif4a1 PE=1 SV=1	0.04	0	0.02	0.02	0.206344	0.999872	0.789126	0.613013	1.029	0.999	1.014	1.014	3238.1	3342.7	3331.4	3225.4	3266.5	3197.2	3107.1	3183.6	3360.2	3270.3	3289.9	3229.8	3298.3	3151.4	3181.5	3292	13	High	High	High	High	High	High	High	High	High	High	High	High	High	High	High	High
FALSE	High	Master Protein	Q91VM5	RNA binding motif protein, X-linked-like-1 OS=Mus musculus GN=Rbmxl1 PE=1 SV=1	0.12	0.01	0.01	0.11	0.207819	0.974334	0.961213	0.229345	1.084	1.006	1.01	1.079	1280.8	1260.2	1275.7	1219.1	1138.3	1096.4	1202.7	1274.6	1350.4	1291.8	1258.2	1207.2	1168	1196.2	1257	1159.7	9	High	High	High	High	High	High	High	High	High	High	High	High	High	High	High	High
FALSE	High	Master Protein	Q8BTY8	Sec1 family domain-containing protein 2 OS=Mus musculus GN=Scfd2 PE=1 SV=1	-0.09	-0.06	-0.01	-0.14	0.209683	0.896316	0.922139	0.187901	0.938	0.961	0.99	0.91	496	533.9	537.4	553.8	569	564.7	573.4	587.9	489.2	541.8	473.9	564.4	556.1	526.1	585.2	575.4	13	High	High	High	High	High	High	High	High	High	High	High	High	High	High	High	High
FALSE	High	Master Protein	Q544X6	Ferrochelatase OS=Mus musculus GN=Fech PE=1 SV=1	-0.04	-0.02	-0.02	-0.05	0.210205	0.306916	0.844397	0.0395861	0.972	0.984	0.989	0.967	4537.2	4597.2	4688.9	4649.3	4774.2	4680.4	4849.1	4738.1	4281.1	4617.9	4500.5	4596.2	4683.1	4665.3	4725	4742.4	24	High	High	High	High	High	High	High	High	High	High	High	High	High	High	High	High
FALSE	High	Master Protein	E9PYI3	Phosphoinositide phospholipase C OS=Mus musculus GN=Plcb2 PE=1 SV=1	-0.13	0.02	0.02	-0.14	0.211367	0.973648	0.999602	0.128093	0.913	1.011	1.014	0.91	69.9	75.2	71	74.7	75.8	82.9	82.1	77.6	72.9	74.4	63.3	75.5	84.2	81.5	80.4	71.3	1	High	High	High	High	High	High	High	High	High	High	High	High	High	High	High	High
FALSE	High	Master Protein	P42703	Leukemia inhibitory factor receptor OS=Mus musculus GN=Lifr PE=1 SV=1	-0.16	0.14	0.06	-0.08	0.21139	0.227646	0.61161	0.582687	0.893	1.103	1.043	0.944	196.8	208.1	205.3	233.9	231.3	231.8	220.4	233.4	236.8	210	219.3	250.9	237.3	234.3	245.8	247	4	High	High	High	High	High	High	High	High	High	High	High	High	High	High	High	High
FALSE	High	Master Protein	Q8BFR2	Follistatin-related protein 5 OS=Mus musculus GN=Fstl5 PE=2 SV=1	0.15	0.08	-0.1	0.34	0.21235	0.987819	0.833292	0.432248	1.111	1.058	0.93	1.264	20	22.7	19.3	18.3	9.4	18	17.4	18.1	19.8	19.5	22.6	21.9	14.6	16.1	16.8	21	2	High	High	High	High	High	High	High	High	High	High	High	High	High	High	High	High
FALSE	High	Master Protein	Q3THW5	Histone H2A.V OS=Mus musculus GN=H2afv PE=1 SV=3	0.09	-0.1	-0.03	0.02	0.212405	0.080118	0.999958	0.942172	1.064	0.934	0.979	1.015	1684.1	1719.6	1791.7	1812.4	1636.9	1663.1	1701.4	1586.1	1646.1	1652.8	1634	1537.8	1644.6	1588	1792.7	1560.1	3	High	High	High	High	High	High	High	High	High	High	High	High	High	High	High	High
FALSE	High	Master Protein	Q9WV38	Solute carrier family 2, facilitated glucose transporter member 5 OS=Mus musculus GN=Slc2a5 PE=1 SV=2	-0.21	0.13	-0.17	0.09	0.212609	0.3223	0.640371	0.802108	0.864	1.092	0.887	1.063	94.1	76.4	103	112.6	118	110.3	117.8	103.9	108.1	105.5	119.5	106.9	95.1	118	91.2	107.4	2	High	High	High	High	High	High	High	High	High	High	High	High	High	High	High	High
FALSE	High	Master Protein	H3BLL2	ATP synthase mitochondrial F1 complex assembly factor 1 OS=Mus musculus GN=Atpaf1 PE=1 SV=1	-0.03	0.03	0.03	-0.03	0.214022	0.536855	0.999137	0.835875	0.977	1.023	1.018	0.982	2883.6	2846.2	2705.2	2836.1	3066.5	2860.8	2912	2901.2	2913.7	2797.8	2966.6	2899.8	2954.3	3020.6	2829.7	2965.5	22	High	High	High	High	High	High	High	High	High	High	High	High	High	High	High	High
FALSE	High	Master Protein	A0A0X1KG62	Negative elongation factor B OS=Mus musculus GN=Nelfb PE=1 SV=1	-0.06	0.02	0	-0.04	0.214869	0.718255	0.735909	0.225208	0.959	1.012	0.998	0.973	408.4	441.3	431.4	442.5	452.6	457.6	457.8	438	442.3	441	429.9	451.7	452.1	455.9	492.6	448.9	12	High	High	High	High	High	High	High	High	High	High	High	High	High	High	High	High
FALSE	High	Master Protein	Q8BQQ1	Probable palmitoyltransferase ZDHHC14 OS=Mus musculus GN=Zdhhc14 PE=1 SV=1	-0.09	0.07	-0.06	0.04	0.215105	0.215076	0.437876	0.437829	0.94	1.049	0.958	1.029	103.2	99.1	107.7	106.1	112	116.3	108.1	110.6	122.8	112.1	107.5	105.3	111.8	98.7	107.3	106	2	High	High	High	High	High	High	High	High	High	High	High	High	High	High	High	High
FALSE	High	Master Protein	D3YWN7	Ensconsin OS=Mus musculus GN=Map7 PE=1 SV=2	-0.05	-0.06	-0.05	-0.05	0.215211	0.257527	0.354981	0.150206	0.967	0.962	0.964	0.965	3270.5	3354.9	3150.5	3317.3	3383.5	3441.2	3428.7	3359.4	3162.3	3174.4	3015.7	3268.9	3404.9	3220.5	3208.4	3347.8	2	High	High	High	High	High	High	High	High	High	High	High	High	High	High	High	High
FALSE	High	Master Protein	E9PUR6	Glucocorticoid receptor OS=Mus musculus GN=Nr3c1 PE=1 SV=1	-0.05	0.01	0.02	-0.07	0.216006	0.967852	0.758143	0.0918816	0.966	1.004	1.016	0.954	987.3	1052.3	1039.9	1020	1044.3	1090.9	1061.1	1072.2	1021.1	1046.5	988.4	1081.1	1082.6	1063.4	1083.9	1122.3	14	High	High	High	High	High	High	High	High	High	High	High	High	High	High	High	High
FALSE	High	Master Protein	P59644	Phosphatidylinositol 4,5-bisphosphate 5-phosphatase A OS=Mus musculus GN=Inpp5j PE=1 SV=2	-0.08	0.04	-0.07	0.02	0.21622	0.83041	0.312293	0.932436	0.944	1.026	0.953	1.017	1544.5	1562.4	1469.4	1501.9	1617.2	1608	1639.1	1511.9	1593.2	1531.5	1605.2	1470	1539.9	1479.4	1532.6	1561.6	24	High	High	High	High	High	High	High	High	High	High	High	High	High	High	High	High
FALSE	High	Master Protein	Q8C5L6	Inositol polyphosphate 5-phosphatase K OS=Mus musculus GN=Inpp5k PE=1 SV=2	-0.12	0.04	-0.08	-0.01	0.216819	0.881162	0.684671	0.996205	0.922	1.025	0.949	0.997	261.2	263.1	252.1	284.2	279.7	291.5	288.7	264.2	263.1	273.6	263.8	281.8	282.9	267.1	272	266.6	8	High	High	High	High	High	High	High	High	High	High	High	High	High	High	High	High
FALSE	High	Master Protein	P97760	DNA-directed RNA polymerase II subunit RPB3 OS=Mus musculus GN=Polr2c PE=1 SV=2	0.11	-0.03	0.1	-0.02	0.217404	0.76246	0.32302	0.893591	1.077	0.98	1.074	0.983	627.1	623.2	634.6	617.8	579.1	556.5	582.3	641	604.3	621.7	576	631.2	629.1	617.9	646.8	589.9	8	High	High	High	High	High	High	High	High	High	High	High	High	High	High	High	High
FALSE	High	Master Protein	Q60596	DNA repair protein XRCC1 OS=Mus musculus GN=Xrcc1 PE=1 SV=2	-0.11	-0.08	-0.06	-0.12	0.217422	0.85304	0.564014	0.444386	0.929	0.947	0.957	0.92	283.2	304.1	337.7	330.5	346	350.6	331.5	336.8	302.6	298.1	278.5	335.1	328.6	310.2	324.8	328.5	7	High	High	High	High	High	High	High	High	High	High	High	High	High	High	High	High
FALSE	Low	Master Protein	O88574	Histone deacetylase complex subunit SAP30 OS=Mus musculus GN=Sap30 PE=1 SV=1	0.14	-0.04	0.14	-0.04	0.217468	0.985387	0.140961	0.922676	1.099	0.971	1.099	0.972	63.9	64.4	58.3	62.7	62.4	56.5	53.1	58.7	64.2	58.8	61.6	61.4	62.2	64.4	67.3	58.4	1	High	High	High	High	High	High	High	High	High	High	High	High	High	High	High	High
FALSE	High	Master Protein	Q9Z2G9	Oxidoreductase HTATIP2 OS=Mus musculus GN=Htatip2 PE=1 SV=3	-0.11	0.09	-0.06	0.04	0.217912	0.423927	0.849492	0.987973	0.926	1.065	0.957	1.031	343.6	302.7	311.6	327.9	331.6	351.9	354.2	338.5	328.8	354.4	352.3	319.5	330.9	357.7	322.2	329.5	7	High	High	High	High	High	High	High	High	High	High	High	High	High	High	High	High
FALSE	High	Master Protein	Q9WV34	MAGUK p55 subfamily member 2 OS=Mus musculus GN=Mpp2 PE=1 SV=1	0.04	0.06	0.04	0.06	0.218989	0.263981	0.293466	0.195575	1.029	1.04	1.028	1.04	9254.4	8863.2	9076.9	8844.4	8623.3	8337.9	8809.5	9077.7	9295.3	9436.1	9355.5	9113.2	9136.4	9015.7	8911.2	8852.2	41	High	High	High	High	High	High	High	High	High	High	High	High	High	High	High	High
FALSE	High	Master Protein	Q8BM55	Transmembrane protein 214 OS=Mus musculus GN=Tmem214 PE=1 SV=1	-0.08	0	-0.04	-0.04	0.219624	0.89021	0.982815	0.759151	0.945	1.001	0.975	0.971	577.9	690.5	657.4	658.3	669.2	710.4	699.9	692.1	640.9	677	630.4	697.3	681.7	664.6	716	674.8	12	High	High	High	High	High	High	High	High	High	High	High	High	High	High	High	High
FALSE	High	Master Protein	P58391	Small conductance calcium-activated potassium channel protein 3 OS=Mus musculus GN=Kcnn3 PE=1 SV=2	0.08	-0.03	0.05	0	0.219834	0.911167	0.559774	0.999864	1.058	0.977	1.036	0.998	628.8	576.1	589.1	615.8	561.9	534	576.6	604.2	609.4	586.2	590.4	579.4	570.9	610.5	609	571.1	5	High	High	High	High	High	High	High	High	High	High	High	High	High	High	High	High
FALSE	High	Master Protein	Q9JIW9	Ras-related protein Ral-B OS=Mus musculus GN=Ralb PE=1 SV=1	-0.08	-0.03	-0.03	-0.08	0.219911	0.997824	0.982947	0.286499	0.948	0.978	0.978	0.947	676.1	760	716	753.4	762.2	788.9	730	787.9	702.7	733.6	697.8	755.8	751.5	760.1	756.4	770	5	High	High	High	High	High	High	High	High	High	High	High	High	High	High	High	High
FALSE	Medium	Master Protein	Q9CQP0	39S ribosomal protein L33, mitochondrial OS=Mus musculus GN=Mrpl33 PE=1 SV=1	-0.17	0.02	-0.04	-0.11	0.219975	0.996483	0.845845	0.732949	0.887	1.017	0.971	0.929	107.4	116.1	126.4	109	121.4	128.5	125.1	133.2	111.7	117.1	103.8	132	113.3	128.4	121.7	124.6	1	High	High	High	High	High	High	High	High	High	High	High	High	High	High	High	High
FALSE	High	Master Protein	Q8CIH9	Amidophosphoribosyltransferase OS=Mus musculus GN=Ppat PE=1 SV=1	-0.05	0.01	-0.02	-0.02	0.220131	0.999843	0.986054	0.320574	0.966	1.009	0.987	0.987	1041.9	1067.5	1038.5	1066	1050.2	1097.4	1089.6	1093.1	1071.3	1055	1011.4	1072.9	1080.5	1076.4	1076.1	1077.4	18	High	High	High	High	High	High	High	High	High	High	High	High	High	High	High	High
FALSE	High	Master Protein	E9PWK1	Epoxide hydrolase 1 OS=Mus musculus GN=Ephx1 PE=1 SV=1	-0.07	-0.09	-0.07	-0.09	0.220339	0.372786	0.355706	0.232459	0.95	0.94	0.953	0.937	2361.1	2349.4	2176.2	2261.3	2438.2	2447.9	2319.6	2416.5	2204	2131.4	2130.9	2309.2	2327.8	2296.4	2197.6	2403.1	24	High	High	High	High	High	High	High	High	High	High	High	High	High	High	High	High
FALSE	High	Master Protein	Q9CPN8	Insulin-like growth factor 2 mRNA-binding protein 3 OS=Mus musculus GN=Igf2bp3 PE=1 SV=1	0.08	0.03	0.14	-0.03	0.22054	0.963435	0.0185698	0.751161	1.06	1.019	1.103	0.979	166.9	170	168.6	168.4	161.6	152	156.2	169.5	170	180.1	173.2	159.5	174.9	175.6	170	179.8	2	High	High	High	High	High	High	High	High	High	High	High	High	High	High	High	High
FALSE	High	Master Protein	O08760	N-glycosylase/DNA lyase OS=Mus musculus GN=Ogg1 PE=2 SV=2	-0.21	-0.41	-0.16	-0.46	0.220664	0.0525945	0.691117	0.00999094	0.865	0.753	0.895	0.729	21.1	30.4	25.7	30.9	32.6	35.3	32.1	29.2	22.2	20	16.6	23.8	28.7	29.2	27.5	31.2	1	High	High	High	High	High	High	High	High	High	High	High	High	High	High	High	High
FALSE	High	Master Protein	Q9CXW3	Calcyclin-binding protein OS=Mus musculus GN=Cacybp PE=1 SV=1	0.06	-0.01	0	0.05	0.221315	0.989404	0.894152	0.119236	1.042	0.993	0.997	1.038	4031.9	4120	4137.2	4126.5	3967.4	3853.8	3944.3	4122.9	4119.9	4070	4183.6	3964	3804.2	3987.2	4016.8	3901.7	20	High	High	High	High	High	High	High	High	High	High	High	High	High	High	High	High
FALSE	High	Master Protein	Q7TQ33	RGM domain family member B OS=Mus musculus GN=Rgmb PE=1 SV=1	0.44	0.22	0.24	0.42	0.221405	0.739497	0.767103	0.205229	1.353	1.163	1.179	1.334	35.2	26.8	30.5	33.3	19.1	23.6	23.5	30.3	31.3	43.8	44.2	27.1	31.4	22.2	31.3	24.6	2	High	High	High	High	High	High	High	High	High	High	High	High	High	High	High	High
FALSE	Low	Master Protein	Q3TEI4	Uncharacterized protein C15orf39 homolog OS=Mus musculus PE=1 SV=2	-0.15	0.08	-0.16	0.1	0.221861	0.593614	0.209323	0.571048	0.903	1.059	0.896	1.068	39.6	51.8	51	47.3	55.2	53.6	51.6	64.8	54.7	51.9	51.3	52.2	52.5	45.2	37.3	55.1	1	High	High	High	High	High	High	High	High	High	High	High	High	High	High	High	High
FALSE	High	Master Protein	Q9D0I8	mRNA turnover protein 4 homolog OS=Mus musculus GN=Mrto4 PE=1 SV=1	0.11	-0.13	0.05	-0.07	0.223748	0.142162	0.887723	0.745552	1.08	0.913	1.035	0.952	140.1	129.9	117.8	126	111.3	115.5	127.6	121.5	114.7	122.1	118.3	115.2	116.3	124.3	120.9	126.8	6	High	High	High	High	High	High	High	High	High	High	High	High	High	High	High	High
FALSE	High	Master Protein	Q9CQX6	MCG141091, isoform CRA_a OS=Mus musculus GN=Gm16286 PE=1 SV=1	0.09	-0.03	0.05	0.01	0.223971	0.593773	0.664858	0.980338	1.063	0.98	1.036	1.005	294.4	301.7	317.4	301.8	282.8	284.4	297	283.6	284.3	307.3	272.4	310.1	294.6	289.3	307.9	293.5	4	High	High	High	High	High	High	High	High	High	High	High	High	High	High	High	High
FALSE	Low	Master Protein	Q8VGE5	Olfactory receptor OS=Mus musculus GN=Olfr1294 PE=2 SV=1	-0.11	-0.33	0	-0.43	0.223997	0.757644	0.847001	0.171116	0.928	0.798	1	0.741	173.8	228.2	235.7	231.4	396	233.1	245.7	249.6	175.2	192	168.9	239.2	268.3	258.2	235	237.3	1	High	High	High	High	High	High	High	High	High	High	High	High	High	High	High	High
FALSE	High	Master Protein	Q921K9	B-cell CLL/lymphoma 7 protein family member B OS=Mus musculus GN=Bcl7b PE=1 SV=1	0.07	-0.12	0.01	-0.06	0.224464	0.0390265	1	0.713557	1.05	0.919	1.005	0.959	766.3	788.4	793.6	762.1	734.8	739.7	741.3	750.9	734	694.8	686.4	783.5	747	741.9	731.4	746.8	6	High	High	High	High	High	High	High	High	High	High	High	High	High	High	High	High
FALSE	High	Master Protein	Q3U284	Transmembrane protein 231 OS=Mus musculus GN=Tmem231 PE=1 SV=1	0.36	0.08	0.21	0.23	0.224549	0.991422	0.649933	0.664968	1.283	1.06	1.16	1.173	26.1	26.1	18.5	19.4	15.3	19	16.1	21.8	25.5	22.3	26	18.5	18.8	21.7	20.8	19.9	1	High	High	High	High	High	High	High	High	High	High	High	High	High	High	High	High
FALSE	High	Master Protein	Q91W98	Solute carrier family 15 member 4 OS=Mus musculus GN=Slc15a4 PE=1 SV=1	0.2	0.05	0.36	-0.11	0.224769	0.870279	0.0113495	0.747411	1.15	1.032	1.28	0.927	55.7	54.2	56.3	56.5	47.2	50.3	43.2	54.1	68.7	53.5	51.3	62.5	59.9	69.8	57	65.1	4	High	High	High	High	High	High	High	High	High	High	High	High	High	High	High	High
FALSE	High	Master Protein	E9QMI7	Arf-GAP with SH3 domain, ANK repeat and PH domain-containing protein 1 OS=Mus musculus GN=Asap1 PE=1 SV=2	-0.18	0.04	-0.05	-0.09	0.225476	0.992475	0.732534	0.589784	0.881	1.03	0.964	0.942	37.4	44	39.7	39.1	42.5	46.3	43.2	50.1	43.5	40.4	33.3	40.8	45.8	40.6	38.6	45.7	1	High	High	High	High	High	High	High	High	High	High	High	High	High	High	High	High
FALSE	High	Master Protein	E9PZ11	Protein Zfp651 OS=Mus musculus GN=Zfp651 PE=1 SV=1	0.53	-0.17	0.27	0.09	0.225981	0.897786	0.545153	1	1.444	0.886	1.204	1.063	8.3	11.9	11.9	11.4	9.2	6.4	8.7	7.5	8.7	6.6	12.5	12.2	11.1	8	8.5	11.7	2	High	High	High	High	High	High	High	High	High	High	High	High	High	High	High	High
FALSE	High	Master Protein	A0A140LHN0	Protein YIF1B (Fragment) OS=Mus musculus GN=Yif1b PE=1 SV=1	-0.11	-0.03	-0.03	-0.11	0.226378	0.997641	0.761008	0.612969	0.926	0.981	0.978	0.929	146.7	156.5	153.3	147.2	177.3	164.9	159.4	152.1	145.5	159.3	146.1	148.5	159.6	157.5	169.4	143.1	5	High	High	High	High	High	High	High	High	High	High	High	High	High	High	High	High
FALSE	High	Master Protein	O88819	Alpha-(1,3)-fucosyltransferase 9 OS=Mus musculus GN=Fut9 PE=2 SV=1	-0.07	0	0	-0.07	0.226492	0.999981	0.99638	0.291927	0.953	1	0.999	0.954	231.4	251.1	223.7	242.2	257.2	250.3	243.1	246.8	233.9	226.2	239.7	247.2	250.6	241.6	253.9	246	8	High	High	High	High	High	High	High	High	High	High	High	High	High	High	High	High
FALSE	High	Master Protein	Q61730	Interleukin-1 receptor accessory protein OS=Mus musculus GN=Il1rap PE=1 SV=1	-0.16	0.05	-0.08	-0.03	0.226995	0.694871	0.707525	0.99893	0.896	1.035	0.946	0.981	923	944	936.1	924	1088.8	1197.3	988.9	897.7	1086.9	964.3	960.9	943.3	1031.6	928.3	953.9	1009.6	3	High	High	High	High	High	High	High	High	High	High	High	High	High	High	High	High
FALSE	High	Master Protein	P36895	Bone morphogenetic protein receptor type-1A OS=Mus musculus GN=Bmpr1a PE=2 SV=1	-0.06	0.01	0.09	-0.14	0.227767	0.863573	0.681671	0.132609	0.959	1.005	1.065	0.905	268.4	269.7	265.7	247.3	276.4	297.8	275.6	280.6	250.5	266.6	270.3	294.5	273.5	310.5	295.1	298.4	7	High	High	High	High	High	High	High	High	High	High	High	High	High	High	High	High
FALSE	High	Master Protein	Q8BHC9	Alpha-(1,3)-fucosyltransferase 11 OS=Mus musculus GN=Fut11 PE=1 SV=1	-0.41	-0.1	-0.16	-0.35	0.227881	0.998552	0.634193	0.758859	0.753	0.932	0.897	0.783	11.3	17.3	18.9	13.1	19.9	20.1	21.4	17.4	13.4	14.7	11.9	18.9	12.1	16.7	19.2	19.7	3	High	High	High	High	High	High	High	High	High	High	High	High	High	High	High	High
FALSE	High	Master Protein	E9Q6Q4	Protein Rap1gds1 OS=Mus musculus GN=Rap1gds1 PE=1 SV=1	-0.05	0	-0.02	-0.03	0.228048	0.999868	0.999982	0.239857	0.964	0.998	0.985	0.977	636.9	635.4	596.3	606.2	651.1	649.2	638.7	632.1	630.9	617.2	622.1	607.2	632.9	635.1	678.6	627.4	2	High	High	High	High	High	High	High	High	High	High	High	High	High	High	High	High
FALSE	High	Master Protein	Q80WG7	E3 ubiquitin-protein ligase Trim36 OS=Mus musculus GN=Trim36 PE=1 SV=2	-0.15	0.04	0.03	-0.14	0.228158	0.923008	0.990107	0.357827	0.9	1.031	1.022	0.908	81.6	77.4	72.3	90.5	90.5	98	83.6	86.1	90.4	78.4	77.8	85.7	98.6	84.9	89.8	90.6	7	High	High	High	High	High	High	High	High	High	High	High	High	High	High	High	High
FALSE	Medium	Master Protein	Q9Z2B5	Eukaryotic translation initiation factor 2-alpha kinase 3 OS=Mus musculus GN=Eif2ak3 PE=1 SV=1	0.13	-0.01	0.39	-0.27	0.229735	0.924985	0.012654	0.143481	1.094	0.991	1.306	0.83	53.3	42.1	45.2	43.8	41.5	42.5	39.4	39.9	45.3	46.4	42.9	42.6	54.8	54.1	42.8	52.2	1	High	High	High	High	High	High	High	High	High	High	High	High	High	High	High	High
FALSE	High	Master Protein	Q9CWJ9	Bifunctional purine biosynthesis protein PURH OS=Mus musculus GN=Atic PE=1 SV=2	-0.04	0	0.02	-0.06	0.229859	0.999681	0.857499	0.0754332	0.976	0.999	1.014	0.962	4394.3	4564.6	4611.6	4520.2	4521.6	4699.3	4611.1	4792.8	4557.6	4522	4396.6	4639.3	4650.9	4720.9	4745.1	4715.3	32	High	High	High	High	High	High	High	High	High	High	High	High	High	High	High	High
FALSE	High	Master Protein	E9Q1I7	Splicing factor U2AF 26 kDa subunit OS=Mus musculus GN=U2af1l4 PE=1 SV=1	0.08	-0.12	-0.04	0	0.230672	0.0891797	0.976755	0.997218	1.056	0.919	0.97	1	263.3	272.6	289.4	304.4	259.7	236.1	272.6	279.3	244.3	255.2	262.5	260.9	256	263.3	260.1	250.9	3	High	High	High	High	High	High	High	High	High	High	High	High	High	High	High	High
FALSE	High	Master Protein	Q8K1S3	Netrin receptor UNC5B OS=Mus musculus GN=Unc5b PE=1 SV=1	-0.11	-0.06	-0.05	-0.12	0.230992	0.92471	0.58574	0.547715	0.925	0.961	0.968	0.918	190	189.1	192.7	188.7	211.1	229.8	197.7	198.9	204.9	179.8	171.3	184.5	215.6	176.7	197.1	199.7	5	High	High	High	High	High	High	High	High	High	High	High	High	High	High	High	High
FALSE	High	Master Protein	Q32M26	Uncharacterized protein C11orf87 homolog OS=Mus musculus PE=2 SV=1	0.14	-0.12	0.12	-0.1	0.231772	0.108309	0.177725	0.0808588	1.1	0.92	1.085	0.932	278.1	276.7	269.9	279.8	244	240.1	286.4	260.7	256.4	244.8	256.4	253.9	272.8	265.6	274.5	299.4	2	High	High	High	High	High	High	High	High	High	High	High	High	High	High	High	High
FALSE	Medium	Master Protein	Q8CE64	Zinc finger protein 276 OS=Mus musculus GN=Znf276 PE=1 SV=3	0.19	0.1	0.17	0.12	0.231973	0.725577	0.546103	0.357793	1.144	1.071	1.126	1.087	56.6	50.4	52.8	48.9	45.3	49.9	41.2	45	67.4	50.2	60.8	48.1	50.4	45.7	51.9	51.2	1	High	High	High	High	High	High	High	High	High	High	High	High	High	High	High	High
FALSE	High	Master Protein	D3YU58	Anaphase-promoting complex subunit 7 OS=Mus musculus GN=Anapc7 PE=1 SV=1	-0.08	-0.05	-0.01	-0.12	0.231986	0.892753	0.800441	0.309822	0.948	0.965	0.994	0.92	155.6	158.8	166.1	164.6	180.6	169	171.3	169.8	146.5	155.8	156.3	172.2	173.9	156.2	165.4	174.7	11	High	High	High	High	High	High	High	High	High	High	High	High	High	High	High	High
FALSE	High	Master Protein	P61620	Protein transport protein Sec61 subunit alpha isoform 1 OS=Mus musculus GN=Sec61a1 PE=1 SV=2	-0.08	0.05	-0.02	-0.01	0.23208	0.309891	0.962874	0.992473	0.949	1.036	0.988	0.996	952.6	946	1024.6	1002.4	1001.9	1045.9	1042.1	1017.2	982.6	993.5	1032.3	1082.2	1031.1	1024.7	1008.8	998.2	3	High	High	High	High	High	High	High	High	High	High	High	High	High	High	High	High
FALSE	High	Master Protein	E9QN98	Inactive dipeptidyl peptidase 10 OS=Mus musculus GN=Dpp10 PE=1 SV=1	0.07	0	0.05	0.03	0.233207	0.998302	0.507632	0.870098	1.051	1.001	1.033	1.019	6737.3	6403.9	6700.4	6569	6071.6	6019	6562.1	6575.8	6367.3	6863.1	6503.2	6784.4	6515.2	6595.2	6412	6525.2	2	High	High	High	High	High	High	High	High	High	High	High	High	High	High	High	High
FALSE	High	Master Protein	Q8R3H9	Tetratricopeptide repeat protein 4 OS=Mus musculus GN=Ttc4 PE=1 SV=1	0.11	0.01	0.04	0.08	0.233897	0.755399	0.7657	0.227419	1.082	1.006	1.031	1.056	441.3	432	430.9	413.1	395.5	398.3	399	413.7	491.7	417.5	449.3	419.4	409.7	412	438.9	398.9	10	High	High	High	High	High	High	High	High	High	High	High	High	High	High	High	High
FALSE	High	Master Protein	E9PYR7	Protein Mctp1 OS=Mus musculus GN=Mctp1 PE=1 SV=1	-0.16	-0.11	-0.05	-0.23	0.233921	0.921972	0.953296	0.199068	0.897	0.923	0.969	0.855	62.3	77.8	81.1	70.6	83.8	83.4	82	78.3	66.1	70.9	62.6	81.6	80.3	77	80.1	80.1	1	High	High	High	High	High	High	High	High	High	High	High	High	High	High	High	High
FALSE	High	Master Protein	B2RUS7	ATP-binding cassette, sub-family C (CFTR/MRP), member 8 OS=Mus musculus GN=Abcc8 PE=1 SV=1	-0.09	-0.01	-0.01	-0.09	0.234365	0.998106	0.919731	0.435752	0.937	0.99	0.99	0.937	1305	1322.3	1248.2	1275.2	1373.9	1401.5	1381	1287	1344.4	1228.3	1239.4	1317.2	1368.9	1253.4	1359.2	1369.9	26	High	High	High	High	High	High	High	High	High	High	High	High	High	High	High	High
FALSE	High	Master Protein	A2ALS5	Rap1 GTPase-activating protein 1 OS=Mus musculus GN=Rap1gap PE=1 SV=2	-0.06	-0.01	-0.06	-0.01	0.235286	0.998451	0.323549	0.979614	0.961	0.995	0.96	0.996	6384.2	6941.9	6503.4	6925.4	7140.2	6760.7	7134.9	6830.4	6533.7	6766.6	6643.1	6708.1	6775.8	6581.5	6624.7	6881.7	1	High	High	High	High	High	High	High	High	High	High	High	High	High	High	High	High
FALSE	High	Master Protein	Q9CX86	Heterogeneous nuclear ribonucleoprotein A0 OS=Mus musculus GN=Hnrnpa0 PE=1 SV=1	0.05	-0.08	-0.03	0	0.236008	0.299346	0.999986	0.997006	1.037	0.945	0.978	1.002	6855.7	7165.6	7503.6	7308.8	6843.1	6262.7	7112.4	7131.6	6784.5	7019.5	6740.9	6892.4	6867.6	6783.7	6936.1	6703.1	16	High	High	High	High	High	High	High	High	High	High	High	High	High	High	High	High
FALSE	High	Master Protein	Q8BVG4	Dipeptidyl peptidase 9 OS=Mus musculus GN=Dpp9 PE=1 SV=2	0.03	0.03	0.02	0.05	0.236518	0.248062	0.679157	0.0598734	1.02	1.024	1.011	1.033	1904.4	1866.9	1863.4	1822.9	1759.3	1850.7	1806.1	1860.1	1894.3	1937.7	1924.3	1884.7	1856.5	1850.6	1846.6	1822.6	26	High	High	High	High	High	High	High	High	High	High	High	High	High	High	High	High
FALSE	High	Master Protein	O88569	Heterogeneous nuclear ribonucleoproteins A2/B1 OS=Mus musculus GN=Hnrnpa2b1 PE=1 SV=2	0.06	0.02	0.03	0.05	0.236591	0.923936	0.776521	0.376148	1.042	1.013	1.021	1.034	16922.8	16496.5	16952.5	16659.2	15829.3	15177.1	16397.9	16819.7	16553.3	17604.4	17465.5	16341.4	16404.3	16498.5	16535.1	16079.4	29	High	High	High	High	High	High	High	High	High	High	High	High	High	High	High	High
FALSE	High	Master Protein	A2AJ26	ATP-binding cassette sub-family A member 2 OS=Mus musculus GN=Abca2 PE=1 SV=1	-0.07	0.03	-0.02	-0.01	0.236915	0.446179	0.982121	0.999566	0.952	1.023	0.983	0.991	1779.1	1808.4	1781.5	1712.4	1897	1935.3	1765.3	1842.2	1948.7	1788.9	1854.8	1763.3	1863.7	1798.1	1812.1	1896.8	23	High	High	High	High	High	High	High	High	High	High	High	High	High	High	High	High
FALSE	High	Master Protein	O09005	Sphingolipid delta(4)-desaturase DES1 OS=Mus musculus GN=Degs1 PE=1 SV=1	-0.11	0.08	-0.01	-0.01	0.237677	0.390769	0.990853	0.999868	0.927	1.06	0.992	0.991	214.6	249.3	257.9	239.7	276.8	274.4	252.1	253.5	273	250.7	247.1	267.8	282.1	237.9	247.4	276.6	4	High	High	High	High	High	High	High	High	High	High	High	High	High	High	High	High
FALSE	High	Master Protein	P59708	Splicing factor 3B subunit 6 OS=Mus musculus GN=Sf3b6 PE=1 SV=1	0.06	-0.02	0.05	-0.01	0.23768	0.775666	0.751557	0.999947	1.045	0.983	1.036	0.993	586.7	636.3	585.9	584	551.3	507.4	570.4	603.4	609.5	579.8	572.9	551.4	552.7	591.8	594.7	569.7	4	High	High	High	High	High	High	High	High	High	High	High	High	High	High	High	High
FALSE	High	Master Protein	Q924B0	Inositol (Myo)-1(Or 4)-monophosphatase 1 OS=Mus musculus GN=Impa1 PE=1 SV=1	-0.04	-0.03	-0.02	-0.05	0.238786	0.185647	0.587776	0.0568606	0.973	0.982	0.987	0.968	4409.2	4485.3	4457.6	4418.9	4613.9	4589.3	4537.2	4443.6	4375.3	4370.3	4243	4347.6	4569.1	4346.9	4464.6	4539.9	18	High	High	High	High	High	High	High	High	High	High	High	High	High	High	High	High
FALSE	High	Master Protein	Q9D3A8	Carboxyl-terminal PDZ ligand of neuronal nitric oxide synthase protein OS=Mus musculus GN=Nos1ap PE=1 SV=3	0.15	-0.1	0.03	0.01	0.239264	0.243142	0.97852	0.980198	1.106	0.932	1.023	1.007	144.6	161.6	158.9	158.7	139.7	140.1	147.1	156.2	136.2	145.4	150.6	151	145.5	148.4	141.6	155.2	5	High	High	High	High	High	High	High	High	High	High	High	High	High	High	High	High
FALSE	High	Master Protein	Q8BGA9	Mitochondrial inner membrane protein OXA1L OS=Mus musculus GN=Oxa1l PE=1 SV=1	-0.03	0.02	0.02	-0.03	0.239478	0.403862	0.620886	0.407561	0.979	1.016	1.017	0.978	843.3	889.8	904.5	904.5	906.8	896.6	926.9	929.9	884.4	927.9	895.3	930	947.3	923	928.6	936.1	7	High	High	High	High	High	High	High	High	High	High	High	High	High	High	High	High
FALSE	High	Master Protein	P62821	Ras-related protein Rab-1A OS=Mus musculus GN=Rab1A PE=1 SV=3	0.05	0	0.04	0.01	0.239652	0.99632	0.586071	0.957491	1.032	1.001	1.026	1.007	14047.4	13715.3	13820.2	13705.9	13317.6	13342	13329.3	13852.1	13482.8	14092.7	13970.2	13592.4	13350	14047	13775.6	13600.6	12	High	High	High	High	High	High	High	High	High	High	High	High	High	High	High	High
FALSE	Medium	Master Protein	Q9EQI5	Chemokine (C-X-C motif) ligand 7, isoform CRA_b OS=Mus musculus GN=Ppbp PE=1 SV=1	-0.17	0.24	0.09	-0.03	0.239799	0.0273596	0.601036	0.999959	0.888	1.177	1.067	0.98	56.3	63.7	54.8	57.2	61.7	65.4	65.2	62.6	67.2	66.4	64.4	73.5	75.7	68.2	59.6	68.1	1	High	High	High	High	High	High	High	High	High	High	High	High	High	High	High	High
FALSE	High	Master Protein	A2AB59	Rho GTPase-activating protein 27 OS=Mus musculus GN=Arhgap27 PE=1 SV=1	-0.06	-0.05	-0.01	-0.1	0.239836	0.274722	0.999756	0.00826834	0.96	0.965	0.995	0.931	446.5	438.6	417	423.5	460	438.9	459.6	431.4	415.4	416.6	409.1	424.8	452.2	458.5	441.6	439.9	8	High	High	High	High	High	High	High	High	High	High	High	High	High	High	High	High
FALSE	High	Master Protein	P62196	26S protease regulatory subunit 8 OS=Mus musculus GN=Psmc5 PE=1 SV=1	0.02	0.02	0.01	0.02	0.24028	0.512347	0.532188	0.228191	1.012	1.013	1.01	1.015	5281.3	5312	5195.1	5206.4	5200.6	5043.4	5180.8	5182	5215.3	5438.9	5301.9	5319.7	5220.9	5152.7	5244.8	5255.1	33	High	High	High	High	High	High	High	High	High	High	High	High	High	High	High	High
FALSE	High	Master Protein	Q69ZQ1	Uncharacterized family 31 glucosidase KIAA1161 OS=Mus musculus GN=Kiaa1161 PE=1 SV=2	-0.06	0.04	0.01	-0.03	0.240298	0.938544	0.847545	0.924309	0.958	1.026	1.007	0.976	609.1	625.5	631.5	638.3	650.2	772.6	661.6	629.7	623.5	669.2	603	666.9	656	632.7	669	664.9	9	High	High	High	High	High	High	High	High	High	High	High	High	High	High	High	High
FALSE	High	Master Protein	Q8BTR5	Dual specificity phosphatase 28 OS=Mus musculus GN=Dusp28 PE=1 SV=1	-0.13	0.13	-0.04	0.05	0.241307	0.185812	0.936909	0.874234	0.916	1.095	0.971	1.032	114.8	108.9	118.3	113.7	119	123.6	125.9	131.6	133.3	140.3	117.3	114.7	116.7	113.4	125.7	131.6	6	High	High	High	High	High	High	High	High	High	High	High	High	High	High	High	High
FALSE	High	Master Protein	Q8K2J1	Car12 protein OS=Mus musculus GN=Car12 PE=1 SV=1	-0.16	-0.01	0.01	-0.19	0.241678	0.999128	0.995977	0.391739	0.894	0.991	1.009	0.878	39.7	36.2	27.3	44.4	42.7	54.6	40.4	42.1	38.4	41.6	31.3	36.8	49.4	44.6	41.1	40.1	1	High	High	High	High	High	High	High	High	High	High	High	High	High	High	High	High
FALSE	High	Master Protein	Q6PI63	DNA-directed RNA polymerase II subunit RPB11 OS=Mus musculus GN=Polr2j PE=1 SV=1	-0.12	-0.14	-0.09	-0.17	0.242352	0.523908	0.853917	0.0942131	0.918	0.908	0.94	0.888	91.5	102.5	105.7	99.8	114.4	99.7	108.1	112.1	90.6	93.1	89.4	103.7	111.8	101	102.2	104.8	1	High	High	High	High	High	High	High	High	High	High	High	High	High	High	High	High
FALSE	High	Master Protein	Q8BGQ7	Alanine--tRNA ligase, cytoplasmic OS=Mus musculus GN=Aars PE=1 SV=1	-0.05	0.01	-0.01	-0.03	0.242769	0.68693	0.999483	0.75771	0.967	1.007	0.993	0.98	11926.9	12460.9	12293.9	12255.8	12815.2	12878.3	12079.6	12584.6	12756.9	12252.6	12303.3	12408.8	12734.3	12515.7	12470.8	12702.6	51	High	High	High	High	High	High	High	High	High	High	High	High	High	High	High	High
FALSE	High	Master Protein	A0A0R4J0B3	Serine/threonine-protein kinase ULK1 OS=Mus musculus GN=Ulk1 PE=1 SV=1	-0.1	-0.06	0.02	-0.18	0.242878	0.996994	0.999717	0.363309	0.933	0.959	1.016	0.881	49.8	61.7	59.5	60.5	72.7	65.5	60.1	63.2	54	64.9	54.2	61.2	69	69.3	59.8	61.9	5	High	High	High	High	High	High	High	High	High	High	High	High	High	High	High	High
FALSE	High	Master Protein	Q8BN21	Serine/threonine-protein kinase VRK2 OS=Mus musculus GN=Vrk2 PE=1 SV=2	0.48	-0.39	0.14	-0.06	0.243204	0.309376	0.820037	0.895033	1.391	0.764	1.106	0.961	18.3	14.2	19.5	21.5	13.1	13.3	17	13.9	14.7	14.2	11.3	19.1	19.9	14.4	15.7	14	1	High	High	High	High	High	High	High	High	High	High	High	High	High	High	High	High
FALSE	High	Master Protein	P39876	Metalloproteinase inhibitor 3 OS=Mus musculus GN=Timp3 PE=1 SV=1	0.07	0.28	0.13	0.22	0.243252	0.228626	0.273709	0.202223	1.048	1.212	1.092	1.163	62.6	49.7	50.8	49.9	46.8	39.7	49.3	51	61.6	60.4	67.6	53.4	54.2	52.9	51.7	52.1	2	High	High	High	High	High	High	High	High	High	High	High	High	High	High	High	High
FALSE	High	Master Protein	Q9CQJ1	HIG1 domain family member 2A OS=Mus musculus GN=Higd2a PE=3 SV=1	-0.14	-0.05	-0.04	-0.15	0.243881	0.927652	0.808742	0.361811	0.908	0.966	0.971	0.904	97.4	102.1	89.5	107.2	128	111.1	108.6	106.1	108.6	94.7	80.3	98	110.8	102.5	96	117.9	2	High	High	High	High	High	High	High	High	High	High	High	High	High	High	High	High
FALSE	High	Master Protein	Q9ERG2	Striatin-3 OS=Mus musculus GN=Strn3 PE=1 SV=1	0.03	0	0.07	-0.04	0.2442	0.999692	0.0959818	0.900142	1.025	1.002	1.052	0.975	1742	1681.5	1693	1683.5	1617.7	1558.2	1678.4	1691.1	1671.6	1757.3	1711	1649	1749.1	1662.6	1728.1	1739.4	20	High	High	High	High	High	High	High	High	High	High	High	High	High	High	High	High
FALSE	High	Master Protein	Q8BHN0	Protein phosphatase 1L OS=Mus musculus GN=Ppm1l PE=1 SV=1	-0.05	0.05	-0.11	0.11	0.244411	0.554767	0.146071	0.37471	0.965	1.036	0.928	1.077	233.3	275.5	277.7	262.3	270.9	302.5	285.4	272.2	282.1	263.3	280.7	276.3	256.7	244.9	271.3	260.6	5	High	High	High	High	High	High	High	High	High	High	High	High	High	High	High	High
FALSE	High	Master Protein	Q9D164	FXYD domain-containing ion transport regulator 6 OS=Mus musculus GN=Fxyd6 PE=1 SV=2	0.19	0.03	0.14	0.07	0.244616	0.993638	0.606339	0.755789	1.14	1.019	1.104	1.052	1139.7	999.3	1008.9	1027.4	786.7	830.4	960.9	1047.2	1037.3	1269.4	931.4	1038.6	907.2	1019	1077.3	954.8	5	High	High	High	High	High	High	High	High	High	High	High	High	High	High	High	High
FALSE	High	Master Protein	Q7TT23	Uncharacterized protein C20orf194 homolog OS=Mus musculus PE=1 SV=2	0.2	-0.22	0.27	-0.28	0.24497	0.167835	0.129433	0.0857104	1.149	0.861	1.202	0.822	94	101.3	111.7	107.9	86.7	100.5	94.5	87.7	90.6	89.4	81.8	102.8	111.3	93.2	107.6	113.1	9	High	High	High	High	High	High	High	High	High	High	High	High	High	High	High	High
FALSE	High	Master Protein	Q9D1K2	V-type proton ATPase subunit F OS=Mus musculus GN=Atp6v1f PE=1 SV=2	0.08	0.05	0.12	0.01	0.245114	0.694204	0.11177	0.930222	1.058	1.034	1.083	1.01	2858.5	2700.3	2676.1	2623.4	2567.4	2461.8	2514	2790.9	2794.9	2764	2870.2	2731.5	2729.2	2774.3	2695.9	2793.1	12	High	High	High	High	High	High	High	High	High	High	High	High	High	High	High	High
FALSE	High	Master Protein	Q76LL6	FH1/FH2 domain-containing protein 3 OS=Mus musculus GN=Fhod3 PE=1 SV=1	-0.45	0.1	-0.29	-0.06	0.245776	0.999058	0.566814	0.853245	0.732	1.071	0.819	0.956	23.1	33.7	25.2	22.6	35.2	30.8	36.4	27	25.4	28.7	21.8	26.2	23	26.8	27.2	35.4	2	High	High	High	High	High	High	High	High	High	High	High	High	High	High	High	High
FALSE	High	Master Protein	Q8BGU5	Cyclin-Y OS=Mus musculus GN=Ccny PE=1 SV=1	-0.05	0	0.04	-0.09	0.246097	0.991617	0.598472	0.0498448	0.967	0.999	1.026	0.942	1068.4	1105.8	1057.3	1032.2	1102.8	1105.9	1093.7	1095.9	1048	1063.8	1060.1	1110.6	1124.6	1087	1130.6	1145.8	9	High	High	High	High	High	High	High	High	High	High	High	High	High	High	High	High
FALSE	High	Master Protein	Q5U430	E3 ubiquitin-protein ligase UBR3 OS=Mus musculus GN=Ubr3 PE=1 SV=3	-0.07	0.1	0.04	-0.01	0.24621	0.0148793	0.935362	0.699512	0.952	1.074	1.028	0.995	716.1	742.4	717.6	715	762.2	736.3	752.4	753.3	763.6	760.7	776.9	802.5	780.2	773.1	712.1	774.8	24	High	High	High	High	High	High	High	High	High	High	High	High	High	High	High	High
FALSE	High	Master Protein	E9Q2H1	E3 ubiquitin-protein ligase UBR5 OS=Mus musculus GN=Ubr5 PE=1 SV=1	0.23	-0.01	0.04	0.19	0.246229	0.875423	0.905818	0.21971	1.172	0.994	1.025	1.137	23.1	21.9	18.6	21.9	19.6	16.8	18.4	19	21.7	27.2	21.8	20	22.4	18.6	19.7	17	1	High	High	High	High	High	High	High	High	High	High	High	High	High	High	High	High
FALSE	High	Master Protein	P61205	ADP-ribosylation factor 3 OS=Mus musculus GN=Arf3 PE=2 SV=2	0.05	-0.01	0.07	-0.03	0.246645	0.951333	0.0593318	0.516924	1.035	0.995	1.05	0.981	8001.5	7936.8	7808.9	7683	7545.2	7443.9	7668.8	7944.1	7820.5	7839.9	7643.8	7901.7	7998.4	7973.2	7809.2	8026.3	4	High	High	High	High	High	High	High	High	High	High	High	High	High	High	High	High
FALSE	High	Master Protein	Q8C854	Myelin expression factor 2 OS=Mus musculus GN=Myef2 PE=1 SV=1	0.05	0.01	0	0.05	0.247391	0.994963	0.895621	0.455146	1.033	1.006	1.002	1.037	7870.2	7881.4	8254.5	7998.7	7627.2	7337.9	7750.1	8059.1	7967.4	8004.2	8317.9	7869.1	7705.3	8093.7	7697.4	7700	40	High	High	High	High	High	High	High	High	High	High	High	High	High	High	High	High
FALSE	High	Master Protein	Q9DBX6	Cytochrome P450 2S1 OS=Mus musculus GN=Cyp2s1 PE=1 SV=1	-0.07	-0.05	0.06	-0.18	0.248461	0.999208	0.998562	0.161519	0.952	0.967	1.041	0.885	825.4	851.5	710.3	801.5	1010.7	863.3	845.3	790.1	776.3	792.7	812.6	780.9	887.7	851.9	891.7	890.2	17	High	High	High	High	High	High	High	High	High	High	High	High	High	High	High	High
FALSE	High	Master Protein	Q8VHM5	Heterogeneous nuclear ribonucleoprotein R OS=Mus musculus GN=Hnrnpr PE=1 SV=1	0.06	0.03	0.04	0.04	0.249588	0.890615	0.721164	0.398433	1.043	1.018	1.03	1.031	7874.8	7580.4	7673.5	7479.3	7129.5	7015.1	7502.7	7656.4	7475.6	8097.9	7947.5	7586.9	7610.7	7478.3	7590.4	7306.3	27	High	High	High	High	High	High	High	High	High	High	High	High	High	High	High	High
FALSE	High	Master Protein	P56942	Pro-MCH OS=Mus musculus GN=Pmch PE=1 SV=2	-0.4	0.68	0.19	0.08	0.249674	0.0209038	0.880444	0.872421	0.758	1.599	1.143	1.06	27.3	24.1	25.1	30	36.4	39.8	29.6	32.7	46.4	37.7	61.6	28.6	39.1	39.8	33.3	39.9	2	High	High	High	High	High	High	High	High	High	High	High	High	High	High	High	High
FALSE	High	Master Protein	Q8K1A5	Transmembrane protein 41B OS=Mus musculus GN=Tmem41b PE=1 SV=1	-0.12	-0.01	0.02	-0.15	0.249861	1	0.987928	0.382312	0.923	0.991	1.013	0.903	111.9	119.4	130	132.6	137.8	130.5	132.4	142	134.9	120.3	111.6	126.9	120.8	138.1	140.4	135.5	3	High	High	High	High	High	High	High	High	High	High	High	High	High	High	High	High
FALSE	High	Master Protein	Q9DB10	Essential MCU regulator, mitochondrial OS=Mus musculus GN=Smdt1 PE=1 SV=1	0.21	-0.2	0.07	-0.06	0.251483	0.143365	0.753609	0.542285	1.154	0.87	1.048	0.958	1417.5	1408.6	1331	1264.3	1184	1189.6	1296.4	1094.7	1344	1163.2	950.4	1221.2	1232.6	1414.7	1254.5	1188.5	3	High	High	High	High	High	High	High	High	High	High	High	High	High	High	High	High
FALSE	High	Master Protein	H3BJV9	TSC22 domain family protein 1 OS=Mus musculus GN=Tsc22d1 PE=1 SV=1	-0.2	0.1	-0.13	0.03	0.251793	0.959335	0.492295	0.999995	0.871	1.073	0.915	1.022	32.9	41.6	32.5	43.6	44.6	41.9	41	43.2	33.6	41.9	38.2	41.3	39.8	39	37.1	38.8	1	High	High	High	High	High	High	High	High	High	High	High	High	High	High	High	High
FALSE	High	Master Protein	Q6PFQ7	Ras GTPase-activating protein 4 OS=Mus musculus GN=Rasa4 PE=1 SV=1	0.06	0.03	0.09	0	0.252419	0.71742	0.0350389	0.998911	1.044	1.024	1.067	1.003	181.3	171.2	182.4	178.9	152.9	172.8	172.1	173.7	187	188.5	180.5	182	186.3	199.1	175	181.8	1	High	High	High	High	High	High	High	High	High	High	High	High	High	High	High	High
FALSE	High	Master Protein	O35409	Glutamate carboxypeptidase 2 OS=Mus musculus GN=Folh1 PE=1 SV=2	-0.09	0.18	0.07	0.02	0.252829	0.0227084	0.957574	0.776884	0.939	1.135	1.05	1.015	789.1	760.8	781.5	726.6	871.3	919.2	761.8	774	923.9	849.8	894.5	855.5	877.3	787.1	870.1	853.9	14	High	High	High	High	High	High	High	High	High	High	High	High	High	High	High	High
FALSE	High	Master Protein	Q9R0E2	Procollagen-lysine,2-oxoglutarate 5-dioxygenase 1 OS=Mus musculus GN=Plod1 PE=1 SV=1	0.37	-0.14	0.08	0.15	0.253294	0.945627	0.862014	0.917243	1.292	0.907	1.056	1.11	15.8	18	17.6	16.8	9.3	18.8	13.2	13.4	19.3	14	17.4	13.6	13.9	13.5	17.3	14.2	2	High	High	High	High	High	High	High	High	High	High	High	High	High	High	High	High
FALSE	High	Master Protein	A0A140LJJ5	A-kinase anchor protein 13 OS=Mus musculus GN=Akap13 PE=1 SV=1	0.11	-0.03	0.12	-0.04	0.253723	0.999999	0.0873373	0.89991	1.079	0.982	1.089	0.973	77	76.4	78.3	70.1	63.9	73.9	68.4	74	80.3	70.8	78.4	72.4	79.1	76	78.9	75.6	3	High	High	High	High	High	High	High	High	High	High	High	High	High	High	High	High
FALSE	High	Master Protein	O08529	Calpain-2 catalytic subunit OS=Mus musculus GN=Capn2 PE=1 SV=4	-0.05	0.01	-0.03	-0.01	0.25457	0.935936	0.702183	0.990857	0.967	1.004	0.977	0.995	3803.9	3863.1	3850.7	3795.6	4015.6	4027.2	3799.8	3897.8	3976.3	3790.4	3897.5	3776.2	3840	3848.2	3932.5	3879.6	32	High	High	High	High	High	High	High	High	High	High	High	High	High	High	High	High
FALSE	High	Master Protein	Q9CWT6	Probable ATP-dependent RNA helicase DDX28 OS=Mus musculus GN=Ddx28 PE=2 SV=2	-0.14	-0.14	-0.12	-0.15	0.255202	0.956871	0.564998	0.674483	0.909	0.909	0.917	0.901	88.6	112.4	115.4	103.4	125.4	111.1	122.5	114.9	100.2	93.4	95.9	116.4	103.6	117.5	100.4	114.2	5	High	High	High	High	High	High	High	High	High	High	High	High	High	High	High	High
FALSE	High	Master Protein	Q61171	Peroxiredoxin-2 OS=Mus musculus GN=Prdx2 PE=1 SV=3	0.04	-0.01	-0.01	0.03	0.255316	0.995421	0.909503	0.131861	1.025	0.991	0.993	1.023	8785.6	8546.1	8447	8509.9	8356	8277.3	8259.3	8466	8947.1	8343.7	8432.5	8463.6	8385	8215.5	8144.7	8306.7	11	High	High	High	High	High	High	High	High	High	High	High	High	High	High	High	High
FALSE	High	Master Protein	A2AMZ4	NADH dehydrogenase [ubiquinone] 1 alpha subcomplex assembly factor 8 OS=Mus musculus GN=Ndufaf8 PE=1 SV=1	0.15	-0.12	0	0.04	0.255734	0.268143	0.99617	0.997649	1.112	0.918	0.997	1.025	112.1	115	109.4	99.4	97.9	94.9	102.1	101.3	86.4	108.2	99.8	103.6	107.9	95.8	94.3	102.8	3	High	High	High	High	High	High	High	High	High	High	High	High	High	High	High	High
FALSE	High	Master Protein	Q8BGD6	Sodium-coupled neutral amino acid transporter 9 OS=Mus musculus GN=Slc38a9 PE=1 SV=1	0.44	0.41	0.14	0.72	0.256288	0.616845	0.999341	0.0416343	1.361	1.331	1.1	1.646	12	6.2	7.9	8.2	6	8	5.2	5.8	12.6	7.2	10.1	11.3	5.2	6.4	6.6	7.2	1	High	High	High	High	High	High	High	High	High	High	High	High	High	High	High	High
FALSE	High	Master Protein	P15626	Glutathione S-transferase Mu 2 OS=Mus musculus GN=Gstm2 PE=1 SV=2	-0.1	0.09	-0.06	0.06	0.256745	0.299806	0.761832	0.818676	0.936	1.065	0.958	1.041	347.7	354.9	367	344	350.9	402.6	384.7	366.3	364.7	380.1	368.6	384.5	354.3	364.9	392.4	347.1	4	High	High	High	High	High	High	High	High	High	High	High	High	High	High	High	High
FALSE	High	Master Protein	A0A0R4J2B6	Retinoblastoma-binding protein 5 OS=Mus musculus GN=Rbbp5 PE=1 SV=1	0.08	-0.06	0.08	-0.06	0.257198	0.413454	0.288768	0.456093	1.058	0.957	1.054	0.961	516.6	521.2	515.3	510.6	481.3	480	494	498.4	518.6	470.4	455.2	533	517	511.2	522.4	508.4	17	High	High	High	High	High	High	High	High	High	High	High	High	High	High	High	High
FALSE	High	Master Protein	Q9DBN9	Probable ATP-dependent RNA helicase DDX59 OS=Mus musculus GN=Ddx59 PE=1 SV=1	-0.43	0.09	-0.33	0	0.25746	0.999136	0.425425	0.994585	0.743	1.068	0.795	0.998	19.6	20.1	27.9	17.6	34.4	21.5	25.1	28.4	24.2	18.6	17.6	26.1	19.7	21.7	26.5	20.7	2	High	High	High	High	High	High	High	High	High	High	High	High	High	High	High	High
FALSE	High	Master Protein	D3Z7R7	Minor histocompatibility protein HA-1 OS=Mus musculus GN=Hmha1 PE=1 SV=1	-0.14	-0.13	-0.11	-0.16	0.259772	0.125423	0.442551	0.0640389	0.91	0.911	0.924	0.897	63.4	68	62.1	60.8	65.9	72.2	76.6	62.2	58.5	55.6	55.9	59.6	63.7	62.1	69.1	63.8	1	High	High	High	High	High	High	High	High	High	High	High	High	High	High	High	High
FALSE	High	Master Protein	Q99J47	Dehydrogenase/reductase SDR family member 7B OS=Mus musculus GN=Dhrs7b PE=1 SV=1	-0.08	-0.07	-0.02	-0.12	0.260071	0.331102	0.999962	0.0145389	0.949	0.954	0.986	0.918	2037.4	2169.6	2105.5	2269.9	2232.2	2304.9	2272.8	2192.7	2050.7	2028.5	1989.3	2139.9	2181.1	2372.8	2237.2	2204.4	15	High	High	High	High	High	High	High	High	High	High	High	High	High	High	High	High
FALSE	High	Master Protein	P0C8B4	Uncharacterized protein C14orf142 homolog OS=Mus musculus PE=3 SV=1	0.1	0.09	0.15	0.04	0.26035	0.984079	0.222326	0.994494	1.071	1.065	1.107	1.03	57.5	50.9	48.7	48.3	44	47.3	48.8	45.7	47.2	55.7	54.1	52	57	46.7	52.7	50.2	3	High	High	High	High	High	High	High	High	High	High	High	High	High	High	High	High
FALSE	High	Master Protein	Q8BRG8	Transmembrane protein 209 OS=Mus musculus GN=Tmem209 PE=2 SV=1	-0.08	-0.07	-0.02	-0.12	0.261508	0.820741	0.99273	0.102985	0.947	0.954	0.983	0.92	148.5	167	173.5	171.8	166.3	174.3	183.5	190.7	162.1	161.2	145.6	168.6	182.4	172.1	177	174.6	6	High	High	High	High	High	High	High	High	High	High	High	High	High	High	High	High
FALSE	High	Master Protein	Q5NCS9	Mitochondrial dynamics protein MID49 OS=Mus musculus GN=Mief2 PE=1 SV=1	-0.12	0.04	-0.14	0.06	0.262417	0.86997	0.289243	0.897801	0.923	1.026	0.908	1.043	58.9	52.2	61.4	60.8	65.1	64.5	69.8	59.3	57.9	65.4	54.7	65.1	61.6	54	62.3	56.2	2	High	High	High	High	High	High	High	High	High	High	High	High	High	High	High	High
FALSE	High	Master Protein	Q91Z96	BMP-2-inducible protein kinase OS=Mus musculus GN=Bmp2k PE=1 SV=1	-0.03	0.05	0.04	-0.02	0.262499	0.348763	0.999938	0.993449	0.982	1.033	1.025	0.99	200.6	218.1	221.4	215.7	245.9	224.6	217.4	216.9	222.8	225.5	222.9	227.2	233.4	218.8	222.2	230.9	7	High	High	High	High	High	High	High	High	High	High	High	High	High	High	High	High
FALSE	High	Master Protein	Q3UX10	Tubulin alpha chain-like 3 OS=Mus musculus GN=Tubal3 PE=2 SV=2	-0.11	-0.01	-0.18	0.06	0.262852	0.99492	0.287893	0.997986	0.928	0.994	0.885	1.043	224	267.1	287.4	288	654.9	303.8	277	293.2	263.9	286	265.3	286.2	260.3	292.4	268.1	252.3	2	High	High	High	High	High	High	High	High	High	High	High	High	High	High	High	High
FALSE	High	Master Protein	A2AG58	Uncharacterized protein CXorf23 homolog OS=Mus musculus PE=1 SV=1	0.36	-0.05	0.11	0.2	0.264006	0.973863	0.85185	0.437671	1.284	0.967	1.078	1.152	11.8	8.7	12.7	11.5	7.9	9.6	8.6	10	12.5	9.6	10.2	14.7	10	9.6	11.3	8.5	2	High	High	High	High	High	High	High	High	High	High	High	High	High	High	High	High
FALSE	High	Master Protein	Q8BWG8	Beta-arrestin-1 OS=Mus musculus GN=Arrb1 PE=1 SV=1	0.04	0	0	0.04	0.26458	0.997835	0.966043	0.387568	1.025	1.003	1.002	1.026	3185.2	3152.2	3085.3	3091.3	2920	3033.2	3121.5	3058.8	3056.5	3208.4	3231.3	3057	3094.7	3019	3074.2	3032.9	27	High	High	High	High	High	High	High	High	High	High	High	High	High	High	High	High
FALSE	High	Master Protein	Q99KI3	ER membrane protein complex subunit 3 OS=Mus musculus GN=Emc3 PE=1 SV=3	0.08	0.04	0.08	0.05	0.265006	0.539741	0.311221	0.475491	1.059	1.03	1.054	1.035	443.2	450	430	434.5	399.7	429.5	394.7	435.2	488.3	462.5	441.3	441.2	427.6	416.7	445.8	462.6	8	High	High	High	High	High	High	High	High	High	High	High	High	High	High	High	High
FALSE	High	Master Protein	P70255	Nuclear factor 1 C-type OS=Mus musculus GN=Nfic PE=1 SV=1	-0.2	0.04	0.02	-0.18	0.265161	0.998601	0.915479	0.125049	0.871	1.029	1.015	0.883	150.8	180.2	160.1	146.3	181.5	181.1	169.9	175.8	178.9	148.7	144.1	172	179.2	183.1	172.3	200.5	4	High	High	High	High	High	High	High	High	High	High	High	High	High	High	High	High
FALSE	High	Master Protein	A2ARP1	Inositol hexakisphosphate and diphosphoinositol-pentakisphosphate kinase 1 OS=Mus musculus GN=Ppip5k1 PE=1 SV=1	-0.04	0.05	0.03	-0.02	0.265252	0.0685602	0.249698	0.681614	0.975	1.033	1.024	0.985	1494.6	1462.6	1556.2	1531.8	1545	1561.5	1557.5	1525.8	1555.6	1545.6	1571.1	1582.7	1610.9	1601.7	1556	1574.3	16	High	High	High	High	High	High	High	High	High	High	High	High	High	High	High	High
FALSE	High	Master Protein	Q922E6	FAST kinase domain-containing protein 2, mitochondrial OS=Mus musculus GN=Fastkd2 PE=2 SV=2	-0.11	-0.07	0.02	-0.2	0.265486	0.913363	0.849877	0.329982	0.929	0.951	1.016	0.87	335.1	334.8	348.1	333.4	501.2	358	363	339.7	304.7	333	302.9	354.6	367.1	359.1	365.2	368.4	13	High	High	High	High	High	High	High	High	High	High	High	High	High	High	High	High
FALSE	High	Master Protein	G3X8X7	Vacuolar protein sorting 16 (Yeast) OS=Mus musculus GN=Vps16 PE=1 SV=1	-0.06	0.01	-0.01	-0.04	0.265733	0.891874	0.992037	0.78144	0.958	1.01	0.996	0.971	1978.9	2012.1	2089.4	2002.6	2086.7	2173.9	2105.9	1995.9	2022.2	2032.2	2015.7	2113.2	2087.4	2042.1	2086.8	2102.1	19	High	High	High	High	High	High	High	High	High	High	High	High	High	High	High	High
FALSE	High	Master Protein	P59999	Actin-related protein 2/3 complex subunit 4 OS=Mus musculus GN=Arpc4 PE=1 SV=3	0.05	-0.05	0.04	-0.04	0.266014	0.250103	0.566812	0.542172	1.036	0.964	1.026	0.974	4550.6	4497.1	4461.1	4352.5	4170.1	4391.7	4363.4	4283.2	4432.9	4209.2	4099.9	4459.4	4285.2	4500.4	4435	4432.2	13	High	High	High	High	High	High	High	High	High	High	High	High	High	High	High	High
FALSE	High	Master Protein	H7BX95	Serine/arginine-rich-splicing factor 1 OS=Mus musculus GN=Srsf1 PE=1 SV=1	0.07	0.08	0.05	0.1	0.266075	0.378017	0.867631	0.0625932	1.049	1.055	1.036	1.069	8748.5	8083.1	8341.3	8352.6	7823.4	7711.5	8091.1	8391.4	8818.9	8797.3	9005.7	8274.5	8196.3	8286	8293.9	7825.3	22	High	High	High	High	High	High	High	High	High	High	High	High	High	High	High	High
FALSE	High	Master Protein	Q8CHW4	Translation initiation factor eIF-2B subunit epsilon OS=Mus musculus GN=Eif2b5 PE=1 SV=1	-0.03	-0.09	-0.04	-0.08	0.26633	0.346104	0.408456	0.220526	0.979	0.942	0.972	0.949	984.9	1084.6	1055.3	1085.4	1114.5	1107	1078.7	1078.8	1016.6	987.6	999.7	1055.1	1073.8	1060.2	1036.7	1064.3	15	High	High	High	High	High	High	High	High	High	High	High	High	High	High	High	High
FALSE	High	Master Protein	Q80VM4	Zinc finger protein 579 OS=Mus musculus GN=Znf579 PE=1 SV=1	0.11	-0.11	0.12	-0.12	0.267369	0.450696	0.453962	0.680962	1.081	0.924	1.089	0.918	82.4	74.9	72.6	68.7	74.6	68.5	61.1	67.9	73.6	67.7	67	68.6	74.8	73.7	77.5	66.6	4	High	High	High	High	High	High	High	High	High	High	High	High	High	High	High	High
FALSE	High	Master Protein	E0CXZ1	FSD1-like protein (Fragment) OS=Mus musculus GN=Fsd1l PE=1 SV=2	-0.04	-0.01	-0.01	-0.04	0.267553	0.990949	0.971756	0.635674	0.974	0.992	0.991	0.974	1383	1392.5	1375.3	1351.1	1391.8	1455.4	1392.8	1440.8	1455.6	1366.2	1340.1	1368.9	1438.6	1405.5	1402.8	1392.8	19	High	High	High	High	High	High	High	High	High	High	High	High	High	High	High	High
FALSE	High	Master Protein	A0A0G2JDH9	Prominin-1 OS=Mus musculus GN=Prom1 PE=1 SV=1	-0.11	-0.04	-0.04	-0.12	0.267982	0.92985	0.792517	0.412852	0.924	0.971	0.974	0.921	1120.7	1212.6	1207.8	1151.5	1339.7	1383.1	1216.7	1182.4	1209.8	1095.7	1071	1195.9	1312.9	1113.6	1217.7	1269.6	15	High	High	High	High	High	High	High	High	High	High	High	High	High	High	High	High
FALSE	High	Master Protein	D3Z358	NF-kappa-B inhibitor beta (Fragment) OS=Mus musculus GN=Nfkbib PE=1 SV=8	-0.13	0.15	-0.1	0.12	0.268416	0.275223	0.699255	0.70929	0.915	1.11	0.936	1.086	68.9	62.5	53.9	67.5	73.3	94.2	64.2	68.7	85.9	68.2	76.2	67.9	75.6	62.6	64.7	68.2	1	High	High	High	High	High	High	High	High	High	High	High	High	High	High	High	High
FALSE	High	Master Protein	P22933	Gamma-aminobutyric acid receptor subunit delta OS=Mus musculus GN=Gabrd PE=2 SV=1	0.07	-0.15	-0.04	-0.04	0.269134	0.0221353	0.967292	0.720706	1.052	0.903	0.975	0.975	1211.3	1202.7	1091.9	1144.3	1123.1	1050.2	1123.2	1107.1	1078	1040.5	1017.8	1084.1	1099.9	1073.7	1029.1	1146.7	11	High	High	High	High	High	High	High	High	High	High	High	High	High	High	High	High
FALSE	High	Master Protein	Q641K1	Cytosolic carboxypeptidase 1 OS=Mus musculus GN=Agtpbp1 PE=1 SV=2	-0.04	-0.03	0.07	-0.14	0.269179	0.881101	0.808491	0.0180601	0.975	0.979	1.049	0.909	1578.3	1698.6	1708.1	1665.7	1721.4	1799.6	1730.7	1716.5	1629	1663.5	1552.9	1687.1	1828.2	1676.2	1797.7	1822.7	26	High	High	High	High	High	High	High	High	High	High	High	High	High	High	High	High
FALSE	High	Master Protein	P03921	NADH-ubiquinone oxidoreductase chain 5 OS=Mus musculus GN=Mtnd5 PE=1 SV=3	-0.06	-0.09	0	-0.16	0.269465	0.530609	0.993066	0.0439734	0.959	0.939	1.003	0.898	1251.6	1363.9	1339	1378.8	1398.3	1382.5	1501.7	1419.1	1249.1	1288.1	1160.6	1391.4	1365.7	1393	1457.3	1432	5	High	High	High	High	High	High	High	High	High	High	High	High	High	High	High	High
FALSE	High	Master Protein	Q61140	Breast cancer anti-estrogen resistance protein 1 OS=Mus musculus GN=Bcar1 PE=1 SV=2	0.04	-0.03	0.06	-0.05	0.270044	0.170416	0.101116	0.0601543	1.029	0.98	1.042	0.968	1575.9	1599.9	1631.1	1605.1	1552.3	1581.1	1549.1	1563	1563.2	1577.8	1486.9	1593.4	1626.1	1618.9	1580.6	1642.5	22	High	High	High	High	High	High	High	High	High	High	High	High	High	High	High	High
FALSE	High	Master Protein	A2A7P9	Coiled-coil domain containing 23, isoform CRA_c OS=Mus musculus GN=Svbp PE=1 SV=1	-0.12	0.11	-0.04	0.03	0.270101	0.335641	0.981905	0.996416	0.918	1.078	0.973	1.018	138.5	142.6	126.9	123.5	140	135.5	148.8	154.8	150.5	145.4	138.2	140.5	136.4	144.6	157.8	131.4	3	High	High	High	High	High	High	High	High	High	High	High	High	High	High	High	High
FALSE	High	Master Protein	E9PXE2	Guanine nucleotide exchange factor DBS OS=Mus musculus GN=Mcf2l PE=1 SV=1	-0.04	0	0	-0.04	0.270499	0.988818	0.996852	0.52048	0.974	1.002	1.002	0.974	1277.8	1306.7	1244.7	1300.9	1375.2	1319.1	1301.3	1328.8	1244	1334.3	1275.8	1308	1296.3	1283.2	1367.9	1357.1	27	High	High	High	High	High	High	High	High	High	High	High	High	High	High	High	High
FALSE	High	Master Protein	Q80W04	Transmembrane and coiled-coil domains protein 2 OS=Mus musculus GN=Tmcc2 PE=1 SV=1	-0.06	0.04	0.02	-0.04	0.272303	0.950528	0.999996	0.517447	0.956	1.031	1.011	0.975	1453.3	1539.6	1432.8	1476.9	1533.6	1618.8	1531.1	1508.5	1576.1	1531.6	1387.5	1490.2	1564.2	1529.9	1546.9	1552.4	20	High	High	High	High	High	High	High	High	High	High	High	High	High	High	High	High
FALSE	High	Master Protein	O55060	Thiopurine S-methyltransferase OS=Mus musculus GN=Tpmt PE=1 SV=1	-0.07	-0.04	-0.02	-0.09	0.272359	0.981557	0.99421	0.228094	0.953	0.971	0.983	0.941	938	1054.1	1055.4	1079	1126.9	1121.7	1054.7	1092.6	1045.5	1003.8	945.5	1079.6	1122.2	1067.7	1058.9	1110.2	11	High	High	High	High	High	High	High	High	High	High	High	High	High	High	High	High
FALSE	High	Master Protein	Q8BG26	RUN and SH3 domain-containing protein 1 OS=Mus musculus GN=Rusc1 PE=1 SV=2	-0.15	-0.05	0	-0.2	0.272479	0.999169	0.999812	0.25332	0.903	0.963	0.999	0.871	317.1	333.9	367.5	357	394.3	372.3	377.2	387.8	329.1	336.1	297	410.5	396.9	367.6	362.8	398.5	11	High	High	High	High	High	High	High	High	High	High	High	High	High	High	High	High
FALSE	Medium	Master Protein	Q8C0V9	FERM domain-containing protein 6 OS=Mus musculus GN=Frmd6 PE=1 SV=2	-0.19	0.14	0.04	-0.09	0.272913	0.516457	0.726992	0.44098	0.875	1.101	1.027	0.938	27.9	22.6	27.2	24.3	29.3	29.5	30.6	25.8	29	25.3	27.6	29.6	35.4	32.1	27.7	28.4	1	High	High	High	High	High	High	High	High	High	High	High	High	High	High	High	High
FALSE	High	Master Protein	Q8BIP0	Aspartate--tRNA ligase, mitochondrial OS=Mus musculus GN=Dars2 PE=1 SV=1	-0.06	-0.04	0	-0.1	0.273004	0.999828	0.999896	0.222147	0.959	0.973	0.997	0.936	908.7	1022.9	995.6	1005.6	1060.8	1058.7	1027.5	1003.9	943.8	1003.8	930	1047	1036.7	1041.6	1041.1	1038.1	17	High	High	High	High	High	High	High	High	High	High	High	High	High	High	High	High
FALSE	High	Master Protein	Q5SS83	Flotillin 2, isoform CRA_a OS=Mus musculus GN=Flot2 PE=1 SV=1	0.32	-0.41	0.33	-0.43	0.274011	0.0443179	0.171331	0.0255975	1.245	0.751	1.26	0.743	16	19.8	18.5	17.4	13.1	16.8	14	14.9	9.2	13.9	13.2	16.8	18.2	21	18.2	16.9	1	High	High	High	High	High	High	High	High	High	High	High	High	High	High	High	High
FALSE	High	Master Protein	O35379	Multidrug resistance-associated protein 1 OS=Mus musculus GN=Abcc1 PE=1 SV=1	-0.11	-0.01	-0.03	-0.08	0.274722	0.972753	0.972974	0.274245	0.929	0.994	0.978	0.944	315.5	298.1	289.4	323.7	302	335.7	349.1	324.8	303.3	306.5	279.2	319.8	324.6	324.6	321.3	320	13	High	High	High	High	High	High	High	High	High	High	High	High	High	High	High	High
FALSE	High	Master Protein	A0A0G2JET8	Mediator of RNA polymerase II transcription subunit 12-like protein OS=Mus musculus GN=Med12l PE=4 SV=1	0.24	-0.16	0.18	-0.09	0.275305	0.527938	0.761048	0.964983	1.183	0.897	1.131	0.938	28.5	21.1	19.6	18.6	17.9	12.1	16.6	21.9	19.4	17.2	14.5	21.3	22.2	20.7	15.9	18.3	4	High	High	High	High	High	High	High	High	High	High	High	High	High	High	High	High
FALSE	Low	Master Protein	Q68FG3	Protein SPT2 homolog OS=Mus musculus GN=Spty2d1 PE=2 SV=1	-0.24	-0.02	-0.14	-0.11	0.275462	0.927491	0.718466	0.491817	0.849	0.986	0.905	0.926	85.8	93.5	96.5	108.3	116.1	116.4	91.8	107.7	99.2	99	82.9	88.6	100.8	101.5	103.2	97.6	1	High	High	High	High	High	High	High	High	High	High	High	High	High	High	High	High
FALSE	High	Master Protein	Q8CH25	SAFB-like transcription modulator OS=Mus musculus GN=Sltm PE=1 SV=1	-0.06	0	-0.02	-0.04	0.276059	0.975311	0.999426	0.534567	0.958	0.998	0.985	0.971	2158.6	2191.2	2233.2	2214.1	2172.2	2300.8	2298.4	2313.3	2191.4	2203.8	2147.1	2318.5	2289.4	2278.8	2246.6	2249.7	29	High	High	High	High	High	High	High	High	High	High	High	High	High	High	High	High
FALSE	High	Master Protein	Q3UM29	Conserved oligomeric Golgi complex subunit 7 OS=Mus musculus GN=Cog7 PE=1 SV=1	-0.02	-0.07	0.06	-0.15	0.276618	0.766737	0.688606	0.00838627	0.986	0.954	1.046	0.9	390.3	414.9	426.3	426.3	454.1	425.4	427.4	424.6	393.4	407.1	395.7	424.5	450	444.8	434	447	15	High	High	High	High	High	High	High	High	High	High	High	High	High	High	High	High
FALSE	High	Master Protein	Q6GQU6	Leucine-rich repeat and immunoglobulin-like domain-containing nogo receptor-interacting protein 3 OS=Mus musculus GN=Lingo3 PE=2 SV=2	-0.14	-0.31	-0.11	-0.34	0.277109	0.332319	0.856595	0.0579908	0.908	0.807	0.929	0.789	881.5	1092.8	1092.6	1065.6	1248.1	1213	1163.8	1047.7	844.8	887.5	854.4	1101.3	1124.2	1052.1	1083.4	1170.7	12	High	High	High	High	High	High	High	High	High	High	High	High	High	High	High	High
FALSE	High	Master Protein	P97494	Glutamate--cysteine ligase catalytic subunit OS=Mus musculus GN=Gclc PE=1 SV=4	-0.02	0.03	-0.02	0.03	0.277572	0.463295	0.545782	0.771619	0.985	1.022	0.985	1.021	2387.4	2418.5	2329	2437.6	2425.6	2558.3	2408.7	2455.5	2457.6	2453.6	2490	2387.7	2412.3	2367.6	2472.6	2397.2	28	High	High	High	High	High	High	High	High	High	High	High	High	High	High	High	High
FALSE	High	Master Protein	F6WC15	Guanine nucleotide-binding protein G(o) subunit alpha (Fragment) OS=Mus musculus GN=Gnao1 PE=1 SV=1	0.17	-0.18	-0.02	0	0.277785	0.760663	0.948068	0.980551	1.122	0.881	0.989	1	18.1	24	17.4	16.5	9.9	14.5	18.3	17.3	20.7	14.5	16	15.3	14.2	17.3	17.1	14.3	1	High	High	High	High	High	High	High	High	High	High	High	High	High	High	High	High
FALSE	High	Master Protein	Q8BVA2	Transmembrane protein 222 OS=Mus musculus GN=Tmem222 PE=1 SV=1	0.11	-0.02	0.07	0.02	0.278296	0.964742	0.725543	0.979788	1.08	0.986	1.047	1.017	115.3	125.2	121.1	105.9	104.4	114.6	108.9	109.8	116.4	116.5	118	108.5	115.4	113.7	108.3	116	3	High	High	High	High	High	High	High	High	High	High	High	High	High	High	High	High
FALSE	High	Master Protein	Q9D404	3-oxoacyl-[acyl-carrier-protein] synthase, mitochondrial OS=Mus musculus GN=Oxsm PE=1 SV=1	-0.06	0.02	0.07	-0.11	0.278628	0.997933	0.317978	0.0188705	0.959	1.011	1.047	0.926	758.2	775.8	766	763.5	791.3	854.4	750.1	802.8	740.5	782.7	763.2	789.9	831.5	837.1	839.3	817.9	8	High	High	High	High	High	High	High	High	High	High	High	High	High	High	High	High
FALSE	High	Master Protein	A0A0G2JGD2	Protein S100-A4 (Fragment) OS=Mus musculus GN=S100a4 PE=1 SV=1	0.16	-0.07	0.19	-0.09	0.278713	0.559967	0.348973	0.655678	1.12	0.954	1.139	0.939	117.6	123.9	131.2	122.5	116.3	108.6	109.5	110.4	121.3	113.9	95.9	130.8	126.7	110.8	130	123.7	1	High	High	High	High	High	High	High	High	High	High	High	High	High	High	High	High
FALSE	High	Master Protein	Q8CGC4	Protein LSM14 homolog B OS=Mus musculus GN=Lsm14b PE=1 SV=3	0.05	-0.09	0.04	-0.08	0.278976	0.109457	0.624129	0.306496	1.035	0.937	1.026	0.945	614.3	616.2	601.2	636.3	590.4	526.2	598.8	621.5	548.2	575.1	577.7	590.9	610.5	609.9	588.6	609.9	3	High	High	High	High	High	High	High	High	High	High	High	High	High	High	High	High
FALSE	High	Master Protein	Q9R0Q6	Actin-related protein 2/3 complex subunit 1A OS=Mus musculus GN=Arpc1a PE=1 SV=1	0.05	0.05	0.01	0.08	0.279058	0.974143	0.978789	0.268139	1.032	1.036	1.009	1.06	13701.5	12200.7	12147	12277.2	11583.2	11467.8	12223.5	12134.8	12490.9	12867.7	13625.8	11989.9	11741.5	12313.6	11915	12005.4	30	High	High	High	High	High	High	High	High	High	High	High	High	High	High	High	High
FALSE	High	Master Protein	Q8CGV2	Tryptophan 5-hydroxylase 2 OS=Mus musculus GN=Tph2 PE=1 SV=2	-0.12	0.21	0.01	0.08	0.279122	0.00614595	0.886789	0.439673	0.922	1.157	1.006	1.06	456.1	481.1	468.5	457.1	513	510.4	461.3	493.9	501.7	548.3	551.9	523	475.9	517.8	537.9	492.8	10	High	High	High	High	High	High	High	High	High	High	High	High	High	High	High	High
FALSE	High	Master Protein	Q5XJE5	RNA polymerase-associated protein LEO1 OS=Mus musculus GN=Leo1 PE=1 SV=2	0.13	-0.14	0.08	-0.08	0.279287	0.492717	0.75422	0.944217	1.098	0.908	1.055	0.945	164.4	190.6	186.9	165.6	175.8	150.6	169.2	151.7	159.7	159.8	157.9	183.2	167.5	165.5	170.5	173.2	8	High	High	High	High	High	High	High	High	High	High	High	High	High	High	High	High
FALSE	High	Master Protein	Q5HZK2	Neurensin-2 OS=Mus musculus GN=Nrsn2 PE=1 SV=1	-0.16	-0.2	-0.06	-0.3	0.279411	0.176528	0.991068	0.0114138	0.894	0.871	0.957	0.814	108.1	114.2	121.3	120	133.2	137.3	128.8	117.4	95.4	108.9	91.3	114.9	122.7	128	116.7	141.3	2	High	High	High	High	High	High	High	High	High	High	High	High	High	High	High	High
FALSE	High	Master Protein	F6UC55	Potassium voltage-gated channel subfamily KQT member 2 (Fragment) OS=Mus musculus GN=Kcnq2 PE=1 SV=1	-0.13	0.13	0.08	-0.08	0.279555	0.181906	0.359097	0.509752	0.913	1.096	1.055	0.948	107.3	118	113.8	110.4	121	124.7	111.1	131.3	119.7	123.3	128.1	122.4	122.9	136.6	121.3	145	1	High	High	High	High	High	High	High	High	High	High	High	High	High	High	High	High
FALSE	High	Master Protein	A0A140LHU0	Disintegrin and metalloproteinase domain-containing protein 9 OS=Mus musculus GN=Adam9 PE=1 SV=1	-0.13	0.03	-0.04	-0.06	0.280346	0.999973	0.997834	0.377571	0.914	1.02	0.975	0.956	458.7	471.8	482.5	451.5	479.2	517	506.2	511.4	405.1	520.2	475.7	473.5	494.9	497.6	514	492.2	9	High	High	High	High	High	High	High	High	High	High	High	High	High	High	High	High
FALSE	High	Master Protein	D3Z7D3	Disco-interacting protein 2 homolog A OS=Mus musculus GN=Dip2a PE=1 SV=1	-0.05	0.01	0.03	-0.07	0.280358	0.869058	0.997024	0.788825	0.968	1.007	1.02	0.955	1896.2	1988.9	1985.1	1926.2	2038.8	2161.9	1984.1	2001.1	2120.4	1952.2	1897.7	1984.6	2077.1	1943.3	2057.6	2064.5	25	High	High	High	High	High	High	High	High	High	High	High	High	High	High	High	High
FALSE	High	Master Protein	Q8BXK8	Arf-GAP with GTPase, ANK repeat and PH domain-containing protein 1 OS=Mus musculus GN=Agap1 PE=1 SV=1	-0.03	-0.04	-0.01	-0.05	0.280677	0.985912	0.85085	0.506611	0.98	0.974	0.99	0.963	3547.2	3692	3741	3705.6	3780.6	3819.7	3771.1	3743.6	3591.6	3612.4	3569.5	3839.7	3772.3	3736.7	3679.6	3741.6	20	High	High	High	High	High	High	High	High	High	High	High	High	High	High	High	High
FALSE	High	Master Protein	E9PZM4	Chromodomain-helicase-DNA-binding protein 2 OS=Mus musculus GN=Chd2 PE=1 SV=1	0.06	-0.05	0.06	-0.05	0.280934	0.11653	0.292562	0.122157	1.042	0.966	1.044	0.964	579.2	592.5	595.2	599.5	576.1	564.2	561.5	591.8	541.5	583.7	572.5	574.4	591.9	575.9	598.1	599.4	8	High	High	High	High	High	High	High	High	High	High	High	High	High	High	High	High
FALSE	Medium	Master Protein	D3YYD1	PR domain zinc finger protein 10 OS=Mus musculus GN=Prdm10 PE=1 SV=1	0.26	-0.37	0.2	-0.31	0.281082	0.0911541	0.630999	0.264875	1.2	0.772	1.148	0.807	16.5	14.4	11.9	14.5	11.1	14.5	9.8	13.1	12.8	11.2	11.2	9.9	11.8	13.8	13.9	14.2	1	High	High	High	High	High	High	High	High	High	High	High	High	High	High	High	High
FALSE	High	Master Protein	F6UUZ3	Diacylglycerol kinase (Fragment) OS=Mus musculus GN=Dgkk PE=3 SV=1	0.19	0.06	0.23	0.02	0.281314	0.884056	0.104602	0.999744	1.142	1.042	1.176	1.011	90.7	93.6	89.6	92.7	71.7	71.5	89.9	95.4	95.3	95.7	93.6	98.9	98.3	105.9	87.4	90.8	2	High	High	High	High	High	High	High	High	High	High	High	High	High	High	High	High
FALSE	High	Master Protein	Q6IRU2	Tropomyosin alpha-4 chain OS=Mus musculus GN=Tpm4 PE=1 SV=3	0.08	0.05	0.05	0.08	0.28163	0.919469	0.912748	0.289447	1.057	1.036	1.034	1.059	2502	2373.3	2346.7	2323.5	2240.6	2207.3	2226.9	2374.9	2592.2	2380	2510.3	2245.3	2323.8	2262.4	2334.4	2293.9	22	High	High	High	High	High	High	High	High	High	High	High	High	High	High	High	High
FALSE	High	Master Protein	A0A0R4J1R8	Thyroid hormone receptor alpha (Fragment) OS=Mus musculus GN=Thra PE=1 SV=1	0.12	0.13	0.11	0.14	0.282595	0.56964	0.625837	0.24611	1.086	1.094	1.079	1.101	158.3	149.6	149.2	158.2	118.5	138.4	144.9	146	174.7	186.2	162	147.7	127.1	159.1	159.2	146.8	5	High	High	High	High	High	High	High	High	High	High	High	High	High	High	High	High
FALSE	High	Master Protein	Q8BXV2	BRI3-binding protein OS=Mus musculus GN=Bri3bp PE=1 SV=1	0.12	-0.13	0.23	-0.23	0.282966	0.274454	0.470266	0.458581	1.09	0.914	1.172	0.85	1463.1	981.5	987.3	916.8	898.2	908.1	887.2	914.5	893.9	894.3	905.1	907.7	869	983.6	1138.2	1160.4	5	High	High	High	High	High	High	High	High	High	High	High	High	High	High	High	High
FALSE	High	Master Protein	P83741	Serine/threonine-protein kinase WNK1 OS=Mus musculus GN=Wnk1 PE=1 SV=2	-0.07	-0.11	-0.03	-0.15	0.285359	0.832415	0.984151	0.135574	0.952	0.929	0.98	0.903	4167.5	4884.4	4865.1	4715.9	5215.8	5129.7	4937.5	4869.1	4605.9	4303.4	4097.1	4981.6	5145.3	4927.1	4843	4933.6	33	High	High	High	High	High	High	High	High	High	High	High	High	High	High	High	High
FALSE	High	Master Protein	Q9WUB4	Dynactin subunit 6 OS=Mus musculus GN=Dctn6 PE=1 SV=1	-0.07	0.02	0.01	-0.05	0.285504	0.668834	0.461063	0.166084	0.954	1.017	1.008	0.963	724.1	713.9	745.5	750.4	767.4	776	719	772.3	750.7	744.3	741.6	757.4	766.8	785.1	761.1	803.7	8	High	High	High	High	High	High	High	High	High	High	High	High	High	High	High	High
FALSE	High	Master Protein	P28741	Kinesin-like protein KIF3A OS=Mus musculus GN=Kif3a PE=1 SV=2	-0.04	0.01	-0.03	-0.01	0.285569	0.978165	0.913384	0.836109	0.971	1.008	0.983	0.996	2975.4	3187.3	3245.3	3181.2	3299.7	3446.6	3260.6	3179.8	3221	3199.8	2998.3	3294.3	3239.3	3167.2	3360.8	3207	32	High	High	High	High	High	High	High	High	High	High	High	High	High	High	High	High
FALSE	High	Master Protein	Q61112	45 kDa calcium-binding protein OS=Mus musculus GN=Sdf4 PE=1 SV=1	0.19	-0.04	0.18	-0.02	0.28592	0.765317	0.465793	0.93092	1.143	0.976	1.133	0.984	48.5	47.7	52.7	45.9	41.7	42.5	50.6	41.7	42.1	47.5	46.4	49	44.7	44.3	51.2	50.9	9	High	High	High	High	High	High	High	High	High	High	High	High	High	High	High	High
FALSE	High	Master Protein	O88413	Tubby-related protein 3 OS=Mus musculus GN=Tulp3 PE=1 SV=1	-0.1	0.02	0.04	-0.12	0.28612	0.945807	0.390678	0.048887	0.933	1.016	1.028	0.922	153.6	148.3	150.8	142.8	168.3	143.8	158.3	162.4	144.6	157.4	156.5	147.5	172.9	165.9	163.8	163.1	6	High	High	High	High	High	High	High	High	High	High	High	High	High	High	High	High
FALSE	High	Master Protein	A0A0R4J0A6	Solute carrier family 17 (Sodium-dependent inorganic phosphate cotransporter), member 6, isoform CRA_a OS=Mus musculus GN=Slc17a6 PE=1 SV=1	0.06	0.04	0.02	0.07	0.286541	0.998709	0.92662	0.511719	1.04	1.025	1.016	1.049	5607.2	5024.5	4975.5	5097.6	4602.8	4673.9	5147.8	5067.6	5074.9	5379.5	5299.9	5035.1	4914.4	4975	5176.1	4797	15	High	High	High	High	High	High	High	High	High	High	High	High	High	High	High	High
FALSE	High	Master Protein	P58463	Forkhead box protein P2 OS=Mus musculus GN=Foxp2 PE=1 SV=2	0.15	-0.08	0.09	-0.02	0.286839	0.316633	0.816088	0.850148	1.109	0.944	1.065	0.984	160.7	124.7	135.2	116.9	130.6	114.1	120.1	111.5	125	120.1	107.5	125.7	131.3	121.5	123.9	125.3	4	High	High	High	High	High	High	High	High	High	High	High	High	High	High	High	High
FALSE	High	Master Protein	Q8VCE6	5'(3')-deoxyribonucleotidase, mitochondrial OS=Mus musculus GN=Nt5m PE=1 SV=1	-0.11	0.05	0.01	-0.07	0.28805	0.767421	0.943218	0.489389	0.924	1.038	1.006	0.953	753	818.5	747.3	762.3	827.9	759.5	817.1	823.7	764.3	797.9	774.5	819	825	833.4	825.1	788.4	10	High	High	High	High	High	High	High	High	High	High	High	High	High	High	High	High
FALSE	High	Master Protein	Q91VE0	Long-chain fatty acid transport protein 4 OS=Mus musculus GN=Slc27a4 PE=1 SV=1	-0.07	0.02	-0.03	-0.03	0.288466	0.992046	0.925042	0.446974	0.95	1.016	0.983	0.982	4324.7	4565	4339.3	4332.3	4607.6	4676.8	4524	4428.5	4409.2	4236.2	4400	4415.4	4507	4303.3	4465.3	4743.4	38	High	High	High	High	High	High	High	High	High	High	High	High	High	High	High	High
FALSE	High	Master Protein	Q8R4U7	Leucine zipper protein 1 OS=Mus musculus GN=Luzp1 PE=1 SV=2	-0.08	0	-0.02	-0.06	0.289137	0.992051	0.930643	0.754323	0.945	1.001	0.985	0.96	2775.1	2790.9	2728.1	2764	3103.7	3151.8	2766.5	2753.3	2944.7	2675.7	2826.7	2719.1	3002.8	2754.1	2902.6	2871.7	43	High	High	High	High	High	High	High	High	High	High	High	High	High	High	High	High
FALSE	High	Master Protein	Q8VI86	COMM domain containing 1, isoform CRA_b OS=Mus musculus GN=Commd1 PE=1 SV=1	-0.09	-0.14	0	-0.24	0.289353	0.716626	0.997628	0.0383606	0.938	0.905	1.001	0.848	295.8	340.1	329.5	330.7	354.1	336	349.5	354.4	302.5	294.5	295	352.7	352	352.5	360.1	339.5	4	High	High	High	High	High	High	High	High	High	High	High	High	High	High	High	High
FALSE	High	Master Protein	Q62178	Semaphorin-4A OS=Mus musculus GN=Sema4a PE=1 SV=2	-0.03	0	0.01	-0.03	0.289381	0.873403	0.999797	0.731457	0.982	1.003	1.006	0.98	1512.2	1614	1659.7	1652.6	1664.9	1721.6	1661.6	1656.5	1568.7	1698.2	1614.3	1663	1631	1685.2	1716.9	1659.9	26	High	High	High	High	High	High	High	High	High	High	High	High	High	High	High	High
FALSE	High	Master Protein	Q9D0J4	ADP-ribosylation factor-like protein 2 OS=Mus musculus GN=Arl2 PE=1 SV=1	-0.1	0.14	-0.02	0.06	0.290213	0.0452142	0.986621	0.472795	0.934	1.103	0.986	1.044	412.7	391.7	387.1	386.2	403.6	428.6	408.8	425.5	453.2	407.1	405.5	460.3	412.7	403.7	410	423.5	6	High	High	High	High	High	High	High	High	High	High	High	High	High	High	High	High
FALSE	High	Master Protein	Q8BG05	Heterogeneous nuclear ribonucleoprotein A3 OS=Mus musculus GN=Hnrnpa3 PE=1 SV=1	0.07	0.07	0.07	0.07	0.290592	0.615682	0.522624	0.361279	1.05	1.048	1.051	1.048	12635.4	11707	11950.5	11792	11186.4	10871	11420.3	12307.4	12152.9	12735.9	12858.2	11946.3	11922.7	12130.1	11825.9	11595.3	6	High	High	High	High	High	High	High	High	High	High	High	High	High	High	High	High
FALSE	High	Master Protein	D3YW62	Sorting nexin-10 (Fragment) OS=Mus musculus GN=Snx10 PE=1 SV=1	-0.18	-0.08	-0.22	-0.05	0.290745	0.906938	0.506105	0.691442	0.881	0.944	0.858	0.969	43.5	52	53.2	52.1	60.6	57.6	63.1	53	37.3	55.9	45.4	53.2	49.5	48.2	51.9	58.6	2	High	High	High	High	High	High	High	High	High	High	High	High	High	High	High	High
FALSE	High	Master Protein	O08749	Dihydrolipoyl dehydrogenase, mitochondrial OS=Mus musculus GN=Dld PE=1 SV=2	0.03	0.03	0.03	0.02	0.290788	0.21247	0.462051	0.120827	1.018	1.018	1.021	1.015	12813.3	12528.6	12454	12337.5	12494	12311.7	12211.1	12238	12686.9	12731.5	13007.2	12700.9	12483.5	12581.7	12243.6	12653.7	28	High	High	High	High	High	High	High	High	High	High	High	High	High	High	High	High
FALSE	High	Master Protein	P28663	Beta-soluble NSF attachment protein OS=Mus musculus GN=Napb PE=1 SV=2	0.02	0.01	0.01	0.02	0.290961	0.999475	0.994494	0.461036	1.012	1.005	1.005	1.011	13296	12961.4	12980.1	12932.4	12872	12759.4	13015	12768.7	12854.4	13189.1	13200.6	12881.5	12889.8	12940.3	12799.2	12882.8	25	High	High	High	High	High	High	High	High	High	High	High	High	High	High	High	High
FALSE	High	Master Protein	Q9Z0V1	Potassium voltage-gated channel subfamily D member 3 OS=Mus musculus GN=Kcnd3 PE=1 SV=1	0.14	0.14	0.15	0.13	0.29183	0.483723	0.290056	0.486126	1.102	1.103	1.111	1.094	526.4	495.9	541.2	493.3	453	470.4	456.7	509.6	478.2	589.8	599.7	538.7	498.3	527.6	526.4	504	7	High	High	High	High	High	High	High	High	High	High	High	High	High	High	High	High
FALSE	High	Master Protein	Q60668	Heterogeneous nuclear ribonucleoprotein D0 OS=Mus musculus GN=Hnrnpd PE=1 SV=2	0.09	0.04	0.05	0.08	0.292412	0.775139	0.58016	0.45477	1.064	1.03	1.037	1.057	9336.3	9018.6	9506.3	9253	8597.2	8087	8869.4	9620.3	9259	9767.7	9783.4	9381	8992.2	9442.6	9113.7	8948.4	4	High	High	High	High	High	High	High	High	High	High	High	High	High	High	High	High
FALSE	High	Master Protein	D3Z6W1	Microtubule-associated protein 6 OS=Mus musculus GN=Map6 PE=1 SV=1	-0.03	0.02	0	-0.01	0.292975	0.636644	0.991112	0.77905	0.978	1.014	1.001	0.99	4914.8	4980.4	4947.7	4908.9	5043	5170.9	4907.9	5044.7	5075.5	4996.3	5001.5	4943.7	5033.3	5061.1	4951.4	5184.6	18	High	High	High	High	High	High	High	High	High	High	High	High	High	High	High	High
FALSE	High	Master Protein	P39038	Cadherin-4 OS=Mus musculus GN=Cdh4 PE=2 SV=1	-0.08	0.05	0.01	-0.05	0.294161	0.863571	0.967454	0.446302	0.943	1.036	1.01	0.967	529.8	563.2	548.8	549.8	550	579.3	598.7	585.4	512.6	578.1	560	593.6	565.6	601.6	593.3	583.1	5	High	High	High	High	High	High	High	High	High	High	High	High	High	High	High	High
FALSE	High	Master Protein	Q3UMW8	Ceroid-lipofuscinosis neuronal protein 5 homolog OS=Mus musculus GN=Cln5 PE=1 SV=1	-0.1	-0.02	0.06	-0.18	0.294283	0.99921	0.980309	0.136582	0.936	0.985	1.041	0.885	103	110.6	111	100.9	126	113.4	110.7	114.8	111.1	99.4	95.1	118.5	121.3	116.3	111.5	124.1	2	High	High	High	High	High	High	High	High	High	High	High	High	High	High	High	High
FALSE	High	Master Protein	Q8VDP3	Protein-methionine sulfoxide oxidase MICAL1 OS=Mus musculus GN=Mical1 PE=1 SV=1	0.07	-0.01	0.11	-0.04	0.294616	0.562206	0.693698	0.937534	1.052	0.995	1.077	0.972	507.6	394.7	377.9	392.5	375	365.8	373.5	377.4	395	388.6	403	353.3	362.5	392.2	423.4	414.5	9	High	High	High	High	High	High	High	High	High	High	High	High	High	High	High	High
FALSE	High	Master Protein	Q9JMA2	Queuine tRNA-ribosyltransferase catalytic subunit 1 OS=Mus musculus GN=Qtrt1 PE=1 SV=2	-0.12	-0.17	-0.06	-0.23	0.294754	0.633991	0.865035	0.154066	0.923	0.886	0.956	0.855	357.2	397.3	442.5	441.2	471.6	436.7	475.1	432.4	351.9	391.2	350	436.9	455.2	414	446.5	421.7	11	High	High	High	High	High	High	High	High	High	High	High	High	High	High	High	High
FALSE	High	Master Protein	Q80TJ7	Histone lysine demethylase PHF8 OS=Mus musculus GN=Phf8 PE=1 SV=2	-0.26	-0.01	-0.08	-0.19	0.295377	0.917786	0.964155	0.875056	0.837	0.993	0.948	0.876	47.5	55.6	52.1	60.6	63	61.2	68.5	65.6	53	53.8	48	78.2	57.6	72.9	64.5	53.2	3	High	High	High	High	High	High	High	High	High	High	High	High	High	High	High	High
FALSE	High	Master Protein	P70313	Nitric oxide synthase, endothelial OS=Mus musculus GN=Nos3 PE=1 SV=4	-0.17	0.14	-0.05	0.02	0.295791	0.531108	0.905861	0.997025	0.89	1.1	0.967	1.012	86.1	87.7	92.5	86	90	96.7	111.5	98.7	103.1	81.9	88.7	113.5	98	92.5	96	92.9	5	High	High	High	High	High	High	High	High	High	High	High	High	High	High	High	High
FALSE	High	Master Protein	A2AI89	Phosphorylase b kinase regulatory subunit alpha, skeletal muscle isoform OS=Mus musculus GN=Phka1 PE=1 SV=1	-0.08	-0.07	0	-0.15	0.295801	0.458013	0.960296	0.0576878	0.945	0.955	0.999	0.903	734.9	759.7	789.7	742.2	813	822.9	775.6	777.1	734.6	699.4	686.1	782.7	785.7	753.1	802.5	803.7	13	High	High	High	High	High	High	High	High	High	High	High	High	High	High	High	High
FALSE	High	Master Protein	Q8VBY2	Calcium/calmodulin-dependent protein kinase kinase 1 OS=Mus musculus GN=Camkk1 PE=1 SV=1	-0.06	0	-0.01	-0.05	0.295912	0.774456	0.955086	0.151244	0.96	1.001	0.993	0.968	3571.9	3704.3	3582.3	3570.4	3733.3	3721.7	3749.7	3648.4	3584.9	3575.9	3403.6	3652.9	3731.4	3668.8	3567.5	3769.8	28	High	High	High	High	High	High	High	High	High	High	High	High	High	High	High	High
FALSE	High	Master Protein	A0A0G2JEG6	Membrane-associated guanylate kinase, WW and PDZ domain-containing protein 2 OS=Mus musculus GN=Magi2 PE=1 SV=1	0.03	-0.01	0.01	0.01	0.296098	0.644183	0.976689	0.993353	1.02	0.991	1.004	1.007	2879.5	2846.1	2739.4	2789.3	2785.8	2748.9	2741.5	2778	2731.3	2807.5	2784.2	2802.3	2779.3	2756.3	2792.2	2769.2	2	High	High	High	High	High	High	High	High	High	High	High	High	High	High	High	High
FALSE	High	Master Protein	Q91ZH7	Phospholipase ABHD3 OS=Mus musculus GN=Abhd3 PE=1 SV=1	-0.05	0.05	0	0.01	0.296262	0.444027	0.998736	0.998373	0.969	1.033	0.998	1.004	615.4	614.8	618.3	592.7	633	673	615	636.4	599.4	639.4	667.9	631.3	617.2	644.5	663.9	621.9	9	High	High	High	High	High	High	High	High	High	High	High	High	High	High	High	High
FALSE	High	Master Protein	Q6ZQA6	Immunoglobulin superfamily member 3 OS=Mus musculus GN=Igsf3 PE=1 SV=2	0.16	0.08	0.21	0.03	0.296486	0.395348	0.0658872	0.900802	1.118	1.056	1.157	1.02	158.1	175.2	180.3	181.6	139.5	178.6	154.5	163.5	175.5	202.5	185.4	189.9	186.2	184.4	183.5	173.5	8	High	High	High	High	High	High	High	High	High	High	High	High	High	High	High	High
FALSE	High	Master Protein	Q91ZV7	Plexin domain-containing protein 1 OS=Mus musculus GN=Plxdc1 PE=1 SV=2	-0.11	-0.07	0.02	-0.19	0.297531	0.795506	0.996962	0.0496932	0.927	0.956	1.012	0.875	328.1	348.3	348.8	341.5	378.1	366.5	404.9	364.3	328.4	330.7	270	379.4	376	372.8	377.7	403.4	5	High	High	High	High	High	High	High	High	High	High	High	High	High	High	High	High
FALSE	High	Master Protein	Q99N92	39S ribosomal protein L27, mitochondrial OS=Mus musculus GN=Mrpl27 PE=1 SV=1	-0.09	0.15	0.04	0.01	0.297734	0.019594	0.714131	0.934683	0.94	1.107	1.031	1.009	442.5	467.7	426.1	439.3	446	463.2	475.7	474.8	460.6	502.6	497.2	478.8	487.3	479.7	488.1	455.3	4	High	High	High	High	High	High	High	High	High	High	High	High	High	High	High	High
FALSE	High	Master Protein	P62192	26S protease regulatory subunit 4 OS=Mus musculus GN=Psmc1 PE=1 SV=1	0.02	0.04	0.05	0.01	0.297879	0.200146	0.0279898	0.904731	1.014	1.026	1.033	1.007	3978	3925.6	4056.1	3932.3	3847.4	3869.3	3930.5	3978.6	4068.7	4016.5	4045	4071.8	4056.7	4080.2	3966	4000.6	30	High	High	High	High	High	High	High	High	High	High	High	High	High	High	High	High
FALSE	High	Master Protein	V9GXE0	Meiosis-specific nuclear structural protein 1 (Fragment) OS=Mus musculus GN=Mns1 PE=1 SV=1	0.64	-0.87	0.06	-0.29	0.298246	0.123009	0.999676	0.960246	1.56	0.548	1.044	0.819	43.8	149	54.5	103.4	71	34.8	42.5	54.5	40.1	32	42.3	58.9	52.3	48.3	54.3	38	3	High	High	High	High	High	High	High	High	High	High	High	High	High	High	High	High
FALSE	High	Master Protein	G5E852	Tyrosine-protein kinase OS=Mus musculus GN=Jak2 PE=1 SV=1	-0.09	-0.14	-0.05	-0.17	0.298463	0.270286	0.681093	0.0868171	0.939	0.91	0.963	0.887	444.9	520.1	489.8	496.4	533.9	552.3	516.9	502.7	451.5	446.2	408.4	496.3	522	475.3	510	501.6	12	High	High	High	High	High	High	High	High	High	High	High	High	High	High	High	High
FALSE	High	Master Protein	Q8BTZ7	Mannose-1-phosphate guanyltransferase beta OS=Mus musculus GN=Gmppb PE=1 SV=1	-0.03	0.02	0	-0.01	0.298633	0.810331	0.965922	0.957917	0.978	1.016	1	0.993	1719.7	1776.1	1752.7	1755.4	1823.1	1765.9	1759.6	1844.2	1791	1735.7	1772.5	1794.6	1770.2	1819.6	1727.9	1828.1	14	High	High	High	High	High	High	High	High	High	High	High	High	High	High	High	High
FALSE	High	Master Protein	Q924M7	Mannose-6-phosphate isomerase OS=Mus musculus GN=Mpi PE=1 SV=1	-0.08	-0.03	-0.08	-0.02	0.299095	0.721515	0.252295	0.786877	0.946	0.982	0.945	0.983	1585.1	1562.3	1555.2	1619.2	1685.8	1679	1649.1	1557.2	1492.1	1570.6	1520.4	1603.6	1529.8	1575.6	1633.1	1568.6	19	High	High	High	High	High	High	High	High	High	High	High	High	High	High	High	High
FALSE	High	Master Protein	P12023	Amyloid beta A4 protein OS=Mus musculus GN=App PE=1 SV=3	-0.02	-0.01	-0.01	-0.02	0.299985	0.999646	0.887591	0.623594	0.984	0.993	0.993	0.984	5053.9	5179.5	5215	5230.4	5498.7	5289.8	5274.2	5134.6	5125.7	5075.8	5197.4	5252.9	5269.8	5216.1	5179.2	5325.3	28	High	High	High	High	High	High	High	High	High	High	High	High	High	High	High	High
FALSE	High	Master Protein	P23819	Glutamate receptor 2 OS=Mus musculus GN=Gria2 PE=1 SV=3	0.06	-0.07	0.03	-0.04	0.299999	0.359669	0.624326	0.702427	1.045	0.954	1.024	0.974	14351.8	14399.5	14114.4	14274.6	13133.8	12669.1	14286.9	14355.6	13086.9	14178	13365.4	13962.7	13710.4	14433	14116.6	13938.4	47	High	High	High	High	High	High	High	High	High	High	High	High	High	High	High	High
FALSE	High	Master Protein	B0R0E3	Protein SCAI (Fragment) OS=Mus musculus GN=Scai PE=1 SV=8	0.12	0.01	-0.04	0.17	0.300404	0.99999	0.998939	0.235198	1.088	1.005	0.974	1.122	269.5	226.5	244.2	258.4	225.2	215.9	236.7	242.1	261.2	243.7	268.5	226.5	240.7	223.2	223.7	226.2	2	High	High	High	High	High	High	High	High	High	High	High	High	High	High	High	High
FALSE	High	Master Protein	Q8R034	Anaphase-promoting complex subunit 13 OS=Mus musculus GN=Anapc13 PE=3 SV=1	-0.17	-0.1	-0.04	-0.23	0.301044	0.722266	0.820359	0.23111	0.888	0.933	0.97	0.854	58.2	62.6	52.7	67.7	67.6	62.4	68.3	72.5	55.8	56.8	49.5	63.1	56	66.2	68.6	65.7	1	High	High	High	High	High	High	High	High	High	High	High	High	High	High	High	High
FALSE	High	Master Protein	G5E8T0	DnaJ (Hsp40) homolog, subfamily C, member 5, isoform CRA_b OS=Mus musculus GN=Dnajc5 PE=1 SV=1	0.1	0.08	0.15	0.02	0.30142	0.26062	0.0676193	0.754056	1.069	1.059	1.113	1.017	2572	2503.3	2382.7	2394.4	2351.3	2201	2231.7	2534.1	2605.7	2578.3	2691.5	2582.1	2512.8	2646.4	2400.3	2587	12	High	High	High	High	High	High	High	High	High	High	High	High	High	High	High	High
FALSE	High	Master Protein	P62996	Transformer-2 protein homolog beta OS=Mus musculus GN=Tra2b PE=1 SV=1	0.04	0.06	0.03	0.07	0.301722	0.15718	0.483111	0.0856924	1.031	1.044	1.023	1.053	2322.4	2282.5	2299.8	2301.9	2158.7	2182.4	2281.3	2280.5	2384.8	2421.7	2461.1	2334.7	2332.3	2233.5	2379.4	2203.1	12	High	High	High	High	High	High	High	High	High	High	High	High	High	High	High	High
FALSE	High	Master Protein	Q8CD92	Tetratricopeptide repeat protein 27 OS=Mus musculus GN=Ttc27 PE=1 SV=2	-0.08	-0.07	-0.02	-0.13	0.30274	0.944809	0.996475	0.184388	0.948	0.953	0.988	0.914	559.5	625.4	629.7	606.7	664.8	637.4	610.4	662.6	604.1	570.2	559.1	644.3	649.3	620.1	635.2	651.2	15	High	High	High	High	High	High	High	High	High	High	High	High	High	High	High	High
FALSE	High	Master Protein	Q8BJD1	Inter-alpha-trypsin inhibitor heavy chain H5 OS=Mus musculus GN=Itih5 PE=1 SV=1	-0.1	0.04	-0.02	-0.04	0.303185	0.748993	0.984678	0.648781	0.933	1.029	0.988	0.971	463.1	484.2	455.3	485.7	518.6	533.6	497.1	496.1	494.5	480.1	478.7	519.7	476.2	510.8	492.6	605.2	14	High	High	High	High	High	High	High	High	High	High	High	High	High	High	High	High
FALSE	High	Master Protein	F6VP19	Protein TANC2 (Fragment) OS=Mus musculus GN=Tanc2 PE=1 SV=1	-0.12	0.07	-0.02	-0.03	0.30334	0.43172	0.993974	0.951244	0.919	1.05	0.984	0.981	76.2	78.5	69.8	84.3	84.3	86.9	84	77.6	78.2	81.2	88.5	81.3	90.1	81	84.7	80.7	1	High	High	High	High	High	High	High	High	High	High	High	High	High	High	High	High
FALSE	High	Master Protein	O70146	Dual specificity testis-specific protein kinase 1 OS=Mus musculus GN=Tesk1 PE=1 SV=3	-0.1	0	0.13	-0.23	0.304203	0.99885	0.79482	0.091786	0.934	1.002	1.098	0.852	124.5	125.7	111.3	125.4	153.1	134.9	132.8	124.7	122.3	128.2	103.2	139.9	148.6	133.4	146.3	147.5	6	High	High	High	High	High	High	High	High	High	High	High	High	High	High	High	High
FALSE	High	Master Protein	Q9D023	Mitochondrial pyruvate carrier 2 OS=Mus musculus GN=Mpc2 PE=1 SV=1	0.06	-0.06	0.02	-0.03	0.304594	0.315025	0.999241	0.999603	1.039	0.959	1.016	0.981	3742.9	3549.9	3456.2	3524.5	3321.2	3485.3	3550.8	3323.8	3605.3	3446.3	3335.5	3303.9	3454.9	3459.5	3475	3327.7	8	High	High	High	High	High	High	High	High	High	High	High	High	High	High	High	High
FALSE	High	Master Protein	Q9CX60	Protein LBH OS=Mus musculus GN=Lbh PE=1 SV=1	-0.13	0.04	0	-0.09	0.304817	0.8141	0.981166	0.563753	0.914	1.029	1.002	0.938	45	39.7	42.2	44.9	47.2	41.3	48.1	53.5	45.9	43.7	43.8	46.6	48.2	47.3	44.1	54.1	4	High	High	High	High	High	High	High	High	High	High	High	High	High	High	High	High
FALSE	High	Master Protein	Q3U3C9	Genetic suppressor element 1 OS=Mus musculus GN=Gse1 PE=1 SV=2	0.15	-0.09	0	0.06	0.305224	0.549694	0.999368	0.982848	1.112	0.939	0.999	1.045	54.5	65	61.7	53.9	53.1	44.5	51.2	57.8	46	58.8	54	54.9	54.7	49.6	46.4	57.4	3	High	High	High	High	High	High	High	High	High	High	High	High	High	High	High	High
FALSE	High	Master Protein	Q9D1L9	Ragulator complex protein LAMTOR5 OS=Mus musculus GN=Lamtor5 PE=1 SV=1	0.07	0.17	0.02	0.22	0.305371	0.103388	0.999428	0.00527966	1.049	1.129	1.013	1.168	595	535.9	537.3	529.1	494.8	534	505	518.6	601.9	609.4	660.5	543.7	500.9	522.4	522.9	514.4	3	High	High	High	High	High	High	High	High	High	High	High	High	High	High	High	High
FALSE	High	Master Protein	Q8BU31	Ras-related protein Rap-2c OS=Mus musculus GN=Rap2c PE=1 SV=1	-0.08	0.02	-0.02	-0.05	0.305663	0.985589	0.943346	0.404491	0.946	1.011	0.988	0.968	308.9	337.9	322.2	303.2	329.5	333.9	343.9	332.8	324.5	313.4	295.3	326.4	330.4	328.3	347.8	313.1	3	High	High	High	High	High	High	High	High	High	High	High	High	High	High	High	High
FALSE	High	Master Protein	A4GZ26	ARF6 guanine nucleotide exchange factor IQArfGEF OS=Mus musculus GN=Iqsec2 PE=1 SV=1	0.06	-0.07	0.01	-0.01	0.305708	0.0912727	1	0.863179	1.044	0.954	1.004	0.992	9740.7	9644.6	9585.2	9508.2	9093.8	9152.1	9742.1	9267.2	8875.3	9361.3	8987	9517.8	9238.4	9176.7	9575.7	9252.6	59	High	High	High	High	High	High	High	High	High	High	High	High	High	High	High	High
FALSE	High	Master Protein	F7BJK1	Protein Pcdh1 (Fragment) OS=Mus musculus GN=Pcdh1 PE=1 SV=1	0.08	0.03	0.04	0.06	0.305791	0.694076	0.647974	0.340622	1.056	1.019	1.03	1.044	6759	6421.2	6781.9	6774.5	6316.3	6284.8	6663	6502.2	6523.1	7029.9	7002	6788.9	6529.3	6775.4	6676.9	6406.1	26	High	High	High	High	High	High	High	High	High	High	High	High	High	High	High	High
FALSE	High	Master Protein	E9Q1G8	Septin-7 OS=Mus musculus GN=Sept7 PE=1 SV=2	-0.04	0.04	0.06	-0.06	0.306418	0.345611	0.209031	0.182463	0.974	1.025	1.04	0.961	450.1	453	466.7	442.1	456.8	464.9	480.1	462.3	477.8	468	457.4	458.2	492.3	475.1	469	489	1	High	High	High	High	High	High	High	High	High	High	High	High	High	High	High	High
FALSE	High	Master Protein	Q9CXE2	B-cell CLL/lymphoma 7 protein family member A OS=Mus musculus GN=Bcl7a PE=2 SV=1	0.09	-0.09	0.13	-0.13	0.306647	0.426397	0.0507482	0.0783094	1.067	0.938	1.094	0.915	79.4	76.4	69.8	76.6	72.8	70.5	74.8	65.8	71.2	72.3	67.5	75.5	78.7	81.2	78	75.6	4	High	High	High	High	High	High	High	High	High	High	High	High	High	High	High	High
FALSE	High	Master Protein	Q99JR5	Tubulointerstitial nephritis antigen-like OS=Mus musculus GN=Tinagl1 PE=1 SV=1	-0.07	-0.03	0.05	-0.16	0.306665	0.824556	0.515627	0.00689899	0.952	0.977	1.037	0.897	505.8	566.6	501.2	541.4	551.4	584.8	547	548	514.9	507.9	501.8	535	571.9	566.8	568.4	620.4	9	High	High	High	High	High	High	High	High	High	High	High	High	High	High	High	High
FALSE	High	Master Protein	Q80X90	Filamin-B OS=Mus musculus GN=Flnb PE=1 SV=3	-0.04	-0.04	0.01	-0.09	0.306879	0.872444	0.997659	0.0702728	0.974	0.975	1.008	0.942	2649.6	2919.6	2837.1	2900.8	2944	3021.8	2919.9	2949.3	2873	2722.3	2598.1	2902.6	2988.4	2917.5	3033.6	2950.8	64	High	High	High	High	High	High	High	High	High	High	High	High	High	High	High	High
FALSE	High	Master Protein	Q923E4	NAD-dependent protein deacetylase sirtuin-1 OS=Mus musculus GN=Sirt1 PE=1 SV=2	-0.11	0.04	0	-0.08	0.306939	0.784308	0.761379	0.999689	0.925	1.025	0.998	0.949	40.9	48.2	47.9	43.1	48.7	45.6	67.5	49.6	45.7	56.5	45.3	47.5	49.9	43	51.9	48.3	3	High	High	High	High	High	High	High	High	High	High	High	High	High	High	High	High
FALSE	High	Master Protein	P97770	THUMP domain-containing protein 3 OS=Mus musculus GN=Thumpd3 PE=1 SV=1	-0.07	-0.09	0.03	-0.18	0.307617	0.31477	0.998838	0.0120003	0.954	0.942	1.018	0.883	474	530.2	527.6	489.9	534	529.1	532	549.3	468.2	490	437	511	551.1	518.5	548.3	537.1	9	High	High	High	High	High	High	High	High	High	High	High	High	High	High	High	High
FALSE	High	Master Protein	P70340	Mothers against decapentaplegic homolog 1 OS=Mus musculus GN=Smad1 PE=1 SV=2	-0.11	-0.24	-0.05	-0.3	0.308231	0.330508	0.990971	0.0275301	0.926	0.844	0.964	0.81	35.7	47.7	45.3	45.5	50.9	48	47.3	50.2	34.1	43.2	35.2	41.7	45.1	46	48.6	53.1	1	High	High	High	High	High	High	High	High	High	High	High	High	High	High	High	High
FALSE	High	Master Protein	Q9Z0P5	Twinfilin-2 OS=Mus musculus GN=Twf2 PE=1 SV=1	0.08	0.15	0.09	0.14	0.308405	0.405673	0.554154	0.208087	1.058	1.111	1.065	1.104	2239.5	1999.7	1931.7	1912.6	1858.2	1826.3	1855.8	1965.8	2183.4	2185.3	2325.4	1927.6	1952.1	1972.6	1984.4	2005.9	17	High	High	High	High	High	High	High	High	High	High	High	High	High	High	High	High
FALSE	High	Master Protein	Q9CRC6	BLOC-1-related complex subunit 7 OS=Mus musculus GN=Borcs7 PE=1 SV=1	-0.04	0	-0.01	-0.03	0.308996	0.99997	0.907656	0.687207	0.976	0.999	0.994	0.981	373.6	420.2	402	423	437.8	415.9	416.2	426	382.6	409.5	415.8	411.6	409.9	419.7	418.6	418.2	3	High	High	High	High	High	High	High	High	High	High	High	High	High	High	High	High
FALSE	High	Master Protein	F8WIZ7	Oxysterol-binding protein OS=Mus musculus GN=Osbpl6 PE=1 SV=1	-0.03	-0.01	0.01	-0.05	0.309003	0.945408	0.94927	0.0557092	0.98	0.992	1.009	0.963	2030.9	2066	2044.8	1998.6	2111.6	2160.7	2049.2	2039.9	2051	2037.8	1981.6	2005.4	2100.3	2054.2	2172.3	2099.2	35	High	High	High	High	High	High	High	High	High	High	High	High	High	High	High	High
FALSE	High	Master Protein	Q6ZQ89	E3 ubiquitin-protein ligase MARCH6 OS=Mus musculus GN=March6 PE=2 SV=2	-0.12	-0.23	-0.04	-0.31	0.309107	0.395402	0.996602	0.03045	0.92	0.852	0.972	0.806	249.5	317.3	313.7	301.8	309.3	336.9	337.4	332	255.5	268.8	234.3	313	316	322.2	332	328.3	3	High	High	High	High	High	High	High	High	High	High	High	High	High	High	High	High
FALSE	High	Master Protein	G3UYV4	Transcriptional coactivator YAP1 OS=Mus musculus GN=Yap1 PE=1 SV=1	0.09	0	0.04	0.05	0.309739	0.999841	0.80428	0.831179	1.066	1.003	1.031	1.037	180.5	188.3	186.8	181.6	163.6	166.8	178.8	187.1	189.4	180	191.6	174.8	176.9	179.2	189.8	170.2	6	High	High	High	High	High	High	High	High	High	High	High	High	High	High	High	High
FALSE	High	Master Protein	Q9CQ26	STAM-binding protein OS=Mus musculus GN=Stambp PE=1 SV=1	-0.06	0.03	0	-0.03	0.31067	0.715082	0.991319	0.964823	0.961	1.02	1.002	0.978	977.3	1050.6	949.4	1008.5	1027.5	1038.8	1068.8	1005.1	1021.9	1046.9	1002.1	1003.5	1049	995	1047.3	1023.8	15	High	High	High	High	High	High	High	High	High	High	High	High	High	High	High	High
FALSE	Low	Master Protein	Q80V72	Inositol hexakisphosphate kinase 2 OS=Mus musculus GN=Ip6k2 PE=2 SV=2	-0.22	-0.42	-0.19	-0.44	0.310994	0.332401	0.735554	0.0997705	0.861	0.749	0.877	0.735	24.9	31.1	30.1	30.2	31.6	33.3	36.8	37.3	22.2	22.9	19.8	34.5	30.8	30.6	30	34	1	High	High	High	High	High	High	High	High	High	High	High	High	High	High	High	High
FALSE	High	Master Protein	Q03137	Ephrin type-A receptor 4 OS=Mus musculus GN=Epha4 PE=1 SV=2	0.03	-0.08	-0.03	-0.02	0.311	0.0048746	0.4865	0.741023	1.019	0.945	0.978	0.985	8342.1	8306.2	8264	8359.2	8272.2	8070.5	8268.2	7879.1	7658.9	7928.9	7810.4	8045.2	7958.4	7763.2	8133.3	8012.9	34	High	High	High	High	High	High	High	High	High	High	High	High	High	High	High	High
FALSE	High	Master Protein	P35822	Receptor-type tyrosine-protein phosphatase kappa OS=Mus musculus GN=Ptprk PE=1 SV=1	0.09	-0.02	0.01	0.06	0.31107	0.998998	0.919433	0.725102	1.062	0.987	1.009	1.04	175	167.8	179	170.5	162.2	157.8	163.2	169.4	163.5	169.6	171.5	185.1	162.1	166.2	181.9	156.8	3	High	High	High	High	High	High	High	High	High	High	High	High	High	High	High	High
FALSE	High	Master Protein	Q3UH60	Disco-interacting protein 2 homolog B OS=Mus musculus GN=Dip2b PE=1 SV=1	-0.07	-0.07	-0.03	-0.11	0.311092	0.403395	0.949435	0.0553714	0.954	0.951	0.98	0.926	3687	4047	3929.6	3905.6	4093.9	4116.1	4132.4	3945	3719.1	3731.1	3510.2	3997.7	4074.6	3947.7	4001	4047.1	9	High	High	High	High	High	High	High	High	High	High	High	High	High	High	High	High
FALSE	High	Master Protein	P97470	Serine/threonine-protein phosphatase 4 catalytic subunit OS=Mus musculus GN=Ppp4c PE=1 SV=2	0.05	-0.06	0.08	-0.08	0.311223	0.375239	0.128142	0.160454	1.038	0.961	1.057	0.944	428	441.4	448.7	429.1	415.1	407.3	423.2	433.7	405.2	443.6	413.6	422.5	448	438	459.1	425.1	11	High	High	High	High	High	High	High	High	High	High	High	High	High	High	High	High
FALSE	High	Master Protein	Q8BYI6	Lysophosphatidylcholine acyltransferase 2 OS=Mus musculus GN=Lpcat2 PE=1 SV=1	-0.09	-0.02	0.05	-0.17	0.311625	0.979979	0.978971	0.0948722	0.937	0.984	1.039	0.887	288.8	326.7	296.5	315	315.9	348	337	311.2	304.7	294.9	296.7	312.4	349.9	303.8	347.5	330.5	7	High	High	High	High	High	High	High	High	High	High	High	High	High	High	High	High
FALSE	High	Master Protein	Q8QZY1	Eukaryotic translation initiation factor 3 subunit L OS=Mus musculus GN=Eif3l PE=1 SV=1	0.02	0.01	0.01	0.01	0.311845	0.997683	0.693167	0.950178	1.012	1.006	1.008	1.01	4256.1	4219.2	4194.9	4222.2	4157.1	4047.6	4184	4226.3	4119.3	4244.6	4256.1	4245.3	4224.8	4153.3	4192.2	4212.2	25	High	High	High	High	High	High	High	High	High	High	High	High	High	High	High	High
FALSE	High	Master Protein	Q99JP7	Gamma-glutamyltransferase 7 OS=Mus musculus GN=Ggt7 PE=1 SV=2	-0.02	-0.04	0.03	-0.1	0.312264	0.618271	0.796813	0.0087309	0.984	0.972	1.024	0.934	2624.8	2791.1	2764.3	2797.9	2832.8	2798.4	2843.4	2814.3	2633.9	2700.8	2696.5	2735.8	2751.1	2881.6	2920.7	2900.1	15	High	High	High	High	High	High	High	High	High	High	High	High	High	High	High	High
FALSE	High	Master Protein	Q9JJU8	SH3 domain-binding glutamic acid-rich-like protein OS=Mus musculus GN=Sh3bgrl PE=1 SV=1	0.11	0.19	0.16	0.14	0.312428	0.0566194	0.157669	0.122859	1.079	1.144	1.118	1.104	3072.7	2767.1	2941.2	2705.1	2486.3	2612.5	2674.5	2926.4	3226.1	3301	3382.4	2961.4	2985.6	2978.9	2931.5	2790.1	14	High	High	High	High	High	High	High	High	High	High	High	High	High	High	High	High
FALSE	High	Master Protein	F7BWT7	Tetraspanin-15 OS=Mus musculus GN=Tspan15 PE=1 SV=2	-0.24	0.13	-0.06	-0.05	0.312469	0.930837	0.609095	0.999989	0.845	1.097	0.957	0.968	66.7	70.5	60.8	59	79.8	103.4	71.2	68.4	52.2	75.3	88.2	64.7	74.2	55.3	76.9	70.1	4	High	High	High	High	High	High	High	High	High	High	High	High	High	High	High	High
FALSE	High	Master Protein	P61202	COP9 signalosome complex subunit 2 OS=Mus musculus GN=Cops2 PE=1 SV=1	0.07	0.05	0.04	0.08	0.313101	0.759961	0.757435	0.315097	1.052	1.032	1.029	1.055	3931.3	3802.5	3618.2	3797.7	3570.5	3474.4	3657.5	3833.1	3874.7	3969.6	3970.2	3682	3733.4	3733.9	3689.5	3702.9	27	High	High	High	High	High	High	High	High	High	High	High	High	High	High	High	High
FALSE	Medium	Master Protein	F7BJB9	MORC family CW-type zinc finger protein 3 OS=Mus musculus GN=Morc3 PE=1 SV=1	-0.18	0.06	-0.07	-0.05	0.313511	0.999982	0.880385	0.688342	0.884	1.043	0.951	0.969	60.1	61.1	66.9	63.7	83.7	70.4	66.7	70.8	67.4	69.3	52.8	62.8	66.7	58.1	84.1	67.6	1	High	High	High	High	High	High	High	High	High	High	High	High	High	High	High	High
FALSE	High	Master Protein	Q9D0R4	Probable ATP-dependent RNA helicase DDX56 OS=Mus musculus GN=Ddx56 PE=2 SV=1	-0.2	0.06	-0.14	0	0.313553	0.998478	0.495157	0.951424	0.872	1.045	0.909	1.002	55.6	53.4	62.6	55.3	67.2	66.7	59.3	60.5	55.6	60.3	47.6	62	52.4	64.4	56.5	59.1	2	High	High	High	High	High	High	High	High	High	High	High	High	High	High	High	High
FALSE	High	Master Protein	E0CYV0	Protein-L-isoaspartate O-methyltransferase OS=Mus musculus GN=Pcmt1 PE=1 SV=1	0.04	0.01	0.07	-0.02	0.314187	0.999931	0.0291832	0.517699	1.027	1.005	1.049	0.983	5848.6	5772.8	5689.8	5672.8	5619.9	5504.5	5545.2	5803.5	5834.7	5709.5	5647.3	5808.9	5845.7	5964.4	5731.6	5866.8	19	High	High	High	High	High	High	High	High	High	High	High	High	High	High	High	High
FALSE	High	Master Protein	Q8BWJ3	Phosphorylase b kinase regulatory subunit alpha, liver isoform OS=Mus musculus GN=Phka2 PE=1 SV=1	0.14	-0.07	0.07	0	0.31461	0.541896	0.922374	0.997879	1.103	0.953	1.048	1.003	80.1	48.7	54.3	49.2	51	47.1	46.7	44	54.1	48.4	45.2	50.1	45.5	43.9	60.2	53.1	5	High	High	High	High	High	High	High	High	High	High	High	High	High	High	High	High
FALSE	High	Master Protein	Q3U3E2	Protein FAM117B OS=Mus musculus GN=Fam117b PE=1 SV=1	-0.07	0	-0.01	-0.07	0.314636	0.665806	0.946927	0.125288	0.95	0.997	0.993	0.954	451.1	473	445.3	457.9	481.5	475.8	495	469.2	445.7	460.8	402.7	462.9	486.3	469.7	480.6	456.5	7	High	High	High	High	High	High	High	High	High	High	High	High	High	High	High	High
FALSE	High	Master Protein	J3QK52	Nucleolar complex protein 2 homolog OS=Mus musculus GN=Noc2l PE=1 SV=1	-0.2	-0.22	-0.01	-0.41	0.314956	0.936194	0.991169	0.20707	0.872	0.856	0.99	0.754	42.4	52.8	50	51.2	63.8	56.3	59.8	54	42.7	43.9	38	64.3	62.8	50.1	57.4	57.4	3	High	High	High	High	High	High	High	High	High	High	High	High	High	High	High	High
FALSE	High	Master Protein	P83917	Chromobox protein homolog 1 OS=Mus musculus GN=Cbx1 PE=1 SV=1	0.1	0.09	0.06	0.14	0.315123	0.259285	0.897015	0.0422735	1.074	1.067	1.04	1.102	1885.6	1620	1696	1715.5	1532.3	1534.4	1645.2	1721.5	1802.6	1838	2053.6	1782.3	1647	1721.4	1657.4	1583.1	10	High	High	High	High	High	High	High	High	High	High	High	High	High	High	High	High
FALSE	High	Master Protein	Q8K440	ATP-binding cassette sub-family A member 8-B OS=Mus musculus GN=Abca8b PE=1 SV=2	-0.08	0.03	-0.08	0.03	0.31577	0.710382	0.521304	0.90707	0.949	1.021	0.946	1.024	93.1	106.3	108.8	110.5	106	110.9	129.4	115.8	103.8	108.8	120	110.8	96.8	104.5	109.9	116.9	10	High	High	High	High	High	High	High	High	High	High	High	High	High	High	High	High
FALSE	High	Master Protein	O35604	Niemann-Pick C1 protein OS=Mus musculus GN=Npc1 PE=1 SV=2	-0.1	0.02	-0.05	-0.04	0.315798	0.993079	0.98483	0.640852	0.93	1.013	0.967	0.975	679.1	730	688.4	699.6	786.2	774.5	682.7	718.7	688.4	704.1	701.7	725.4	778.4	714.6	706.7	728.1	10	High	High	High	High	High	High	High	High	High	High	High	High	High	High	High	High
FALSE	High	Master Protein	A0A1B0GSY2	Janus kinase and microtubule-interacting protein 3 (Fragment) OS=Mus musculus GN=Jakmip3 PE=1 SV=1	-0.19	-0.04	-0.14	-0.08	0.316365	0.99986	0.905904	0.633453	0.877	0.976	0.905	0.946	46.6	49	54.7	55.7	61.6	63.9	56.6	50	47.5	56.4	47.9	53.4	53.7	53.1	62.7	52.3	1	High	High	High	High	High	High	High	High	High	High	High	High	High	High	High	High
FALSE	High	Master Protein	Q9Z329	Inositol 1,4,5-trisphosphate receptor type 2 OS=Mus musculus GN=Itpr2 PE=1 SV=4	-0.09	0.02	-0.01	-0.07	0.316435	0.998859	0.964271	0.476673	0.937	1.012	0.992	0.955	283.6	299	326.8	299.4	329.4	320.8	314.7	318.2	310.1	295.6	277.6	319.8	327.8	311.2	322.8	301.6	8	High	High	High	High	High	High	High	High	High	High	High	High	High	High	High	High
FALSE	High	Master Protein	Q9Z0M5	Lysosomal acid lipase/cholesteryl ester hydrolase OS=Mus musculus GN=Lipa PE=1 SV=2	-0.18	0.02	-0.14	-0.02	0.316859	0.997437	0.489377	0.998524	0.882	1.014	0.908	0.985	61.8	69.3	71.9	67.4	83.7	80.1	74.9	70.9	78.8	58	63.1	76.1	78.1	59.5	73.4	67.5	2	High	High	High	High	High	High	High	High	High	High	High	High	High	High	High	High
FALSE	High	Master Protein	Q8BY71	Histone acetyltransferase type B catalytic subunit OS=Mus musculus GN=Hat1 PE=1 SV=1	0.09	-0.08	0.11	-0.1	0.31695	0.425248	0.268734	0.366468	1.064	0.947	1.076	0.936	139.5	124.8	139.9	121.7	121.6	118.1	126.7	126.6	120.2	126.8	126.1	123.8	132.9	122.5	138.1	134.1	4	High	High	High	High	High	High	High	High	High	High	High	High	High	High	High	High
FALSE	High	Master Protein	Q64261	Cyclin-dependent kinase 6 OS=Mus musculus GN=Cdk6 PE=1 SV=2	-0.33	0.24	-0.36	0.27	0.316965	0.793705	0.213571	0.639737	0.798	1.18	0.78	1.208	8.1	7.7	10.1	9.5	10	11	11.3	11	9.3	11.4	7	12.3	9.2	7.3	10	8	1	High	High	High	High	High	High	High	High	High	High	High	High	High	High	High	High
FALSE	High	Master Protein	A0A0R4J0S3	Reticulon 4 interacting protein 1 OS=Mus musculus GN=Rtn4ip1 PE=1 SV=1	-0.06	-0.01	0.01	-0.07	0.317028	0.999123	0.99921	0.315071	0.96	0.994	1.005	0.95	621.8	660.4	706.1	678.6	685	693.1	720.9	701.5	639.8	691.9	631.9	693	707.4	694.7	706.3	682	10	High	High	High	High	High	High	High	High	High	High	High	High	High	High	High	High
FALSE	High	Master Protein	A0A140LHT6	39S ribosomal protein L48, mitochondrial OS=Mus musculus GN=Mrpl48 PE=1 SV=1	0.09	-0.17	0.06	-0.14	0.317076	0.0441564	0.743685	0.165019	1.061	0.89	1.04	0.908	391.9	412.7	437.6	423.4	400.6	401.5	387.4	382.5	366.2	408.6	360.8	377.7	409.8	409.8	424.7	380.1	5	High	High	High	High	High	High	High	High	High	High	High	High	High	High	High	High
FALSE	High	Master Protein	Q9D883	Splicing factor U2AF 35 kDa subunit OS=Mus musculus GN=U2af1 PE=1 SV=4	0.07	0.01	0.05	0.03	0.317237	0.99977	0.612298	0.962799	1.047	1.007	1.033	1.021	2612.8	2722.9	2868.4	2793.9	2629.5	2469.5	2638.7	2761.7	2618.3	2770.8	2797.8	2784.6	2713.1	2781.7	2727.1	2614.3	7	High	High	High	High	High	High	High	High	High	High	High	High	High	High	High	High
FALSE	High	Master Protein	P50516	V-type proton ATPase catalytic subunit A OS=Mus musculus GN=Atp6v1a PE=1 SV=2	0.03	0.01	0.01	0.02	0.317263	0.987473	0.920805	0.829041	1.02	1.004	1.008	1.016	33440.6	32405	32832.4	32537	32309.7	31172	31787.8	32990.1	31869.2	33153.6	33077.3	32580.2	32071.1	32816.1	31850.4	32530.5	50	High	High	High	High	High	High	High	High	High	High	High	High	High	High	High	High
FALSE	High	Master Protein	Q8C052	Microtubule-associated protein 1S OS=Mus musculus GN=Map1s PE=1 SV=2	-0.03	0.03	0.01	-0.01	0.318233	0.495971	0.812244	0.613853	0.981	1.02	1.009	0.992	4297.9	4386.6	4398.5	4428.1	4411.3	4501.6	4450.5	4549.3	4543.3	4426.8	4332.1	4532.7	4545.7	4483.4	4435.5	4650.4	33	High	High	High	High	High	High	High	High	High	High	High	High	High	High	High	High
FALSE	High	Master Protein	Q8VE22	28S ribosomal protein S23, mitochondrial OS=Mus musculus GN=Mrps23 PE=1 SV=1	-0.09	0.07	0.01	-0.04	0.318411	0.435173	0.914151	0.809383	0.939	1.048	1.008	0.975	456	451.4	434.9	449.7	491.4	438.9	476	484	444.2	480.6	463.5	488	485.6	452.6	482.2	505.7	11	High	High	High	High	High	High	High	High	High	High	High	High	High	High	High	High
FALSE	High	Master Protein	E9PUD2	Dynamin-1-like protein OS=Mus musculus GN=Dnm1l PE=1 SV=1	0.07	-0.06	0.02	-0.01	0.318777	0.508925	0.827817	0.962971	1.05	0.958	1.016	0.99	640.5	521.1	493.2	486.6	481.3	484.1	469.1	493.7	476.7	521.8	483.9	487.1	479.8	500	481	563.9	4	High	High	High	High	High	High	High	High	High	High	High	High	High	High	High	High
FALSE	High	Master Protein	Q8BGZ2	Protein FAM168A OS=Mus musculus GN=Fam168a PE=1 SV=1	0.18	0.45	0.13	0.5	0.319077	0.29626	0.614564	0.126514	1.134	1.364	1.097	1.411	266.8	210.3	200.2	215.4	163.2	185.2	190.2	206.4	297.8	282.9	312.1	191.5	202.4	204.3	226	207.3	3	High	High	High	High	High	High	High	High	High	High	High	High	High	High	High	High
FALSE	High	Master Protein	P55302	Alpha-2-macroglobulin receptor-associated protein OS=Mus musculus GN=Lrpap1 PE=1 SV=1	0.05	0.07	0.02	0.09	0.319307	0.714967	0.970497	0.123968	1.034	1.046	1.014	1.067	4207.9	3973.3	3909.8	3915.4	3815.9	3695	3811.3	4022.8	3867.4	4136.9	4115.2	4296.4	3915.6	3872.3	3850.2	3858.6	28	High	High	High	High	High	High	High	High	High	High	High	High	High	High	High	High
FALSE	High	Master Protein	Q8BKE9	Intraflagellar transport protein 74 homolog OS=Mus musculus GN=Ift74 PE=1 SV=2	-0.03	0	0.01	-0.04	0.319543	0.962023	0.94708	0.293746	0.979	1.001	1.008	0.971	430.3	472	463.6	468.3	475.7	470.5	476.4	490.7	461.9	443.9	478.4	470.5	472.4	487.8	508.9	469.8	14	High	High	High	High	High	High	High	High	High	High	High	High	High	High	High	High
FALSE	High	Master Protein	E0CX53	TBC1 domain family member 4 OS=Mus musculus GN=Tbc1d4 PE=1 SV=1	-0.08	0.09	-0.03	0.04	0.319657	0.408872	0.97576	0.996018	0.945	1.066	0.981	1.027	365.3	388.1	384.5	372.2	424.2	386.1	415.3	374.3	402.9	368.3	414.6	403.9	381	391.4	394.5	410.8	13	High	High	High	High	High	High	High	High	High	High	High	High	High	High	High	High
FALSE	High	Master Protein	Q8BY02	NF-kappa-B-repressing factor OS=Mus musculus GN=Nkrf PE=2 SV=3	-0.11	0.08	-0.04	0.02	0.319865	0.306794	0.997525	0.996132	0.928	1.059	0.972	1.011	323	355.4	363.3	352.8	385.4	391.9	338.8	377.9	387	363.2	397.1	348.1	375	366.7	383.2	356.7	7	High	High	High	High	High	High	High	High	High	High	High	High	High	High	High	High
FALSE	High	Master Protein	P97784	Cryptochrome-1 OS=Mus musculus GN=Cry1 PE=1 SV=1	-0.08	0.09	-0.01	0.02	0.32042	0.917238	0.60303	0.999608	0.946	1.064	0.991	1.016	185.1	173.2	153.8	167.8	297.9	172.5	181.8	178.8	188.4	174.6	171.3	188.4	173.7	184.3	178.1	179	4	High	High	High	High	High	High	High	High	High	High	High	High	High	High	High	High
FALSE	High	Master Protein	Q8R1U1	Conserved oligomeric Golgi complex subunit 4 OS=Mus musculus GN=Cog4 PE=1 SV=1	0.05	-0.06	0.02	-0.03	0.321389	0.123738	0.889826	0.552567	1.035	0.961	1.016	0.979	922.9	996.4	965.6	949.6	901.5	941.1	915.8	933.8	930	910.7	859.4	945.3	946.7	913.6	954.1	933.2	16	High	High	High	High	High	High	High	High	High	High	High	High	High	High	High	High
FALSE	High	Master Protein	P49312	Heterogeneous nuclear ribonucleoprotein A1 OS=Mus musculus GN=Hnrnpa1 PE=1 SV=2	0.09	0.23	0.02	0.31	0.321704	0.256133	0.981271	0.0244326	1.067	1.176	1.015	1.236	5188	4459.9	4457.7	4494.8	4011	4059.2	4338.2	4391.4	5141.2	5391	5941.7	4363.9	4300.2	4216.4	4449.9	4180.2	23	High	High	High	High	High	High	High	High	High	High	High	High	High	High	High	High
FALSE	High	Master Protein	S4R2B6	Anaphase-promoting complex subunit 16 OS=Mus musculus GN=Anapc16 PE=1 SV=1	-0.22	-0.18	-0.01	-0.38	0.321706	0.812517	0.994267	0.0534504	0.861	0.884	0.991	0.768	33	40.8	39.9	37.9	44.2	37.2	46.3	49.1	31.3	34.2	34.7	40.7	38.6	49.4	52.5	40.6	1	High	High	High	High	High	High	High	High	High	High	High	High	High	High	High	High
FALSE	High	Master Protein	O70496	H(+)/Cl(-) exchange transporter 7 OS=Mus musculus GN=Clcn7 PE=1 SV=1	-0.09	0.06	-0.06	0.03	0.321901	0.702755	0.893189	1	0.94	1.04	0.959	1.019	371.2	395.5	433.4	405.3	430.1	443	422.1	411	409.7	421.9	419.2	413.7	401.4	416.1	456.1	393.5	12	High	High	High	High	High	High	High	High	High	High	High	High	High	High	High	High
FALSE	High	Master Protein	A2A6J7	Lymphocyte-specific protein 1 OS=Mus musculus GN=Lsp1 PE=1 SV=1	-0.18	0.25	0.08	-0.01	0.322005	0.0749089	0.99777	0.872214	0.881	1.192	1.057	0.993	21.5	25.6	25.9	23.7	26.4	29.6	31.4	23.8	33.4	31	27	27.7	29.2	29.9	30.2	23.4	2	High	High	High	High	High	High	High	High	High	High	High	High	High	High	High	High
FALSE	High	Master Protein	Q7TSH2	Phosphorylase b kinase regulatory subunit beta OS=Mus musculus GN=Phkb PE=1 SV=1	-0.02	0.04	0.01	0.01	0.322536	0.146572	0.985518	0.99747	0.986	1.027	1.004	1.008	2784.1	2778	2807.5	2707.1	2831.9	2866.1	2784.1	2808.6	2772.2	2842.9	2870.7	2869.7	2782.9	2813.5	2884.7	2851.4	24	High	High	High	High	High	High	High	High	High	High	High	High	High	High	High	High
FALSE	High	Master Protein	A0A0R4J0W6	Leucine rich repeat containing 40, isoform CRA_a OS=Mus musculus GN=Lrrc40 PE=1 SV=1	-0.04	-0.02	0	-0.07	0.322607	0.924073	0.996175	0.0890595	0.969	0.983	1.002	0.951	2919.2	3033.1	3006.7	2964.7	3070.6	3089.6	3105.6	3064.4	2847.1	3027.8	2810.2	3110.4	3068.5	3066.5	3105.6	3140.4	32	High	High	High	High	High	High	High	High	High	High	High	High	High	High	High	High
FALSE	High	Master Protein	Q9R0C8	Guanine nucleotide exchange factor VAV3 OS=Mus musculus GN=Vav3 PE=1 SV=2	-0.09	0.07	0.02	-0.04	0.322913	0.366221	0.920242	0.885082	0.942	1.048	1.013	0.975	611.3	603.4	598.5	625	640.7	629.1	648.3	650.6	650.4	622.8	608.4	682.3	664.6	641	610.1	704	22	High	High	High	High	High	High	High	High	High	High	High	High	High	High	High	High
FALSE	High	Master Protein	D3YTQ3	Heterogeneous nuclear ribonucleoprotein D-like OS=Mus musculus GN=Hnrnpdl PE=1 SV=1	0.09	-0.04	0.02	0.03	0.323062	0.862557	0.999993	0.73023	1.063	0.97	1.013	1.018	3746.9	3909.8	4032.7	4117.2	3695.4	3595.2	4008.3	3776.6	3734.9	4042.4	3895.7	3807.6	3827.8	3739.7	3849.6	3639.6	3	High	High	High	High	High	High	High	High	High	High	High	High	High	High	High	High
FALSE	High	Master Protein	Q9QXK3	Coatomer subunit gamma-2 OS=Mus musculus GN=Copg2 PE=1 SV=1	0.04	0.02	0.05	0.01	0.323394	0.333785	0.209548	0.485993	1.029	1.013	1.032	1.009	2021.3	2002.2	1972	2014.7	1931.5	1930	1972.8	2017.2	2020.5	2041.6	2082.3	2026.8	2012.4	1964.5	2043.2	2017.8	26	High	High	High	High	High	High	High	High	High	High	High	High	High	High	High	High
FALSE	Low	Master Protein	Q9ER38	Torsin-3A OS=Mus musculus GN=Tor3a PE=1 SV=2	-0.4	-0.16	-0.04	-0.52	0.323447	0.875819	0.998797	0.0809318	0.755	0.897	0.974	0.696	11	10.4	12.5	11.6	10	18	14.9	14.9	8.5	11.8	8.7	13.1	12.8	14.9	16.1	14.1	1	High	High	High	High	High	High	High	High	High	High	High	High	High	High	High	High
FALSE	High	Master Protein	Q8VCM4	Lipoyltransferase 1, mitochondrial OS=Mus musculus GN=Lipt1 PE=1 SV=1	-0.11	0	0.02	-0.14	0.323889	0.852825	0.994163	0.614509	0.924	1	1.014	0.911	49.8	64.5	61.9	65.7	72.9	75.4	62.1	64.1	57	68.7	58.1	72.3	68.6	66.6	70.2	73.4	2	High	High	High	High	High	High	High	High	High	High	High	High	High	High	High	High
FALSE	High	Master Protein	Q62425	Cytochrome c oxidase subunit NDUFA4 OS=Mus musculus GN=Ndufa4 PE=1 SV=2	0.06	-0.07	-0.01	-0.01	0.323939	0.756021	0.999914	0.825763	1.044	0.951	0.996	0.996	7022.7	6820.5	6523.5	6527.1	6531.4	6276.1	6176.8	6510.4	7152.1	6297.4	6365.8	6321.1	6238.1	6602	6116.5	6496.7	7	High	High	High	High	High	High	High	High	High	High	High	High	High	High	High	High
FALSE	Medium	Master Protein	Q9CPN9	Protein 2210010C04Rik OS=Mus musculus GN=2210010C04Rik PE=1 SV=1	-0.22	0.13	-0.19	0.1	0.324005	0.141403	0.547452	0.273117	0.859	1.094	0.878	1.07	39.4	42.9	40.6	42.2	47.3	49.1	38.6	49.1	45.8	54.7	44.7	44.7	44	40.1	44.8	40.6	1	High	High	High	High	High	High	High	High	High	High	High	High	High	High	High	High
FALSE	High	Master Protein	Q80W37	Snurportin-1 OS=Mus musculus GN=Snupn PE=2 SV=1	-0.11	0.11	-0.14	0.14	0.324235	0.402929	0.33578	0.416125	0.924	1.077	0.906	1.099	234.6	218	209.1	212.1	236.2	242.7	224	229.3	230.2	240.8	222.6	233	211.4	210.2	244.8	209.2	5	High	High	High	High	High	High	High	High	High	High	High	High	High	High	High	High
FALSE	High	Master Protein	P35585	AP-1 complex subunit mu-1 OS=Mus musculus GN=Ap1m1 PE=1 SV=3	0.03	0.03	0.03	0.02	0.32491	0.497881	0.373807	0.44024	1.021	1.019	1.024	1.015	4860	4765.4	4747.8	4779.5	4660.1	4584.9	4813.8	4689.1	4828.6	5013.5	4894.7	4754	4774.4	4711	4839.8	4803.2	26	High	High	High	High	High	High	High	High	High	High	High	High	High	High	High	High
FALSE	High	Master Protein	Q9CR10	Oxidoreductase-like domain-containing protein 1 OS=Mus musculus GN=Oxld1 PE=1 SV=1	0.18	-0.08	0.09	0.01	0.32513	0.999282	0.849203	0.827169	1.134	0.948	1.065	1.01	155.9	147.4	152.1	139.7	117.6	121.6	143.5	153.9	166.2	142.3	141.7	141.4	129.3	150.4	144.8	136.7	2	High	High	High	High	High	High	High	High	High	High	High	High	High	High	High	High
FALSE	High	Master Protein	Q9WUR9	Adenylate kinase 4, mitochondrial OS=Mus musculus GN=Ak4 PE=1 SV=1	0.11	0.12	0.14	0.09	0.325369	0.389004	0.46922	0.2623	1.078	1.09	1.101	1.067	1850.9	1789.9	1901.4	1755.3	1608.4	1736.8	1662.5	1715.9	1907.3	2062.7	2099.3	1811.4	1800.5	1936.2	1919.6	1566.4	10	High	High	High	High	High	High	High	High	High	High	High	High	High	High	High	High
FALSE	High	Master Protein	Q8BHE8	m-AAA protease-interacting protein 1, mitochondrial OS=Mus musculus GN=Maip1 PE=1 SV=1	-0.07	0.08	0.04	-0.02	0.325859	0.212347	0.642833	0.808772	0.956	1.056	1.025	0.985	527.3	550.2	532.7	537	547.3	529.6	585.5	572.1	542.4	570.4	559.3	576.1	590.9	554.4	581.7	565.6	5	High	High	High	High	High	High	High	High	High	High	High	High	High	High	High	High
FALSE	High	Master Protein	O88967	ATP-dependent zinc metalloprotease YME1L1 OS=Mus musculus GN=Yme1l1 PE=1 SV=1	-0.09	-0.03	-0.03	-0.1	0.325865	0.843378	0.963121	0.19797	0.939	0.979	0.982	0.936	2141.6	2396.8	2226.3	2258.6	2563.4	2419.9	2235.8	2355.9	2307.4	2106.4	2082.4	2288.2	2411.3	2313.6	2317.7	2373.4	24	High	High	High	High	High	High	High	High	High	High	High	High	High	High	High	High
FALSE	High	Master Protein	Q9Z210	Peroxisomal membrane protein 11B OS=Mus musculus GN=Pex11b PE=1 SV=1	0.08	0.01	0.1	-0.02	0.325896	0.97711	0.0518768	0.870736	1.053	1.006	1.075	0.986	507.9	507.6	525.4	483.2	465.3	516.5	471.5	492.7	515.3	511.5	509.9	504.8	510.5	525.8	531.6	508.7	7	High	High	High	High	High	High	High	High	High	High	High	High	High	High	High	High
FALSE	High	Master Protein	P97433	Rho guanine nucleotide exchange factor 28 OS=Mus musculus GN=Arhgef28 PE=1 SV=1	-0.17	0.12	0.1	-0.15	0.326004	0.313413	0.659272	0.67608	0.892	1.086	1.075	0.901	35.4	42.4	45.5	41	44.9	51.7	40	48.8	44.1	46.6	41.9	53	52.2	49.6	51	46.8	3	High	High	High	High	High	High	High	High	High	High	High	High	High	High	High	High
FALSE	Low	Master Protein	Z4YJF5	Myomesin-1 OS=Mus musculus GN=Myom1 PE=1 SV=1	-0.25	-0.08	-0.25	-0.08	0.326417	0.928548	0.535657	0.745278	0.838	0.945	0.84	0.944	15.6	13.7	11.8	13.5	13.7	21.4	17.8	14.7	12.6	10.5	14.8	13.1	13.5	12.1	18.3	13.7	1	High	High	High	High	High	High	High	High	High	High	High	High	High	High	High	High
FALSE	High	Master Protein	Q8BIE6	FERM domain-containing protein 4A OS=Mus musculus GN=Frmd4a PE=1 SV=2	-0.02	0.03	0.03	-0.02	0.327048	0.205054	0.691331	0.860684	0.986	1.023	1.023	0.985	1537.5	1592.6	1619.5	1604.1	1597	1678.9	1618.5	1624.1	1605.2	1674.1	1622	1647.5	1664.5	1615.3	1689.5	1653.6	24	High	High	High	High	High	High	High	High	High	High	High	High	High	High	High	High
FALSE	High	Master Protein	A0A0U1RPH9	Proline-rich protein 14 (Fragment) OS=Mus musculus GN=Prr14 PE=1 SV=1	0.35	0.02	0.52	-0.14	0.327217	0.992366	0.16206	0.996841	1.278	1.016	1.433	0.906	10.6	9.9	8.8	15.3	6.4	7.4	8.7	11.2	16.9	10.9	10	9.2	11.1	13.5	11.9	10.7	1	High	High	High	High	High	High	High	High	High	High	High	High	High	High	High	High
FALSE	High	Master Protein	Q80Z10	Astrotactin-2 OS=Mus musculus GN=Astn2 PE=1 SV=2	-0.1	-0.05	-0.01	-0.13	0.327461	0.996376	0.999283	0.289542	0.936	0.966	0.99	0.913	325.7	302.2	321.8	315	358.9	343.1	327.1	337.4	302.6	312.5	282.8	359.5	328.1	345.7	360.3	325.5	12	High	High	High	High	High	High	High	High	High	High	High	High	High	High	High	High
FALSE	High	Master Protein	Q9DCT5	Stromal cell-derived factor 2 OS=Mus musculus GN=Sdf2 PE=1 SV=1	0.06	-0.08	0.01	-0.03	0.327473	0.2561	0.978269	0.939057	1.04	0.948	1.009	0.977	1127.9	1017.5	1072.9	1046.9	1011.9	963.1	1058	1025.7	998.6	1010.7	1078.3	953	1032.4	1009.4	1024.2	1035.2	7	High	High	High	High	High	High	High	High	High	High	High	High	High	High	High	High
FALSE	High	Master Protein	Q3TYJ1	Solute carrier family 18 (Vesicular monoamine), member 3 OS=Mus musculus GN=Slc18a3 PE=1 SV=1	-0.08	0.08	-0.01	0.01	0.32774	0.708063	0.937002	0.999254	0.946	1.059	0.992	1.01	160.5	172.9	165	159.6	194.4	166.1	178.3	165.2	159.9	180.4	167.2	177.8	168.6	177.8	172.8	168.6	10	High	High	High	High	High	High	High	High	High	High	High	High	High	High	High	High
FALSE	High	Master Protein	F7ACB1	Protein Rapgef6 (Fragment) OS=Mus musculus GN=Rapgef6 PE=1 SV=1	-0.23	0.06	-0.03	-0.15	0.328564	0.863028	0.911063	0.98515	0.854	1.039	0.983	0.903	12.6	11.3	10.6	6.9	16.1	13.8	12	10.6	9.1	13.7	11.5	11.3	9.4	12.4	12.8	13	1	High	High	High	High	High	High	High	High	High	High	High	High	High	High	High	High
FALSE	High	Master Protein	A2AQ17	Complex I intermediate-associated protein 30, mitochondrial OS=Mus musculus GN=Ndufaf1 PE=1 SV=1	-0.06	0.04	0.03	-0.04	0.328642	0.549536	0.734597	0.489503	0.961	1.03	1.02	0.97	1709.1	1712	1860.7	1820.1	1820.2	1846	1838.6	1836.3	1808.6	1827.7	1756.6	1891.4	1853.3	1879	1868.6	1885.7	18	High	High	High	High	High	High	High	High	High	High	High	High	High	High	High	High
FALSE	High	Master Protein	P51125	Calpastatin OS=Mus musculus GN=Cast PE=1 SV=2	-0.07	0.01	0.02	-0.09	0.328876	0.999941	0.847119	0.103626	0.951	1.005	1.017	0.939	484.3	477.9	477.9	498	510.6	488.8	504.2	508	514.7	459.7	478.5	488.8	511.4	518.4	495.4	521	13	High	High	High	High	High	High	High	High	High	High	High	High	High	High	High	High
FALSE	High	Master Protein	Q8R191	Synaptogyrin-3 OS=Mus musculus GN=Syngr3 PE=1 SV=1	0.08	0.03	0.09	0.02	0.328941	0.833347	0.114945	0.998822	1.058	1.018	1.063	1.013	3215.8	3160	3107	3218.4	2882.1	2888	3143	3202.5	3144.5	3321.9	3169.6	3362.8	3128.6	3414.1	3215.8	3190.4	6	High	High	High	High	High	High	High	High	High	High	High	High	High	High	High	High
FALSE	Low	Master Protein	Q80UY1	Carnosine N-methyltransferase OS=Mus musculus GN=Carnmt1 PE=1 SV=1	-0.11	0.03	-0.15	0.07	0.329365	0.88528	0.092334	0.4379	0.928	1.021	0.9	1.053	116	115.7	116.8	124.1	123.9	134.1	124.3	126.7	117	136	120.9	114.1	106.8	107.7	124.3	118.4	1	High	High	High	High	High	High	High	High	High	High	High	High	High	High	High	High
FALSE	High	Master Protein	Q922D8	C-1-tetrahydrofolate synthase, cytoplasmic OS=Mus musculus GN=Mthfd1 PE=1 SV=4	-0.03	0.02	-0.01	-0.01	0.329387	0.828275	0.927009	0.988594	0.978	1.011	0.994	0.995	8044.4	8373.5	8244.7	8163.1	8419	8605.4	8205.2	8353	8443.5	8160.7	8399.6	8182.6	8491.1	8157	8414.3	8258.3	49	High	High	High	High	High	High	High	High	High	High	High	High	High	High	High	High
FALSE	High	Master Protein	P41105	60S ribosomal protein L28 OS=Mus musculus GN=Rpl28 PE=1 SV=2	0.08	-0.08	-0.07	0.07	0.329431	0.611925	0.575832	0.302736	1.056	0.947	0.955	1.047	3061	3118.6	3493	3371.1	3117.3	2935	3026	3172.5	3093.3	3050	3294.9	3042.3	2763.4	3055.6	3082.3	2814.7	11	High	High	High	High	High	High	High	High	High	High	High	High	High	High	High	High
FALSE	High	Master Protein	B1ARB3	Platelet endothelial cell adhesion molecule OS=Mus musculus GN=Pecam1 PE=1 SV=1	-0.1	0.03	0.04	-0.11	0.329624	0.834221	0.99424	0.646144	0.935	1.018	1.028	0.927	85.8	73.8	77.3	88.8	85.4	92.1	85.9	88.3	84.9	81	92	79.8	88.1	94.2	90.9	82.7	4	High	High	High	High	High	High	High	High	High	High	High	High	High	High	High	High
FALSE	High	Master Protein	Q6PCN3	Tau-tubulin kinase 1 OS=Mus musculus GN=Ttbk1 PE=1 SV=3	-0.06	-0.01	-0.03	-0.04	0.330131	0.995166	0.609244	0.99093	0.962	0.996	0.983	0.975	2024.8	2065.9	2002.6	2086.7	2186.3	2246.6	2068.2	2034.3	2139.2	2013.2	2041.2	2033.2	2106.6	1972.1	2072.2	2133.9	28	High	High	High	High	High	High	High	High	High	High	High	High	High	High	High	High
FALSE	High	Master Protein	Q9CY64	Biliverdin reductase A OS=Mus musculus GN=Blvra PE=1 SV=1	-0.05	0.02	-0.02	-0.01	0.330221	0.724088	0.96345	0.994101	0.965	1.012	0.985	0.992	2775.7	2803.6	2756.3	2789.6	2844.7	3001.7	2920.3	2713.6	2790.5	2819.9	2910.6	2809.7	2892.8	2840.3	2808.8	2837.3	19	High	High	High	High	High	High	High	High	High	High	High	High	High	High	High	High
FALSE	High	Master Protein	P61965	WD repeat-containing protein 5 OS=Mus musculus GN=Wdr5 PE=1 SV=1	0.1	0.08	0.1	0.08	0.33034	0.4852	0.558493	0.276167	1.069	1.058	1.069	1.058	646.3	652.4	671.4	625.1	571.4	593.3	621.4	656.5	688.3	685.1	718.9	640.1	641.9	656.2	668.1	591.7	9	High	High	High	High	High	High	High	High	High	High	High	High	High	High	High	High
FALSE	High	Master Protein	Q9Z0L8	Gamma-glutamyl hydrolase OS=Mus musculus GN=Ggh PE=1 SV=2	0.22	-0.03	0.25	-0.06	0.330992	0.999961	0.389513	0.999821	1.164	0.977	1.189	0.957	29.1	34.7	34.6	25.8	25.7	30.1	21.9	28.9	30.9	32	28.8	31.1	25.3	32.5	32.4	32.4	3	High	High	High	High	High	High	High	High	High	High	High	High	High	High	High	High
FALSE	High	Master Protein	Q99LC5	Electron transfer flavoprotein subunit alpha, mitochondrial OS=Mus musculus GN=Etfa PE=1 SV=2	-0.06	0.04	0	-0.03	0.331454	0.46452	0.553084	0.406719	0.957	1.025	1.003	0.977	2238	2259.3	2281	2273.8	2354.9	2381.8	2211.7	2385	2243.6	2317.1	2328.4	2399.9	2432.6	2390.3	2360	2362.7	17	High	High	High	High	High	High	High	High	High	High	High	High	High	High	High	High
FALSE	High	Master Protein	A0A0G2JFP3	Neuronal acetylcholine receptor subunit alpha-4 (Fragment) OS=Mus musculus GN=Chrna4 PE=4 SV=1	-0.18	0.08	-0.04	-0.05	0.331716	0.911813	0.998133	0.780544	0.884	1.057	0.971	0.963	31.3	35.2	30.6	32.9	35.2	37.4	36	36.6	33.4	38.6	29.5	34.5	36.1	31.7	34.4	42.2	1	High	High	High	High	High	High	High	High	High	High	High	High	High	High	High	High
FALSE	High	Master Protein	P97427	Dihydropyrimidinase-related protein 1 OS=Mus musculus GN=Crmp1 PE=1 SV=1	0.18	0.23	-0.01	0.42	0.332486	0.557651	0.998776	0.0302433	1.133	1.174	0.996	1.336	657.1	484.7	526.6	533	467.3	446.5	468.1	505.8	607.9	636.4	754.7	479.3	459	486.8	472.4	445.4	2	High	High	High	High	High	High	High	High	High	High	High	High	High	High	High	High
FALSE	High	Master Protein	Q8R0J2	Mannose-P-dolichol utilization defect 1 OS=Mus musculus GN=Mpdu1 PE=1 SV=1	0.08	-0.02	0.05	0	0.333458	0.983877	0.414847	0.997604	1.054	0.983	1.036	1	432.6	424.2	410.3	428.5	393.6	433.5	415.9	379.9	419.3	413.9	428	418.9	419.5	418.8	441.3	409	4	High	High	High	High	High	High	High	High	High	High	High	High	High	High	High	High
FALSE	High	Master Protein	O55201	Transcription elongation factor SPT5 OS=Mus musculus GN=Supt5h PE=1 SV=1	0.04	-0.04	0.04	-0.04	0.333544	0.614201	0.283977	0.546262	1.027	0.973	1.029	0.97	3090.8	3125.8	3187.8	3213.8	2984.7	2856.9	3165.9	3176.3	3019.4	3071.6	3068.3	3145	3143.7	3194.5	3183.2	3125.9	34	High	High	High	High	High	High	High	High	High	High	High	High	High	High	High	High
FALSE	High	Master Protein	Q8K2H2	OTU domain-containing protein 6B OS=Mus musculus GN=Otud6b PE=1 SV=1	-0.04	0.05	0.01	0	0.333884	0.421967	0.999667	0.992065	0.971	1.036	1.008	0.998	556.7	569.9	585.1	603.2	602.3	622.6	587	581.5	578.9	594.2	602.4	609.5	596	588	609.9	603.3	13	High	High	High	High	High	High	High	High	High	High	High	High	High	High	High	High
FALSE	High	Master Protein	A2ACM0	Regulatory-associated protein of mTOR OS=Mus musculus GN=Rptor PE=1 SV=1	-0.04	-0.02	0.02	-0.08	0.334484	0.861273	0.864468	0.0269949	0.972	0.986	1.011	0.948	2725.2	2874.9	2801.4	2788.3	2822.4	2911.1	2845.3	2907.2	2684.8	2788.9	2722.1	2866.3	2851.6	2897.2	2915.6	2954.4	36	High	High	High	High	High	High	High	High	High	High	High	High	High	High	High	High
FALSE	High	Master Protein	Q8R123	FAD synthase OS=Mus musculus GN=Flad1 PE=1 SV=1	0.05	0.08	0.04	0.09	0.334823	0.739868	0.708626	0.360365	1.034	1.061	1.027	1.068	1682	1559.6	1523	1548.3	1458.2	1510.7	1495.6	1528	1658.9	1637.3	1710.4	1500.3	1562.9	1524.1	1615.1	1483.9	23	High	High	High	High	High	High	High	High	High	High	High	High	High	High	High	High
FALSE	High	Master Protein	Q9Z0F8	Disintegrin and metalloproteinase domain-containing protein 17 OS=Mus musculus GN=Adam17 PE=1 SV=3	-0.06	-0.01	-0.03	-0.04	0.335424	0.999653	0.795225	0.783188	0.958	0.994	0.98	0.972	576.2	563.1	629.2	621.4	624.9	664	624.1	598.6	571.9	591.6	597.7	620.4	601.8	621.9	597.8	624.1	11	High	High	High	High	High	High	High	High	High	High	High	High	High	High	High	High
FALSE	High	Master Protein	O70166	Stathmin-3 OS=Mus musculus GN=Stmn3 PE=1 SV=1	-0.03	0.02	-0.02	0	0.336032	0.848456	0.629083	0.993303	0.979	1.012	0.989	1.002	872.2	887.4	882	894.7	906.5	958.2	900.7	875.5	913.6	879.2	890.9	899.6	902.6	884.5	907.3	873.8	11	High	High	High	High	High	High	High	High	High	High	High	High	High	High	High	High
FALSE	High	Master Protein	Q9JHK5	Pleckstrin OS=Mus musculus GN=Plek PE=1 SV=1	-0.03	0.05	0.01	0	0.336539	0.234173	0.999821	0.986328	0.977	1.034	1.01	1.001	295.9	273.9	293.3	297.4	293	308.2	321.5	295.3	292.5	324.6	313.7	296	307.7	301.4	297.7	307.8	4	High	High	High	High	High	High	High	High	High	High	High	High	High	High	High	High
FALSE	High	Master Protein	Q9CPX6	Ubiquitin-like-conjugating enzyme ATG3 OS=Mus musculus GN=Atg3 PE=1 SV=1	-0.02	0.01	0.02	-0.03	0.336668	0.509486	0.772362	0.579184	0.986	1.007	1.017	0.977	2335	2308.5	2217.1	2291.2	2337.9	2325.4	2297.1	2397.1	2388.7	2315.3	2297	2316.4	2332.1	2387.1	2354.2	2398	17	High	High	High	High	High	High	High	High	High	High	High	High	High	High	High	High
FALSE	High	Master Protein	Q9DB72	BTB/POZ domain-containing protein 17 OS=Mus musculus GN=Btbd17 PE=1 SV=1	-0.05	0.01	0	-0.04	0.337225	0.768218	0.999929	0.831182	0.964	1.009	1	0.973	2265.1	2231.4	2141.7	2190.1	2392	2337.5	2250.1	2205.3	2364.8	2233.8	2228.8	2196	2226.8	2249.9	2338.4	2380.3	15	High	High	High	High	High	High	High	High	High	High	High	High	High	High	High	High
FALSE	High	Master Protein	P35436	Glutamate receptor ionotropic, NMDA 2A OS=Mus musculus GN=Grin2a PE=1 SV=2	-0.04	-0.02	0	-0.05	0.337359	0.862311	0.810259	0.389418	0.973	0.989	0.999	0.963	1270.8	1301.3	1267.8	1295.1	1420.1	1324	1312.5	1277.9	1279.6	1234.9	1263.7	1272.6	1305.4	1247.7	1329	1350.7	20	High	High	High	High	High	High	High	High	High	High	High	High	High	High	High	High
FALSE	High	Master Protein	Q8C0M2	Protein ABHD4 OS=Mus musculus GN=Abhd4 PE=1 SV=1	-0.06	0.04	0.01	-0.03	0.337498	0.756771	0.921611	0.998921	0.96	1.029	1.007	0.981	381	359.9	373.3	332.9	394.6	429.1	365.9	369.2	399.7	380.1	374	353.9	393.6	353.9	393	376.2	11	High	High	High	High	High	High	High	High	High	High	High	High	High	High	High	High
FALSE	High	Master Protein	P50247	Adenosylhomocysteinase OS=Mus musculus GN=Ahcy PE=1 SV=3	-0.03	0	-0.04	0.01	0.337543	0.999981	0.160638	0.964205	0.98	1.003	0.973	1.01	6975.2	6980.8	7120.5	7056.8	7150.6	7367.5	7174.1	7048.6	6855.3	7190.6	7001.2	7076.8	7046.8	6881.2	7144.6	6891.2	30	High	High	High	High	High	High	High	High	High	High	High	High	High	High	High	High
FALSE	High	Master Protein	Q99M01	Phenylalanine--tRNA ligase, mitochondrial OS=Mus musculus GN=Fars2 PE=1 SV=1	0.04	-0.01	0.09	-0.06	0.33784	0.985301	0.0152496	0.169316	1.025	0.995	1.066	0.957	467.6	485.5	459.9	470.9	466.8	441.9	448.8	467.6	461.6	486.2	452.4	472.1	475.9	497.1	485.8	490.2	11	High	High	High	High	High	High	High	High	High	High	High	High	High	High	High	High
FALSE	High	Master Protein	Q9D9S3	RWD domain-containing protein 2A OS=Mus musculus GN=Rwdd2a PE=1 SV=1	-0.16	0.43	0.02	0.24	0.33816	0.0543198	0.995238	0.524751	0.894	1.344	1.016	1.183	11.1	8.3	12.4	12	11.1	14.2	11.8	16.1	12.3	15.6	16.8	15.5	10.8	12.4	14.5	13.8	4	High	High	High	High	High	High	High	High	High	High	High	High	High	High	High	High
FALSE	High	Master Protein	Q9Z2X8	Kelch-like ECH-associated protein 1 OS=Mus musculus GN=Keap1 PE=1 SV=1	0.15	0.09	0.14	0.09	0.338409	0.516162	0.32902	0.528049	1.106	1.062	1.1	1.067	240.2	226	233.7	241.8	211.8	215.8	212.7	242.1	229.2	244.4	258.9	261.7	248.8	229	242.7	222.5	12	High	High	High	High	High	High	High	High	High	High	High	High	High	High	High	High
FALSE	High	Master Protein	Q8K4Z0	Leucine-rich repeat LGI family member 2 OS=Mus musculus GN=Lgi2 PE=2 SV=1	-0.09	0.11	-0.03	0.05	0.338701	0.342495	0.61335	0.618238	0.939	1.079	0.978	1.036	808.1	847.6	792.1	810.3	896	1023.8	829.1	796.8	852.1	870.1	932.4	875.5	854.6	781.9	869.7	830.9	14	High	High	High	High	High	High	High	High	High	High	High	High	High	High	High	High
FALSE	High	Master Protein	E9QKD9	General transcription factor IIH subunit 1 OS=Mus musculus GN=Gtf2h1 PE=1 SV=1	-0.18	0.05	0.13	-0.26	0.339473	0.954779	0.755106	0.167864	0.885	1.032	1.095	0.835	41.4	37.3	40.7	38.4	40.4	43.3	46.1	49.2	44.4	48.1	37.6	34.8	52.2	42.1	48.6	49.2	3	High	High	High	High	High	High	High	High	High	High	High	High	High	High	High	High
FALSE	High	Master Protein	Q9WTS5	Teneurin-2 OS=Mus musculus GN=Tenm2 PE=1 SV=1	0.05	-0.05	0.03	-0.03	0.339861	0.22119	0.980582	0.901683	1.035	0.969	1.021	0.982	3340.8	3394.7	3601.2	3465	3224.8	3177.7	3407.6	3433.6	3318.6	3342.4	3154.9	3329.3	3388.4	3174.2	3418.8	3379.6	51	High	High	High	High	High	High	High	High	High	High	High	High	High	High	High	High
FALSE	High	Master Protein	Q3U3K9	Ancient ubiquitous protein 1 OS=Mus musculus GN=Aup1 PE=1 SV=1	-0.05	-0.03	-0.02	-0.06	0.339879	0.928758	0.917906	0.355049	0.965	0.982	0.988	0.958	363.7	350.7	342	369.5	364.5	376	361.1	377.6	358.5	342.6	363.6	343	359.6	372.3	352.3	375.4	8	High	High	High	High	High	High	High	High	High	High	High	High	High	High	High	High
FALSE	High	Master Protein	D3YYD5	Vacuolar protein sorting-associated protein 29 (Fragment) OS=Mus musculus GN=Vps29 PE=1 SV=1	0.13	0.1	0.09	0.15	0.340166	0.999777	0.743872	0.842766	1.096	1.071	1.061	1.106	32.9	24.5	26.1	22.8	24.3	24.4	21.9	21.5	23.4	28.6	27.1	27.1	24.7	24.4	28.5	22.3	1	High	High	High	High	High	High	High	High	High	High	High	High	High	High	High	High
FALSE	High	Master Protein	Q6RKD8	Leucine-rich repeat transmembrane protein FLRT1 OS=Mus musculus GN=Flrt1 PE=1 SV=1	-0.13	0.05	-0.1	0.02	0.340687	0.851986	0.776073	1	0.912	1.035	0.93	1.015	315	335.1	330.6	339.3	365.5	380.9	364.2	317.4	319.9	349.7	339.4	358.9	376	334.2	314.5	344.6	5	High	High	High	High	High	High	High	High	High	High	High	High	High	High	High	High
FALSE	High	Master Protein	Q8WTY4	Anamorsin OS=Mus musculus GN=Ciapin1 PE=1 SV=1	-0.09	0	-0.07	-0.03	0.340803	0.994611	0.633967	0.990018	0.937	0.998	0.953	0.982	723	840.5	868.7	851.6	880.9	944.6	926.1	844.8	733.6	904.1	855.4	834.2	865.8	761.9	894.4	854.9	14	High	High	High	High	High	High	High	High	High	High	High	High	High	High	High	High
FALSE	High	Master Protein	Q9QY01	Serine/threonine-protein kinase ULK2 OS=Mus musculus GN=Ulk2 PE=1 SV=1	-0.05	-0.08	-0.02	-0.12	0.34123	0.634782	0.866367	0.181793	0.963	0.944	0.988	0.92	303.8	321.3	348.2	350.5	343.9	346.5	356.1	347.8	317.6	313.5	311.7	331.1	352.5	333.8	352.9	323.5	8	High	High	High	High	High	High	High	High	High	High	High	High	High	High	High	High
FALSE	High	Master Protein	O55013	Trafficking protein particle complex subunit 3 OS=Mus musculus GN=Trappc3 PE=1 SV=1	-0.05	-0.01	-0.03	-0.03	0.34155	0.99938	0.900185	0.648701	0.966	0.994	0.98	0.98	1318.1	1313.2	1260.1	1291.6	1350	1356.8	1302.1	1345.8	1280	1344.8	1308.5	1239.9	1357.7	1288.6	1289.8	1351.5	11	High	High	High	High	High	High	High	High	High	High	High	High	High	High	High	High
FALSE	High	Master Protein	Q3TV70	Nuclear receptor 2C2-associated protein OS=Mus musculus GN=Nr2c2ap PE=1 SV=1	0.17	0.1	0.22	0.05	0.341806	0.874303	0.186305	0.986961	1.126	1.074	1.165	1.039	86.6	82.1	78.8	78	63.9	60.8	86.7	79.8	82.9	92.3	90	78.1	84.1	82.2	81.8	86.8	2	High	High	High	High	High	High	High	High	High	High	High	High	High	High	High	High
FALSE	High	Master Protein	Q69ZL1	FYVE, RhoGEF and PH domain-containing protein 6 OS=Mus musculus GN=Fgd6 PE=1 SV=2	0.21	-0.17	0.17	-0.13	0.342601	0.861347	0.349652	0.86806	1.159	0.889	1.128	0.912	23.4	23.5	21.5	21.8	20.8	11.1	18.3	24.8	19.8	20.3	19.9	21.6	20.4	22.1	21.9	25.9	3	High	High	High	High	High	High	High	High	High	High	High	High	High	High	High	High
FALSE	High	Master Protein	Q9D9M2	Ubiquitin carboxyl-terminal hydrolase 12 OS=Mus musculus GN=Usp12 PE=2 SV=2	0.11	0.02	0.09	0.04	0.343143	0.997211	0.678235	0.973799	1.077	1.017	1.062	1.031	235.8	204.1	213.1	193.1	174.8	214.7	194.4	193	195.5	216.7	215.3	209	192.6	200	215.6	211.5	5	High	High	High	High	High	High	High	High	High	High	High	High	High	High	High	High
FALSE	High	Master Protein	G3X915	LysM and putative peptidoglycan-binding domain-containing protein 2 OS=Mus musculus GN=Lysmd2 PE=1 SV=1	0.05	-0.01	0.06	-0.02	0.343406	0.823103	0.227156	0.663144	1.038	0.99	1.041	0.987	1405.3	1454.8	1507.5	1466.6	1389.4	1392.3	1430.2	1422.6	1355.3	1450.5	1442.2	1488.9	1439.3	1491.4	1498.8	1438.1	8	High	High	High	High	High	High	High	High	High	High	High	High	High	High	High	High
FALSE	High	Master Protein	Q8BH07	ADP-ribosylation factor-like protein 6-interacting protein 6 OS=Mus musculus GN=Arl6ip6 PE=1 SV=1	0.21	-0.04	0.21	-0.04	0.343889	0.979639	0.341247	0.978748	1.158	0.97	1.157	0.971	113	121.8	129.3	125.7	100.4	99.2	113.7	132.5	117.1	123.1	114.1	124.6	127.5	114.7	127.8	119.9	2	High	High	High	High	High	High	High	High	High	High	High	High	High	High	High	High
FALSE	High	Master Protein	P60853	Leucine zipper putative tumor suppressor 1 OS=Mus musculus GN=Lzts1 PE=2 SV=3	0.06	-0.08	0.03	-0.05	0.344232	0.0967509	0.806455	0.350188	1.044	0.947	1.024	0.965	4988.5	4989.5	5153.4	5096.7	4655.3	4567.5	5016.4	5128.5	4581.7	4803.7	4752.6	4802.1	4774.6	5079.1	5125.7	4823	32	High	High	High	High	High	High	High	High	High	High	High	High	High	High	High	High
FALSE	High	Master Protein	A0A0R4J0C1	Homeobox protein DLX-6 (Fragment) OS=Mus musculus GN=Dlx6 PE=1 SV=1	0.18	-0.13	0.13	-0.09	0.344306	0.334237	0.366501	0.356016	1.13	0.913	1.097	0.94	102.7	102.8	97.2	91.6	87.4	86.4	89.5	100.9	89.8	95	85.9	92.7	110.1	90	97.9	96.2	2	High	High	High	High	High	High	High	High	High	High	High	High	High	High	High	High
FALSE	High	Master Protein	Q60967	Bifunctional 3'-phosphoadenosine 5'-phosphosulfate synthase 1 OS=Mus musculus GN=Papss1 PE=1 SV=1	-0.03	-0.12	-0.07	-0.09	0.34463	0.385838	0.508481	0.249542	0.977	0.918	0.953	0.941	2148.6	2435.4	2484.8	2452.1	2582.5	2513.5	2465.8	2491.5	2240	2246.9	2130.5	2403.7	2495.9	2364.7	2339	2406.1	23	High	High	High	High	High	High	High	High	High	High	High	High	High	High	High	High
FALSE	High	Master Protein	Q3UVR3	Tau-tubulin kinase 2 OS=Mus musculus GN=Ttbk2 PE=1 SV=1	-0.16	0.15	-0.11	0.11	0.344888	0.153383	0.778252	0.464699	0.894	1.113	0.924	1.077	141	145.8	149.3	148	168.6	171.6	136.1	160	158.9	163.3	163.8	164.5	162.9	144	140.4	160.1	8	High	High	High	High	High	High	High	High	High	High	High	High	High	High	High	High
FALSE	High	Master Protein	Q8VDZ4	Palmitoyltransferase ZDHHC5 OS=Mus musculus GN=Zdhhc5 PE=1 SV=1	-0.07	0.03	0	-0.04	0.345729	0.976273	0.999757	0.609595	0.954	1.02	0.997	0.976	568.2	552.1	542.9	546.6	587.8	564.3	589.2	554.8	546.5	574.1	528.4	581.9	578.1	570.1	587.3	556	12	High	High	High	High	High	High	High	High	High	High	High	High	High	High	High	High
FALSE	High	Master Protein	E9PX29	Protein Sptbn4 OS=Mus musculus GN=Sptbn4 PE=1 SV=1	-0.06	-0.02	-0.03	-0.06	0.346079	0.933687	0.739176	0.576756	0.959	0.983	0.981	0.962	12581.1	12949.4	12350.6	12653.3	13556.8	13508.8	12813.5	12603.9	12909	12198.3	12177.3	12621.8	13076.5	12268.4	12735.1	13255.4	126	High	High	High	High	High	High	High	High	High	High	High	High	High	High	High	High
FALSE	High	Master Protein	Q9DCJ1	Target of rapamycin complex subunit LST8 OS=Mus musculus GN=Mlst8 PE=1 SV=1	0.03	0.02	0	0.05	0.34634	0.986233	0.914218	0.872348	1.019	1.013	1.001	1.032	726.8	708.4	684.8	684.4	685.4	681.7	689.5	651.1	717.2	710.4	701.1	657.4	698.2	685.7	682.1	676.7	11	High	High	High	High	High	High	High	High	High	High	High	High	High	High	High	High
FALSE	High	Master Protein	F7DBB3	Protein Ahnak2 (Fragment) OS=Mus musculus GN=Ahnak2 PE=1 SV=1	-0.16	0.09	-0.03	-0.04	0.346762	0.55502	0.966267	0.9999	0.893	1.068	0.982	0.971	2135.2	2027.3	1988.7	2098.5	2521.6	2773.3	2089.5	2115	2750.1	2279.1	2129	2049.2	2461.5	2077.6	2089.4	2509.1	10	High	High	High	High	High	High	High	High	High	High	High	High	High	High	High	High
FALSE	High	Master Protein	Q8K273	Membrane magnesium transporter 1 OS=Mus musculus GN=Mmgt1 PE=1 SV=1	-0.19	0.17	0.11	-0.13	0.346869	0.75862	0.99492	0.757633	0.876	1.125	1.076	0.916	14.4	18.7	18.4	14.7	16.9	19.4	18.2	24.1	14.8	17.2	21.2	20	18	21.1	19.4	21.4	2	High	High	High	High	High	High	High	High	High	High	High	High	High	High	High	High
FALSE	High	Master Protein	A0A0R4J0J1	Copine-9 OS=Mus musculus GN=Cpne9 PE=1 SV=1	-0.09	0.06	0.02	-0.04	0.346878	0.835789	0.928231	0.462869	0.94	1.046	1.013	0.97	351	388.4	371.8	364.1	413.5	393.8	389.1	371	395.4	374.4	347.5	403.1	397.5	395.8	385.3	421.8	11	High	High	High	High	High	High	High	High	High	High	High	High	High	High	High	High
FALSE	High	Master Protein	A0A0R4J0P6	Poly(A)-specific ribonuclease PARN OS=Mus musculus GN=Parn PE=1 SV=1	-0.08	-0.03	-0.04	-0.07	0.347054	0.989626	0.867598	0.593423	0.944	0.979	0.97	0.953	469.4	517.9	542.8	515.4	520.7	541.4	570.1	553	468.6	537	476.6	541.1	547.5	512.5	523.4	537.8	11	High	High	High	High	High	High	High	High	High	High	High	High	High	High	High	High
FALSE	High	Master Protein	Q61592	Growth arrest-specific protein 6 OS=Mus musculus GN=Gas6 PE=2 SV=2	-0.21	0.02	-0.05	-0.13	0.34818	0.597141	0.814463	0.974784	0.867	1.017	0.964	0.914	11.3	7.3	10.7	10	13.6	12.9	11	11	10.4	15.6	10.6	9.8	12	12.3	10.9	8.4	3	High	High	High	High	High	High	High	High	High	High	High	High	High	High	High	High
FALSE	High	Master Protein	E9Q5X2	Cytoplasmic polyadenylation element-binding protein 2 OS=Mus musculus GN=Cpeb2 PE=1 SV=1	-0.1	-0.05	-0.04	-0.11	0.348439	0.773779	0.914499	0.224334	0.934	0.966	0.972	0.929	679.8	741.1	778.5	721.6	797.7	788.7	777.5	745.3	714.6	698.5	641	768.8	769.9	730.4	752	784.4	1	High	High	High	High	High	High	High	High	High	High	High	High	High	High	High	High
FALSE	High	Master Protein	Q99J39	Malonyl-CoA decarboxylase, mitochondrial OS=Mus musculus GN=Mlycd PE=1 SV=1	-0.03	0.01	0.03	-0.05	0.348768	0.993445	0.293942	0.0263944	0.977	1.006	1.021	0.963	1322.9	1338.3	1323.4	1318.1	1341.1	1383.7	1314.9	1368.3	1339.6	1305.9	1323.8	1349.2	1351.3	1403.5	1378.6	1388.3	18	High	High	High	High	High	High	High	High	High	High	High	High	High	High	High	High
FALSE	High	Master Protein	Q8K377	Leucine-rich repeat transmembrane neuronal protein 1 OS=Mus musculus GN=Lrrtm1 PE=2 SV=1	0.11	0.06	0.05	0.12	0.34886	0.95533	0.964767	0.330068	1.082	1.042	1.038	1.086	801.9	751.7	733.4	770.4	686.7	703.6	778.9	703.2	704.1	803.3	829.3	782	705.3	753.7	742.9	717.3	8	High	High	High	High	High	High	High	High	High	High	High	High	High	High	High	High
FALSE	High	Master Protein	Q8C2Q3	RNA-binding protein 14 OS=Mus musculus GN=Rbm14 PE=1 SV=1	0.07	0.04	0.07	0.04	0.349232	0.40964	0.29757	0.471897	1.048	1.029	1.047	1.03	5248.7	5083.3	5256.1	5224.1	4819.9	4817.2	5175.8	5267.3	5279.5	5494.4	5512.1	5247.3	5216.3	5246.6	5331.2	5071.4	22	High	High	High	High	High	High	High	High	High	High	High	High	High	High	High	High
FALSE	High	Master Protein	P08030	Adenine phosphoribosyltransferase OS=Mus musculus GN=Aprt PE=1 SV=2	-0.07	0.01	-0.02	-0.04	0.350233	0.918962	0.966269	0.917846	0.951	1.007	0.986	0.972	1078.6	1160.7	1215.8	1142.1	1139.5	1221.2	1199.6	1247.8	1144.5	1219.7	1132.1	1175.3	1155.6	1204.7	1206.3	1182.2	9	High	High	High	High	High	High	High	High	High	High	High	High	High	High	High	High
FALSE	High	Master Protein	A6H5Z3	Exocyst complex component 6B OS=Mus musculus GN=Exoc6b PE=1 SV=1	-0.03	0	0	-0.04	0.350428	0.911563	0.999922	0.67602	0.977	0.999	1.001	0.974	2312.3	2336.2	2381.3	2403.3	2441.6	2386.4	2389.4	2466.5	2321.7	2379.6	2333.3	2495.6	2395.4	2459.6	2396	2441.4	22	High	High	High	High	High	High	High	High	High	High	High	High	High	High	High	High
FALSE	High	Master Protein	P63260	Actin, cytoplasmic 2 OS=Mus musculus GN=Actg1 PE=1 SV=1	-0.03	-0.07	-0.02	-0.09	0.350678	0.305112	0.975781	0.0361308	0.978	0.95	0.987	0.942	274.8	288.6	290.7	295.8	290.6	300.4	317	291.8	276.6	272.1	274.7	275.9	286.8	288.7	316.9	295.7	2	High	High	High	High	High	High	High	High	High	High	High	High	High	High	High	High
FALSE	High	Master Protein	Q91ZP9	N-terminal EF-hand calcium-binding protein 2 OS=Mus musculus GN=Necab2 PE=1 SV=1	0.03	0.03	0.05	0.01	0.350721	0.998147	0.297716	0.999955	1.024	1.02	1.036	1.008	5616.8	5392	5344.4	5371	5097.7	4968.5	5416	5455.6	5253.3	5579.2	5559.6	5414.3	5469.5	5568.2	5416.6	5325.5	24	High	High	High	High	High	High	High	High	High	High	High	High	High	High	High	High
FALSE	High	Master Protein	Q8VBU5	Phosphodiesterase OS=Mus musculus GN=Pde4b PE=1 SV=1	-0.05	-0.05	-0.03	-0.07	0.351501	0.583938	0.832534	0.184446	0.966	0.969	0.979	0.956	2671.6	2950.1	2843.7	2858.9	2963.1	2986.6	2942.2	2909	2822.4	2704.3	2601.2	2847.9	2945.5	2788.2	2838.1	2994.8	3	High	High	High	High	High	High	High	High	High	High	High	High	High	High	High	High
FALSE	High	Master Protein	Q8K1R7	Serine/threonine-protein kinase Nek9 OS=Mus musculus GN=Nek9 PE=1 SV=2	-0.03	0.02	-0.01	0	0.352257	0.759512	0.974881	0.987412	0.977	1.016	0.994	0.998	1111.9	1164.7	1211.4	1190.8	1190.5	1216.7	1224.3	1195	1200.8	1225.2	1143.6	1193.3	1173.1	1219.2	1203.3	1194.7	18	High	High	High	High	High	High	High	High	High	High	High	High	High	High	High	High
FALSE	High	Master Protein	Q148A4	Protein phosphatase 1 regulatory subunit 32 OS=Mus musculus GN=Ppp1r32 PE=1 SV=1	0.15	-0.21	0.1	-0.16	0.352589	0.247239	0.770062	0.624876	1.111	0.862	1.072	0.893	164.7	133.6	159.6	149.6	124.9	135.4	143.1	147.2	136.5	130.2	145.9	129.7	155.6	143.1	155.5	127.9	4	High	High	High	High	High	High	High	High	High	High	High	High	High	High	High	High
FALSE	High	Master Protein	A0A087WQ31	CLIP-associating protein 1 OS=Mus musculus GN=Clasp1 PE=1 SV=1	-0.04	0	-0.01	-0.03	0.352704	0.994326	0.992619	0.634391	0.972	1.002	0.995	0.979	7468.2	7648.8	7845.5	7653.5	7808.6	8107.5	7939.3	7674.8	7784.7	7556.8	7404.7	8008.3	7764.7	7747.6	7898.7	7969.7	3	High	High	High	High	High	High	High	High	High	High	High	High	High	High	High	High
FALSE	High	Master Protein	E9Q7M2	Protein Tsc22d2 OS=Mus musculus GN=Tsc22d2 PE=1 SV=1	0.05	0.07	-0.01	0.13	0.352793	0.450351	0.969171	0.0138503	1.033	1.052	0.993	1.094	468	424	437.6	434.7	418.8	433.8	410.5	425.7	455.2	462.1	477.9	437.8	428.8	432.1	400	409.6	4	High	High	High	High	High	High	High	High	High	High	High	High	High	High	High	High
FALSE	High	Master Protein	Q3U276	Succinate dehydrogenase assembly factor 1, mitochondrial OS=Mus musculus GN=Sdhaf1 PE=1 SV=1	-0.08	-0.01	0.06	-0.15	0.353358	0.995039	0.429019	0.0186329	0.943	0.996	1.041	0.903	191.3	204.9	193.2	196.7	201.8	206.3	212	207.1	201.6	196.6	190.4	191.9	212.2	200.2	237.4	218.2	4	High	High	High	High	High	High	High	High	High	High	High	High	High	High	High	High
FALSE	High	Master Protein	Q6PGL7	WASH complex subunit FAM21 OS=Mus musculus GN=Fam21 PE=1 SV=1	-0.04	0.03	0.02	-0.03	0.353569	0.672949	0.83511	0.509486	0.972	1.019	1.011	0.979	1919.6	1859.2	1991.6	1957.6	1948	2023.3	1988.7	2000.2	1895	2018.7	1932.3	2036.9	2016.9	2041.4	2000.2	2017.4	36	High	High	High	High	High	High	High	High	High	High	High	High	High	High	High	High
FALSE	High	Master Protein	O08663	Methionine aminopeptidase 2 OS=Mus musculus GN=Metap2 PE=1 SV=1	-0.03	-0.06	0	-0.08	0.354513	0.623099	0.971224	0.10796	0.982	0.961	1	0.943	2017.6	2206.2	2221.5	2145.2	2297.5	2168.8	2179.8	2253.3	2127.1	2062	2063.6	2116.7	2239.3	2140.9	2191.4	2246.9	18	High	High	High	High	High	High	High	High	High	High	High	High	High	High	High	High
FALSE	High	Master Protein	Q6P3E7	Histone deacetylase 10 OS=Mus musculus GN=Hdac10 PE=2 SV=2	-0.16	0.24	-0.04	0.12	0.354614	0.150668	0.990308	0.813489	0.896	1.177	0.972	1.085	60.5	50.8	47.9	49.5	55.5	53.6	56.4	62.6	62.2	59.8	54.9	58.2	62	54.9	53.8	53.9	4	High	High	High	High	High	High	High	High	High	High	High	High	High	High	High	High
FALSE	High	Master Protein	P58058	NAD kinase OS=Mus musculus GN=Nadk PE=1 SV=2	-0.09	-0.05	0.09	-0.23	0.355084	0.995245	0.814046	0.0626387	0.942	0.965	1.062	0.855	106.3	133.1	120	124.4	138	129.6	128	129.8	108.2	123.1	112.8	134.2	136	139.5	133.7	139.5	7	High	High	High	High	High	High	High	High	High	High	High	High	High	High	High	High
FALSE	High	Master Protein	Q80UW2	F-box only protein 2 OS=Mus musculus GN=Fbxo2 PE=1 SV=1	-0.07	0.07	-0.01	0.01	0.355178	0.177322	0.994736	0.994851	0.952	1.048	0.99	1.007	1263.5	1267.3	1171.7	1217	1306.5	1324.9	1222.3	1298.7	1397.7	1284.6	1313.5	1227.2	1324.4	1280.6	1286.9	1292.1	12	High	High	High	High	High	High	High	High	High	High	High	High	High	High	High	High
FALSE	High	Master Protein	E9QMK9	Protein 9030617O03Rik OS=Mus musculus GN=9030617O03Rik PE=1 SV=1	0.06	0.03	0.02	0.07	0.355228	0.955462	0.554222	0.812481	1.041	1.022	1.017	1.047	623.9	616.4	596.3	598.8	582	542.3	584.9	614.1	581.7	620	647.6	622.2	591.4	633.3	595.2	590.7	18	High	High	High	High	High	High	High	High	High	High	High	High	High	High	High	High
FALSE	High	Master Protein	Q8BHK1	Magnesium transporter NIPA1 OS=Mus musculus GN=Nipa1 PE=1 SV=1	-0.15	-0.23	-0.07	-0.32	0.355809	0.538855	0.970419	0.0857862	0.899	0.851	0.953	0.803	148.8	172.3	177.5	182	202.8	172.8	191.4	197.7	150.9	146.9	134.7	190.7	195.6	189.2	181.6	175	3	High	High	High	High	High	High	High	High	High	High	High	High	High	High	High	High
FALSE	High	Master Protein	Q8C7E9	Cleavage stimulation factor subunit 2 tau variant OS=Mus musculus GN=Cstf2t PE=1 SV=2	-0.11	-0.14	-0.07	-0.18	0.355999	0.168438	0.320003	0.190598	0.927	0.909	0.951	0.886	109.7	118.4	129	112.4	118.5	142.2	130.7	118.2	109.9	102.5	107.2	102.3	121.7	107.9	115.1	122.7	4	High	High	High	High	High	High	High	High	High	High	High	High	High	High	High	High
FALSE	High	Master Protein	F8WHP5	Phospholipase DDHD1 OS=Mus musculus GN=Ddhd1 PE=1 SV=1	-0.02	-0.03	0	-0.05	0.356474	1	0.964375	0.614128	0.985	0.978	0.999	0.965	1456.7	1561.7	1587.6	1578.4	1662.7	1619.5	1567.5	1558.9	1518.7	1553.9	1515.4	1595.1	1607	1577.5	1544.9	1615.7	18	High	High	High	High	High	High	High	High	High	High	High	High	High	High	High	High
FALSE	High	Master Protein	Q7TQ95	Protein lunapark OS=Mus musculus GN=Lnp PE=1 SV=1	-0.05	-0.09	-0.04	-0.11	0.35648	0.596117	0.947874	0.119372	0.963	0.937	0.974	0.927	1339.6	1508.8	1458.1	1468.9	1519.5	1504.3	1531.1	1518.7	1385	1357	1306.5	1514.5	1473.5	1545	1478.7	1480.5	17	High	High	High	High	High	High	High	High	High	High	High	High	High	High	High	High
FALSE	High	Master Protein	Q8R1K1	Ubiquitin-associated domain-containing protein 2 OS=Mus musculus GN=Ubac2 PE=1 SV=1	-0.02	0.03	-0.04	0.05	0.356976	0.18099	0.220705	0.104593	0.987	1.024	0.976	1.036	383.4	380	377.4	355.5	385.1	378.7	382.2	393.3	394.1	389.5	386	381.8	371.8	376.8	379.8	359.1	8	High	High	High	High	High	High	High	High	High	High	High	High	High	High	High	High
FALSE	High	Master Protein	Q9WV30	Nuclear factor of activated T-cells 5 OS=Mus musculus GN=Nfat5 PE=1 SV=2	-0.13	-0.3	-0.12	-0.31	0.357095	0.247954	0.640376	0.11013	0.915	0.814	0.922	0.809	161.2	191.6	194.2	186.6	238.9	206.8	206.2	186.8	161.7	146.5	130.4	196.3	187.7	191.2	189.5	193.2	6	High	High	High	High	High	High	High	High	High	High	High	High	High	High	High	High
FALSE	High	Master Protein	Q8R344	Coiled-coil domain-containing protein 12 OS=Mus musculus GN=Ccdc12 PE=1 SV=2	0.07	-0.1	0.03	-0.06	0.357325	0.275364	0.816979	0.71486	1.051	0.934	1.021	0.962	366.7	337.7	325.1	317.7	330.2	287.3	315.2	315.2	326.2	293.8	280.7	338.6	315.9	320.3	336.5	323.4	6	High	High	High	High	High	High	High	High	High	High	High	High	High	High	High	High
FALSE	High	Master Protein	Q9Z2A9	Gamma-glutamyltransferase 5 OS=Mus musculus GN=Ggt5 PE=1 SV=2	0.04	-0.11	-0.08	0	0.357393	0.0805788	0.918467	0.986163	1.025	0.927	0.949	1.002	191.8	192.6	185.3	199	166.9	191.9	188.4	186.7	177.2	179.4	174.5	182.3	176.2	176.2	179.7	188.2	5	High	High	High	High	High	High	High	High	High	High	High	High	High	High	High	High
FALSE	High	Master Protein	Q8QZR5	Alanine aminotransferase 1 OS=Mus musculus GN=Gpt PE=1 SV=3	-0.1	-0.05	-0.08	-0.07	0.358082	0.504113	0.741227	0.199236	0.933	0.965	0.948	0.95	1313.2	1296.3	1290.3	1286.8	1383.9	1403.1	1387	1294.7	1330.9	1211.1	1144	1286.1	1294	1276.2	1333.4	1397.6	15	High	High	High	High	High	High	High	High	High	High	High	High	High	High	High	High
FALSE	High	Master Protein	D3YTT6	Oxysterol-binding protein OS=Mus musculus GN=Osbpl3 PE=1 SV=1	-0.05	-0.04	-0.01	-0.08	0.358378	0.428332	0.875716	0.103474	0.967	0.969	0.993	0.943	745.4	797.4	772.8	809.6	840.4	801.2	823	795.2	779.9	757.8	704.8	764.1	796.6	766.6	816.9	820.3	17	High	High	High	High	High	High	High	High	High	High	High	High	High	High	High	High
FALSE	High	Master Protein	P43275	Histone H1.1 OS=Mus musculus GN=Hist1h1a PE=1 SV=2	0.15	-0.05	0.09	0	0.35844	0.937817	0.749684	0.999068	1.111	0.963	1.068	1.002	836	872.6	934.7	994.8	778.8	685.3	848.5	971.8	861.5	817.3	949.3	877.9	865.4	892.8	870.7	843.1	8	High	High	High	High	High	High	High	High	High	High	High	High	High	High	High	High
FALSE	High	Master Protein	Q922M7	Ashwin OS=Mus musculus PE=1 SV=1	0.13	0.03	0.09	0.07	0.358975	0.578046	0.293587	0.664807	1.096	1.023	1.066	1.052	291	239.9	276.7	279	255.9	249.5	251.1	264.6	283.8	277.4	284.5	288.9	272.9	288.4	267.4	261.5	7	High	High	High	High	High	High	High	High	High	High	High	High	High	High	High	High
FALSE	High	Master Protein	D3Z5U5	P2X purinoceptor OS=Mus musculus GN=P2rx4 PE=1 SV=2	-0.12	0.11	-0.01	0	0.359068	0.781869	0.996945	0.940067	0.919	1.082	0.996	0.998	62.2	63.9	65.4	61.9	79.8	67.2	61.5	70.1	67.5	58.8	71.8	69	66.8	65.2	69.9	72.7	2	High	High	High	High	High	High	High	High	High	High	High	High	High	High	High	High
FALSE	Low	Master Protein	B7ZNL9	Protein Tatdn2 OS=Mus musculus GN=Tatdn2 PE=1 SV=1	-0.12	0.11	-0.17	0.16	0.359857	0.84782	0.141689	0.496505	0.917	1.08	0.889	1.114	144.5	155.6	146.6	150.2	157.8	157.3	166.7	165.7	161	169.4	159.3	132.9	140.3	158	134.1	147.5	1	High	High	High	High	High	High	High	High	High	High	High	High	High	High	High	High
FALSE	High	Master Protein	Q811U4	Mitofusin-1 OS=Mus musculus GN=Mfn1 PE=1 SV=3	-0.05	-0.12	0.01	-0.19	0.359866	0.403367	0.975499	0.0128961	0.964	0.921	1.01	0.879	555.7	611.2	619.4	633.6	662.8	631.9	628.6	644.9	588.8	544.9	531.9	621.1	647.8	641.7	681.8	634.9	14	High	High	High	High	High	High	High	High	High	High	High	High	High	High	High	High
FALSE	High	Master Protein	Q8R3L5	Solute carrier organic anion transporter family member 3A1 OS=Mus musculus GN=Slco3a1 PE=1 SV=1	0.07	0.08	0.08	0.08	0.360119	0.529522	0.37972	0.506359	1.053	1.058	1.057	1.054	185.8	184.9	189.6	185.6	188.2	179.4	165.1	173.4	208.9	198	195	179.5	194.4	185.2	187.7	177.9	4	High	High	High	High	High	High	High	High	High	High	High	High	High	High	High	High
FALSE	High	Master Protein	Q8BUY9	Geranylgeranyl transferase type-1 subunit beta OS=Mus musculus GN=Pggt1b PE=1 SV=1	-0.08	-0.06	-0.07	-0.07	0.360138	0.969419	0.646599	0.768756	0.948	0.959	0.953	0.955	390.9	424.1	438.7	431.8	462.9	478.3	439.9	413.7	391.2	416.1	404.9	446.6	438.3	415.8	441.2	421.6	6	High	High	High	High	High	High	High	High	High	High	High	High	High	High	High	High
FALSE	High	Master Protein	P12382	ATP-dependent 6-phosphofructokinase, liver type OS=Mus musculus GN=Pfkl PE=1 SV=4	-0.04	-0.07	-0.04	-0.06	0.361298	0.29804	0.452505	0.229877	0.976	0.955	0.972	0.958	7214.3	7587.5	7684.1	7835.2	7919.5	7917.2	7733.8	7661.8	7209	7369.2	7153.2	7615.7	7494	7659.5	7697	7554.7	33	High	High	High	High	High	High	High	High	High	High	High	High	High	High	High	High
FALSE	High	Master Protein	Q9DD03	Ras-related protein Rab-13 OS=Mus musculus GN=Rab13 PE=1 SV=1	-0.21	0.31	0.13	-0.03	0.361628	0.172471	0.761976	0.964651	0.864	1.242	1.096	0.979	34.4	36.4	37.8	33.8	40.4	42.4	39.5	41.5	46.7	52.9	41.4	32.6	44.2	39.5	48.8	45.5	2	High	High	High	High	High	High	High	High	High	High	High	High	High	High	High	High
FALSE	High	Master Protein	Q9D819	Inorganic pyrophosphatase OS=Mus musculus GN=Ppa1 PE=1 SV=1	-0.03	0	-0.01	-0.02	0.361673	0.998031	0.632808	0.987611	0.977	1.001	0.99	0.988	5887.5	6055.9	5958	5952.1	6165.3	6025.6	6176.8	5968	5834.3	5987.4	6143.3	5939.9	6050.3	5871.1	6019.9	6052.2	31	High	High	High	High	High	High	High	High	High	High	High	High	High	High	High	High
FALSE	High	Master Protein	A0A0R4J0K2	Cytoskeleton-associated protein 5 OS=Mus musculus GN=Ckap5 PE=1 SV=1	-0.01	-0.02	0.01	-0.04	0.361757	0.995963	0.904947	0.606364	0.991	0.984	1.004	0.972	10427.3	10914	11002.7	10914.7	10928.8	11759.7	11081.9	10939.8	10876.1	10602.4	10416.9	11186	11001.9	10838.6	11181.2	11096.8	113	High	High	High	High	High	High	High	High	High	High	High	High	High	High	High	High
FALSE	High	Master Protein	Q91V92	ATP-citrate synthase OS=Mus musculus GN=Acly PE=1 SV=1	-0.02	-0.13	-0.02	-0.13	0.36207	0.003761	0.538295	0.0021431	0.986	0.916	0.985	0.917	1056.1	1109.2	1091	1102.1	1108.8	1116.2	1172.4	1109.2	953.9	1033.5	979.6	1029.6	1078.5	1080.8	1116.4	1110.9	2	High	High	High	High	High	High	High	High	High	High	High	High	High	High	High	High
FALSE	High	Master Protein	E9PX50	Sodium/calcium exchanger 3 OS=Mus musculus GN=Slc8a3 PE=1 SV=2	-0.06	-0.02	-0.06	-0.02	0.362104	0.550912	0.352255	0.563055	0.959	0.986	0.96	0.985	1406	1308.6	1357.3	1318	1390	1399.6	1446.5	1356	1334.8	1304.2	1244.2	1351.8	1352.7	1326.1	1315.4	1392.3	14	High	High	High	High	High	High	High	High	High	High	High	High	High	High	High	High
FALSE	High	Master Protein	P35293	Ras-related protein Rab-18 OS=Mus musculus GN=Rab18 PE=1 SV=2	-0.03	-0.03	-0.02	-0.04	0.362668	0.926188	0.919802	0.37189	0.98	0.981	0.988	0.973	2630.6	2734.8	2726.6	2742.2	2755.7	2885.2	2818.1	2708.3	2658.3	2700.3	2624.8	2733.7	2666.8	2712.6	2868.9	2796.1	14	High	High	High	High	High	High	High	High	High	High	High	High	High	High	High	High
FALSE	High	Master Protein	J3QNE8	Putative sodium-coupled neutral amino acid transporter 10 OS=Mus musculus GN=Slc38a10 PE=1 SV=1	-0.28	0.19	-0.02	-0.07	0.362731	0.782385	0.953969	0.59395	0.823	1.142	0.984	0.956	29	28.4	30.8	37.2	29.9	39.2	33.7	41.9	32.9	36.3	30.4	35.5	36	35.5	43.3	35.4	2	High	High	High	High	High	High	High	High	High	High	High	High	High	High	High	High
FALSE	High	Master Protein	P31324	cAMP-dependent protein kinase type II-beta regulatory subunit OS=Mus musculus GN=Prkar2b PE=1 SV=3	0.03	-0.02	0	0.01	0.362797	0.699419	0.995728	0.979666	1.024	0.986	1.002	1.007	14578	13559.4	13038.5	13299.4	12792.8	11830.9	13456.3	13524.1	12686.2	13338.7	13134.8	13402	13173.2	13359.2	12287.6	13111.3	27	High	High	High	High	High	High	High	High	High	High	High	High	High	High	High	High
FALSE	High	Master Protein	Q8C0C7	Phenylalanine--tRNA ligase alpha subunit OS=Mus musculus GN=Farsa PE=1 SV=1	0.03	0.09	0.01	0.12	0.363354	0.0347259	0.908175	0.00566865	1.025	1.067	1.009	1.083	2617.9	2522.4	2553.7	2537.4	2414.2	2501.2	2549.7	2468	2680.3	2753.4	2803.3	2581.1	2517.1	2499	2572.3	2459.8	24	High	High	High	High	High	High	High	High	High	High	High	High	High	High	High	High
FALSE	High	Master Protein	Q9CVD2	Ataxin-3 OS=Mus musculus GN=Atxn3 PE=1 SV=2	-0.1	0.02	0.05	-0.14	0.364507	0.998807	0.976154	0.25481	0.933	1.012	1.037	0.91	225.5	253.8	219.3	232.1	244.6	245.7	261.3	240.5	229.5	245.8	226.2	233.4	271.8	229	256.2	252.2	6	High	High	High	High	High	High	High	High	High	High	High	High	High	High	High	High
FALSE	High	Master Protein	Q80SZ7	Guanine nucleotide-binding protein G(I)/G(S)/G(O) subunit gamma-5 OS=Mus musculus GN=Gng5 PE=1 SV=2	-0.09	0.03	0	-0.06	0.364583	0.844655	0.949858	0.984311	0.942	1.024	1.003	0.962	1199.4	1264.2	1185	1223.9	1321	1427.9	1252.3	1217.6	1366.5	1193.3	1291.2	1188.4	1286.3	1192.8	1332.3	1294	8	High	High	High	High	High	High	High	High	High	High	High	High	High	High	High	High
FALSE	High	Master Protein	P68433	Histone H3.1 OS=Mus musculus GN=Hist1h3a PE=1 SV=2	0.13	-0.03	0.12	-0.02	0.364948	0.991328	0.437067	0.998901	1.097	0.977	1.087	0.986	1221.4	1282	1386.3	1352.1	1203.4	1084.6	1196.9	1386.5	1364.3	1236	1312.7	1259.6	1304.3	1335.7	1305.1	1258.1	1	High	High	High	High	High	High	High	High	High	High	High	High	High	High	High	High
FALSE	High	Master Protein	Q9CQD4	Charged multivesicular body protein 1b-2 OS=Mus musculus GN=Chmp1b2 PE=2 SV=2	-0.08	0.07	0.02	-0.02	0.365188	0.213553	0.442804	0.659508	0.949	1.053	1.016	0.983	1908.2	1927.9	2072.1	1947.1	1935	2025.4	2091.9	2058.3	2063.2	2044.4	2035.2	2023.2	2077.4	2138.4	2060.1	2072.1	3	High	High	High	High	High	High	High	High	High	High	High	High	High	High	High	High
FALSE	High	Master Protein	E9Q1L7	DnaJ homolog subfamily C member 28 OS=Mus musculus GN=Dnajc28 PE=1 SV=1	-0.11	-0.17	0.05	-0.33	0.36537	0.369234	0.989834	0.014078	0.928	0.89	1.036	0.798	53.6	52.7	53.4	52	53.7	65.1	53.9	60.6	48.1	46.3	52.6	46.1	53.6	54.1	64.7	65.1	4	High	High	High	High	High	High	High	High	High	High	High	High	High	High	High	High
FALSE	High	Master Protein	Q99JZ4	GTP-binding protein SAR1a OS=Mus musculus GN=Sar1a PE=1 SV=1	0.11	0.15	0.06	0.19	0.365648	0.608312	0.935956	0.13647	1.078	1.107	1.045	1.142	2357.4	2058.7	2107.7	2036.3	1936.6	1920.7	1928.6	2135.6	2295.2	2316.8	2480.8	1979.8	2011.8	2073.7	2019.3	2019.9	8	High	High	High	High	High	High	High	High	High	High	High	High	High	High	High	High
FALSE	High	Master Protein	P06909	Complement factor H OS=Mus musculus GN=Cfh PE=1 SV=2	-0.1	-0.14	0	-0.24	0.365881	0.799184	0.999999	0.0900338	0.933	0.908	0.998	0.849	919.4	1083.8	1056.7	1082	1149.8	1171.1	1142.8	1044.8	984.8	956.4	890.3	1129.1	1163.3	1059.4	1128.1	1159.5	18	High	High	High	High	High	High	High	High	High	High	High	High	High	High	High	High
FALSE	High	Master Protein	E9Q7W0	Recombining-binding protein suppressor of hairless OS=Mus musculus GN=Rbpj PE=1 SV=1	-0.07	0.06	0.03	-0.05	0.366413	0.856175	0.979397	0.953307	0.95	1.041	1.022	0.967	26.4	23.9	22	24.3	32.7	25.2	24.5	25.6	24.5	24.7	25.5	26.6	25.5	26.4	28.9	24	1	High	High	High	High	High	High	High	High	High	High	High	High	High	High	High	High
FALSE	High	Master Protein	H3BKF3	PAB-dependent poly(A)-specific ribonuclease subunit PAN3 OS=Mus musculus GN=Pan3 PE=1 SV=1	-0.11	-0.15	-0.04	-0.22	0.366424	0.966315	0.992719	0.283472	0.924	0.901	0.972	0.857	325.9	399.8	434.1	423.4	458.6	438.5	451.9	420.5	336.2	392.3	350.2	456.8	423.2	426.6	448	438.7	2	High	High	High	High	High	High	High	High	High	High	High	High	High	High	High	High
FALSE	High	Master Protein	P17047	Lysosome-associated membrane glycoprotein 2 OS=Mus musculus GN=Lamp2 PE=1 SV=2	-0.13	0.04	-0.06	-0.04	0.367171	0.957963	0.988853	0.812625	0.913	1.025	0.959	0.976	533.5	492.8	493.9	515.7	550.7	560.1	485.7	554.5	540.5	493.2	516.5	518.2	548.7	522.2	517.8	538.1	7	High	High	High	High	High	High	High	High	High	High	High	High	High	High	High	High
FALSE	High	Master Protein	A2ADA5	tRNA pseudouridine synthase-like 1 OS=Mus musculus GN=Pusl1 PE=1 SV=1	-0.07	0.01	0.06	-0.12	0.367225	0.991355	0.844011	0.170535	0.953	1.007	1.044	0.919	221.7	255.2	228.5	254.9	245.2	241.4	261.5	274.3	230.7	248.9	237.2	252.5	262.1	268.3	266.7	255.7	5	High	High	High	High	High	High	High	High	High	High	High	High	High	High	High	High
FALSE	High	Master Protein	Q7TSF4	Leucine-rich repeat-containing protein 75A OS=Mus musculus GN=Lrrc75a PE=1 SV=1	-0.11	0.04	-0.06	-0.02	0.367317	0.933877	0.889614	0.97833	0.924	1.027	0.96	0.989	224.1	216.9	207.1	201.4	212.4	239.9	219.7	239.4	223.3	234	212	201.5	215.3	207.5	224.9	237	8	High	High	High	High	High	High	High	High	High	High	High	High	High	High	High	High
FALSE	High	Master Protein	Q3URU2	Paternally-expressed gene 3 protein OS=Mus musculus GN=Peg3 PE=1 SV=1	-0.08	0.09	0.01	0	0.367441	0.370978	0.992808	0.992212	0.946	1.062	1.004	1.001	147.3	134.4	155.2	145.1	156.7	152.9	156	150.2	146	153.8	156.8	159.3	144.3	167.8	157.7	152.5	5	High	High	High	High	High	High	High	High	High	High	High	High	High	High	High	High
FALSE	High	Master Protein	P05784	Keratin, type I cytoskeletal 18 OS=Mus musculus GN=Krt18 PE=1 SV=5	-0.24	0.09	-0.19	0.05	0.367523	0.978849	0.463929	0.996951	0.848	1.068	0.876	1.033	40.8	39.9	35.1	39.6	40.5	150.8	35.7	54.3	49.6	37.1	47	38.3	42.2	40	48.3	33.4	2	High	High	High	High	High	High	High	High	High	High	High	High	High	High	High	High
FALSE	High	Master Protein	Q9WTQ5	A-kinase anchor protein 12 OS=Mus musculus GN=Akap12 PE=1 SV=1	-0.11	0.09	-0.08	0.07	0.367579	0.298332	0.694399	0.604012	0.927	1.068	0.943	1.05	5303.4	5280.8	5232	5276.3	6011.8	6305.3	5033.7	5390.6	6117.6	5581.9	5693	5431.4	5641.4	5252.5	5283	5456.5	68	High	High	High	High	High	High	High	High	High	High	High	High	High	High	High	High
FALSE	High	Master Protein	Q9D2R6	Cytochrome c oxidase assembly factor 3 homolog, mitochondrial OS=Mus musculus GN=Coa3 PE=1 SV=1	-0.04	-0.11	-0.01	-0.15	0.367596	0.475678	0.978897	0.0680461	0.97	0.925	0.994	0.902	566.1	629	650.8	625.1	637.5	635.7	655.5	664.8	570.8	582.4	577	634.8	638.4	653.8	624.7	647.1	4	High	High	High	High	High	High	High	High	High	High	High	High	High	High	High	High
FALSE	Low	Master Protein	Q3UL97	Activating transcription factor 7-interacting protein 2 OS=Mus musculus GN=Atf7ip2 PE=2 SV=1	-0.07	-0.02	-0.01	-0.09	0.367616	0.817716	0.999923	0.108456	0.949	0.984	0.994	0.94	74.6	77.2	73.3	78.9	77.2	80.2	79.6	84.5	73.9	78.2	75.4	68.1	79.2	86.3	79.7	76	1	High	High	High	High	High	High	High	High	High	High	High	High	High	High	High	High
FALSE	Low	Master Protein	E9Q7D5	Rho guanine nucleotide exchange factor 5 OS=Mus musculus GN=Arhgef5 PE=1 SV=1	-0.17	-0.19	-0.18	-0.18	0.368164	0.635544	0.570836	0.423338	0.888	0.879	0.883	0.883	100.8	103	96.7	104.2	121.1	134.4	96.2	108.8	106.9	89.9	89.1	86.3	118.8	95.6	96.3	106.6	1	High	High	High	High	High	High	High	High	High	High	High	High	High	High	High	High
FALSE	High	Master Protein	Q99LH1	Nucleolar GTP-binding protein 2 OS=Mus musculus GN=Gnl2 PE=1 SV=2	0.16	0.03	0.17	0.02	0.368458	0.998641	0.495225	0.999713	1.121	1.022	1.127	1.016	87.6	91.1	93.9	87.6	76.4	77.5	82	94.1	96.9	88.3	78.6	94.5	81.6	88.5	91.3	94.6	5	High	High	High	High	High	High	High	High	High	High	High	High	High	High	High	High
FALSE	High	Master Protein	Q8BY35	FYVE, RhoGEF and PH domain-containing protein 2 OS=Mus musculus GN=Fgd2 PE=1 SV=1	0.13	0	0.13	-0.01	0.368636	0.999883	0.262806	0.997801	1.091	0.997	1.094	0.995	156.7	180.1	198.6	177.8	151.5	159	173.4	169.3	190.3	166.6	171.5	185.8	185.3	169.6	173.7	191.9	4	High	High	High	High	High	High	High	High	High	High	High	High	High	High	High	High
FALSE	High	Master Protein	Q8R4N0	Citrate lyase subunit beta-like protein, mitochondrial OS=Mus musculus GN=Clybl PE=1 SV=2	-0.04	0.07	0.02	0.01	0.369123	0.111396	0.885844	0.99981	0.971	1.048	1.013	1.005	2385	2438.6	2521.5	2465	2491.8	2575.7	2487	2558.4	2472	2629.5	2652.1	2509.9	2575.6	2538.9	2636.8	2495	17	High	High	High	High	High	High	High	High	High	High	High	High	High	High	High	High
FALSE	High	Master Protein	A0A0J9YUQ8	Gelsolin (Fragment) OS=Mus musculus GN=Gsn PE=1 SV=1	-0.3	0.21	-0.2	0.11	0.369451	0.895672	0.455201	0.950209	0.81	1.16	0.872	1.077	133	163.6	130.5	126.8	171.1	223.3	154.8	127.5	163.7	160.3	145.8	127.7	160.5	120	139.9	143.9	1	High	High	High	High	High	High	High	High	High	High	High	High	High	High	High	High
FALSE	High	Master Protein	Q9Z1E4	Glycogen [starch] synthase, muscle OS=Mus musculus GN=Gys1 PE=1 SV=2	-0.04	0.04	-0.03	0.02	0.36974	0.442293	0.923992	0.963175	0.971	1.026	0.98	1.017	505.2	533.7	523.4	537.1	545.9	565.8	530.5	543	528.2	571.9	557.1	521.5	529	522.5	563.9	538.1	13	High	High	High	High	High	High	High	High	High	High	High	High	High	High	High	High
FALSE	High	Master Protein	A0A0R4J1N9	Transcription factor A, mitochondrial OS=Mus musculus GN=Tfam PE=1 SV=1	0.06	0.09	0.06	0.09	0.369786	0.572273	0.490592	0.442203	1.042	1.067	1.044	1.065	3917.3	3646	3431.9	3516.8	3411.4	3385.9	3462.8	3584	3863.5	3803.4	3837.4	3527.9	3600.6	3674.9	3572.9	3554.7	21	High	High	High	High	High	High	High	High	High	High	High	High	High	High	High	High
FALSE	High	Master Protein	F7BQW7	Synaptojanin-1 (Fragment) OS=Mus musculus GN=Synj1 PE=1 SV=1	0.03	0.01	0.05	-0.01	0.369895	0.936547	0.0352675	0.804631	1.019	1.006	1.033	0.991	23361.1	22984.8	23073.2	22812.7	22314.2	22453	22767.8	23270.2	23072.7	23329.4	23083.9	23239.9	23020.4	23759.5	23166.2	23564.9	66	High	High	High	High	High	High	High	High	High	High	High	High	High	High	High	High
FALSE	High	Master Protein	E9Q1M6	Protein Ankhd1 OS=Mus musculus GN=Ankhd1 PE=1 SV=1	0.04	-0.03	0.08	-0.06	0.369944	0.67675	0.146121	0.332685	1.031	0.978	1.055	0.956	234	228.6	228.9	230.9	232.2	217.9	206.6	228.1	220.6	232.5	214.5	229.3	240.9	230.7	239.7	226.4	11	High	High	High	High	High	High	High	High	High	High	High	High	High	High	High	High
FALSE	High	Master Protein	E9Q284	Coilin OS=Mus musculus GN=Coil PE=1 SV=1	0.05	-0.05	0.04	-0.04	0.370293	0.534849	0.799561	0.930122	1.033	0.966	1.026	0.972	528.4	645.2	497.8	545	537.6	461	503.1	536.4	517.1	508	519.7	520	513.4	527.9	545.9	538.2	10	High	High	High	High	High	High	High	High	High	High	High	High	High	High	High	High
FALSE	High	Master Protein	Q5NC03	LIM domain kinase 2 OS=Mus musculus GN=Limk2 PE=1 SV=1	-0.09	-0.12	0.06	-0.27	0.371012	0.801659	0.998698	0.0732488	0.942	0.92	1.045	0.83	88.7	95	98.7	99.4	106	117.4	96	99.7	83.1	91.3	87	102.9	110.9	96.2	110.8	104.1	5	High	High	High	High	High	High	High	High	High	High	High	High	High	High	High	High
FALSE	High	Master Protein	Q3UHI4	Protein TMED8 OS=Mus musculus GN=Tmed8 PE=2 SV=1	-0.06	0.08	0.06	-0.04	0.371123	0.419602	0.619304	0.562528	0.962	1.054	1.045	0.971	799.3	817.1	841.8	805.7	840.6	819.2	846.6	917.1	808.3	878.2	833.4	893.9	863.1	920.7	857.6	900	7	High	High	High	High	High	High	High	High	High	High	High	High	High	High	High	High
FALSE	High	Master Protein	O70250	Phosphoglycerate mutase 2 OS=Mus musculus GN=Pgam2 PE=1 SV=3	-0.14	0	-0.08	-0.06	0.371304	0.999928	0.965437	0.658449	0.91	0.999	0.947	0.96	1171.2	1292.8	1234.2	1098.8	1292.5	1378.1	1169	1350.3	1176.2	1240.3	1227.3	1159.2	1176.2	1209.4	1295.3	1399.5	13	High	High	High	High	High	High	High	High	High	High	High	High	High	High	High	High
FALSE	High	Master Protein	Q8BT51	Cytochrome c oxidase assembly factor 4 homolog, mitochondrial OS=Mus musculus GN=COA4 PE=3 SV=1	0.13	-0.17	0.12	-0.16	0.371566	0.313116	0.587141	0.51325	1.092	0.892	1.086	0.897	49.4	47.2	48	47.1	51.1	36	40.1	47.2	42.9	41.1	45.8	41.9	47	47.6	48.8	43.8	3	High	High	High	High	High	High	High	High	High	High	High	High	High	High	High	High
FALSE	High	Master Protein	H3BJ38	Myomegalin OS=Mus musculus GN=Pde4dip PE=1 SV=1	-0.16	0.06	-0.04	-0.06	0.371768	0.999977	0.994697	0.476539	0.892	1.041	0.97	0.957	155.9	162.4	171.1	158.8	172.1	158.1	189	188.3	139	168.2	175.8	166.1	172.8	180.2	167.7	176.5	4	High	High	High	High	High	High	High	High	High	High	High	High	High	High	High	High
FALSE	High	Master Protein	Q9CTY5	Calcium uptake protein 3, mitochondrial OS=Mus musculus GN=Micu3 PE=2 SV=2	0.05	-0.04	0.02	0	0.371888	0.929044	0.986631	0.875079	1.038	0.975	1.012	0.999	3408.3	3420.3	3305.9	3379	3263.2	3090.2	3411.5	3276.7	3217.8	3512.4	3332	3283.9	3320.7	3187.6	3309.2	3311.1	24	High	High	High	High	High	High	High	High	High	High	High	High	High	High	High	High
FALSE	High	Master Protein	Q8QZY6	Tetraspanin-14 OS=Mus musculus GN=Tspan14 PE=1 SV=1	0.34	-0.32	0.28	-0.27	0.371969	0.50209	0.634328	0.775237	1.262	0.799	1.214	0.831	23.6	18.8	21.4	21.3	14.8	16.4	20.6	17.4	26.2	15.3	13	19	20.8	18.1	20.7	20.3	4	High	High	High	High	High	High	High	High	High	High	High	High	High	High	High	High
FALSE	High	Master Protein	P62983	Ubiquitin-40S ribosomal protein S27a OS=Mus musculus GN=Rps27a PE=1 SV=2	0.07	0.02	0.07	0.02	0.372042	0.9745	0.314465	0.991034	1.05	1.015	1.053	1.013	15125.7	14254.6	13862.1	13359.9	13030.1	13823.9	13665.2	13103.6	15311.5	13516.2	14660.1	13874.8	13784	14383	14838.9	13792.5	14	High	High	High	High	High	High	High	High	High	High	High	High	High	High	High	High
FALSE	High	Master Protein	Q8R1X6	Spartin OS=Mus musculus GN=Spg20 PE=1 SV=1	-0.06	-0.01	-0.02	-0.05	0.372249	0.948876	0.866581	0.980289	0.96	0.992	0.988	0.964	3373.5	3650.8	3608	3543.4	3895.2	4072.8	3535	3558.8	3891.5	3526	3569.7	3465.8	3673	3488.5	3687.1	3791.1	23	High	High	High	High	High	High	High	High	High	High	High	High	High	High	High	High
FALSE	High	Master Protein	Q9WVK4	EH domain-containing protein 1 OS=Mus musculus GN=Ehd1 PE=1 SV=1	-0.04	-0.04	-0.03	-0.05	0.372298	0.365182	0.440936	0.304328	0.975	0.973	0.98	0.968	3612	3722.7	3742.2	3672.4	3774.3	3888.1	3813.7	3643.7	3676.5	3579.6	3515	3616.8	3743.6	3597.8	3747.9	3690	25	High	High	High	High	High	High	High	High	High	High	High	High	High	High	High	High
FALSE	High	Master Protein	Q8VE19	WD repeat-containing protein mio OS=Mus musculus GN=Mios PE=1 SV=2	-0.05	-0.12	-0.02	-0.15	0.372506	0.635449	0.934809	0.151315	0.965	0.92	0.984	0.902	1590.8	1832.4	1781.6	1823.8	1879.6	1876	1860.8	1803.7	1666	1650.6	1612.1	1822.1	1858.2	1736.8	1818.2	1866.9	22	High	High	High	High	High	High	High	High	High	High	High	High	High	High	High	High
FALSE	High	Master Protein	Q9Z188	Dual specificity tyrosine-phosphorylation-regulated kinase 1B OS=Mus musculus GN=Dyrk1b PE=1 SV=3	-0.08	-0.15	-0.01	-0.22	0.37286	0.838983	0.999784	0.0939892	0.948	0.9	0.994	0.859	301.5	355.7	356	361.6	356.3	386.3	385.7	365.3	317.9	322.5	298.4	381.6	384.1	374.3	369	371.6	4	High	High	High	High	High	High	High	High	High	High	High	High	High	High	High	High
FALSE	High	Master Protein	A0A1B0GR51	E3 ubiquitin-protein ligase RNF170 (Fragment) OS=Mus musculus GN=Rnf170 PE=1 SV=1	-0.08	-0.06	0.03	-0.16	0.373462	0.951923	0.882372	0.0527567	0.948	0.961	1.018	0.896	222.4	248.2	260.1	249.4	265.1	259.7	265.5	244.8	229.4	240.3	238.2	254.5	253.5	265.8	272.9	268.1	4	High	High	High	High	High	High	High	High	High	High	High	High	High	High	High	High
FALSE	High	Master Protein	Q99LU0	Charged multivesicular body protein 1b-1 OS=Mus musculus GN=Chmp1b1 PE=1 SV=1	-0.1	0.09	0.04	-0.05	0.373494	0.21812	0.940263	0.997777	0.933	1.064	1.027	0.966	399.6	366.4	361.2	323.8	400.7	396.2	378.3	383.6	441.3	372.8	400.7	374.1	405.9	383.1	395.3	414.1	2	High	High	High	High	High	High	High	High	High	High	High	High	High	High	High	High
FALSE	High	Master Protein	Q9D964	Glycine amidinotransferase, mitochondrial OS=Mus musculus GN=Gatm PE=1 SV=1	-0.09	0.07	-0.05	0.04	0.373714	0.667867	0.446445	0.74925	0.942	1.053	0.965	1.028	1789.5	1812	1907.9	1848	1969	2088.2	1915.3	1815.1	1950.1	1808	1903.6	1984.2	1896.3	1940.2	1710.8	1851.3	15	High	High	High	High	High	High	High	High	High	High	High	High	High	High	High	High
FALSE	High	Master Protein	B0R0C0	Nociceptin receptor OS=Mus musculus GN=Oprl1 PE=3 SV=1	0.2	-0.02	0.26	-0.08	0.374059	0.695143	0.876642	0.99827	1.145	0.987	1.197	0.944	803.4	325.2	293.5	261.8	275.1	269.3	250.6	270.4	291.5	319.1	350.8	248.2	234.3	282.6	379.9	369.2	3	High	High	High	High	High	High	High	High	High	High	High	High	High	High	High	High
FALSE	High	Master Protein	G5E884	Serine/threonine-protein kinase PAK 1 OS=Mus musculus GN=Pak1 PE=1 SV=1	-0.03	-0.03	-0.02	-0.04	0.374173	0.545414	0.793663	0.201977	0.982	0.977	0.986	0.974	7891.4	8203.2	8053.9	8198.1	8230.4	8455.8	8321.8	8001	7926.8	7954.1	7829.6	8110.7	8179.4	8239	8133.7	8087.4	17	High	High	High	High	High	High	High	High	High	High	High	High	High	High	High	High
FALSE	High	Master Protein	A2AD97	Matrix-remodeling-associated protein 8 (Fragment) OS=Mus musculus GN=Mxra8 PE=1 SV=8	0.18	-0.29	0.07	-0.18	0.375097	0.0912263	0.669648	0.213505	1.133	0.818	1.053	0.88	23.3	27.1	28.5	24.2	21.4	23.9	25	21.3	19.9	20.3	21.6	24	24.6	22.3	29.7	23	2	High	High	High	High	High	High	High	High	High	High	High	High	High	High	High	High
FALSE	High	Master Protein	Q6AXF6	SID1 transmembrane family member 1 OS=Mus musculus GN=Sidt1 PE=1 SV=1	0.11	0.16	0.07	0.2	0.375421	0.117405	0.478141	0.0844398	1.081	1.116	1.051	1.148	364.5	330	344.5	314.4	280.9	316.5	307.3	343.9	358.2	414.6	394.7	358.9	323	361.1	332.6	323.1	7	High	High	High	High	High	High	High	High	High	High	High	High	High	High	High	High
FALSE	High	Master Protein	Q91VW3	SH3 domain-binding glutamic acid-rich-like protein 3 OS=Mus musculus GN=Sh3bgrl3 PE=1 SV=1	0.08	0.13	0.03	0.18	0.375468	0.538894	0.99755	0.0599814	1.057	1.097	1.021	1.136	6603.1	6096.6	5912.2	6067.1	5786.1	5706.7	5716.6	5990.6	6926.8	6601.1	6741.8	5720.1	5895.5	5955.9	5653.2	5853.7	7	High	High	High	High	High	High	High	High	High	High	High	High	High	High	High	High
FALSE	High	Master Protein	Q9DCC4	Pyrroline-5-carboxylate reductase 3 OS=Mus musculus GN=Pycrl PE=1 SV=2	0.06	0	0.06	0.01	0.37587	0.999975	0.442743	0.998079	1.042	1.003	1.039	1.006	1924.4	1953.2	2040.3	1965.5	1866.5	1896	1849.3	2010.2	1934.1	2024.7	1972.7	1957.5	1906.8	2047.7	1952	1956.6	13	High	High	High	High	High	High	High	High	High	High	High	High	High	High	High	High
FALSE	High	Master Protein	Q9CZS1	Aldehyde dehydrogenase X, mitochondrial OS=Mus musculus GN=Aldh1b1 PE=1 SV=1	0.07	-0.07	0.01	-0.01	0.375925	0.167178	0.983879	0.996601	1.046	0.954	1.008	0.991	8757.7	8811.5	8786.9	8868.3	8312.7	8241.2	9110.8	8508.4	8287	8720.4	8283.2	8508.6	8547.6	8448.3	8506.2	8421	32	High	High	High	High	High	High	High	High	High	High	High	High	High	High	High	High
FALSE	High	Master Protein	O08804	NK13 OS=Mus musculus GN=Serpinb6b PE=1 SV=2	-0.11	0.02	-0.02	-0.07	0.376099	0.976133	0.981788	0.805472	0.925	1.016	0.986	0.953	59.4	52.7	60	65.7	63.2	71.2	66	63	53.7	69.1	65.7	56	63.8	63.6	70.2	59.9	4	High	High	High	High	High	High	High	High	High	High	High	High	High	High	High	High
FALSE	High	Master Protein	P26369	Splicing factor U2AF 65 kDa subunit OS=Mus musculus GN=U2af2 PE=1 SV=3	0.07	-0.1	0	-0.03	0.376405	0.289919	0.999908	0.999124	1.052	0.936	1.002	0.983	2797.2	2862.3	3073.6	3077.8	2761.4	2688.3	2928.8	2880	2709.5	2792.6	2760.1	2932.6	2776.6	2906.7	2875.5	2679	17	High	High	High	High	High	High	High	High	High	High	High	High	High	High	High	High
FALSE	High	Master Protein	Q8K310	Matrin-3 OS=Mus musculus GN=Matr3 PE=1 SV=1	0.07	0.04	0.01	0.1	0.377409	0.756911	0.943739	0.203992	1.049	1.029	1.006	1.074	17023.6	15743.4	16489	16545.7	15171	14523.9	16327.7	16647.2	16289.1	17401.2	17477.2	16611	16044	16482.1	15630.5	15478.3	53	High	High	High	High	High	High	High	High	High	High	High	High	High	High	High	High
FALSE	High	Master Protein	Q50H33	BTB/POZ domain-containing protein KCTD8 OS=Mus musculus GN=Kctd8 PE=1 SV=1	0.06	-0.01	-0.01	0.07	0.377541	0.965041	0.999712	0.580456	1.044	0.992	0.99	1.046	2715	2675.3	2478	2546.8	2544.4	2295.8	2489	2510.7	2546.5	2662	2411	2632.4	2576.2	2285.6	2390.1	2561.8	22	High	High	High	High	High	High	High	High	High	High	High	High	High	High	High	High
FALSE	High	Master Protein	P48302	Endothelin B receptor OS=Mus musculus GN=Ednrb PE=2 SV=1	-0.09	-0.07	0.02	-0.18	0.377867	0.985167	0.967463	0.327281	0.937	0.955	1.017	0.881	188	255.6	273.2	253.3	272.4	288.2	253	270.6	236.4	250	225.2	275.8	266.6	280.1	301.3	271.9	4	High	High	High	High	High	High	High	High	High	High	High	High	High	High	High	High
FALSE	High	Master Protein	B1ATA6	tRNA-splicing endonuclease subunit Sen54 (Fragment) OS=Mus musculus GN=Tsen54 PE=1 SV=1	0.26	0.11	0.27	0.1	0.378022	0.978907	0.553373	0.888313	1.199	1.076	1.203	1.073	20.5	14.9	25.9	17.1	15	15.5	19.1	15.8	21.6	20.3	20	17.9	19.2	17.5	18.7	18.9	1	High	High	High	High	High	High	High	High	High	High	High	High	High	High	High	High
FALSE	High	Master Protein	E9PZB3	Protein Gm5093 OS=Mus musculus GN=Gm5093 PE=1 SV=1	0.22	-0.3	0.08	-0.15	0.378089	0.25753	0.889793	0.754966	1.168	0.813	1.053	0.902	32	25.7	19.4	25.1	23.2	21.3	19.2	22.2	17.8	24.9	22.4	19.1	21.8	23	22.8	24.2	1	High	High	High	High	High	High	High	High	High	High	High	High	High	High	High	High
FALSE	High	Master Protein	Q8CG50	Ras-related protein Rab-43 OS=Mus musculus GN=Rab43 PE=1 SV=1	-0.1	-0.02	-0.02	-0.11	0.37822	0.994841	0.961476	0.505375	0.931	0.985	0.987	0.929	240.7	285.9	258	212.7	262.7	281.1	266.1	269.3	246.2	244.8	227.6	262.4	269.3	260.4	267.9	255.5	4	High	High	High	High	High	High	High	High	High	High	High	High	High	High	High	High
FALSE	High	Master Protein	Q91YN0	Protein C12orf4 homolog OS=Mus musculus GN=D6Wsu163e PE=1 SV=1	-0.04	-0.02	0.06	-0.12	0.379031	0.999782	0.905156	0.124274	0.973	0.985	1.039	0.923	1427.9	1464.6	1488.6	1478.7	1517.6	1506.9	1496	1583.3	1462.9	1436.7	1398.9	1553	1544	1601	1463.1	1599.1	18	High	High	High	High	High	High	High	High	High	High	High	High	High	High	High	High
FALSE	High	Master Protein	P10107	Annexin A1 OS=Mus musculus GN=Anxa1 PE=1 SV=2	0.12	-0.18	0.11	-0.17	0.379037	0.147548	0.931553	0.612044	1.088	0.882	1.078	0.89	335.1	357.6	377.3	358.3	329.6	304.9	345.1	328.5	347.8	312.4	286.8	318.8	355.3	288.2	353.9	356.3	8	High	High	High	High	High	High	High	High	High	High	High	High	High	High	High	High
FALSE	High	Master Protein	Q8C4G9	Adhesion G protein-coupled receptor A1 OS=Mus musculus GN=Adgra1 PE=2 SV=1	0.16	0.04	-0.05	0.25	0.380096	0.92726	0.99976	0.137779	1.118	1.027	0.966	1.188	104.2	97.8	105.9	86.6	73.5	96.9	86.8	93.9	99.4	108	110.5	93.7	96.1	81.1	93.8	77.5	4	High	High	High	High	High	High	High	High	High	High	High	High	High	High	High	High
FALSE	High	Master Protein	H3BJN3	Protein CASP OS=Mus musculus GN=Cux1 PE=1 SV=1	0.08	0.01	0.08	0.01	0.380273	0.999944	0.110434	0.86267	1.055	1.01	1.06	1.005	131.8	124.8	135.1	123.3	106.3	124.5	121.5	121.7	136.6	131	120.8	128.1	129.7	124.8	156.2	128	5	High	High	High	High	High	High	High	High	High	High	High	High	High	High	High	High
FALSE	High	Master Protein	Q9Z1M7	LARGE xylosyl- and glucuronyltransferase 1 OS=Mus musculus GN=Large1 PE=1 SV=1	-0.06	-0.01	0.01	-0.08	0.380759	0.957838	0.955408	0.375831	0.961	0.99	1.006	0.945	310	327.6	320.6	323.2	342.5	316.4	337.4	332.7	316.8	317	320.5	341.4	323.4	345.9	337.9	336.4	7	High	High	High	High	High	High	High	High	High	High	High	High	High	High	High	High
FALSE	High	Master Protein	P58137	Acyl-coenzyme A thioesterase 8 OS=Mus musculus GN=Acot8 PE=1 SV=1	-0.07	-0.01	-0.03	-0.06	0.381447	0.999542	0.706709	0.898503	0.951	0.992	0.983	0.96	324.5	326.6	333.2	314.8	326.3	354.3	338.2	346.1	301.9	324.2	321.7	348.7	336.2	310.6	339.2	336.2	7	High	High	High	High	High	High	High	High	High	High	High	High	High	High	High	High
FALSE	High	Master Protein	A0A0R4J0R4	N-acetylaspartate synthetase OS=Mus musculus GN=Nat8l PE=1 SV=1	0.04	-0.01	-0.01	0.04	0.381555	0.914305	0.947146	0.962739	1.027	0.995	0.991	1.031	686.9	698.9	704	717.4	690.3	693.6	647.2	675.6	719.3	682.9	653	714	677.4	675.5	709.4	676.5	7	High	High	High	High	High	High	High	High	High	High	High	High	High	High	High	High
FALSE	High	Master Protein	Q9D4H4	Angiomotin-like protein 1 OS=Mus musculus GN=Amotl1 PE=1 SV=2	0.07	-0.12	0.03	-0.08	0.381691	0.12687	0.86178	0.451132	1.05	0.917	1.021	0.943	320.4	337.2	324	333.2	304	317	323.7	309	293.5	309.5	288.8	337.5	315.1	320.3	327.5	318.9	3	High	High	High	High	High	High	High	High	High	High	High	High	High	High	High	High
FALSE	High	Master Protein	A8Y5J3	Integrator complex subunit 11 OS=Mus musculus GN=Cpsf3l PE=1 SV=1	0.08	-0.11	0.06	-0.09	0.382561	0.598742	0.468906	0.695861	1.055	0.928	1.04	0.942	64.9	63.8	71.4	70.6	51.5	65.6	66.2	62.7	68	59.4	57.4	66.5	70.4	71.3	63.2	63.2	4	High	High	High	High	High	High	High	High	High	High	High	High	High	High	High	High
FALSE	Medium	Master Protein	O88396	GrpE protein homolog 2, mitochondrial OS=Mus musculus GN=Grpel2 PE=2 SV=2	-0.1	-0.11	0.02	-0.23	0.38281	0.536686	0.964846	0.098139	0.936	0.925	1.016	0.853	57.9	68.4	68.5	63.1	66.9	68.9	74.7	71.5	52.9	64.7	60	61.6	72.7	72.7	60.2	69.9	1	High	High	High	High	High	High	High	High	High	High	High	High	High	High	High	High
FALSE	High	Master Protein	Q9CZT4	DNA-directed RNA polymerase III subunit RPC5 OS=Mus musculus GN=Polr3e PE=1 SV=2	-0.16	0.11	-0.07	0.01	0.3829	0.747949	0.863988	0.999342	0.892	1.077	0.954	1.007	54.2	50.6	40.9	45.3	56.9	49	57.8	50.7	48.5	55	58.3	43.6	51.7	47.7	50.8	52.3	4	High	High	High	High	High	High	High	High	High	High	High	High	High	High	High	High
FALSE	High	Master Protein	O09044	Synaptosomal-associated protein 23 OS=Mus musculus GN=Snap23 PE=1 SV=1	-0.08	-0.05	-0.02	-0.12	0.383041	0.920523	0.989204	0.247129	0.944	0.963	0.985	0.923	238.9	246	255.7	249.5	263.6	278.6	261.2	256.8	269.2	232.6	220.5	244.8	257.4	259.7	286.1	244.9	9	High	High	High	High	High	High	High	High	High	High	High	High	High	High	High	High
FALSE	High	Master Protein	P97351	40S ribosomal protein S3a OS=Mus musculus GN=Rps3a PE=1 SV=3	0.08	0.09	0	0.17	0.383252	0.430021	0.999981	0.0296377	1.055	1.065	1	1.123	9151.3	8617.6	8956.9	8621	8268.7	8245.2	8392.2	8504.7	9227.7	9491.4	10304.5	8338.9	8403.1	8260.5	8540.3	8167.2	29	High	High	High	High	High	High	High	High	High	High	High	High	High	High	High	High
FALSE	High	Master Protein	F6Z6G4	Protein Gpr155 (Fragment) OS=Mus musculus GN=Gpr155 PE=1 SV=1	-0.13	-0.13	-0.07	-0.2	0.383404	0.14654	0.93098	0.0239896	0.913	0.911	0.955	0.871	282.3	298.5	291.1	278.8	332	334.7	296.6	273.2	279.9	243.7	259.3	263	297.6	304.9	299.6	300.2	2	High	High	High	High	High	High	High	High	High	High	High	High	High	High	High	High
FALSE	High	Master Protein	Q920P3	BMP/retinoic acid-inducible neural-specific protein 1 OS=Mus musculus GN=Brinp1 PE=1 SV=1	0.06	-0.09	0.02	-0.06	0.383648	0.144078	0.823035	0.44675	1.039	0.941	1.016	0.962	1987.6	1975.2	1917	1980.8	1959.9	1841.7	1882	1926.1	1953.6	1835.1	1837.6	1883.8	1902.4	1860	1967.6	2011.2	22	High	High	High	High	High	High	High	High	High	High	High	High	High	High	High	High
FALSE	High	Master Protein	Q9CQF3	Cleavage and polyadenylation specificity factor subunit 5 OS=Mus musculus GN=Nudt21 PE=1 SV=1	0.04	0.03	0.03	0.04	0.38441	0.916802	0.820894	0.50436	1.031	1.018	1.019	1.03	2461.4	2517.7	2463.5	2451.9	2365.2	2249.9	2412.1	2548.1	2509	2574.3	2506	2436.1	2433.4	2434.2	2430.2	2438.2	15	High	High	High	High	High	High	High	High	High	High	High	High	High	High	High	High
FALSE	High	Master Protein	Q9JHP7	KDEL motif-containing protein 1 OS=Mus musculus GN=Kdelc1 PE=1 SV=1	0.1	-0.01	0.15	-0.06	0.384493	0.996829	0.0268962	0.488474	1.07	0.991	1.106	0.958	99.1	94.6	98.2	88.5	92.1	90	90.3	87.7	99.3	100.2	91.6	91.8	102.2	97.2	107.4	94.8	2	High	High	High	High	High	High	High	High	High	High	High	High	High	High	High	High
FALSE	High	Master Protein	Q9D0E1	Heterogeneous nuclear ribonucleoprotein M OS=Mus musculus GN=Hnrnpm PE=1 SV=3	0.03	-0.01	0.01	0.01	0.384964	0.95754	0.96121	0.904479	1.02	0.993	1.004	1.009	14327	14285	14770.6	14714.4	13998.2	13511.9	14481	14639.1	14164.7	14640.9	14321.4	14515.6	14292.8	14293	14414.8	14034.7	58	High	High	High	High	High	High	High	High	High	High	High	High	High	High	High	High
FALSE	High	Master Protein	Q8CFP6	DnaJ homolog subfamily C member 27 OS=Mus musculus GN=Dnajc27 PE=1 SV=1	-0.05	0.08	0.07	-0.05	0.38513	0.632687	0.585557	0.346812	0.963	1.054	1.05	0.966	446.8	464.4	481	477.1	471.2	495.5	482.1	521.9	440.4	502.4	489.5	512.4	519.4	500.9	523.9	507.5	10	High	High	High	High	High	High	High	High	High	High	High	High	High	High	High	High
FALSE	High	Master Protein	Q99LI8	Hepatocyte growth factor-regulated tyrosine kinase substrate OS=Mus musculus GN=Hgs PE=1 SV=2	0.03	0.01	0.02	0.02	0.385145	0.910055	0.650577	0.673474	1.024	1.007	1.017	1.014	7613.9	7529.1	7572.5	7566	7260	7341.4	7440.7	7588.6	7396.4	7914.2	7755.6	7490.4	7537.3	7497.2	7478.6	7577.7	37	High	High	High	High	High	High	High	High	High	High	High	High	High	High	High	High
FALSE	High	Master Protein	A2AJQ2	Probable C-mannosyltransferase DPY19L4 (Fragment) OS=Mus musculus GN=Dpy19l4 PE=1 SV=1	-0.35	-0.17	-0.3	-0.22	0.38519	0.51953	0.419919	0.480976	0.783	0.891	0.815	0.856	42.9	47.5	62	47.9	67.9	63.5	58.4	48.6	43.9	41.1	33.3	55.3	50.2	49	48.5	52.2	3	High	High	High	High	High	High	High	High	High	High	High	High	High	High	High	High
FALSE	High	Master Protein	E9Q3B9	Monoglyceride lipase OS=Mus musculus GN=Mgll PE=1 SV=1	-0.02	-0.01	0.01	-0.04	0.385227	0.947093	0.924678	0.349319	0.984	0.995	1.005	0.974	2122.6	2142.6	2174.7	2164.6	2191.5	2184.5	2196.7	2181.6	2240.8	2129.8	2147.1	2137	2241.8	2170.2	2203.5	2195.9	17	High	High	High	High	High	High	High	High	High	High	High	High	High	High	High	High
FALSE	High	Master Protein	Q4LDD4	Arf-GAP with Rho-GAP domain, ANK repeat and PH domain-containing protein 1 OS=Mus musculus GN=Arap1 PE=1 SV=2	-0.07	0.08	0.03	-0.02	0.38577	0.557356	0.939748	0.812089	0.952	1.058	1.025	0.984	560.4	579.3	636.7	588.7	609.6	652.4	596.8	616.8	636.2	619.2	581.6	616.8	642	615.6	636.3	620.3	18	High	High	High	High	High	High	High	High	High	High	High	High	High	High	High	High
FALSE	High	Master Protein	B2RUG9	Adenomatosis polyposis coli OS=Mus musculus GN=Apc PE=1 SV=1	-0.03	0	-0.03	-0.01	0.385988	0.995341	0.384818	0.995481	0.978	0.997	0.981	0.994	4770.1	4955.1	5208.3	5128.6	5233	5200.2	5103.1	5113	4851.4	5033.3	5062.9	5023.4	5079.8	4856.8	5038.6	5078	67	High	High	High	High	High	High	High	High	High	High	High	High	High	High	High	High
FALSE	High	Master Protein	Q9QZC1	Short transient receptor potential channel 3 OS=Mus musculus GN=Trpc3 PE=2 SV=1	0.09	-0.17	0.18	-0.26	0.386437	0.0224289	0.00535764	0.000302707	1.065	0.89	1.135	0.835	94.2	98.5	100.9	89.6	87.7	93.3	87.6	95.6	91	84.3	82.6	87.1	101.9	108.2	100.8	103.5	2	High	High	High	High	High	High	High	High	High	High	High	High	High	High	High	High
FALSE	High	Master Protein	G3XA10	Heterogeneous nuclear ribonucleoprotein U OS=Mus musculus GN=Gm28062 PE=1 SV=1	0.04	-0.01	-0.01	0.04	0.386582	0.92499	0.999747	0.680663	1.025	0.993	0.99	1.028	18539.7	18490.4	19616.9	19497	18195.2	17615.7	18903.4	18952	18238.1	18975.4	18773.4	19209	18325.4	18899	18401.1	17892.7	52	High	High	High	High	High	High	High	High	High	High	High	High	High	High	High	High
FALSE	High	Master Protein	Q8C3B8	Protein RFT1 homolog OS=Mus musculus GN=Rft1 PE=2 SV=2	-0.23	-0.14	-0.22	-0.15	0.386771	0.786926	0.873974	0.303458	0.855	0.905	0.858	0.901	43	47	45.2	44.4	49.3	55.9	64.4	44.4	41	45	37.6	40.1	42.4	43.6	67.7	46.5	3	High	High	High	High	High	High	High	High	High	High	High	High	High	High	High	High
FALSE	High	Master Protein	Q60715	Prolyl 4-hydroxylase subunit alpha-1 OS=Mus musculus GN=P4ha1 PE=1 SV=2	-0.13	-0.13	-0.03	-0.23	0.387515	0.581622	0.98836	0.0884871	0.912	0.915	0.979	0.853	292.6	342	365.2	328.4	362.8	347.6	372.2	383.6	303.9	309.5	257.2	360.9	355.2	350.5	364.2	367.4	2	High	High	High	High	High	High	High	High	High	High	High	High	High	High	High	High
FALSE	High	Master Protein	A2AU61	RNA-binding protein Raly (Fragment) OS=Mus musculus GN=Raly PE=1 SV=1	0.09	-0.06	0.13	-0.09	0.388295	0.624126	0.201834	0.369289	1.066	0.963	1.091	0.94	129.5	132.4	136.7	139.5	123.1	130.9	129.4	120.6	122.2	139.7	115	137.2	138.6	136.9	142.2	130.6	2	High	High	High	High	High	High	High	High	High	High	High	High	High	High	High	High
FALSE	High	Master Protein	Q9CQT9	Uncharacterized protein C20orf24 homolog OS=Mus musculus PE=2 SV=1	-0.08	-0.06	0	-0.14	0.388719	0.981709	0.984285	0.135373	0.944	0.959	0.997	0.908	171.8	188.5	183.9	188.7	206	195	179.3	199.4	178.8	178.3	167.1	199.6	197.7	195.7	200.2	195.4	2	High	High	High	High	High	High	High	High	High	High	High	High	High	High	High	High
FALSE	High	Master Protein	Q8VDV8	MIT domain-containing protein 1 OS=Mus musculus GN=Mitd1 PE=1 SV=1	0.14	0.02	0.08	0.08	0.388875	0.98415	0.922345	0.905003	1.101	1.013	1.056	1.056	255.4	224.1	232.5	213.5	209	205.9	203	233	247.6	224.7	199.9	238	224.8	213.4	208.8	230.5	2	High	High	High	High	High	High	High	High	High	High	High	High	High	High	High	High
FALSE	Medium	Master Protein	Q8C1Z8	tRNA methyltransferase 10 homolog A OS=Mus musculus GN=Trmt10a PE=2 SV=2	-0.14	0.03	-0.12	0.01	0.389024	0.994889	0.498857	0.968721	0.908	1.019	0.918	1.008	58.6	59.3	67.1	63.3	63.9	64.6	71.3	70.5	53.4	59	66.1	67.5	63.5	66.7	60.5	60.2	1	High	High	High	High	High	High	High	High	High	High	High	High	High	High	High	High
FALSE	High	Master Protein	Q9CQ69	Cytochrome b-c1 complex subunit 8 OS=Mus musculus GN=Uqcrq PE=1 SV=3	0.07	0.04	-0.02	0.13	0.389105	0.987923	0.998754	0.309846	1.047	1.031	0.988	1.093	3338.2	3245.3	3404.2	3212.9	3118.9	3166.1	3206.6	3098.5	3462.6	3371.5	3418.2	3080.7	3102.5	3030.9	3415.3	3107.6	7	High	High	High	High	High	High	High	High	High	High	High	High	High	High	High	High
FALSE	Low	Master Protein	Q9JJJ3	Aquaporin-9 OS=Mus musculus GN=Aqp9 PE=2 SV=1	-0.11	0.01	-0.11	0.01	0.389329	0.999983	0.512555	0.997136	0.924	1.007	0.927	1.004	135.6	133.2	131.2	139.9	147	151.7	131.6	143.8	144	128	126.3	143.1	143.1	135.7	131.9	133.9	1	High	High	High	High	High	High	High	High	High	High	High	High	High	High	High	High
FALSE	High	Master Protein	Q9CQV4	Protein FAM134C OS=Mus musculus GN=Fam134c PE=1 SV=1	0.14	-0.02	0.15	-0.03	0.389532	0.86672	0.680272	0.9944	1.098	0.99	1.11	0.979	138.6	130	154.2	129.6	123.3	124.1	110.7	121.2	143.9	122.6	106.8	147	148.6	107.8	123.9	152	7	High	High	High	High	High	High	High	High	High	High	High	High	High	High	High	High
FALSE	High	Master Protein	A0A0R4J049	Protein arginine N-methyltransferase 5 OS=Mus musculus GN=Prmt5 PE=1 SV=1	0.06	0.08	0.04	0.1	0.389722	0.259741	0.740259	0.0973721	1.044	1.055	1.029	1.07	2954.1	2761	2887.1	2770.3	2653.6	2686.4	2732.4	2886.6	2859.3	3041.8	3055.8	2925.5	2738.2	2804.1	2896.5	2772	20	High	High	High	High	High	High	High	High	High	High	High	High	High	High	High	High
FALSE	High	Master Protein	Q9CQB5	CDGSH iron-sulfur domain-containing protein 2 OS=Mus musculus GN=Cisd2 PE=1 SV=1	-0.05	-0.05	-0.03	-0.06	0.390046	0.723982	0.827209	0.300922	0.968	0.966	0.978	0.956	466.3	497.2	490.5	479.9	515.6	487.6	493.5	508.7	474.9	462.6	449.8	503.4	487.5	491.2	489.1	499.7	7	High	High	High	High	High	High	High	High	High	High	High	High	High	High	High	High
FALSE	High	Master Protein	P49717	DNA replication licensing factor MCM4 OS=Mus musculus GN=Mcm4 PE=1 SV=1	0.11	-0.04	0.06	0.01	0.390077	0.985077	0.838991	0.659326	1.081	0.973	1.044	1.008	220.4	191.7	209.3	206.1	185.6	170.1	198.7	205.2	201.2	198.6	241.6	203.1	201.1	200.1	209.1	182.3	7	High	High	High	High	High	High	High	High	High	High	High	High	High	High	High	High
FALSE	High	Master Protein	Q02053	Ubiquitin-like modifier-activating enzyme 1 OS=Mus musculus GN=Uba1 PE=1 SV=1	0.02	0	0	0.02	0.390334	0.838456	0.926053	0.506226	1.012	0.999	0.998	1.012	20158	20395.6	20184.4	20038.7	20016.3	19862.1	19760.7	20083.6	20194.8	20260.4	20092.2	19698.9	20139.1	19861.5	19410.3	19929.2	58	High	High	High	High	High	High	High	High	High	High	High	High	High	High	High	High
FALSE	High	Master Protein	P05202	Aspartate aminotransferase, mitochondrial OS=Mus musculus GN=Got2 PE=1 SV=1	0.03	-0.04	-0.03	0.02	0.390674	0.569508	0.948321	0.821973	1.021	0.973	0.982	1.012	36770.3	35668.4	35402.3	36108.7	35088.3	34227.6	35807.6	35216.7	35104.2	34709.2	36501.9	34751.2	34124.2	36103.4	34085.5	34889.3	40	High	High	High	High	High	High	High	High	High	High	High	High	High	High	High	High
FALSE	High	Master Protein	Q9QUH0	Glutaredoxin-1 OS=Mus musculus GN=Glrx PE=1 SV=3	-0.06	-0.09	-0.07	-0.08	0.391319	0.748358	0.783735	0.359614	0.957	0.94	0.953	0.945	901.1	1039.2	1028.4	1021.8	1108.3	1059	1082.4	978.9	961.2	965.9	907.9	1011.6	1056.2	989.8	1028.4	1011.8	6	High	High	High	High	High	High	High	High	High	High	High	High	High	High	High	High
FALSE	High	Master Protein	Q3UID0	SWI/SNF complex subunit SMARCC2 OS=Mus musculus GN=Smarcc2 PE=1 SV=1	0.06	0.05	0.03	0.07	0.391571	0.466214	0.967518	0.0800713	1.04	1.032	1.02	1.052	5733.5	5693.1	5821.6	5787.4	5395.8	5310.2	5688	5862.9	5825.5	6126.6	6068.5	5772.9	5688.2	5729	5614.8	5428.7	41	High	High	High	High	High	High	High	High	High	High	High	High	High	High	High	High
FALSE	High	Master Protein	Q8BX20	Predicted gene, EG435337 OS=Mus musculus GN=Gm5662 PE=2 SV=1	-0.07	0.07	0.05	-0.05	0.391686	0.744863	0.949726	0.659709	0.953	1.046	1.033	0.965	116.2	123.1	112.1	114.3	119.6	116.2	122.3	129.7	115.2	121.8	119.4	122.5	127.5	117.1	122.4	128	2	High	High	High	High	High	High	High	High	High	High	High	High	High	High	High	High
FALSE	High	Master Protein	Q6P8N8	ATP-dependent Clp protease ATP-binding subunit clpX-like, mitochondrial OS=Mus musculus GN=Clpx PE=1 SV=1	-0.06	0.04	0.01	-0.03	0.392215	0.660648	0.775849	0.50071	0.962	1.029	1.01	0.98	1080.5	1071.9	1154.7	1121	1097.3	1144.6	1159.5	1143.6	1134.6	1130.2	1106.1	1138.4	1158.4	1152	1166.6	1137.3	20	High	High	High	High	High	High	High	High	High	High	High	High	High	High	High	High
FALSE	High	Master Protein	O89032	SH3 and PX domain-containing protein 2A OS=Mus musculus GN=Sh3pxd2a PE=1 SV=2	-0.05	-0.06	-0.01	-0.09	0.392219	0.925934	0.994118	0.239027	0.967	0.96	0.99	0.938	992.5	1087.1	1092.9	1073	1120.2	1113.3	1134.4	1085.1	981.8	1084.4	992	1114.7	1122.6	1078.9	1129.5	1089.5	20	High	High	High	High	High	High	High	High	High	High	High	High	High	High	High	High
FALSE	Medium	Master Protein	Q9D5K4	S100P-binding protein OS=Mus musculus GN=S100pbp PE=2 SV=1	0.09	0.12	0.09	0.12	0.392665	0.999888	0.466167	0.996638	1.064	1.088	1.064	1.089	26.6	36.3	28.7	28.4	20	26.8	30.1	26.8	26.4	31.8	31.2	30.9	27.7	33.9	27.1	29.3	1	High	High	High	High	High	High	High	High	High	High	High	High	High	High	High	High
FALSE	High	Master Protein	Q9DAI2	Intraflagellar transport protein 22 homolog OS=Mus musculus GN=Ift22 PE=1 SV=1	0.09	-0.16	0.02	-0.09	0.392746	0.0648982	0.982624	0.446573	1.063	0.896	1.015	0.938	425.5	409.6	433	442.7	400.7	406.5	400.9	419	381.1	379.3	388	422.9	388.7	395.1	425.1	438.1	7	High	High	High	High	High	High	High	High	High	High	High	High	High	High	High	High
FALSE	High	Master Protein	Q5NCP6	Peripheral-type benzodiazepine receptor-associated protein 1 OS=Mus musculus GN=Bzrap1 PE=4 SV=1	-0.21	-0.11	-0.13	-0.19	0.393041	0.784987	0.75739	0.419109	0.866	0.929	0.915	0.88	67.1	69.8	74.8	64.9	80.7	73	77.4	80.6	65.2	62	51.9	82.2	73.7	70	70.9	75.2	5	High	High	High	High	High	High	High	High	High	High	High	High	High	High	High	High
FALSE	High	Master Protein	P57787	Monocarboxylate transporter 4 OS=Mus musculus GN=Slc16a3 PE=1 SV=1	-0.12	-0.11	-0.18	-0.06	0.39342	0.191752	0.0175648	0.995657	0.918	0.925	0.883	0.961	128.1	132.6	130.9	145.3	147.2	141.3	145.7	140.9	121.6	122.1	127.2	118.8	134.3	107.9	121.5	132.2	3	High	High	High	High	High	High	High	High	High	High	High	High	High	High	High	High
FALSE	High	Master Protein	Q9CQ01	Ribonuclease T2 OS=Mus musculus GN=Rnaset2 PE=1 SV=1	0.21	0.09	0.06	0.24	0.393752	0.975404	0.81642	0.652565	1.157	1.063	1.042	1.18	35.1	28.2	37.6	32	26.4	32.8	23.8	31.7	29.2	37.3	35.8	35.5	31.2	27.3	36.3	29.2	3	High	High	High	High	High	High	High	High	High	High	High	High	High	High	High	High
FALSE	High	Master Protein	Q9D8Z1	Activating signal cointegrator 1 complex subunit 1 OS=Mus musculus GN=Ascc1 PE=1 SV=1	-0.03	-0.05	0.04	-0.13	0.393922	0.963237	0.989847	0.12614	0.978	0.965	1.03	0.916	372.8	428.1	434.1	408.9	431.5	423.5	424.1	454.1	398.5	409.2	381.4	427.9	442.3	422.2	438.9	446.9	9	High	High	High	High	High	High	High	High	High	High	High	High	High	High	High	High
FALSE	High	Master Protein	Q8K215	LYR motif-containing protein 4 OS=Mus musculus GN=Lyrm4 PE=1 SV=1	0.02	-0.02	-0.01	0.01	0.393969	0.87221	0.832155	0.999977	1.016	0.985	0.995	1.005	1899.8	1947.5	1883.2	1935.9	1872.5	1747.5	1902	1916	1839.1	1943.1	1917.8	1859.6	1874	1921.6	1879.5	1877.4	10	High	High	High	High	High	High	High	High	High	High	High	High	High	High	High	High
FALSE	Low	Master Protein	Q6R5C6	Protein Gm10277 OS=Mus musculus GN=Gm10277 PE=2 SV=1	0.24	0.07	0.32	-0.01	0.393981	0.990699	0.374703	0.986584	1.18	1.05	1.249	0.992	20.4	13.1	16.2	14.2	11.1	16.2	10.5	14.8	15.8	12.4	16.9	16	15.1	17	17.5	13.8	1	High	High	High	High	High	High	High	High	High	High	High	High	High	High	High	High
FALSE	High	Master Protein	Q09014	Neutrophil cytosol factor 1 OS=Mus musculus GN=Ncf1 PE=1 SV=3	0.05	-0.14	0.02	-0.1	0.394306	0.23685	0.681765	0.468607	1.038	0.909	1.014	0.931	87.4	99.6	95.6	93.6	77.5	93	92.5	89.7	86.3	91.4	85.7	83.5	92.7	88.2	92.1	95.3	3	High	High	High	High	High	High	High	High	High	High	High	High	High	High	High	High
FALSE	High	Master Protein	P15331	Peripherin OS=Mus musculus GN=Prph PE=1 SV=2	-0.05	0.08	0	0.03	0.394441	0.720727	0.896418	0.999444	0.965	1.057	0.998	1.022	842.7	876.3	749.1	860.4	894.7	1148.9	869.8	840.5	963.6	891.3	908.8	818.5	937.9	810.7	827.1	984.2	19	High	High	High	High	High	High	High	High	High	High	High	High	High	High	High	High
FALSE	High	Master Protein	Q91VN4	MICOS complex subunit Mic25 OS=Mus musculus GN=Chchd6 PE=1 SV=2	0.06	0.1	0.01	0.15	0.395416	0.576047	0.999994	0.0544072	1.042	1.071	1.005	1.11	6896.4	6273.4	6135.9	6269.3	5954.7	5929.2	6085.3	6178.9	6613.7	6823.2	7306.1	6045.6	5931.8	6111.1	6132.4	5992.5	6	High	High	High	High	High	High	High	High	High	High	High	High	High	High	High	High
FALSE	High	Master Protein	Q9CQT7	Desumoylating isopeptidase 1 OS=Mus musculus GN=Desi1 PE=1 SV=1	-0.09	-0.03	0.02	-0.14	0.395697	0.923231	0.977581	0.085047	0.938	0.978	1.012	0.907	164.2	190	179.7	182.7	194.7	200.3	191.5	182.4	189.7	174.2	154.4	180.2	195.4	184.7	195.3	207.2	2	High	High	High	High	High	High	High	High	High	High	High	High	High	High	High	High
FALSE	High	Master Protein	Q5Y5T5	Probable palmitoyltransferase ZDHHC8 OS=Mus musculus GN=Zdhhc8 PE=1 SV=1	-0.12	-0.09	-0.19	-0.02	0.395707	0.404715	0.0377952	0.999237	0.921	0.94	0.879	0.986	45.8	43.6	45	50.6	54.1	46.1	51.1	47.5	45.3	43.7	41.7	41.6	40.6	41.5	46.1	45.2	4	High	High	High	High	High	High	High	High	High	High	High	High	High	High	High	High
FALSE	High	Master Protein	P84104	Serine/arginine-rich splicing factor 3 OS=Mus musculus GN=Srsf3 PE=1 SV=1	0.06	0.07	0.04	0.08	0.39584	0.221358	0.575863	0.132567	1.041	1.048	1.03	1.059	5534.3	5336.1	5533.8	5429.3	5090.7	5024.5	5447	5529.4	5706.2	5818.2	5782	5520	5458.6	5389.1	5571.3	5261.8	14	High	High	High	High	High	High	High	High	High	High	High	High	High	High	High	High
FALSE	High	Master Protein	Q8R357	Noelin OS=Mus musculus GN=Olfm1 PE=1 SV=1	0.07	-0.13	0.01	-0.08	0.396029	0.163383	0.873102	0.537329	1.051	0.912	1.01	0.949	2745.6	2706.2	2513.5	2666.3	2571.5	2398.1	2596.1	2542.4	2411	2491.1	2319.9	2706.4	2572.4	2659.9	2517.3	2593.2	15	High	High	High	High	High	High	High	High	High	High	High	High	High	High	High	High
FALSE	High	Master Protein	Q5ND52	rRNA methyltransferase 3, mitochondrial OS=Mus musculus GN=Mrm3 PE=2 SV=1	0.26	-0.18	0.33	-0.26	0.396355	0.996337	0.0484873	0.432666	1.194	0.88	1.261	0.834	18.9	19.9	15.3	19.9	18.7	16.2	12	16.4	22.1	16.3	17.1	17.1	21.2	19.3	19.9	24.5	2	High	High	High	High	High	High	High	High	High	High	High	High	High	High	High	High
FALSE	High	Master Protein	Q80UJ7	Rab3 GTPase-activating protein catalytic subunit OS=Mus musculus GN=Rab3gap1 PE=1 SV=4	-0.04	-0.01	-0.02	-0.03	0.396743	1	1	0.396152	0.974	0.994	0.985	0.982	4352.8	4673.4	4719.8	4621.8	4779	4769	4582.7	4772.7	4434.2	4629.9	4605.3	4692.2	4677.6	4716.6	4823.4	4683.4	49	High	High	High	High	High	High	High	High	High	High	High	High	High	High	High	High
FALSE	High	Master Protein	Q9D1I6	39S ribosomal protein L14, mitochondrial OS=Mus musculus GN=Mrpl14 PE=1 SV=1	0.09	0.04	0.11	0.02	0.396789	0.782324	0.243683	0.934292	1.065	1.031	1.082	1.015	188.4	188.5	181.9	177.1	149.2	184.1	177.8	169.8	197.1	210.8	184.9	179.3	191	185.3	202.4	171.4	5	High	High	High	High	High	High	High	High	High	High	High	High	High	High	High	High
FALSE	Medium	Master Protein	E9Q743	Protein Wdr66 OS=Mus musculus GN=Wdr66 PE=1 SV=1	0.81	-0.11	0.5	0.2	0.396797	0.999801	0.743728	0.947773	1.75	0.925	1.411	1.147	10.3	10.5	8.5	11.1	5	4	7.1	13.5	8.8	10.5	13	7.8	5.8	13.3	11.4	6.1	1	High	High	High	High	High	High	High	High	High	High	High	High	High	High	High	High
FALSE	High	Master Protein	Q149F1	RNA pseudouridylate synthase domain-containing protein 2 OS=Mus musculus GN=Rpusd2 PE=1 SV=2	-0.08	-0.02	0.01	-0.11	0.396989	0.939936	0.99937	0.14767	0.949	0.987	1.009	0.928	157.9	165	150.3	168.3	167.6	167.7	175.3	172.7	151.1	168.2	139.5	170.3	174	172	171.5	168.8	8	High	High	High	High	High	High	High	High	High	High	High	High	High	High	High	High
FALSE	High	Master Protein	Q9WV32	Actin-related protein 2/3 complex subunit 1B OS=Mus musculus GN=Arpc1b PE=1 SV=4	-0.04	0.05	0	0.01	0.397295	0.832958	0.653897	0.98006	0.97	1.035	0.999	1.006	327.9	355.4	349.6	341.1	355	416.7	356.7	346.3	368.6	357.8	340.1	356.8	353.9	318.3	373.5	356.7	7	High	High	High	High	High	High	High	High	High	High	High	High	High	High	High	High
FALSE	High	Master Protein	Q8R310	Transmembrane and coiled-coil domains protein 3 OS=Mus musculus GN=Tmcc3 PE=1 SV=2	-0.05	0.06	-0.04	0.05	0.397416	0.376265	0.50855	0.484589	0.963	1.044	0.974	1.033	790.9	824.9	778.1	809	832.1	904.5	802.9	828.6	898.5	866.5	805.1	803	828.6	777.5	826.7	790.9	22	High	High	High	High	High	High	High	High	High	High	High	High	High	High	High	High
FALSE	High	Master Protein	Q6P6P5	Protein Gm21985 OS=Mus musculus GN=Slc12a6 PE=1 SV=1	-0.06	-0.05	-0.02	-0.09	0.397765	0.630349	0.974758	0.123552	0.96	0.963	0.987	0.937	3555.3	3612.6	3595.9	3661.7	3753.2	3608.9	3757.4	3806.2	3483.3	3458.4	3368.1	3768.3	3684.3	3726.3	3601.2	3785.1	2	High	High	High	High	High	High	High	High	High	High	High	High	High	High	High	High
FALSE	High	Master Protein	S4R1P5	Dystonin OS=Mus musculus GN=Dst PE=1 SV=1	-0.06	0	0	-0.06	0.397958	0.998646	0.916297	0.835712	0.958	1	0.997	0.961	21210.9	22194	21136.8	21428.7	22804.6	23617.7	21702.5	21502.2	22829.4	21341.6	20884.5	21280.6	22511.5	21080.6	21867.1	22703.2	192	High	High	High	High	High	High	High	High	High	High	High	High	High	High	High	High
FALSE	High	Master Protein	Q9EST3	Eukaryotic translation initiation factor 4E transporter OS=Mus musculus GN=Eif4enif1 PE=1 SV=2	0.05	-0.16	0.04	-0.15	0.398151	0.044983	0.537577	0.0701458	1.033	0.895	1.026	0.901	449.2	455.8	450.9	450.4	436	437.4	417.4	436.8	402.5	403.8	403.2	455.2	458.1	428.6	470	438	9	High	High	High	High	High	High	High	High	High	High	High	High	High	High	High	High
FALSE	High	Master Protein	D3Z1L4	Protein FAM118B (Fragment) OS=Mus musculus GN=Fam118b PE=1 SV=1	-0.15	-0.02	0.01	-0.18	0.398882	0.935547	0.991144	0.26911	0.904	0.986	1.008	0.884	59.1	67.8	59.4	69.4	73.1	85.5	67.5	64.4	60.6	68.5	51.5	64.6	77.9	63.8	67	74.7	3	High	High	High	High	High	High	High	High	High	High	High	High	High	High	High	High
FALSE	High	Master Protein	Q9CS00	Cactin OS=Mus musculus GN=Cactin PE=1 SV=2	-0.16	0.02	0	-0.13	0.398976	0.831206	0.99979	0.82216	0.895	1.017	0.998	0.913	78.4	80	75.8	80.9	77.4	89.7	90.2	87.2	77.7	83.5	76.9	92.6	94.3	75.7	92.1	84.6	4	High	High	High	High	High	High	High	High	High	High	High	High	High	High	High	High
FALSE	High	Master Protein	Q61216	Double-strand break repair protein MRE11A OS=Mus musculus GN=Mre11a PE=1 SV=1	0.15	-0.03	0.12	0	0.398982	0.986261	0.806293	0.977842	1.113	0.98	1.089	1.001	113.5	114	114.1	113.1	102.6	101.1	119.8	101.8	109.2	119	106.6	113.8	118.6	100.3	114.7	108.1	8	High	High	High	High	High	High	High	High	High	High	High	High	High	High	High	High
FALSE	High	Master Protein	F8WGT1	Adenosylhomocysteinase OS=Mus musculus GN=Ahcyl2 PE=1 SV=1	-0.08	0.11	0.01	0.02	0.399003	0.311863	0.998501	0.99999	0.944	1.078	1.006	1.011	2287.8	2301.1	2438.5	2270.1	2396.5	2540.3	2345	2467.7	2314.3	2495.3	2541.8	2453.1	2342	2555.7	2570	2332.8	1	High	High	High	High	High	High	High	High	High	High	High	High	High	High	High	High
FALSE	High	Master Protein	Q6PDL0	Cytoplasmic dynein 1 light intermediate chain 2 OS=Mus musculus GN=Dync1li2 PE=1 SV=2	-0.05	0.05	-0.02	0.02	0.399006	0.469618	0.788441	0.854381	0.967	1.034	0.989	1.011	4049.6	4029.1	4121.7	4204.7	4278.3	4466.7	4123.7	4168.2	4434.6	4164.5	4281.5	4102.9	4291.7	4064.2	4006.8	4314.2	29	High	High	High	High	High	High	High	High	High	High	High	High	High	High	High	High
FALSE	High	Master Protein	Q61584	Fragile X mental retardation syndrome-related protein 1 OS=Mus musculus GN=Fxr1 PE=1 SV=2	0.05	0	0.05	0	0.39915	0.986495	0.466636	0.965602	1.038	1.002	1.037	1.002	3293	3243.2	3401.3	3394.5	3220.7	3051.1	3224.2	3421.5	3328.6	3361.3	3392.3	3335.7	3239.4	3370.8	3350.9	3335.6	25	High	High	High	High	High	High	High	High	High	High	High	High	High	High	High	High
FALSE	High	Master Protein	E9Q9R9	Protein Dlg5 OS=Mus musculus GN=Dlg5 PE=1 SV=1	0.16	0	0.21	-0.05	0.399406	0.999968	0.362897	0.999363	1.118	1.001	1.159	0.965	41.3	38.9	34.9	36.1	28.7	35.3	31.9	38.4	39.1	42	36	33.9	32	42.8	38.9	38.9	3	High	High	High	High	High	High	High	High	High	High	High	High	High	High	High	High
FALSE	High	Master Protein	Q99K23	Ufm1-specific protease 2 OS=Mus musculus GN=Ufsp2 PE=1 SV=1	-0.05	-0.07	-0.03	-0.1	0.400603	0.656018	0.958602	0.15212	0.966	0.952	0.982	0.936	636	665.2	686.5	688.3	694.6	726.5	704.4	668	632.6	642.4	643.9	675.2	666.1	658.1	725.4	708.5	14	High	High	High	High	High	High	High	High	High	High	High	High	High	High	High	High
FALSE	High	Master Protein	D3Z1D7	Protein Gprin2 OS=Mus musculus GN=Gprin2 PE=1 SV=1	0.26	0.05	0.17	0.14	0.401017	0.914105	0.653523	0.695611	1.199	1.035	1.125	1.103	21.8	23.8	26.7	20.8	20.8	16.7	17.3	24	20.9	32.6	24.4	22.8	20.4	25.6	22.5	20.3	1	High	High	High	High	High	High	High	High	High	High	High	High	High	High	High	High
FALSE	High	Master Protein	Q3TYA4	Syntaxin-binding protein 6 OS=Mus musculus GN=Stxbp6 PE=1 SV=1	-0.06	0.06	0.01	0	0.401223	0.226666	0.968525	0.999986	0.961	1.045	1.006	0.998	1383.6	1401.8	1253.4	1345	1342.8	1520.5	1466.8	1373.1	1546.3	1433	1388.2	1417.4	1419.2	1540.7	1436.7	1394.5	11	High	High	High	High	High	High	High	High	High	High	High	High	High	High	High	High
FALSE	High	Master Protein	A0A0R4J1G9	Metalloreductase STEAP3 OS=Mus musculus GN=Steap3 PE=1 SV=1	0.13	0.06	0.09	0.1	0.401988	0.8907	0.665891	0.64801	1.092	1.046	1.066	1.072	85	77.9	87.6	81	66.4	80	72	80.5	84.9	88.7	96.6	77.7	70.3	87.1	90.3	75.2	6	High	High	High	High	High	High	High	High	High	High	High	High	High	High	High	High
FALSE	High	Master Protein	Q5NCH9	Metabotropic glutamate receptor 6 OS=Mus musculus GN=Grm6 PE=1 SV=1	-0.29	0.31	-0.05	0.06	0.402063	0.737072	0.998027	0.973422	0.816	1.238	0.969	1.043	17.9	24.4	19.3	20.9	23.1	26.2	27.3	20.6	24.9	26.1	16.5	24.8	25.1	24.5	23.2	22.2	1	High	High	High	High	High	High	High	High	High	High	High	High	High	High	High	High
FALSE	High	Master Protein	Q8BJU9	Peptide chain release factor 1-like, mitochondrial OS=Mus musculus GN=Mtrf1l PE=2 SV=1	-0.1	-0.2	-0.02	-0.28	0.402146	0.683796	0.999915	0.0811394	0.932	0.87	0.985	0.823	168.3	209.5	211.5	214.2	236.2	228.6	223.1	201.4	176.8	189.6	164.1	217.8	220.1	214	224.6	225.8	6	High	High	High	High	High	High	High	High	High	High	High	High	High	High	High	High
FALSE	Medium	Master Protein	P52963	Band 4.1-like protein 4A OS=Mus musculus GN=Epb41l4a PE=2 SV=2	-0.28	-0.33	0	-0.61	0.402234	0.469746	0.996591	0.0552954	0.822	0.795	0.999	0.653	13.9	16.5	22.6	20.6	24	20.7	27	20.9	9.9	17.4	12.3	20.5	23	24.2	20.4	21.7	1	High	High	High	High	High	High	High	High	High	High	High	High	High	High	High	High
FALSE	High	Master Protein	A0A140LIF0	5-demethoxyubiquinone hydroxylase, mitochondrial OS=Mus musculus GN=Coq7 PE=1 SV=1	0.15	0.01	0.11	0.05	0.402419	0.812948	0.311773	0.899132	1.109	1.01	1.079	1.038	508	475.3	500.4	441.1	444.7	429.7	434.8	499.7	488.2	493.2	515.6	491.8	476.9	468.9	520.3	472	6	High	High	High	High	High	High	High	High	High	High	High	High	High	High	High	High
FALSE	High	Master Protein	P62311	U6 snRNA-associated Sm-like protein LSm3 OS=Mus musculus GN=Lsm3 PE=1 SV=2	0.05	-0.04	-0.01	0.02	0.402429	0.728673	0.99129	0.820762	1.035	0.971	0.992	1.013	589	567.1	591.2	575.8	558.9	534.2	566.5	578.6	550.4	567.1	563.9	586.8	562.6	523.5	583.7	554.4	5	High	High	High	High	High	High	High	High	High	High	High	High	High	High	High	High
FALSE	High	Master Protein	A0A140LJD2	Protein TANC2 (Fragment) OS=Mus musculus GN=Tanc2 PE=1 SV=1	-0.1	0.03	0.02	-0.1	0.402794	0.997832	0.980467	0.309728	0.93	1.019	1.013	0.936	72.7	67.2	63.5	59.3	79.8	71.8	68.7	67.1	67.6	65.6	62.7	68.8	67.2	70.9	84.5	71.4	1	High	High	High	High	High	High	High	High	High	High	High	High	High	High	High	High
FALSE	High	Master Protein	Q5XPI3	E3 ubiquitin-protein ligase RNF123 OS=Mus musculus GN=Rnf123 PE=1 SV=1	-0.05	-0.06	-0.01	-0.1	0.402991	0.853192	0.999157	0.154502	0.967	0.958	0.994	0.932	1372.2	1471.3	1512.2	1513.1	1526.5	1575.7	1560	1498	1403.9	1453.1	1324.7	1551.7	1524.6	1502.3	1566.5	1542.1	22	High	High	High	High	High	High	High	High	High	High	High	High	High	High	High	High
FALSE	Low	Master Protein	Q30D77	Collagen alpha-1(XXIV) chain OS=Mus musculus GN=Col24a1 PE=2 SV=2	-0.28	-0.12	0.05	-0.46	0.403202	0.458195	0.658292	0.00488329	0.822	0.921	1.039	0.728	16	13.7	13.4	17.1	18	18.1	14.4	18.8	13.8	14.4	11.1	13.5	19.3	18.2	16.5	22.7	1	High	High	High	High	High	High	High	High	High	High	High	High	High	High	High	High
FALSE	High	Master Protein	F8WHT5	Protein Mpv17 OS=Mus musculus GN=Mpv17 PE=1 SV=1	-0.08	0.02	0.07	-0.13	0.403486	0.962562	0.460683	0.0852483	0.948	1.012	1.053	0.911	362.8	381.2	408.8	382.8	399.9	388.6	406.2	412	375.7	397.4	375.5	407.5	394.9	424.9	434.3	423.6	2	High	High	High	High	High	High	High	High	High	High	High	High	High	High	High	High
FALSE	High	Master Protein	Q9CXD6	Mitochondrial calcium uniporter regulator 1 OS=Mus musculus GN=Mcur1 PE=1 SV=1	-0.08	0.08	0.01	-0.01	0.403753	0.188501	0.786637	0.978492	0.946	1.058	1.01	0.991	349.7	346.3	367.7	371.8	348.9	379	391	378.9	365.3	382.5	394.2	376.2	387.6	378.1	395.6	372.3	6	High	High	High	High	High	High	High	High	High	High	High	High	High	High	High	High
FALSE	High	Master Protein	Q8VEM9	Kelch domain-containing protein 3 OS=Mus musculus GN=Klhdc3 PE=2 SV=1	-0.12	0.16	-0.07	0.11	0.403856	0.422542	0.679522	0.700579	0.917	1.12	0.951	1.08	81.1	73.5	75	86.2	87.4	80.2	82.7	92.9	88.4	87.9	79.2	86.9	87.3	88.3	73.8	75	4	High	High	High	High	High	High	High	High	High	High	High	High	High	High	High	High
FALSE	High	Master Protein	E9Q0W7	Phosphodiesterase OS=Mus musculus GN=Pde7b PE=1 SV=1	-0.05	0.02	-0.04	0.01	0.405131	0.966964	0.47341	0.987318	0.969	1.013	0.973	1.008	1347.6	1425.8	1346.7	1412.3	1409.6	1432.3	1454.5	1416.5	1357	1446.3	1341.1	1440.1	1400.6	1371.9	1349.8	1423.7	2	High	High	High	High	High	High	High	High	High	High	High	High	High	High	High	High
FALSE	High	Master Protein	Q9DC50	Peroxisomal carnitine O-octanoyltransferase OS=Mus musculus GN=Crot PE=1 SV=1	0.05	0	-0.02	0.06	0.405405	0.999806	0.999292	0.514324	1.034	0.997	0.987	1.044	1224.8	1364.1	1248.4	1331	1189.1	1257.5	1237.6	1255.8	1320.8	1251.2	1354.6	1229.3	1242.5	1283.5	1219.4	1211.4	22	High	High	High	High	High	High	High	High	High	High	High	High	High	High	High	High
FALSE	High	Master Protein	P14733	Lamin-B1 OS=Mus musculus GN=Lmnb1 PE=1 SV=3	0.07	-0.01	0.03	0.02	0.405775	0.979517	0.962889	0.872966	1.051	0.99	1.025	1.015	13976.1	14199.1	15272.9	14905.4	13508.3	13492.4	14195.1	14813.3	14695.3	14275.7	14535.5	14244.6	14037.8	14337.3	14738.1	13561.6	54	High	High	High	High	High	High	High	High	High	High	High	High	High	High	High	High
FALSE	High	Master Protein	Q9D735	Uncharacterized protein C19orf43 homolog OS=Mus musculus PE=1 SV=1	-0.19	-0.08	-0.04	-0.22	0.406421	0.628808	0.902604	0.192078	0.878	0.946	0.97	0.856	658.7	733.7	674.5	662.1	859.3	852	680.1	668.8	694.3	585.1	561.2	683.2	752.6	672.6	724.5	756.4	5	High	High	High	High	High	High	High	High	High	High	High	High	High	High	High	High
FALSE	High	Master Protein	Q4PJX1	Protein odr-4 homolog OS=Mus musculus GN=Odr4 PE=1 SV=2	-0.04	-0.05	-0.04	-0.05	0.406809	0.805526	0.468887	0.742716	0.97	0.969	0.973	0.967	1044	1135.2	1114.1	1129.6	1161.7	1199.6	1150.3	1111.4	1062.8	1118.2	1022.1	1112.2	1142.4	1045.1	1143.8	1106.5	18	High	High	High	High	High	High	High	High	High	High	High	High	High	High	High	High
FALSE	High	Master Protein	P56399	Ubiquitin carboxyl-terminal hydrolase 5 OS=Mus musculus GN=Usp5 PE=1 SV=1	0.02	-0.02	-0.01	0.01	0.406815	0.420628	0.566839	0.551221	1.011	0.985	0.99	1.006	13219.9	13407.1	13204	13366.8	13258.4	12861.9	13040.6	13267.1	13046.6	13144.3	13278.4	12969.3	12980.8	13127.4	12644.8	13051.5	50	High	High	High	High	High	High	High	High	High	High	High	High	High	High	High	High
FALSE	High	Master Protein	P21278	Guanine nucleotide-binding protein subunit alpha-11 OS=Mus musculus GN=Gna11 PE=1 SV=1	0.08	0.18	0.09	0.17	0.406931	0.319628	0.585589	0.200164	1.058	1.132	1.063	1.127	4336.5	3816.2	3696.5	3521.6	3375.7	3567.4	3532.6	3824.2	4230.3	4272.8	4341	3755.2	3793	3833.3	3729.8	3754.6	14	High	High	High	High	High	High	High	High	High	High	High	High	High	High	High	High
FALSE	High	Master Protein	Q9WV02	RNA-binding motif protein, X chromosome OS=Mus musculus GN=Rbmx PE=1 SV=1	0.1	0.21	0.09	0.21	0.407084	0.350013	0.773218	0.132977	1.068	1.157	1.066	1.16	12548.4	11149.3	10859	11126.6	9986.8	9655.7	10884.1	11653.1	12808.8	12965.9	13236.6	10882.2	11096.2	11122.8	11257.3	10673.3	9	High	High	High	High	High	High	High	High	High	High	High	High	High	High	High	High
FALSE	High	Master Protein	Q9CQR4	Acyl-coenzyme A thioesterase 13 OS=Mus musculus GN=Acot13 PE=1 SV=1	-0.02	-0.01	0.02	-0.05	0.407353	0.983364	0.612519	0.032462	0.984	0.995	1.016	0.964	2180.2	2196.7	2132.9	2118.7	2173.1	2218	2190.2	2191.9	2105.7	2126.5	2197.7	2166.7	2243.9	2239.3	2190.7	2213.1	8	High	High	High	High	High	High	High	High	High	High	High	High	High	High	High	High
FALSE	High	Master Protein	E9Q317	Histone deacetylase complex subunit SAP18 OS=Mus musculus GN=Sap18b PE=1 SV=1	0.05	0.01	0.07	-0.01	0.407406	0.999948	0.318047	0.998993	1.033	1.007	1.05	0.991	1561.1	1558	1616.2	1546.4	1478.2	1423.2	1543	1613.4	1599.3	1560.3	1547.7	1581.5	1608.3	1614.5	1563.7	1523.7	11	High	High	High	High	High	High	High	High	High	High	High	High	High	High	High	High
FALSE	High	Master Protein	P52431	DNA polymerase delta catalytic subunit OS=Mus musculus GN=Pold1 PE=1 SV=2	-0.12	0.07	-0.05	0	0.407518	0.979745	0.556563	0.999475	0.922	1.052	0.967	1.003	284.7	255	259.1	253.9	323	267.8	290.4	263.9	292.6	266.4	241.3	274.6	267.9	248	271.3	280.2	10	High	High	High	High	High	High	High	High	High	High	High	High	High	High	High	High
FALSE	High	Master Protein	P14824	Annexin A6 OS=Mus musculus GN=Anxa6 PE=1 SV=3	-0.23	0.18	0	-0.05	0.407939	0.309515	0.896244	0.96076	0.853	1.133	1.001	0.965	19.5	15.7	14.3	18.4	21	20	16.5	19.9	18.7	22.4	19.8	17.8	19.2	20.8	18.3	23.8	2	High	High	High	High	High	High	High	High	High	High	High	High	High	High	High	High
FALSE	High	Master Protein	Q69ZX6	MORC family CW-type zinc finger protein 2A OS=Mus musculus GN=Morc2a PE=1 SV=2	-0.08	-0.05	-0.06	-0.07	0.408246	0.874949	0.784484	0.510052	0.945	0.969	0.962	0.952	622.9	694.9	626.6	707.3	705.4	702.9	681	693.9	639	640	616.1	693.7	695.4	677.2	666.3	664.5	9	High	High	High	High	High	High	High	High	High	High	High	High	High	High	High	High
FALSE	High	Master Protein	J3QN27	Calcium-activated potassium channel subunit alpha-1 OS=Mus musculus GN=Kcnma1 PE=1 SV=1	0.23	0.21	0.14	0.3	0.40835	0.323807	0.699096	0.150619	1.172	1.159	1.105	1.229	37.1	42.4	39.5	40.7	30.5	32.4	36.1	36.2	66.2	37.2	45.5	47.5	40.8	35	43.8	32.6	1	High	High	High	High	High	High	High	High	High	High	High	High	High	High	High	High
FALSE	High	Master Protein	Q99JT1	Glutamyl-tRNA(Gln) amidotransferase subunit B, mitochondrial OS=Mus musculus GN=Gatb PE=1 SV=1	-0.06	-0.05	-0.01	-0.1	0.408415	0.592493	0.98418	0.103818	0.96	0.965	0.996	0.93	702.4	715.5	732.1	746.8	740.3	761.3	780.4	746.6	659.2	733.1	665.5	741.9	772.9	724.9	765.6	736.2	15	High	High	High	High	High	High	High	High	High	High	High	High	High	High	High	High
FALSE	High	Master Protein	Q8CBY8	Dynactin subunit 4 OS=Mus musculus GN=Dctn4 PE=1 SV=1	-0.05	0	-0.02	-0.04	0.408429	0.999826	0.768374	0.887784	0.964	0.997	0.987	0.973	2268.4	2383.2	2304.1	2350.5	2319.5	2487.1	2487.3	2345.3	2246.6	2404	2303.2	2338.1	2382.3	2249.1	2420.3	2386.5	23	High	High	High	High	High	High	High	High	High	High	High	High	High	High	High	High
FALSE	High	Master Protein	Q02111	Protein kinase C theta type OS=Mus musculus GN=Prkcq PE=1 SV=1	-0.2	-0.01	-0.08	-0.13	0.408828	0.995488	0.882388	0.691125	0.869	0.995	0.943	0.916	53.6	60	54.6	52.7	64.3	65.5	60.3	58	61.9	65.1	46	46.8	61.2	56.5	56.6	61	6	High	High	High	High	High	High	High	High	High	High	High	High	High	High	High	High
FALSE	High	Master Protein	Q9Z2G1	Protein fem-1 homolog A-A OS=Mus musculus GN=Fem1aa PE=2 SV=1	-0.11	0.11	0.01	-0.02	0.409189	0.383212	0.977018	0.984586	0.925	1.077	1.009	0.987	68.6	72.1	70.2	68.7	71.9	70.7	78.5	78.5	80.9	76.7	69.7	72.9	73.6	78	83.8	69.6	2	High	High	High	High	High	High	High	High	High	High	High	High	High	High	High	High
FALSE	High	Master Protein	Q80Y14	Glutaredoxin-related protein 5, mitochondrial OS=Mus musculus GN=Glrx5 PE=1 SV=2	-0.05	-0.12	0	-0.18	0.409347	0.612269	0.99988	0.0683388	0.964	0.918	1.003	0.882	579	642.7	656.4	659.4	719.7	678.6	668.7	648.6	547.8	622.5	570.5	669.9	699.3	669.6	656	681.5	4	High	High	High	High	High	High	High	High	High	High	High	High	High	High	High	High
FALSE	High	Master Protein	P63168	Dynein light chain 1, cytoplasmic OS=Mus musculus GN=Dynll1 PE=1 SV=1	0.01	0	-0.06	0.07	0.409598	0.544103	0.501647	0.372564	1.01	0.998	0.961	1.049	6696.6	6077	6138.4	6088.6	6167.1	6150.2	5953.5	5808	6168	6034	6236.9	5780.2	5806.6	5823.6	5901.8	5757.2	5	High	High	High	High	High	High	High	High	High	High	High	High	High	High	High	High
FALSE	High	Master Protein	Q6P3Y5	Zinc finger protein 280C OS=Mus musculus GN=Znf280c PE=1 SV=1	-0.14	0.09	0	-0.05	0.409866	0.962324	0.981235	0.872564	0.909	1.064	0.999	0.969	34	35	39.6	36.5	36.8	47.9	34.7	42.1	37.3	34.1	39.3	38.7	36.9	41.1	40.2	38.3	3	High	High	High	High	High	High	High	High	High	High	High	High	High	High	High	High
FALSE	High	Master Protein	P11352	Glutathione peroxidase 1 OS=Mus musculus GN=Gpx1 PE=1 SV=2	-0.04	-0.12	-0.05	-0.11	0.410345	0.029723	0.252863	0.0554626	0.975	0.917	0.963	0.928	3185.7	3238.9	3129.2	3213.2	3355.5	3209.7	3450.7	3210.7	2870.8	2977.3	2892.5	3157.7	3202.6	3120.7	3103.2	3242	14	High	High	High	High	High	High	High	High	High	High	High	High	High	High	High	High
FALSE	High	Master Protein	Q99J09	Methylosome protein 50 OS=Mus musculus GN=Wdr77 PE=1 SV=1	0.04	-0.04	0.05	-0.04	0.410507	0.425035	0.673968	0.690303	1.031	0.976	1.036	0.971	1201.2	1066	1105.1	1058.3	1035.7	1054.6	1051.2	1096.7	1071.6	1087	1035.8	1046.9	1070	1050	1139.3	1112.1	12	High	High	High	High	High	High	High	High	High	High	High	High	High	High	High	High
FALSE	High	Master Protein	A0A067XG53	Peripheral plasma membrane protein CASK (Fragment) OS=Mus musculus GN=Cask PE=1 SV=1	-0.14	-0.11	-0.05	-0.2	0.410544	0.218905	0.718325	0.091731	0.905	0.93	0.964	0.873	86.8	89.6	89.3	95.8	100	89.6	100.2	97.7	82.2	87.8	77	84.2	94.6	95.9	81.7	98.7	1	High	High	High	High	High	High	High	High	High	High	High	High	High	High	High	High
FALSE	High	Master Protein	B5B2N2	Nuclear factor of activated T-cells c1 isoform IA-IXL OS=Mus musculus GN=Nfatc1 PE=1 SV=1	0.15	0.04	0.05	0.14	0.410561	0.916536	0.902815	0.430282	1.108	1.03	1.035	1.103	91.6	84.6	89	75.5	80.9	70.8	75.7	86.1	89.6	89.4	83	89.3	81.4	80.7	88.6	73.8	2	High	High	High	High	High	High	High	High	High	High	High	High	High	High	High	High
FALSE	High	Master Protein	Q9D7J4	Cytochrome c oxidase protein 20 homolog OS=Mus musculus GN=Cox20 PE=1 SV=1	0.14	-0.02	0.06	0.05	0.410573	0.98386	0.980347	0.423471	1.099	0.983	1.042	1.037	114.5	96	102.1	115.1	96.9	103.5	98.7	98.1	106.8	116.7	104.4	105.8	103.8	101.3	107.5	91.9	3	High	High	High	High	High	High	High	High	High	High	High	High	High	High	High	High
FALSE	High	Master Protein	Q8BHI4	Kelch repeat and BTB domain-containing protein 3 OS=Mus musculus GN=Kbtbd3 PE=2 SV=1	-0.14	-0.02	0	-0.16	0.410872	0.999823	0.967696	0.247228	0.91	0.983	1	0.895	143.5	146.4	151	139.6	143	161.6	157	169.7	132.8	151.8	133.7	166.9	153.5	159.9	173.6	158.6	3	High	High	High	High	High	High	High	High	High	High	High	High	High	High	High	High
FALSE	High	Master Protein	Q60709	Amyloid-like protein 2 OS=Mus musculus GN=Aplp2 PE=1 SV=1	-0.02	-0.01	0	-0.02	0.411255	0.999983	0.999623	0.444686	0.987	0.995	0.998	0.984	2986.6	3083.6	3077.8	3085.8	3224.3	3080	3119.7	3120.8	3122.3	3019.5	2973	3113.6	3139.1	3047.9	3092.1	3248.1	3	High	High	High	High	High	High	High	High	High	High	High	High	High	High	High	High
FALSE	High	Master Protein	Q9ESK3	Calpain-10 OS=Mus musculus GN=Capn10 PE=2 SV=2	-0.09	0.06	-0.01	-0.01	0.411517	0.363378	0.999301	0.995991	0.941	1.046	0.991	0.993	346.3	340.6	381.2	379.1	388.5	379	396.4	381.9	372.5	358.3	440.3	385.4	366.7	408.8	383.7	379.6	6	High	High	High	High	High	High	High	High	High	High	High	High	High	High	High	High
FALSE	High	Master Protein	G5E8J0	Neurogenic locus notch homolog protein 2 OS=Mus musculus GN=Notch2 PE=1 SV=1	-0.12	-0.24	-0.1	-0.27	0.411655	0.517892	0.882314	0.157003	0.917	0.846	0.936	0.829	108.2	139.6	135.4	134.1	156.6	150.2	143.7	139.1	126.4	102.8	92.5	142.2	133	146.2	134	141.1	2	High	High	High	High	High	High	High	High	High	High	High	High	High	High	High	High
FALSE	High	Master Protein	P70444	BH3-interacting domain death agonist OS=Mus musculus GN=Bid PE=1 SV=2	-0.07	0.02	0.01	-0.06	0.41266	0.932722	0.993139	0.876156	0.954	1.012	1.006	0.96	260.5	256.5	262.5	255.9	275.8	285.8	265.9	265.1	249.6	274.3	245.5	288.9	267.5	280	277.7	257.8	4	High	High	High	High	High	High	High	High	High	High	High	High	High	High	High	High
FALSE	High	Master Protein	Q9JL61	DNA-binding protein Rfx5 OS=Mus musculus GN=Rfx5 PE=1 SV=2	0.28	-0.44	-0.04	-0.12	0.41267	0.10791	0.983416	0.944296	1.214	0.737	0.972	0.92	17.2	14.6	16.6	21.1	12.1	16.1	10.9	16	13.6	13.3	9.3	11.6	8.6	13.4	17.3	13.7	2	High	High	High	High	High	High	High	High	High	High	High	High	High	High	High	High
FALSE	High	Master Protein	Q9JJA4	Ribosome biogenesis protein WDR12 OS=Mus musculus GN=Wdr12 PE=1 SV=1	-0.05	-0.05	0	-0.1	0.412962	0.515083	0.96367	0.102782	0.963	0.969	0.999	0.934	558.7	567.3	579.6	600.3	579.3	589.5	628.1	601.8	564.5	546.9	527	590.1	577.8	592.7	602.9	596.8	8	High	High	High	High	High	High	High	High	High	High	High	High	High	High	High	High
FALSE	High	Master Protein	J3QNR9	Protein 1110059E24Rik OS=Mus musculus GN=1110059E24Rik PE=1 SV=1	-0.12	-0.11	-0.07	-0.16	0.413998	0.572054	0.769179	0.260816	0.92	0.926	0.953	0.894	104.5	92.7	102.8	108.2	107.5	118.1	120.5	104.7	80.3	104.9	91.3	100.9	94.6	110.9	115.4	104.1	2	High	High	High	High	High	High	High	High	High	High	High	High	High	High	High	High
FALSE	High	Master Protein	Q61576	Peptidyl-prolyl cis-trans isomerase FKBP10 OS=Mus musculus GN=Fkbp10 PE=1 SV=2	-0.31	0.04	-0.13	-0.13	0.414411	0.97897	0.956516	0.892713	0.809	1.031	0.911	0.915	13.3	9.5	16	10.6	16.6	18.7	13	13	11.4	17	13.2	10.5	12.5	13.6	17.8	13.2	1	High	High	High	High	High	High	High	High	High	High	High	High	High	High	High	High
FALSE	High	Master Protein	Q8BIA4	F-box/WD repeat-containing protein 8 OS=Mus musculus GN=Fbxw8 PE=1 SV=2	0.15	-0.01	0.22	-0.07	0.415892	0.984061	0.140033	0.690305	1.111	0.992	1.161	0.95	28.4	25.2	27.6	25.4	22.8	21.1	24.9	26.5	22.1	29.7	28	24.7	25.4	27.5	31.9	27.8	3	High	High	High	High	High	High	High	High	High	High	High	High	High	High	High	High
FALSE	High	Master Protein	A2AEB3	Mortality factor 4-like protein 2 (Fragment) OS=Mus musculus GN=Morf4l2 PE=1 SV=1	-0.08	0.05	0	-0.03	0.415906	0.585318	0.982593	0.999924	0.945	1.034	0.998	0.979	234.2	253.9	272.2	247.5	261.2	266.9	263.6	274.1	291	264	246.7	254.3	262.9	270	266.5	252.8	4	High	High	High	High	High	High	High	High	High	High	High	High	High	High	High	High
FALSE	Low	Master Protein	Q8K2Z4	Condensin complex subunit 1 OS=Mus musculus GN=Ncapd2 PE=1 SV=2	0.24	-0.2	-0.16	0.2	0.416131	0.958126	0.948689	0.39695	1.178	0.872	0.895	1.147	16.5	15.7	21	21.3	11.1	13.7	18.2	18.4	22.1	15.4	17.1	15.4	13.2	15.1	16.2	11.9	1	High	High	High	High	High	High	High	High	High	High	High	High	High	High	High	High
FALSE	High	Master Protein	Q9D6Y7	Mitochondrial peptide methionine sulfoxide reductase OS=Mus musculus GN=Msra PE=1 SV=1	-0.06	-0.07	-0.03	-0.09	0.41619	0.266399	0.835054	0.0806535	0.962	0.953	0.978	0.938	861.1	900.2	902.1	965	909.5	937.7	982.7	935	847.6	900.3	852	866.3	921.6	909	949.3	910.9	13	High	High	High	High	High	High	High	High	High	High	High	High	High	High	High	High
FALSE	Low	Master Protein	B7ZC91	F-box/WD repeat-containing protein 10 OS=Mus musculus GN=Fbxw10 PE=4 SV=1	-0.19	-0.33	-0.05	-0.46	0.416507	0.101626	0.928884	0.0183675	0.878	0.796	0.964	0.725	19.7	19	21.4	21.4	27.9	19.9	21	26	14.2	18.8	13.7	18.7	20.4	22	23.1	23.6	1	High	High	High	High	High	High	High	High	High	High	High	High	High	High	High	High
FALSE	High	Master Protein	G3X9H7	Metastasis suppressor 1, isoform CRA_e OS=Mus musculus GN=Mtss1 PE=1 SV=1	-0.07	-0.09	-0.01	-0.15	0.416538	0.671235	0.924964	0.200659	0.952	0.94	0.99	0.904	335.3	387.9	407.6	369.5	401.8	437.5	393.5	391	358.2	353.4	314.5	390.3	394.9	367.4	419.5	392.4	6	High	High	High	High	High	High	High	High	High	High	High	High	High	High	High	High
FALSE	High	Master Protein	Q8R3C6	Probable RNA-binding protein 19 OS=Mus musculus GN=Rbm19 PE=1 SV=1	-0.22	0.06	-0.05	-0.11	0.416556	0.957435	0.997982	0.794636	0.859	1.041	0.963	0.928	73.6	79.7	78.9	86.7	73.4	96.7	96	88.9	83.2	80	81.9	83.8	94.3	76.1	96.2	84	4	High	High	High	High	High	High	High	High	High	High	High	High	High	High	High	High
FALSE	High	Master Protein	Q9D6K8	FUN14 domain-containing protein 2 OS=Mus musculus GN=Fundc2 PE=1 SV=1	-0.05	-0.1	0.01	-0.16	0.416646	0.344942	0.999983	0.0279093	0.965	0.934	1.004	0.898	602.9	626.1	630.7	621.3	690	616.5	641	652.2	597	568.7	561.2	634.9	626.5	639.1	659	671.2	9	High	High	High	High	High	High	High	High	High	High	High	High	High	High	High	High
FALSE	High	Master Protein	Q8R2Z5	von Willebrand factor A domain-containing protein 1 OS=Mus musculus GN=Vwa1 PE=1 SV=1	-0.1	0.09	-0.01	0	0.416943	0.607927	0.803651	0.94207	0.932	1.068	0.994	1.001	170.3	195.5	178.2	175.2	187.5	191.8	186	193.8	186.6	190.9	198.9	174.5	187.9	170.3	189	189.1	5	High	High	High	High	High	High	High	High	High	High	High	High	High	High	High	High
FALSE	High	Master Protein	O08989	Ras-related protein M-Ras OS=Mus musculus GN=Mras PE=1 SV=1	0.03	0	-0.02	0.05	0.417119	0.980977	0.99859	0.199696	1.018	1.003	0.989	1.032	1870.4	1840.6	1837.9	1881.1	1823.1	1743.4	1822.6	1841.5	1836.4	1884.6	1957.6	1802.8	1777	1828.9	1834.8	1770	17	High	High	High	High	High	High	High	High	High	High	High	High	High	High	High	High
FALSE	High	Master Protein	Q5SWU9	Acetyl-CoA carboxylase 1 OS=Mus musculus GN=Acaca PE=1 SV=1	-0.03	0	-0.02	-0.01	0.417531	0.985186	0.981721	0.816168	0.982	0.997	0.987	0.992	5058.5	5256.6	5259.1	5108.6	5256.8	5432.8	5178.8	5302.4	5332.4	5135.9	5121	5197.7	5226.8	5186.6	5453.9	5190.3	86	High	High	High	High	High	High	High	High	High	High	High	High	High	High	High	High
FALSE	High	Master Protein	Q8R149	BUD13 homolog OS=Mus musculus GN=Bud13 PE=1 SV=1	0.44	-0.32	0.2	-0.09	0.417863	0.255123	0.960965	0.828409	1.357	0.8	1.151	0.942	11	16.1	11.6	9.5	13.7	8.5	7.4	8.1	6.2	11.1	9.8	8.3	11.8	8.9	10	9.1	2	High	High	High	High	High	High	High	High	High	High	High	High	High	High	High	High
FALSE	High	Master Protein	Q9JJQ6	Factor 8-associated gene A OS=Mus musculus GN=F8a PE=1 SV=1	-0.05	-0.03	0.03	-0.11	0.41788	0.976276	0.949698	0.356593	0.969	0.978	1.02	0.929	716.2	805.6	786.1	791.4	843.9	794.3	832.2	796.1	754.8	789	740.6	859.3	841.3	858.5	804.9	820.1	9	High	High	High	High	High	High	High	High	High	High	High	High	High	High	High	High
FALSE	High	Master Protein	Q9EPL9	Peroxisomal acyl-coenzyme A oxidase 3 OS=Mus musculus GN=Acox3 PE=1 SV=2	-0.09	0.1	-0.01	0.02	0.41795	0.178935	0.999984	0.917201	0.938	1.074	0.991	1.016	475.2	458.1	454.8	431.9	496.7	503.4	477.2	456.5	549	479.6	501.3	452.4	499.3	468	466.2	497.4	13	High	High	High	High	High	High	High	High	High	High	High	High	High	High	High	High
FALSE	Medium	Master Protein	Q52KB6	C2 domain-containing protein 3 OS=Mus musculus GN=C2cd3 PE=1 SV=3	0.08	-0.11	0.04	-0.07	0.418154	0.303023	0.665298	0.522491	1.055	0.928	1.031	0.95	187.4	203.5	194.4	204.5	186.5	172.3	196.3	190.5	193.1	196.6	173	176.6	194.4	204.4	194.3	184.2	2	High	High	High	High	High	High	High	High	High	High	High	High	High	High	High	High
FALSE	High	Master Protein	D3YYN8	Serine/threonine-protein kinase MRCK alpha OS=Mus musculus GN=Cdc42bpa PE=1 SV=1	-0.06	0.05	-0.01	0	0.418337	0.747548	0.974919	0.998177	0.961	1.034	0.993	1.001	2891.5	3010	3193.2	3050.6	3004.7	3325.5	3242.4	3065	2983.2	3104.2	3163.6	3198.6	3145.6	3143.5	3089.7	3119.2	49	High	High	High	High	High	High	High	High	High	High	High	High	High	High	High	High
FALSE	High	Master Protein	Q9WVS8	Mitogen-activated protein kinase 7 OS=Mus musculus GN=Mapk7 PE=1 SV=1	0.12	-0.14	0.14	-0.16	0.418341	0.107066	0.435901	0.113191	1.084	0.907	1.102	0.892	81.8	77.6	72.6	73.4	67	72.4	66	75.8	74.6	57.2	65.4	71.7	77.4	77.6	76.2	73.5	8	High	High	High	High	High	High	High	High	High	High	High	High	High	High	High	High
FALSE	High	Master Protein	Q9D9H8	UPF0565 protein C2orf69 homolog OS=Mus musculus PE=2 SV=3	0.07	-0.04	0.04	0	0.418608	0.735194	0.872252	0.997206	1.051	0.975	1.027	0.998	566.3	595.2	521	515.3	513.7	549.2	504.5	519.8	551.5	513	526.1	533.6	539.2	522.7	519.2	556.4	9	High	High	High	High	High	High	High	High	High	High	High	High	High	High	High	High
FALSE	High	Master Protein	E9Q452	Tropomyosin alpha-1 chain OS=Mus musculus GN=Tpm1 PE=1 SV=1	-0.09	-0.08	-0.1	-0.07	0.418651	0.760235	0.584806	0.58845	0.938	0.943	0.931	0.951	708.9	810.3	771.9	814.7	870.6	826.8	859.2	757.2	708.9	779.7	725.9	766.9	796	733.9	839.7	773.4	3	High	High	High	High	High	High	High	High	High	High	High	High	High	High	High	High
FALSE	High	Master Protein	Q9CRA9	FGFR1 oncogene partner 2 homolog OS=Mus musculus GN=Fgfr1op2 PE=1 SV=1	-0.02	-0.05	-0.02	-0.05	0.418851	0.781449	0.595957	0.600634	0.987	0.963	0.986	0.964	1231.6	1232.2	1132.8	1181.5	1285.3	1223.6	1203.7	1220.5	1166.6	1157.1	1144.6	1217.5	1212.4	1182.8	1203.3	1207.8	9	High	High	High	High	High	High	High	High	High	High	High	High	High	High	High	High
FALSE	High	Master Protein	Q9JIY2	E3 ubiquitin-protein ligase Hakai OS=Mus musculus GN=Cbll1 PE=1 SV=1	-0.26	-0.14	-0.14	-0.27	0.419335	0.894514	0.853513	0.470971	0.836	0.905	0.911	0.831	29.6	27.6	33.9	35.3	43.5	40.9	35.1	34.2	20.7	40.7	24.6	33.5	35.1	33.2	33.9	36.5	1	High	High	High	High	High	High	High	High	High	High	High	High	High	High	High	High
FALSE	High	Master Protein	Q9D2U9	Histone H2B type 3-A OS=Mus musculus GN=Hist3h2ba PE=1 SV=3	0.12	-0.04	0.1	-0.02	0.419638	0.974107	0.66571	0.999998	1.09	0.973	1.075	0.987	2847.6	3022.9	3261.6	3005.5	2671.2	2673.4	2858.3	3182.7	3203.9	2966.9	2897.5	2859.6	2874.3	3093.4	3010.2	2934	2	High	High	High	High	High	High	High	High	High	High	High	High	High	High	High	High
FALSE	High	Master Protein	P43277	Histone H1.3 OS=Mus musculus GN=Hist1h1d PE=1 SV=2	0.12	-0.07	-0.06	0.11	0.419662	0.898964	0.934923	0.475733	1.087	0.955	0.961	1.08	18963.4	18242.6	21163.6	21101.3	17589.4	17694.9	19127.3	19706.9	19595.4	18473.5	20346.4	18614	17192.4	19716.9	18096.5	17285.2	3	High	High	High	High	High	High	High	High	High	High	High	High	High	High	High	High
FALSE	High	Master Protein	Q62513	Zinc finger protein 260 OS=Mus musculus GN=Znf260 PE=1 SV=1	-0.26	0.31	-0.21	0.26	0.419808	0.166664	0.672984	0.322231	0.833	1.243	0.862	1.201	14.9	18.9	19.2	16.1	15.4	23.1	23.7	19.1	18.8	21	22.5	23.2	19.6	16.9	19.4	16.2	2	High	High	High	High	High	High	High	High	High	High	High	High	High	High	High	High
FALSE	High	Master Protein	Q924T2	28S ribosomal protein S2, mitochondrial OS=Mus musculus GN=Mrps2 PE=1 SV=1	0.05	0.06	0.15	-0.04	0.419818	0.764019	0.0162601	0.727884	1.036	1.039	1.109	0.97	429.1	411.4	410.4	415.1	379.9	400.7	397.1	419	423.5	435.2	398.2	455.5	445.9	424.6	439.1	450.3	8	High	High	High	High	High	High	High	High	High	High	High	High	High	High	High	High
FALSE	High	Master Protein	Q9DBX2	Phosducin-like protein OS=Mus musculus GN=Pdcl PE=1 SV=1	-0.07	0.02	-0.04	-0.01	0.420005	0.999903	0.788432	0.932165	0.953	1.012	0.973	0.991	568.9	607.7	596	646.7	614.1	649.7	656.6	603.4	603.3	614.4	615.1	588.4	594.9	609.6	636.5	619.5	12	High	High	High	High	High	High	High	High	High	High	High	High	High	High	High	High
FALSE	High	Master Protein	Q9CR24	Nucleoside diphosphate-linked moiety X motif 8 OS=Mus musculus GN=Nudt8 PE=1 SV=1	0.06	0.08	0.12	0.02	0.420026	0.348056	0.131701	0.787523	1.045	1.058	1.089	1.016	219.3	201.8	190.7	200.2	196.1	185.3	188.5	203.8	221.2	207.9	214.8	210.7	208.6	197.4	214.9	210.2	3	High	High	High	High	High	High	High	High	High	High	High	High	High	High	High	High
FALSE	High	Master Protein	Q924Z4	Ceramide synthase 2 OS=Mus musculus GN=Cers2 PE=1 SV=1	-0.16	0.08	-0.11	0.03	0.420251	0.445226	0.768603	0.793795	0.895	1.059	0.928	1.021	1085.5	1038.7	1026.6	992.9	1219.2	1341.4	1091.8	1017.5	1410.8	1063.8	1123.1	1063.1	1205.5	993.4	1033.7	1109.6	7	High	High	High	High	High	High	High	High	High	High	High	High	High	High	High	High
FALSE	High	Master Protein	P30681	High mobility group protein B2 OS=Mus musculus GN=Hmgb2 PE=1 SV=3	0.19	0	0.12	0.06	0.420257	0.999724	0.84206	0.904658	1.137	0.997	1.087	1.043	2262.7	2377.4	2675	2769.4	2018.5	1950.9	2435.4	2657.2	2509.2	2331.7	2635.1	2520.2	2313.5	2512.9	2553	2165.2	11	High	High	High	High	High	High	High	High	High	High	High	High	High	High	High	High
FALSE	High	Master Protein	E9Q634	Unconventional myosin-Ie OS=Mus musculus GN=Myo1e PE=1 SV=1	-0.08	-0.09	-0.04	-0.13	0.420683	0.860999	0.974949	0.257093	0.949	0.94	0.975	0.914	402.7	446.2	449.8	430	494.2	495.1	431.3	428.2	414.9	408.3	397.4	453.7	455	445.7	438	474.9	11	High	High	High	High	High	High	High	High	High	High	High	High	High	High	High	High
FALSE	High	Master Protein	D3YV69	Ras-related protein Rab-6A OS=Mus musculus GN=Rab6a PE=1 SV=1	-0.14	0.03	-0.04	-0.07	0.421605	0.999833	0.996998	0.487993	0.907	1.02	0.971	0.953	64.7	57.5	54.4	57.6	64.1	62.9	57	65.8	58.7	58.9	56.7	58.7	67	62	57.5	61.3	1	High	High	High	High	High	High	High	High	High	High	High	High	High	High	High	High
FALSE	High	Master Protein	G3UW46	Mitochondrial inner membrane protease ATP23 homolog OS=Mus musculus GN=Xrcc6bp1 PE=1 SV=1	-0.07	-0.15	-0.01	-0.21	0.421617	0.848469	0.998455	0.168625	0.95	0.9	0.991	0.863	212.6	251.4	254.2	254.2	289	245.5	267.1	265.3	204.6	242.3	213.7	269	257.5	270.4	261	266.4	5	High	High	High	High	High	High	High	High	High	High	High	High	High	High	High	High
FALSE	High	Master Protein	Q9Z0H3	SWI/SNF-related matrix-associated actin-dependent regulator of chromatin subfamily B member 1 OS=Mus musculus GN=Smarcb1 PE=1 SV=1	0.07	-0.12	0.02	-0.08	0.421619	0.0465498	0.594375	0.0792195	1.047	0.918	1.017	0.945	1081.2	1190.3	1173.3	1179	1139.4	1072.7	1106.8	1151.2	1064.8	1089.1	1070.1	1112.8	1135.7	1169.9	1144.9	1140.1	15	High	High	High	High	High	High	High	High	High	High	High	High	High	High	High	High
FALSE	High	Master Protein	Q8R5M8	Cell adhesion molecule 1 OS=Mus musculus GN=Cadm1 PE=1 SV=2	0.1	0.09	0.07	0.13	0.421885	0.593274	0.731528	0.309006	1.075	1.067	1.05	1.092	1832.8	1763.4	1767.7	1855.9	1530.1	1580.7	1774.2	1823.1	1796	2117.2	2054.4	1733.9	1726.9	1791.4	1805.1	1709.3	5	High	High	High	High	High	High	High	High	High	High	High	High	High	High	High	High
FALSE	High	Master Protein	Q99KL7	Ras-related protein Rab-28 OS=Mus musculus GN=Rab28 PE=1 SV=1	-0.05	-0.03	0.02	-0.1	0.422492	0.720978	0.996891	0.122178	0.964	0.98	1.013	0.932	389.9	392.8	381.4	386.2	393.2	426	402.4	403	395.1	365.8	347.6	396.7	382	405.6	410.4	417.4	9	High	High	High	High	High	High	High	High	High	High	High	High	High	High	High	High
FALSE	High	Master Protein	Q8CHB6	MKIAA1047 protein (Fragment) OS=Mus musculus GN=Ncor1 PE=1 SV=1	0.13	-0.07	0.1	-0.05	0.422599	0.831356	0.570344	0.936426	1.092	0.95	1.073	0.967	95.5	101.9	103.6	108.6	93	84.3	106.1	95.3	100.3	95	91.7	105.4	108.1	106.9	95.4	94	2	High	High	High	High	High	High	High	High	High	High	High	High	High	High	High	High
FALSE	High	Master Protein	Q9CYL5	Golgi-associated plant pathogenesis-related protein 1 OS=Mus musculus GN=Glipr2 PE=1 SV=3	-0.05	-0.12	0.04	-0.22	0.423123	0.865457	0.972074	0.0684254	0.965	0.918	1.029	0.861	255.3	310	318.6	311.5	328.4	315.7	335.6	313.2	292.9	277.6	255.9	321.7	330.2	332.3	338.5	320.7	5	High	High	High	High	High	High	High	High	High	High	High	High	High	High	High	High
FALSE	High	Master Protein	Q8JZP2	Synapsin-3 OS=Mus musculus GN=Syn3 PE=1 SV=2	-0.05	0.08	0.03	0	0.42315	0.201818	0.810248	0.984124	0.965	1.054	1.018	1	1475	1587.4	1522.4	1537.5	1625.7	1544.9	1524.1	1661.7	1542.9	1659.6	1566.7	1667.6	1612.7	1601	1613.1	1660.5	20	High	High	High	High	High	High	High	High	High	High	High	High	High	High	High	High
FALSE	High	Master Protein	P56389	Cytidine deaminase OS=Mus musculus GN=Cda PE=1 SV=2	0.12	0.07	-0.03	0.22	0.423178	0.999554	0.985518	0.676005	1.086	1.049	0.977	1.166	45.2	59	44.1	53	49.9	37.8	43.3	46.9	43.4	52.7	51.8	50.9	43.2	50.8	44.5	43.6	5	High	High	High	High	High	High	High	High	High	High	High	High	High	High	High	High
FALSE	High	Master Protein	Q3UVX5	Metabotropic glutamate receptor 5 OS=Mus musculus GN=Grm5 PE=1 SV=2	0.05	-0.04	0.03	-0.02	0.423311	0.462091	0.563292	0.605959	1.036	0.972	1.023	0.985	8099.9	7885.5	8101.5	7856.5	7438.6	7105.2	8004.5	8026.2	7148.4	7774.6	7769.3	7930	7806.3	8166	7981.4	7763	46	High	High	High	High	High	High	High	High	High	High	High	High	High	High	High	High
FALSE	High	Master Protein	F6XC25	Coiled-coil and C2 domain-containing protein 1B (Fragment) OS=Mus musculus GN=Cc2d1b PE=1 SV=1	-0.06	-0.03	0	-0.09	0.423331	1	0.967374	0.680366	0.961	0.979	0.999	0.942	1450.3	1543.6	1499.1	1459.8	1542.5	1692.7	1509.4	1536.8	1638.8	1434.2	1425.7	1462.1	1619.9	1488.2	1543.1	1531.8	23	High	High	High	High	High	High	High	High	High	High	High	High	High	High	High	High
FALSE	High	Master Protein	P21279	Guanine nucleotide-binding protein G(q) subunit alpha OS=Mus musculus GN=Gnaq PE=1 SV=4	0.07	0.01	0.07	0.02	0.423561	0.998461	0.609328	0.959262	1.052	1.007	1.048	1.012	8106.5	7561.6	7277	7087.6	7032.6	7063.7	6971.2	7532	7977.5	7647.5	7295.6	7242.4	7349.9	7697.4	7234.5	7418.2	18	High	High	High	High	High	High	High	High	High	High	High	High	High	High	High	High
FALSE	High	Master Protein	P49222	Erythrocyte membrane protein band 4.2 OS=Mus musculus GN=Epb42 PE=1 SV=3	0.18	-0.09	0.16	-0.07	0.423585	0.931552	0.302466	0.827952	1.131	0.94	1.118	0.951	47.6	45	44.1	46.4	36.2	47.6	35.1	45.1	39.4	44.6	41.3	50.5	53.3	43.6	44.4	45.9	4	High	High	High	High	High	High	High	High	High	High	High	High	High	High	High	High
FALSE	High	Master Protein	Q9D924	Iron-sulfur cluster assembly 1 homolog, mitochondrial OS=Mus musculus GN=Isca1 PE=2 SV=1	-0.06	0.05	0.04	-0.05	0.423756	0.744129	0.466365	0.217905	0.962	1.032	1.03	0.964	466.8	508.9	456.8	484.1	508.8	485.7	490.1	497.8	496.2	480.5	494.3	487	531.9	498.6	517.1	500.8	6	High	High	High	High	High	High	High	High	High	High	High	High	High	High	High	High
FALSE	High	Master Protein	Q3UE92	X-prolyl aminopeptidase (Aminopeptidase P) 1, soluble, isoform CRA_b OS=Mus musculus GN=Xpnpep1 PE=1 SV=1	0.03	0	0	0.02	0.423901	0.980543	0.984039	0.830593	1.02	0.999	1.003	1.016	6519.3	6679.1	6578.4	6372.9	6432.7	6395.5	6482.1	6411.4	6596.8	6576.1	6513.7	6359.6	6462.5	6368.3	6563.8	6422.9	34	High	High	High	High	High	High	High	High	High	High	High	High	High	High	High	High
FALSE	High	Master Protein	Q6NVF9	Cleavage and polyadenylation specificity factor subunit 6 OS=Mus musculus GN=Cpsf6 PE=1 SV=1	0.1	0.1	0.04	0.15	0.424259	0.377791	0.951449	0.0752335	1.07	1.071	1.03	1.112	1438.8	1341.3	1376.1	1386	1246.3	1270	1310.9	1394.8	1444.5	1514.3	1628.1	1332.9	1287.5	1377.4	1365.6	1294.4	17	High	High	High	High	High	High	High	High	High	High	High	High	High	High	High	High
FALSE	High	Master Protein	Q9DCH4	Eukaryotic translation initiation factor 3 subunit F OS=Mus musculus GN=Eif3f PE=1 SV=2	0.06	0.05	0.02	0.09	0.42427	0.801395	0.996136	0.159884	1.045	1.034	1.013	1.068	1815.5	1784.2	1761.5	1720.6	1698.9	1692.9	1674.6	1768.1	1860.4	1807.5	1887.8	1678.1	1743.3	1689	1733.7	1701.3	14	High	High	High	High	High	High	High	High	High	High	High	High	High	High	High	High
FALSE	High	Master Protein	O70589	Peripheral plasma membrane protein CASK OS=Mus musculus GN=Cask PE=1 SV=2	0.02	0.02	0.01	0.03	0.424474	0.994274	0.923711	0.63264	1.012	1.013	1.007	1.019	5719.4	5400.8	5334.8	5297.7	5261.2	5181.4	5343.4	5345.9	5302.9	5569.3	5665.2	5312.6	5302.1	5311.7	5367.6	5387.4	3	High	High	High	High	High	High	High	High	High	High	High	High	High	High	High	High
FALSE	High	Master Protein	P49935	Pro-cathepsin H OS=Mus musculus GN=Ctsh PE=1 SV=2	-0.02	-0.03	0.12	-0.16	0.424527	0.849095	0.549011	0.200032	0.989	0.981	1.085	0.894	209.3	275.7	276	258.1	266.3	272.3	266.9	299.6	255.7	266.4	256.9	280.2	295.2	289.8	315.6	288.5	3	High	High	High	High	High	High	High	High	High	High	High	High	High	High	High	High
FALSE	High	Master Protein	P82343	N-acylglucosamine 2-epimerase OS=Mus musculus GN=Renbp PE=1 SV=3	0.27	-0.03	0.51	-0.28	0.425259	1	0.058153	0.575887	1.204	0.979	1.429	0.825	27.8	22.5	26.1	28.9	21.4	23.4	20.9	23.8	21.9	30.8	30.2	23	34.2	31.9	22.8	32.1	2	High	High	High	High	High	High	High	High	High	High	High	High	High	High	High	High
FALSE	High	Master Protein	E9Q842	Protein Nav2 OS=Mus musculus GN=Nav2 PE=1 SV=1	-0.14	-0.32	0.14	-0.6	0.426101	0.999199	0.993814	0.254963	0.91	0.801	1.102	0.662	22	42.9	41.6	37.1	43.7	42.6	42.6	52.8	29.1	25	34	54	46.5	48.7	43.3	50.7	2	High	High	High	High	High	High	High	High	High	High	High	High	High	High	High	High
FALSE	High	Master Protein	Q3U1Y4	DENN domain-containing protein 4B OS=Mus musculus GN=Dennd4b PE=1 SV=2	-0.06	-0.08	0.05	-0.18	0.426194	0.930251	0.617143	0.0230519	0.962	0.948	1.035	0.881	484.9	520.1	523.4	526.4	508.6	557.6	537.9	547.2	487.5	501.6	485.5	545.8	559.9	563.3	535.5	570.6	14	High	High	High	High	High	High	High	High	High	High	High	High	High	High	High	High
FALSE	High	Master Protein	Q8BSE0	Regulator of microtubule dynamics protein 2 OS=Mus musculus GN=Rmdn2 PE=1 SV=1	-0.06	-0.07	-0.12	-0.01	0.426292	0.540061	0.0844428	0.991516	0.961	0.95	0.92	0.992	181.7	185	177.7	172	190	184.1	178.9	199.9	162.3	168.4	173	183.3	169.2	165.7	183	175	3	High	High	High	High	High	High	High	High	High	High	High	High	High	High	High	High
FALSE	High	Master Protein	P62806	Histone H4 OS=Mus musculus GN=Hist1h4a PE=1 SV=2	0.08	-0.02	0.02	0.05	0.426436	0.88179	0.999985	0.848953	1.06	0.988	1.011	1.035	21780.2	21724.6	23465.3	22565.8	20902.7	20269.4	20936.5	23367.9	22603.8	21663.6	22143.7	21155.9	20726.3	21313.6	22438.1	20998.2	15	High	High	High	High	High	High	High	High	High	High	High	High	High	High	High	High
FALSE	High	Master Protein	P11152	Lipoprotein lipase OS=Mus musculus GN=Lpl PE=1 SV=3	-0.08	-0.19	-0.08	-0.19	0.426845	0.723423	0.40969	0.74207	0.944	0.878	0.949	0.874	110.6	126.1	129.4	134.3	145.5	135.8	134.8	133	108.1	112.6	111.8	138.3	109.8	133	131.1	125.7	3	High	High	High	High	High	High	High	High	High	High	High	High	High	High	High	High
FALSE	High	Master Protein	O35674	Disintegrin and metalloproteinase domain-containing protein 19 OS=Mus musculus GN=Adam19 PE=2 SV=2	-0.22	-0.05	-0.24	-0.02	0.426929	0.807895	0.520373	0.715407	0.861	0.967	0.847	0.983	45.5	44.4	41.7	51.9	56	54.3	50.2	45	47.5	40.1	37.7	47.2	53.6	43.9	44.5	43.8	1	High	High	High	High	High	High	High	High	High	High	High	High	High	High	High	High
FALSE	High	Master Protein	Q9WV98	Mitochondrial import inner membrane translocase subunit Tim9 OS=Mus musculus GN=Timm9 PE=1 SV=1	0.08	0.15	-0.04	0.27	0.427353	0.808502	0.982679	0.0631997	1.054	1.112	0.97	1.207	3574.7	2998.9	3032.8	3061.9	2799.3	2977.3	3041.3	2808	3251.2	3529.1	3678.1	2853.5	2772	2785.5	3018.2	2825.9	7	High	High	High	High	High	High	High	High	High	High	High	High	High	High	High	High
FALSE	High	Master Protein	Q9WU60	Attractin OS=Mus musculus GN=Atrn PE=1 SV=3	-0.04	0.03	0.02	-0.04	0.427409	0.993896	0.968295	0.332755	0.97	1.019	1.017	0.972	1869	2015.2	1920.8	1932.9	2003.4	2076.9	1958.3	1968.6	1829.4	2028.9	1933.2	1992.6	2017.1	2002.6	2021.1	2043.5	28	High	High	High	High	High	High	High	High	High	High	High	High	High	High	High	High
FALSE	High	Master Protein	Q99MZ7	Peroxisomal trans-2-enoyl-CoA reductase OS=Mus musculus GN=Pecr PE=1 SV=1	-0.11	-0.27	-0.06	-0.32	0.42751	0.595256	0.996876	0.0867298	0.923	0.829	0.959	0.798	136.3	171.9	162.9	169.8	183.7	165.5	178.4	181.9	135	136.6	139.3	179.8	187.8	177.7	166.9	167.9	2	High	High	High	High	High	High	High	High	High	High	High	High	High	High	High	High
FALSE	High	Master Protein	Q91WI7	Integrin-alpha FG-GAP repeat-containing protein 2 OS=Mus musculus GN=Itfg2 PE=2 SV=1	-0.05	0.08	0.08	-0.05	0.428135	0.721907	0.986734	0.829364	0.966	1.056	1.057	0.965	284.3	295.1	317.3	303.2	302.2	311.3	308.2	352.6	288.7	312.5	319.1	328.6	327.5	327.6	306.1	327.3	9	High	High	High	High	High	High	High	High	High	High	High	High	High	High	High	High
FALSE	High	Master Protein	B2RXC8	3222402P14Rik protein OS=Mus musculus GN=Ppp2r3a PE=1 SV=1	-0.09	-0.03	-0.01	-0.1	0.428163	0.968809	0.994617	0.329824	0.942	0.979	0.991	0.93	103.7	95.1	83.5	92.5	95.3	97.9	102.7	101.3	88.6	89.3	94.5	95.3	93.9	98.3	99.1	102.2	2	High	High	High	High	High	High	High	High	High	High	High	High	High	High	High	High
FALSE	High	Master Protein	Q9CZJ2	Heat shock 70 kDa protein 12B OS=Mus musculus GN=Hspa12b PE=1 SV=1	-0.02	-0.09	0	-0.1	0.428199	0.954794	0.988752	0.33261	0.988	0.942	1.001	0.93	1162.6	1326.9	1331.3	1335.1	1402.8	1351.2	1338.2	1315.9	1257.1	1246.4	1212	1354.5	1353.4	1351.2	1309.6	1340.2	25	High	High	High	High	High	High	High	High	High	High	High	High	High	High	High	High
FALSE	High	Master Protein	E9Q3Y4	Lipopolysaccharide-responsive and beige-like anchor protein OS=Mus musculus GN=Lrba PE=1 SV=1	-0.04	-0.08	0	-0.12	0.428297	0.0795087	0.994711	0.00786922	0.972	0.947	0.998	0.922	2888.8	2958.1	2953.2	2906.3	3018.1	3003.9	3009	3024.2	2775.1	2773	2625.8	2966.4	2987.8	2952.7	3033.9	3026.8	45	High	High	High	High	High	High	High	High	High	High	High	High	High	High	High	High
FALSE	High	Master Protein	Q99M08	Uncharacterized protein C4orf3 homolog OS=Mus musculus PE=1 SV=1	-0.08	0.08	-0.13	0.12	0.428512	0.374609	0.61994	0.557401	0.943	1.057	0.915	1.089	54.9	64.5	71.7	71.7	80	69.4	63.9	74.9	68.5	71.1	72.6	77	64.8	70	65.9	66	2	High	High	High	High	High	High	High	High	High	High	High	High	High	High	High	High
FALSE	High	Master Protein	Q8VE99	Coiled-coil domain-containing protein 115 OS=Mus musculus GN=Ccdc115 PE=1 SV=1	-0.06	-0.01	-0.03	-0.03	0.428589	0.975853	0.889324	0.968608	0.96	0.993	0.977	0.976	291.9	328.8	349.1	336.7	347.1	354.9	344.6	345.8	323.7	337.5	317.6	348.1	355.7	310.4	366	322.3	8	High	High	High	High	High	High	High	High	High	High	High	High	High	High	High	High
FALSE	High	Master Protein	Q8CHG5	Apoptosis-resistant E3 ubiquitin protein ligase 1 OS=Mus musculus GN=Arel1 PE=2 SV=2	-0.08	-0.07	-0.01	-0.14	0.429107	0.968093	0.983835	0.380911	0.945	0.956	0.994	0.908	221.9	243.2	227.7	225.8	260	237.4	242.6	237	218.3	215.2	214.6	256.6	233.7	252.4	234.6	242.6	7	High	High	High	High	High	High	High	High	High	High	High	High	High	High	High	High
FALSE	High	Master Protein	E0CY16	Cell adhesion molecule 1 OS=Mus musculus GN=Cadm1 PE=1 SV=1	0.02	0.12	0	0.14	0.429279	0.0874814	0.69867	0.0387415	1.017	1.09	1.003	1.105	174.6	166.4	168.4	169.2	148.4	167.4	164.8	167.2	182.6	185.3	191.3	176	166.5	166.4	158.4	178.1	2	High	High	High	High	High	High	High	High	High	High	High	High	High	High	High	High
FALSE	High	Master Protein	Q8K2L8	Trafficking protein particle complex subunit 12 OS=Mus musculus GN=Trappc12 PE=1 SV=2	-0.05	0.01	0.05	-0.09	0.429385	0.845096	0.813169	0.39561	0.967	1.007	1.035	0.941	1349	1342.3	1390.3	1380.6	1412.3	1411.4	1368.5	1469.3	1365.5	1379.8	1369.3	1450.8	1457.9	1463.3	1351.1	1506.6	21	High	High	High	High	High	High	High	High	High	High	High	High	High	High	High	High
FALSE	High	Master Protein	Q3U1V6	Ubiquitin-conjugating enzyme E2 variant 3 OS=Mus musculus GN=Uevld PE=1 SV=1	-0.05	0.02	0.08	-0.1	0.429659	0.989137	0.065932	0.00733898	0.967	1.015	1.055	0.931	569.2	600.6	593.7	580.8	588.9	608.5	616.5	605.8	585.5	610.6	556.8	607.3	652.8	628.3	653	627.1	13	High	High	High	High	High	High	High	High	High	High	High	High	High	High	High	High
FALSE	High	Master Protein	A0A0R4J008	Histone deacetylase OS=Mus musculus GN=Hdac2 PE=1 SV=1	0.09	0.04	0.04	0.09	0.430103	0.629827	0.856435	0.244093	1.067	1.026	1.029	1.064	2703.5	2468.6	2758.4	2680.9	2482.9	2362.9	2631	2564.7	2555.3	2786.8	3001.3	2738.8	2620.5	2654.6	2573.1	2472.1	11	High	High	High	High	High	High	High	High	High	High	High	High	High	High	High	High
FALSE	High	Master Protein	P27600	Guanine nucleotide-binding protein subunit alpha-12 OS=Mus musculus GN=Gna12 PE=1 SV=3	-0.09	-0.02	0.03	-0.14	0.430194	0.984268	0.999857	0.243248	0.938	0.988	1.022	0.908	771.7	804	760.1	725.3	822.4	919.8	809.9	763.2	831.8	712.5	669	804.2	863.3	790.1	819.8	848.4	12	High	High	High	High	High	High	High	High	High	High	High	High	High	High	High	High
FALSE	High	Master Protein	Q8BK08	Transmembrane protein 11, mitochondrial OS=Mus musculus GN=Tmem11 PE=1 SV=1	-0.04	-0.12	-0.08	-0.08	0.430326	0.00437161	0.0118898	0.193364	0.972	0.918	0.944	0.945	1449.9	1471.8	1506.5	1508.2	1522.2	1551.1	1541	1493	1371.3	1361.1	1332.6	1420.6	1352.7	1454.7	1436.6	1460.4	7	High	High	High	High	High	High	High	High	High	High	High	High	High	High	High	High
FALSE	High	Master Protein	O35551	Rab GTPase-binding effector protein 1 OS=Mus musculus GN=Rabep1 PE=1 SV=2	0.02	0	0.03	-0.01	0.430637	0.890818	0.164265	0.999993	1.016	1.002	1.023	0.994	6739	6715.5	6794.2	6774.5	6640.4	6510.6	6666.7	6799.4	6786.5	6750.8	6736.1	6938.8	6810.1	6920.1	6669.9	6805.3	61	High	High	High	High	High	High	High	High	High	High	High	High	High	High	High	High
FALSE	High	Master Protein	Q9EQQ2	Protein YIPF5 OS=Mus musculus GN=Yipf5 PE=1 SV=1	0.08	-0.01	-0.09	0.16	0.430949	0.987309	0.587671	0.105493	1.058	0.993	0.941	1.116	76.1	74.7	73.8	72	63.7	76.2	70.7	69.7	74.8	77.5	68.3	72.6	63.9	67.7	70.8	64.4	1	High	High	High	High	High	High	High	High	High	High	High	High	High	High	High	High
FALSE	High	Master Protein	Q9CRB9	MICOS complex subunit Mic19 OS=Mus musculus GN=Chchd3 PE=1 SV=1	0.03	-0.03	0.01	-0.02	0.431185	0.826422	0.751042	0.990914	1.019	0.98	1.01	0.989	5956.9	6029.7	5734.6	5837.4	5891.8	5480.1	5724.4	5853.1	5909.9	5746.5	5751	5810.7	5888.2	5980.2	5662.4	5804.9	4	High	High	High	High	High	High	High	High	High	High	High	High	High	High	High	High
FALSE	High	Master Protein	Q9CTN8	Lipoma HMGIC fusion partner-like 3 protein OS=Mus musculus GN=Lhfpl3 PE=2 SV=2	-0.14	0.18	-0.07	0.11	0.431499	0.22784	0.755559	0.485983	0.907	1.135	0.953	1.08	93.1	88.4	89.7	104.5	115.6	94	103.8	97.7	102.7	104.7	119.5	95.4	99.3	91.9	103.8	92.8	3	High	High	High	High	High	High	High	High	High	High	High	High	High	High	High	High
FALSE	High	Master Protein	E9Q6R7	Protein Utrn OS=Mus musculus GN=Utrn PE=1 SV=1	-0.02	-0.08	-0.01	-0.09	0.431548	0.701401	0.934588	0.216612	0.983	0.948	0.99	0.941	3294	3608.2	3642.2	3683.3	3629.4	3845.6	3745.8	3578	3436.8	3437.2	3326.3	3630.8	3637.7	3575	3696.6	3665.8	61	High	High	High	High	High	High	High	High	High	High	High	High	High	High	High	High
FALSE	High	Master Protein	Q9D0D5	General transcription factor IIE subunit 1 OS=Mus musculus GN=Gtf2e1 PE=1 SV=1	-0.13	-0.07	0.07	-0.27	0.431849	0.966242	0.997795	0.176383	0.912	0.951	1.049	0.827	96.2	102.1	130.1	121.9	136.1	119.9	124.9	116.1	104.4	107.8	103.7	118.2	134.7	125.7	131	111.9	5	High	High	High	High	High	High	High	High	High	High	High	High	High	High	High	High
FALSE	High	Master Protein	F8VQC9	Anion exchange protein OS=Mus musculus GN=Slc4a7 PE=1 SV=1	-0.09	0.02	-0.01	-0.06	0.432075	0.996197	0.996046	0.679383	0.938	1.011	0.991	0.957	520.5	539	558.4	544.6	607.6	544.4	549	610.7	484.4	547.3	548.3	608.7	577.2	567.3	556.1	587	1	High	High	High	High	High	High	High	High	High	High	High	High	High	High	High	High
FALSE	High	Master Protein	Q9QXT0	Protein canopy homolog 2 OS=Mus musculus GN=Cnpy2 PE=1 SV=1	0.06	0.18	0.05	0.19	0.432112	0.264313	0.81293	0.0908181	1.043	1.131	1.036	1.139	904.1	767.2	807.9	786.5	732.8	751.6	777	788.7	875.3	928.4	949.5	794.7	767.9	816	826.5	757.7	13	High	High	High	High	High	High	High	High	High	High	High	High	High	High	High	High
FALSE	High	Master Protein	S4R2C4	Son of sevenless homolog 2 OS=Mus musculus GN=Sos2 PE=1 SV=1	-0.13	0.02	-0.04	-0.07	0.432119	0.985762	0.837261	0.978742	0.914	1.016	0.974	0.953	35.7	29.4	36.3	30.4	33.7	37	35.1	39.3	36	36.5	30.9	31.1	36.6	33.7	36.8	30.7	6	High	High	High	High	High	High	High	High	High	High	High	High	High	High	High	High
FALSE	High	Master Protein	Q3UI84	Replication factor C subunit 4 OS=Mus musculus GN=Rfc4 PE=1 SV=1	-0.04	-0.06	0.1	-0.2	0.433194	0.708751	0.443728	0.00599188	0.971	0.962	1.073	0.871	96.9	95.1	89.2	100.3	98.6	98.1	99.1	104.1	97.1	87.3	88.6	96.4	105.8	106.3	107.4	99.7	4	High	High	High	High	High	High	High	High	High	High	High	High	High	High	High	High
FALSE	High	Master Protein	Q5SUH7	Clathrin interactor 1 OS=Mus musculus GN=Clint1 PE=1 SV=1	0.04	0.01	0.02	0.02	0.433343	0.727532	0.435402	0.725326	1.025	1.006	1.015	1.016	3558.6	3401.8	3585.8	3536.3	3409.7	3371.9	3514.5	3518.5	3565.8	3573.4	3585.7	3536.4	3578.4	3524.9	3475.1	3501.3	29	High	High	High	High	High	High	High	High	High	High	High	High	High	High	High	High
FALSE	High	Master Protein	P61759	Prefoldin subunit 3 OS=Mus musculus GN=Vbp1 PE=1 SV=2	-0.04	0.06	0.01	0.01	0.433416	0.221157	0.853847	0.989826	0.972	1.042	1.006	1.007	3827.2	3880.2	4060.7	3867.7	4012.3	3931.5	3958.5	4053.6	3914.7	4071.2	4029.1	4045.2	4017.8	4114	3996.9	3994.7	15	High	High	High	High	High	High	High	High	High	High	High	High	High	High	High	High
FALSE	High	Master Protein	Q91XU3	Phosphatidylinositol 5-phosphate 4-kinase type-2 gamma OS=Mus musculus GN=Pip4k2c PE=1 SV=1	0.02	0.01	0.02	0	0.43384	0.996278	0.915379	0.894125	1.013	1.006	1.016	1.003	3281.6	3032.3	3047.6	3030.1	3009.2	2970	2993.4	3085	3068.7	3039.3	3183.2	3049.7	3047.6	3052.2	3004.1	3087.3	21	High	High	High	High	High	High	High	High	High	High	High	High	High	High	High	High
FALSE	High	Master Protein	D3YXP6	Phosphomevalonate kinase OS=Mus musculus GN=Pmvk PE=1 SV=1	-0.07	-0.01	0.02	-0.1	0.433935	0.994481	0.940426	0.285655	0.95	0.995	1.011	0.936	425.3	504.5	511.9	485.1	517.2	556.6	524.2	468.3	497.1	487.8	457.6	502	537.4	515.5	561.4	503.2	8	High	High	High	High	High	High	High	High	High	High	High	High	High	High	High	High
FALSE	High	Master Protein	A2AC93	Dynein intermediate chain 2, axonemal OS=Mus musculus GN=Dnai2 PE=1 SV=2	0.06	-0.12	0.07	-0.14	0.434162	0.796939	0.566534	0.903685	1.04	0.92	1.052	0.909	34.5	28.7	28	29.1	27.5	16.7	28	30.6	26.7	26.4	30.5	24.6	28.6	25.4	33.3	29.8	1	High	High	High	High	High	High	High	High	High	High	High	High	High	High	High	High
FALSE	High	Master Protein	Q91V81	RNA-binding protein 42 OS=Mus musculus GN=Rbm42 PE=1 SV=1	0.15	-0.04	0.21	-0.11	0.434169	0.82386	0.416397	0.806818	1.106	0.97	1.157	0.927	57.1	65.3	55.9	57.6	49.4	61.8	45.4	54.4	48.1	62.4	56.1	55.1	63.8	56.4	64.7	52.2	6	High	High	High	High	High	High	High	High	High	High	High	High	High	High	High	High
FALSE	High	Master Protein	Q505D7	Optic atrophy 3 protein homolog OS=Mus musculus GN=Opa3 PE=1 SV=1	0.07	-0.06	0.01	0	0.434314	0.429782	0.995448	0.995936	1.053	0.96	1.008	1.003	336.2	332.2	360.7	383.4	354	325.4	336	317.5	341	343.5	319.8	327.6	328	348.5	307.1	338.4	3	High	High	High	High	High	High	High	High	High	High	High	High	High	High	High	High
FALSE	High	Master Protein	Q9D2I5	LisH domain-containing protein ARMC9 OS=Mus musculus GN=Armc9 PE=1 SV=1	0.1	0.02	0.15	-0.03	0.434449	0.957019	0.161625	0.997017	1.074	1.014	1.111	0.98	212.9	189.4	200.5	180.8	182.3	176.6	180.7	192.7	206.7	188.8	185.6	219.9	198.3	211.4	191.8	204.9	8	High	High	High	High	High	High	High	High	High	High	High	High	High	High	High	High
FALSE	High	Master Protein	Q8BRK9	Alpha-mannosidase 2x OS=Mus musculus GN=Man2a2 PE=1 SV=2	-0.07	-0.07	-0.07	-0.07	0.435372	0.995985	0.941973	0.626393	0.954	0.952	0.956	0.95	408	463.3	487	482.6	495.7	496	512.6	470.9	449.2	450.9	416.9	505	477.2	457.5	520.6	470.6	15	High	High	High	High	High	High	High	High	High	High	High	High	High	High	High	High
FALSE	High	Master Protein	P61215	Carbonic anhydrase-related protein 10 OS=Mus musculus GN=Ca10 PE=1 SV=1	0.11	-0.18	0.12	-0.18	0.436743	0.351229	0.613366	0.513753	1.078	0.885	1.084	0.88	135.2	138.5	133.8	147.1	128.7	122.7	133.2	125.1	115.8	126.7	113	152.9	138.7	136.5	129.1	140.9	6	High	High	High	High	High	High	High	High	High	High	High	High	High	High	High	High
FALSE	High	Master Protein	Q9JLM4	Zinc finger MYM-type protein 3 OS=Mus musculus GN=Zmym3 PE=1 SV=1	-0.08	0.06	0	-0.02	0.436889	0.979305	0.990975	0.816	0.947	1.045	1.001	0.989	235.7	263	244.8	240.2	254.6	254.1	271.4	257.8	227.7	263	251	256.1	245.2	266.2	246.9	269.8	14	High	High	High	High	High	High	High	High	High	High	High	High	High	High	High	High
FALSE	High	Master Protein	Q7TSC1	Protein PRRC2A OS=Mus musculus GN=Prrc2a PE=1 SV=1	-0.03	-0.01	0.01	-0.04	0.437243	0.99118	0.999999	0.607915	0.981	0.994	1.004	0.971	3073.8	3278.3	3296.8	3199.3	3308.7	3338.4	3295.9	3245.5	3170.2	3271.7	3158.8	3308.4	3278.7	3187.9	3365.2	3355.7	52	High	High	High	High	High	High	High	High	High	High	High	High	High	High	High	High
FALSE	High	Master Protein	Q91ZP3	Phosphatidate phosphatase LPIN1 OS=Mus musculus GN=Lpin1 PE=1 SV=1	-0.14	0.24	0.13	-0.02	0.437446	0.0562431	0.720315	0.991305	0.908	1.184	1.093	0.984	76.4	71.2	70.6	80.9	88.6	73.7	80.9	81.6	87.9	80	86.8	93.6	89.8	87.8	91	75	1	High	High	High	High	High	High	High	High	High	High	High	High	High	High	High	High
FALSE	High	Master Protein	Q80TJ1	Calcium-dependent secretion activator 1 OS=Mus musculus GN=Cadps PE=1 SV=3	0.03	0.04	0.03	0.04	0.437655	0.596597	0.662437	0.380497	1.023	1.026	1.022	1.028	15447.9	14406.5	14411	14054.7	14174	13986.9	13910.5	14314.1	14604.8	14963.8	15846	14507.7	14318	14449.6	14743.6	14285.9	69	High	High	High	High	High	High	High	High	High	High	High	High	High	High	High	High
FALSE	High	Master Protein	D3Z742	MCG125361, isoform CRA_a OS=Mus musculus GN=Mb21d2 PE=1 SV=1	-0.02	-0.02	0.01	-0.05	0.437708	0.999907	0.865601	0.132178	0.986	0.989	1.01	0.966	1153.3	1218.5	1231.2	1223.5	1234.8	1201.8	1264.7	1240.8	1174.1	1210.6	1205.1	1231.1	1260.5	1239.9	1264.6	1235.2	12	High	High	High	High	High	High	High	High	High	High	High	High	High	High	High	High
FALSE	High	Master Protein	P40336	Vacuolar protein sorting-associated protein 26A OS=Mus musculus GN=Vps26a PE=1 SV=1	-0.04	0.05	0	0.01	0.437749	0.565665	0.96972	0.996406	0.972	1.034	0.999	1.006	1367.4	1311.2	1299	1287.6	1346	1384	1339	1339.8	1367.1	1398.9	1291.8	1331.2	1364.4	1320	1358.3	1324.6	16	High	High	High	High	High	High	High	High	High	High	High	High	High	High	High	High
FALSE	High	Master Protein	A2A6T1	Cerebellar degeneration-related protein 2-like OS=Mus musculus GN=Cdr2l PE=1 SV=1	-0.05	0.11	0	0.07	0.438153	0.0815269	0.738704	0.191831	0.969	1.083	1	1.049	239.1	235.3	246.7	229.2	244.3	271.6	241.3	245.3	263.3	244	284.3	250.6	232.1	245.1	244.7	245.5	8	High	High	High	High	High	High	High	High	High	High	High	High	High	High	High	High
FALSE	High	Master Protein	Q80YV4	Pantothenate kinase 4 OS=Mus musculus GN=Pank4 PE=1 SV=2	-0.02	-0.02	0.03	-0.06	0.438205	0.962125	0.909988	0.0799441	0.988	0.989	1.019	0.96	2889.6	2904.4	2774.1	2854.8	2852.5	2847.7	3054.4	2961.2	2783.5	2855.4	2827.8	2867	2890	2969.2	3026.4	2952.1	36	High	High	High	High	High	High	High	High	High	High	High	High	High	High	High	High
FALSE	High	Master Protein	O08691	Arginase-2, mitochondrial OS=Mus musculus GN=Arg2 PE=1 SV=1	-0.14	0.06	0.05	-0.13	0.43867	0.946398	0.991237	0.581564	0.91	1.043	1.038	0.914	105.5	121.8	105.3	94.6	141	102.1	118	113.8	113.9	104.8	106.2	116.6	126.1	113.3	114.8	127.3	3	High	High	High	High	High	High	High	High	High	High	High	High	High	High	High	High
FALSE	High	Master Protein	O08747	Netrin receptor UNC5C OS=Mus musculus GN=Unc5c PE=1 SV=1	-0.05	-0.06	-0.01	-0.1	0.439374	0.97888	0.9784	0.440995	0.965	0.96	0.992	0.934	429.7	500.3	484	492.2	528.7	515.6	495.8	481.3	436.1	489.2	448.8	503.6	479.4	498.7	507.7	504.4	10	High	High	High	High	High	High	High	High	High	High	High	High	High	High	High	High
FALSE	High	Master Protein	Q6PCM1	Lysine-specific demethylase 3A OS=Mus musculus GN=Kdm3a PE=1 SV=1	-0.09	-0.21	0	-0.3	0.439388	0.799156	0.981438	0.210843	0.94	0.863	0.998	0.812	113.1	137.2	133.5	136	154.4	128.9	161.1	133	116.9	114.7	115.6	142.4	127.7	147.7	139	147.3	6	High	High	High	High	High	High	High	High	High	High	High	High	High	High	High	High
FALSE	High	Master Protein	Q8K0T4	Katanin p60 ATPase-containing subunit A-like 1 OS=Mus musculus GN=Katnal1 PE=1 SV=1	0.05	0.03	0.04	0.04	0.439876	0.816607	0.861871	0.390559	1.039	1.021	1.029	1.03	1944.7	1847.2	1860.4	1930.5	1799.3	1847	1903.3	1802.4	1852	1996.4	1982.2	1887.8	1864.5	1892	1899.3	1810.8	23	High	High	High	High	High	High	High	High	High	High	High	High	High	High	High	High
FALSE	High	Master Protein	Q8BI84	Melanoma inhibitory activity protein 3 OS=Mus musculus GN=Mia3 PE=1 SV=2	-0.03	-0.03	-0.01	-0.05	0.440236	0.981754	0.999788	0.303231	0.982	0.977	0.993	0.966	4336.1	4661.3	4710.7	4685.1	4785.9	4581	4752.1	4763.2	4464.4	4582	4545.7	4676.5	4657.1	4743	4720	4733.1	26	High	High	High	High	High	High	High	High	High	High	High	High	High	High	High	High
FALSE	High	Master Protein	Q9ER72	Cysteine--tRNA ligase, cytoplasmic OS=Mus musculus GN=Cars PE=1 SV=2	-0.04	0.03	-0.03	0.02	0.440242	0.577142	0.778372	0.892704	0.973	1.019	0.976	1.016	3811.3	3887.4	4004.9	3977.5	4015	4078.5	3870.8	4064.8	3924.5	4015.3	3999.8	4031.6	3898.8	4044.7	3988.5	3881.8	41	High	High	High	High	High	High	High	High	High	High	High	High	High	High	High	High
FALSE	High	Master Protein	Q6GQT6	Sterol regulatory element-binding protein cleavage-activating protein OS=Mus musculus GN=Scap PE=1 SV=1	-0.06	-0.05	-0.06	-0.05	0.440276	0.858919	0.577383	0.734223	0.957	0.967	0.961	0.963	149.7	142.8	148.3	149	151.6	148.2	159	159.6	140.4	148.1	142.7	144.6	142.8	155.9	137.1	159.4	8	High	High	High	High	High	High	High	High	High	High	High	High	High	High	High	High
FALSE	High	Master Protein	P32261	Antithrombin-III OS=Mus musculus GN=Serpinc1 PE=1 SV=1	-0.14	-0.01	-0.07	-0.08	0.440494	0.998889	0.804392	0.956283	0.909	0.993	0.954	0.945	351.1	363.2	324	319.6	365.2	440.5	377.1	323.7	352.9	315.1	317.6	387.8	377.9	328.9	354.2	354.1	6	High	High	High	High	High	High	High	High	High	High	High	High	High	High	High	High
FALSE	High	Master Protein	Q8K354	Carbonyl reductase [NADPH] 3 OS=Mus musculus GN=Cbr3 PE=1 SV=1	-0.04	-0.13	-0.02	-0.15	0.441196	0.161961	0.747987	0.0665042	0.97	0.916	0.985	0.902	4338.1	4369.8	4005.3	4209.9	4857	4402.6	4406.9	4177.9	3915.7	3912.3	3690.4	4170.2	4421.3	4264.5	4130.3	4414.2	21	High	High	High	High	High	High	High	High	High	High	High	High	High	High	High	High
FALSE	High	Master Protein	O88843	Death domain-containing protein CRADD OS=Mus musculus GN=Cradd PE=1 SV=2	0.22	-0.02	0.29	-0.1	0.441233	1	0.0653913	0.595636	1.163	0.983	1.226	0.932	108.1	112.5	104.4	98.8	86.6	88.3	94.6	116.1	117.9	103.8	97.3	105.1	112.6	128.7	107.7	111.6	3	High	High	High	High	High	High	High	High	High	High	High	High	High	High	High	High
FALSE	High	Master Protein	Q8BIG4	F-box only protein 28 OS=Mus musculus GN=Fbxo28 PE=1 SV=1	-0.22	0.03	-0.14	-0.05	0.441254	0.850246	0.957081	0.994856	0.857	1.023	0.906	0.968	39.5	34.5	37.1	39.2	45.9	45.4	43.6	37.8	34.6	42.4	35.9	50.2	42.1	38.6	50.1	35.3	1	High	High	High	High	High	High	High	High	High	High	High	High	High	High	High	High
FALSE	High	Master Protein	Q9JIF3	Solute carrier family 2, facilitated glucose transporter member 8 OS=Mus musculus GN=Slc2a8 PE=1 SV=2	-0.1	-0.19	-0.05	-0.24	0.441278	0.470462	0.832616	0.178888	0.935	0.877	0.967	0.848	33	43.2	40.3	38.7	47.6	44	40.5	39	34.1	35.2	34.1	37	35.3	40.5	41.2	45.3	1	High	High	High	High	High	High	High	High	High	High	High	High	High	High	High	High
FALSE	High	Master Protein	Q91WG5	5'-AMP-activated protein kinase subunit gamma-2 OS=Mus musculus GN=Prkag2 PE=1 SV=2	0.03	0	0.03	-0.01	0.441393	0.982291	0.189361	0.763085	1.02	0.998	1.024	0.995	1029.5	1024.1	1038.4	1033.4	982.9	996.8	1035.3	1025.6	1041.7	1046.6	1017.4	1000	1021.9	1042.7	1068.7	1027.2	18	High	High	High	High	High	High	High	High	High	High	High	High	High	High	High	High
FALSE	High	Master Protein	P11688	Integrin alpha-5 OS=Mus musculus GN=Itga5 PE=1 SV=3	0.06	-0.1	0.01	-0.05	0.44179	0.156408	0.974536	0.66539	1.044	0.931	1.01	0.963	196.8	183.4	169.7	174.2	176	173.9	168.6	168	180.1	162.4	157.3	170.6	174	169.6	180.8	171.9	8	High	High	High	High	High	High	High	High	High	High	High	High	High	High	High	High
FALSE	High	Master Protein	Q8BQX0	RAB37, member of RAS oncogene family, isoform CRA_a OS=Mus musculus GN=Rab37 PE=1 SV=1	-0.21	-0.11	-0.12	-0.2	0.442124	0.621585	0.92699	0.188096	0.867	0.924	0.921	0.87	106.4	121.3	123.7	136.5	148.9	155.2	134.1	118	126	101.8	89.1	126.6	136.8	130.5	128.8	129.8	2	High	High	High	High	High	High	High	High	High	High	High	High	High	High	High	High
FALSE	High	Master Protein	G5E8M7	Glutathione S-transferase Mu 6 OS=Mus musculus GN=Gstm6 PE=1 SV=1	-0.21	-0.06	0.1	-0.37	0.442148	0.889321	0.965512	0.0758022	0.863	0.962	1.075	0.772	17.8	25.7	30.6	27.4	33.8	27.7	31.1	30.4	25.5	26.5	15.1	25.5	34.1	36.6	28.4	32	1	High	High	High	High	High	High	High	High	High	High	High	High	High	High	High	High
FALSE	High	Master Protein	Q9D4F8	Gamma-tubulin complex component 4 OS=Mus musculus GN=Tubgcp4 PE=1 SV=2	-0.05	-0.1	0.06	-0.21	0.442251	0.692574	0.288179	0.00333507	0.964	0.933	1.042	0.863	306.3	336.6	329.5	332.1	341.2	325.9	345.3	349.2	311.3	304.4	306	343.9	366.4	356.3	358.7	352.9	8	High	High	High	High	High	High	High	High	High	High	High	High	High	High	High	High
FALSE	High	Master Protein	E9Q0S6	Protein Tns1 OS=Mus musculus GN=Tns1 PE=1 SV=1	-0.05	-0.01	-0.02	-0.04	0.442832	0.926053	0.91632	0.458395	0.967	0.992	0.985	0.974	1535.2	1554.9	1519.6	1533.9	1589.5	1630.6	1583	1493.3	1548	1493.7	1503.4	1540.7	1563.8	1529.8	1574.8	1562.4	33	High	High	High	High	High	High	High	High	High	High	High	High	High	High	High	High
FALSE	High	Master Protein	A2ASS6	Titin OS=Mus musculus GN=Ttn PE=1 SV=1	-0.08	-0.14	-0.02	-0.21	0.442871	0.486352	0.990172	0.0777344	0.946	0.907	0.989	0.867	381.5	447	437.8	416.8	441.9	463.3	453.4	449.5	386.9	387.8	345.8	454.2	448.9	440.3	445.9	447.2	3	High	High	High	High	High	High	High	High	High	High	High	High	High	High	High	High
FALSE	High	Master Protein	Q9D6J1	Ceramide synthase 4 OS=Mus musculus GN=Cers4 PE=1 SV=1	-0.07	-0.1	0.01	-0.18	0.443227	0.943619	0.997561	0.15606	0.951	0.935	1.009	0.881	286.6	346.2	321.9	331.7	324	375.5	350.2	337.3	300.9	310.3	289.4	351.5	346.9	346.5	371	334.2	4	High	High	High	High	High	High	High	High	High	High	High	High	High	High	High	High
FALSE	High	Master Protein	A0A0A6YWX1	Ubiquitin carboxyl-terminal hydrolase 19 OS=Mus musculus GN=Usp19 PE=1 SV=1	-0.03	-0.12	-0.05	-0.11	0.443238	0.287463	0.575725	0.203322	0.978	0.918	0.967	0.929	1763	1992.3	1949.9	1938.2	1983.4	1990.3	2007.7	1953.5	1787.6	1783	1780.2	1940.1	1906.8	1936.8	1939.5	1897.5	43	High	High	High	High	High	High	High	High	High	High	High	High	High	High	High	High
FALSE	High	Master Protein	Q91XH6	Vesicle transport through interaction with t-SNAREs 1B homolog OS=Mus musculus GN=Vti1b PE=1 SV=1	-0.05	-0.04	0.01	-0.1	0.443439	0.929635	0.951339	0.0831123	0.968	0.97	1.008	0.932	1054.4	1118.4	1094	1112.7	1141.5	1083.9	1137.4	1169.6	1059.5	1081.5	1041.4	1140.4	1170.3	1114.7	1171.7	1128.2	13	High	High	High	High	High	High	High	High	High	High	High	High	High	High	High	High
FALSE	High	Master Protein	Q8K301	Probable ATP-dependent RNA helicase DDX52 OS=Mus musculus GN=Ddx52 PE=2 SV=2	-0.03	0.01	0.02	-0.04	0.443525	0.936209	0.915553	0.988095	0.977	1.007	1.011	0.973	29	30.4	31.1	25.5	31.4	37.8	29.3	29.5	28.7	31.2	31.7	28.4	31.2	27.8	30.3	33.2	1	High	High	High	High	High	High	High	High	High	High	High	High	High	High	High	High
FALSE	High	Master Protein	Q91V61	Sideroflexin-3 OS=Mus musculus GN=Sfxn3 PE=1 SV=1	0.05	0.1	0.02	0.13	0.444053	0.929773	0.996374	0.266526	1.035	1.069	1.014	1.092	5031.5	4342.4	4169.9	4294.2	4188.2	4210.6	4158.9	4156.3	4655.1	4579.9	4915.8	4114.2	4193.7	4297.6	4266.5	4103.4	12	High	High	High	High	High	High	High	High	High	High	High	High	High	High	High	High
FALSE	High	Master Protein	Q571F8	Glutaminase liver isoform, mitochondrial OS=Mus musculus GN=Gls2 PE=1 SV=2	-0.21	0.14	-0.1	0.04	0.444566	0.754309	0.715289	0.952484	0.867	1.104	0.932	1.027	26.9	27.7	28.8	29.6	35.1	41.9	25.7	30.3	26	29.4	33.1	36.7	30.8	29.9	31	26.6	2	High	High	High	High	High	High	High	High	High	High	High	High	High	High	High	High
FALSE	High	Master Protein	Q8BZT2	Putative E3 ubiquitin-protein ligase SH3RF2 OS=Mus musculus GN=Sh3rf2 PE=1 SV=2	-0.14	-0.23	-0.04	-0.33	0.4455	0.239731	0.920404	0.0549134	0.91	0.85	0.974	0.794	176.9	226.3	191.1	215.2	237.7	208.2	231.2	214.6	168.8	176	159.4	206.5	228.7	193.8	213.5	220.4	10	High	High	High	High	High	High	High	High	High	High	High	High	High	High	High	High
FALSE	High	Master Protein	Q80Y83	Dixin OS=Mus musculus GN=Dixdc1 PE=1 SV=1	-0.07	-0.04	-0.01	-0.1	0.445752	0.571018	0.969307	0.12784	0.951	0.97	0.99	0.931	870.8	923	912.1	858.8	938.2	936	952.3	931.7	875.5	852.7	754.3	932	923.7	931.5	901.3	944.6	12	High	High	High	High	High	High	High	High	High	High	High	High	High	High	High	High
FALSE	High	Master Protein	D3Z0J2	Caveolin (Fragment) OS=Mus musculus GN=Cav1 PE=1 SV=1	0.11	-0.14	0.11	-0.14	0.445847	0.143075	0.493768	0.16452	1.079	0.905	1.076	0.908	62.4	54.7	57.8	57.5	62.7	53.9	48.5	53	53.9	52.1	51.4	52.2	57	59.7	57.9	56.6	1	High	High	High	High	High	High	High	High	High	High	High	High	High	High	High	High
FALSE	High	Master Protein	P60191	Regulating synaptic membrane exocytosis protein 4 OS=Mus musculus GN=Rims4 PE=1 SV=1	-0.14	0.16	-0.08	0.1	0.445976	0.364856	0.973013	0.934188	0.906	1.119	0.945	1.073	49.6	58.6	53.3	55.2	58.2	56.4	65	61.6	50.7	73.7	60.5	60.8	55.2	55.9	66	57.3	5	High	High	High	High	High	High	High	High	High	High	High	High	High	High	High	High
FALSE	High	Master Protein	P35123	Ubiquitin carboxyl-terminal hydrolase 4 OS=Mus musculus GN=Usp4 PE=1 SV=3	-0.02	-0.09	0	-0.11	0.446113	0.880613	0.991394	0.244924	0.983	0.94	1.001	0.923	1895.7	2148.8	2147.8	2156.7	2271.6	2174.6	2179.7	2189.5	1956.3	2086	1870.7	2222	2222.3	2209	2126.9	2166.3	28	High	High	High	High	High	High	High	High	High	High	High	High	High	High	High	High
FALSE	Medium	Master Protein	Q8R1R4	Interleukin-34 OS=Mus musculus GN=Il34 PE=1 SV=1	0.12	0.33	0.07	0.38	0.446282	0.27878	0.932869	0.0616501	1.086	1.256	1.046	1.304	183	127.2	147.2	131.9	116.3	143.6	131.2	125.4	181.8	168.5	190.5	142.8	135.5	133	142.4	129.6	1	High	High	High	High	High	High	High	High	High	High	High	High	High	High	High	High
FALSE	High	Master Protein	Q8BGB5	LIM domain-containing protein 2 OS=Mus musculus GN=Limd2 PE=1 SV=1	0.09	0.06	0	0.14	0.446532	0.858112	0.94385	0.0581955	1.062	1.04	0.999	1.105	977.6	909	878.3	944.2	845.6	871.8	956.1	873.6	973.1	961.8	965.3	894.4	890.2	875.1	868.6	853	10	High	High	High	High	High	High	High	High	High	High	High	High	High	High	High	High
FALSE	High	Master Protein	Q8R3Y8	Interferon regulatory factor 2-binding protein 1 OS=Mus musculus GN=Irf2bp1 PE=1 SV=2	0.09	0.04	0.11	0.02	0.446546	0.885752	0.42318	0.903035	1.066	1.027	1.079	1.016	452.2	439.7	467.8	433.4	404.6	394.6	432.3	470.3	455.8	482	441.1	460.5	445.3	456.9	465.4	428.4	12	High	High	High	High	High	High	High	High	High	High	High	High	High	High	High	High
FALSE	High	Master Protein	Q6W4W7	DIA3 OS=Mus musculus GN=Diaph2 PE=1 SV=1	-0.06	-0.05	-0.02	-0.09	0.446591	0.621049	0.929137	0.188315	0.961	0.968	0.988	0.941	4815	5417.2	5003.8	5255.9	5496.1	5343.2	5328.3	5211.3	4972	4954.7	4638.3	5228.7	5366.3	5097.9	5179.8	5377.6	49	High	High	High	High	High	High	High	High	High	High	High	High	High	High	High	High
FALSE	High	Master Protein	O08842	GDNF family receptor alpha-2 OS=Mus musculus GN=Gfra2 PE=1 SV=2	0.05	-0.02	0.02	0.01	0.447144	0.77045	0.989391	0.993265	1.037	0.988	1.017	1.007	2469	2365.3	2424.4	2369.7	2227.2	2247.8	2378.5	2392.2	2209.8	2390.8	2442.5	2345.8	2191	2381.3	2430.1	2321.5	20	High	High	High	High	High	High	High	High	High	High	High	High	High	High	High	High
FALSE	High	Master Protein	Q9DBG7	Signal recognition particle receptor subunit alpha OS=Mus musculus GN=Srpra PE=1 SV=1	-0.11	-0.24	-0.06	-0.29	0.447323	0.48077	0.969159	0.0990342	0.929	0.846	0.957	0.82	842.7	1087.8	1116.4	1054.2	1203.2	1208.4	1105.4	1035	917.4	893.5	795.9	1091.2	1121.3	1086	1071.4	1124.4	19	High	High	High	High	High	High	High	High	High	High	High	High	High	High	High	High
FALSE	High	Master Protein	Q3TVW5	Trichoplein keratin filament-binding protein OS=Mus musculus GN=Tchp PE=1 SV=2	0.22	-0.25	0.32	-0.35	0.447486	0.757527	0.103744	0.244065	1.165	0.841	1.246	0.787	31.2	50.2	42.4	42.2	37.5	27.7	35.1	40.6	36.2	34.9	42	35	50.1	41.5	49.3	41.3	2	High	High	High	High	High	High	High	High	High	High	High	High	High	High	High	High
FALSE	High	Master Protein	Q91W59	RNA-binding motif, single-stranded-interacting protein 1 OS=Mus musculus GN=Rbms1 PE=1 SV=1	-0.06	-0.09	-0.03	-0.12	0.44874	0.166145	0.720799	0.0760983	0.962	0.938	0.981	0.921	206.6	218.3	222.7	232.9	228.8	220.1	248.2	229.3	209.9	191.9	204	211.3	221.3	211.3	233.6	228.2	2	High	High	High	High	High	High	High	High	High	High	High	High	High	High	High	High
FALSE	High	Master Protein	Q8BHJ5	F-box-like/WD repeat-containing protein TBL1XR1 OS=Mus musculus GN=Tbl1xr1 PE=1 SV=1	-0.05	-0.23	-0.05	-0.23	0.449104	0.215836	0.932344	0.046106	0.964	0.855	0.968	0.852	1607.5	1949.8	1933.4	1883.6	2014.8	1918.5	2089.2	1944.6	1553.9	1713.4	1478.7	1882.9	1924.9	1992.8	1907.3	1897.4	12	High	High	High	High	High	High	High	High	High	High	High	High	High	High	High	High
FALSE	Medium	Master Protein	Q67FY2	B-cell CLL/lymphoma 9-like protein OS=Mus musculus GN=Bcl9l PE=1 SV=1	-0.1	0.17	0	0.06	0.449137	0.167898	0.999406	0.933418	0.931	1.123	1.001	1.044	26.9	29.3	28.4	27.6	34.5	28.5	29.9	30.3	30.4	32.6	30.1	35.5	32.2	28.2	36.1	28	1	High	High	High	High	High	High	High	High	High	High	High	High	High	High	High	High
FALSE	High	Master Protein	Q9DCZ1	GMP reductase 1 OS=Mus musculus GN=Gmpr PE=1 SV=1	0.05	0.11	0.02	0.14	0.449409	0.0381279	0.956081	0.0063471	1.033	1.08	1.015	1.099	2212.8	1989.4	2037.8	2088.1	1994.7	1995.6	2041.6	1997.5	2194.6	2261.4	2363.1	2138.6	2010.1	2075.8	2044	1995.4	13	High	High	High	High	High	High	High	High	High	High	High	High	High	High	High	High
FALSE	High	Master Protein	Q80T85	DDB1- and CUL4-associated factor 5 OS=Mus musculus GN=Dcaf5 PE=1 SV=2	-0.08	-0.02	0.04	-0.15	0.449497	0.921	0.673725	0.226068	0.946	0.984	1.031	0.903	208.8	239.2	246.6	230.6	245.3	232.9	258.5	251.6	230.4	232.1	225.6	262.9	246	252.7	281.3	259.4	7	High	High	High	High	High	High	High	High	High	High	High	High	High	High	High	High
FALSE	Medium	Master Protein	E0CYK4	Repressor of RNA polymerase III transcription MAF1 homolog (Fragment) OS=Mus musculus GN=Maf1 PE=1 SV=1	0.15	0.07	0.09	0.14	0.449683	0.970144	0.987446	0.390638	1.11	1.053	1.063	1.1	59.2	45	45.7	42.5	45.2	37	49.7	35.1	49.6	46	58.2	46	45.2	41.7	46.6	37.5	1	High	High	High	High	High	High	High	High	High	High	High	High	High	High	High	High
FALSE	High	Master Protein	Q8BG50	Transmembrane protein 169 OS=Mus musculus GN=Tmem169 PE=2 SV=1	-0.09	-0.04	-0.07	-0.05	0.449788	0.857928	0.656186	0.6661	0.941	0.974	0.952	0.963	112.2	118.2	119	126.7	130.2	115.6	142.6	122.1	119.1	122	112.1	106.8	126.3	117.2	117.3	122.7	3	High	High	High	High	High	High	High	High	High	High	High	High	High	High	High	High
FALSE	High	Master Protein	A2ALS4	Rap1 GTPase-activating protein 1 OS=Mus musculus GN=Rap1gap PE=1 SV=1	-0.33	0.04	-0.12	-0.16	0.449811	0.772247	0.778579	0.980144	0.797	1.029	0.918	0.893	16.3	11.4	15	7.7	16.5	19.1	12.7	16.3	13.6	19.8	12	13.3	9	15.1	16	15.1	1	High	High	High	High	High	High	High	High	High	High	High	High	High	High	High	High
FALSE	High	Master Protein	Q8C6I2	Succinate dehydrogenase assembly factor 2, mitochondrial OS=Mus musculus GN=Sdhaf2 PE=1 SV=1	0.04	0.03	0.02	0.04	0.449905	0.998314	0.891686	0.910548	1.03	1.018	1.017	1.031	573.6	521.6	519.6	537.8	516	487	535.7	512.5	541.1	537.7	567.8	495.8	533	513.3	543.9	506.8	5	High	High	High	High	High	High	High	High	High	High	High	High	High	High	High	High
FALSE	High	Master Protein	P27601	Guanine nucleotide-binding protein subunit alpha-13 OS=Mus musculus GN=Gna13 PE=1 SV=1	-0.05	0.01	0	-0.04	0.450495	0.992844	0.969391	0.845134	0.968	1.006	1.001	0.973	1912.3	2007.3	2032	1866.1	1990.6	2196.8	2057.3	1935.2	1969	1973.3	1888.2	2047.3	1930.8	1997.8	2086.2	2053.9	23	High	High	High	High	High	High	High	High	High	High	High	High	High	High	High	High
FALSE	High	Master Protein	Q8VDP2	UPF0428 protein CXorf56 homolog OS=Mus musculus PE=1 SV=1	0.01	0	0.04	-0.02	0.450729	0.795554	0.496103	0.836756	1.006	1.001	1.025	0.983	680.1	635.7	639	631.4	634.4	612.9	632.8	633.8	642.1	634.1	623.1	642.8	666.5	617.9	646	651.8	6	High	High	High	High	High	High	High	High	High	High	High	High	High	High	High	High
FALSE	High	Master Protein	Q3TC93	HCLS1-binding protein 3 OS=Mus musculus GN=Hs1bp3 PE=1 SV=2	0.08	0.1	0.06	0.11	0.450817	0.368427	0.851967	0.125607	1.056	1.072	1.046	1.082	467.8	417.2	438.2	407.7	407.7	434.6	393.4	402.4	475.7	472.6	444.5	444	440.3	395.6	443	407.4	11	High	High	High	High	High	High	High	High	High	High	High	High	High	High	High	High
FALSE	High	Master Protein	P11859	Angiotensinogen OS=Mus musculus GN=Agt PE=1 SV=1	-0.1	0.19	-0.06	0.15	0.45083	0.122336	0.965882	0.540087	0.933	1.141	0.96	1.109	313.2	295.5	300.7	270.8	338.4	350.5	287.5	301.4	340.4	301.5	354	339.9	336.3	311.7	295.9	301.7	8	High	High	High	High	High	High	High	High	High	High	High	High	High	High	High	High
FALSE	High	Master Protein	Q99L02	PAXIP1-associated glutamate-rich protein 1A OS=Mus musculus GN=Pagr1a PE=1 SV=1	-0.2	0.13	-0.04	-0.02	0.451109	0.852035	0.896616	0.999988	0.873	1.096	0.973	0.984	30.8	27.7	29.7	35.9	33.9	33.7	36.6	35.4	38.3	27.9	35.4	31.1	35.5	27.9	37.5	32	2	High	High	High	High	High	High	High	High	High	High	High	High	High	High	High	High
FALSE	High	Master Protein	P70689	Gap junction beta-6 protein OS=Mus musculus GN=Gjb6 PE=1 SV=1	-0.08	-0.07	0.02	-0.17	0.451266	0.975272	0.998829	0.321478	0.946	0.955	1.015	0.89	63.1	80.8	79.7	69.5	76	89.7	77.1	80.3	79.7	63	64.8	77.9	78.9	80.9	79.7	80	2	High	High	High	High	High	High	High	High	High	High	High	High	High	High	High	High
FALSE	High	Master Protein	Q8BVU5	ADP-ribose pyrophosphatase, mitochondrial OS=Mus musculus GN=Nudt9 PE=1 SV=1	0.04	0.09	0.01	0.12	0.451299	0.0183657	0.980292	0.00253569	1.027	1.062	1.005	1.085	864.6	822	864.3	836	809	825.5	829.7	844.4	911.3	904.8	900.6	857.5	843.1	835.9	827.6	821.1	9	High	High	High	High	High	High	High	High	High	High	High	High	High	High	High	High
FALSE	High	Master Protein	Q3UN16	Probable G-protein coupled receptor 162 OS=Mus musculus GN=Gpr162 PE=1 SV=2	-0.06	-0.08	-0.04	-0.1	0.451459	0.996001	0.915247	0.908724	0.962	0.944	0.976	0.931	91.8	108.8	110.6	111.1	111.9	116.1	123.8	105.4	102.1	120.5	99.6	105	113.7	108.8	104	114.9	7	High	High	High	High	High	High	High	High	High	High	High	High	High	High	High	High
FALSE	High	Master Protein	Q8K019	Bcl-2-associated transcription factor 1 OS=Mus musculus GN=Bclaf1 PE=1 SV=2	0.05	0.03	0.03	0.05	0.4519	0.746736	0.642343	0.553784	1.036	1.018	1.021	1.033	4458.6	4430.4	4530.1	4317.7	4197.7	4028.4	4383.6	4529.8	4410.8	4692.6	4598.1	4454.1	4424.4	4338.4	4512.3	4325.6	31	High	High	High	High	High	High	High	High	High	High	High	High	High	High	High	High
FALSE	High	Master Protein	Q9CQ13	Coordinator of PRMT5 and differentiation stimulator OS=Mus musculus GN=Coprs PE=1 SV=1	0.41	-0.05	0.55	-0.19	0.45198	0.986994	0.33561	0.940317	1.333	0.964	1.463	0.879	19.7	24.9	22.9	23.8	17.3	14.8	17.8	23.7	22.6	18.6	22.4	23.3	15.1	30.7	30.9	21.4	2	High	High	High	High	High	High	High	High	High	High	High	High	High	High	High	High
FALSE	High	Master Protein	A0A0R4J2C2	Synaptotagmin II OS=Mus musculus GN=Syt2 PE=1 SV=1	-0.17	0.16	-0.09	0.08	0.452248	0.427271	0.805326	0.780798	0.888	1.12	0.941	1.057	1426.6	1318	1214	1292.5	1686.5	1625.8	1329.6	1284.7	1587.9	1280.8	1735.7	1345.9	1398.5	1292.4	1368	1442.8	13	High	High	High	High	High	High	High	High	High	High	High	High	High	High	High	High
FALSE	High	Master Protein	Q9D1I5	Methylmalonyl-CoA epimerase, mitochondrial OS=Mus musculus GN=Mcee PE=1 SV=1	0.04	0.16	0.02	0.18	0.452275	0.43477	0.945754	0.103051	1.027	1.119	1.012	1.136	766.9	667.2	626	645.3	634	644	604.3	657.7	739.4	731.2	737.5	664	667.9	652.6	633.7	640.6	5	High	High	High	High	High	High	High	High	High	High	High	High	High	High	High	High
FALSE	High	Master Protein	Q8BGK5	Solute carrier family 35 member F1 OS=Mus musculus GN=Slc35f1 PE=1 SV=1	0.18	-0.02	0.29	-0.13	0.452763	0.867023	0.146152	0.430623	1.13	0.984	1.221	0.911	105.5	90.7	80.8	87	78.6	77.9	78.7	90.7	88.6	86.3	73	96.9	85.8	106.9	97.1	94.8	3	High	High	High	High	High	High	High	High	High	High	High	High	High	High	High	High
FALSE	High	Master Protein	E9PYH6	Protein Setd1a OS=Mus musculus GN=Setd1a PE=1 SV=1	-0.15	-0.03	-0.07	-0.11	0.452913	0.955805	0.881752	0.579984	0.9	0.982	0.952	0.928	289	302.3	349.4	260.3	390.9	342.6	314.9	294.5	273.4	308.1	261.9	310.5	350.3	309.5	292.7	315.8	6	High	High	High	High	High	High	High	High	High	High	High	High	High	High	High	High
FALSE	High	Master Protein	Q80VP5	Probable peptide chain release factor C12orf65 homolog, mitochondrial OS=Mus musculus PE=1 SV=1	-0.11	0.02	-0.02	-0.07	0.453047	0.912187	0.990129	0.286385	0.929	1.013	0.987	0.954	130	146	131.8	139.4	139	146.3	147.8	145.5	136.8	137.8	121	138.8	141.5	151.6	146.5	133.1	3	High	High	High	High	High	High	High	High	High	High	High	High	High	High	High	High
FALSE	High	Master Protein	P62307	Small nuclear ribonucleoprotein F OS=Mus musculus GN=Snrpf PE=1 SV=1	0.03	0.06	0.02	0.07	0.453334	0.437745	0.793786	0.190112	1.021	1.04	1.014	1.047	1761.7	1700.8	1693.8	1684.3	1612	1578.3	1721.5	1715.4	1709.6	1831	1798.9	1731.4	1713.9	1667.5	1704.5	1667.5	5	High	High	High	High	High	High	High	High	High	High	High	High	High	High	High	High
FALSE	High	Master Protein	Q99J45	Nuclear receptor-binding protein OS=Mus musculus GN=Nrbp1 PE=1 SV=1	-0.24	-0.29	-0.17	-0.36	0.45337	0.658802	0.981858	0.1477	0.846	0.817	0.888	0.778	156.7	219.2	210.4	209.2	245.3	267.4	250.6	174	172.8	169.8	154.8	204.3	227	196.4	257.1	213.6	1	High	High	High	High	High	High	High	High	High	High	High	High	High	High	High	High
FALSE	High	Master Protein	Q9Z2X1	Heterogeneous nuclear ribonucleoprotein F OS=Mus musculus GN=Hnrnpf PE=1 SV=3	0.06	0.14	0.07	0.13	0.453515	0.264209	0.577599	0.190305	1.044	1.098	1.048	1.094	2829.6	2615.5	2625.5	2655.8	2453.6	2401.9	2608.8	2727.6	3008.3	2842.5	2959.8	2653.7	2659.9	2643.2	2793.5	2549.7	13	High	High	High	High	High	High	High	High	High	High	High	High	High	High	High	High
FALSE	High	Master Protein	Q9CR08	Ribonuclease P protein subunit p29 OS=Mus musculus GN=Pop4 PE=2 SV=1	0.11	0.16	-0.01	0.29	0.454131	0.868362	0.999985	0.163505	1.08	1.121	0.99	1.222	125.1	106.4	99.1	104.8	85.7	89.9	108.7	106.4	120.9	115.9	127.6	96.3	95.5	98.2	103.6	92.7	2	High	High	High	High	High	High	High	High	High	High	High	High	High	High	High	High
FALSE	High	Master Protein	Q3U7U3	F-box only protein 7 OS=Mus musculus GN=Fbxo7 PE=1 SV=2	-0.05	0.1	-0.08	0.13	0.454255	0.0591384	0.165866	0.0167823	0.967	1.075	0.947	1.098	312.8	282.4	299.8	293	300	313.1	315.9	298.9	303.8	323.7	319.8	317.2	300.6	292	288.2	287.9	7	High	High	High	High	High	High	High	High	High	High	High	High	High	High	High	High
FALSE	High	Master Protein	Q8VDF3	Death-associated protein kinase 2 OS=Mus musculus GN=Dapk2 PE=1 SV=1	-0.23	-0.05	-0.04	-0.24	0.454479	0.974007	0.91867	0.575246	0.852	0.965	0.97	0.848	38.5	52.2	41.8	48.7	56.4	48.7	57.3	49.7	47.8	39.7	33.9	53.3	56.6	49.2	53.6	40	3	High	High	High	High	High	High	High	High	High	High	High	High	High	High	High	High
FALSE	High	Master Protein	A0A1B0GRM0	Retinoblastoma-like protein 2 OS=Mus musculus GN=Rbl2 PE=1 SV=1	0.06	-0.04	0.05	-0.03	0.454958	0.330864	0.690671	0.544309	1.042	0.971	1.034	0.979	325	322.3	321.6	322.8	317.8	297.6	301.4	327.5	315.4	313.2	294.1	313.2	304.2	312.6	335	327.5	6	High	High	High	High	High	High	High	High	High	High	High	High	High	High	High	High
FALSE	High	Master Protein	Q62559	Intraflagellar transport protein 52 homolog OS=Mus musculus GN=Ift52 PE=1 SV=2	-0.08	-0.18	-0.03	-0.23	0.455144	0.703686	0.99999	0.0968428	0.947	0.883	0.983	0.85	164.6	226.9	219.6	205.1	227.5	213.4	224.2	224.1	175.6	194.5	180.3	209.5	217.6	223	234.6	212.7	6	High	High	High	High	High	High	High	High	High	High	High	High	High	High	High	High
FALSE	High	Master Protein	P14231	Sodium/potassium-transporting ATPase subunit beta-2 OS=Mus musculus GN=Atp1b2 PE=1 SV=2	-0.09	0.01	-0.09	0.01	0.455324	0.65881	0.8313	0.959911	0.938	1.009	0.941	1.006	6151.1	6184	6105.8	5856.9	6660.3	6660.5	5757.3	6406.9	6162.4	6167.2	6653.1	6197	6136.4	6152.8	6081.6	6430	14	High	High	High	High	High	High	High	High	High	High	High	High	High	High	High	High
FALSE	High	Master Protein	Q9D2M8	Ubiquitin-conjugating enzyme E2 variant 2 OS=Mus musculus GN=Ube2v2 PE=1 SV=4	-0.07	-0.12	-0.04	-0.15	0.455432	0.940961	0.907896	0.511583	0.95	0.919	0.97	0.899	2479.5	2771.8	2778.7	2758.6	3019.8	2751.6	2887.2	2937	2545.1	2535.5	2394.7	3061.2	2847.6	2803.7	2633.8	2950.5	8	High	High	High	High	High	High	High	High	High	High	High	High	High	High	High	High
[truncated: 9,117 more rows]
[truncated: 4 more columns]
