# Supplementary material for: Prenatal Opioid Exposure Impairs Endocannabinoid and Glutamate Transmission in the Dorsal Striatum
Source: eNeuro. 2022 Apr 19;9(2):ENEURO.0119-22.2022. doi: 10.1523/ENEURO.0119-22.2022 (PMC9034757; doi:10.1523/ENEURO.0119-22.2022)
Supplement: Figure 1-3 — Hub protein analysis. This file contains the full hub protein analysis results for males and females in both the DLS and DMS. Download Figure 1-3, XLS file. [file enu-eN-NWR-0119-22-s03.xls]

## Sheet: DLS Global Male
#node	annotation	MCC	DMNC	MNC	Degree	EPC	BottleNeck	EcCentricity	Closeness	Radiality	Betweenness	Stress	ClusteringCoefficient
Copb1	Coatomer subunit beta; The coatomer is a cytosolic protein complex that binds to dilysine motifs and reversibly associates with Golgi non- clathrin-coated vesicles, which further mediate biosynthetic protein transport from the ER, via the Golgi up to the trans Golgi network. Coatomer complex is required for budding from Golgi membranes, and is essential for the retrograde Golgi-to-ER transport of…	242	0.66569	6	8	4.766	3	0.03472	11	0.19841	43	60	0.5
Dynll2	Dynein light chain 2, cytoplasmic; Acts as one of several non-catalytic accessory components of the cytoplasmic dynein 1 complex that are thought to be involved in linking dynein to cargos and to adapter proteins that regulate dynein function. Cytoplasmic dynein 1 acts as a motor for the intracellular retrograde motility of vesicles and organelles along microtubules. May play a role in changing o…	241	0.66569	6	7	4.655	2	0.03472	10.5	0.19345	28.3333	38	0.66667
Capza2	F-actin-capping protein subunit alpha-2; F-actin-capping proteins bind in a Ca(2+)-independent manner to the fast growing ends of actin filaments (barbed end) thereby blocking the exchange of subunits at these ends. Unlike other capping proteins (such as gelsolin and severin), these proteins do not sever actin filaments	240	0.66569	6	6	4.608	1	0.03472	10	0.18849	2.33333	12	0.93333
Copb2	Coatomer subunit beta; The coatomer is a cytosolic protein complex that binds to dilysine motifs and reversibly associates with Golgi non- clathrin-coated vesicles, which further mediate biosynthetic protein transport from the ER, via the Golgi up to the trans Golgi network. Coatomer complex is required for budding from Golgi membranes, and is essential for the retrograde Golgi-to-ER transport of…	240	0.66569	6	6	4.471	1	0.03472	10	0.18849	2.33333	12	0.93333
Copg1	Coatomer subunit gamma-1; The coatomer is a cytosolic protein complex that binds to dilysine motifs and reversibly associates with Golgi non- clathrin-coated vesicles, which further mediate biosynthetic protein transport from the ER, via the Golgi up to the trans Golgi network. Coatomer complex is required for budding from Golgi membranes, and is essential for the retrograde Golgi-to-ER transport…	240	0.66569	6	6	4.563	2	0.03472	10	0.18849	2.33333	12	0.93333
Sptan1	Spectrin alpha chain, non-erythrocytic 1; Fodrin, which seems to be involved in secretion, interacts with calmodulin in a calcium-dependent manner and is thus candidate for the calcium-dependent movement of the cytoskeleton at the membrane	130	0.64826	5	10	5.21	14	0.03472	12	0.20833	87.3333	138	0.33333
Atg7	Ubiquitin-like modifier-activating enzyme ATG7; E1-like activating enzyme involved in the 2 ubiquitin- like systems required for cytoplasm to vacuole transport (Cvt) and autophagy. Activates ATG12 for its conjugation with ATG5 as well as the ATG8 family proteins for their conjugation with phosphatidylethanolamine. Both systems are needed for the ATG8 association to Cvt vesicles and autophagosomes…	121	0.64826	5	6	3.174	2	0.03241	6	0.08102	10	10	0.66667
Klc4	Kinesin light chain 4; Kinesin is a microtubule-associated force-producing protein that may play a role in organelle transport. The light chain may function in coupling of cargo to the heavy chain or in the modulation of its ATPase activity (By similarity)	120	0.64826	5	5	4.094	1	0.02315	8.66667	0.15873	0	0	1
Kbtbd8	Kelch repeat and BTB domain-containing protein 8; Substrate-specific adapter of a BCR (BTB-CUL3-RBX1) E3 ubiquitin ligase complex that acts as a regulator of neural crest specification. The BCR(KBTBD8) complex acts by mediating monoubiquitination of NOLC1 and TCOF1: monoubiquitination promotes the formation of a NOLC1-TCOF1 complex that acts as a platform to connect RNA polymerase I with enzymes …	120	0.64826	5	5	3.077	1	0.0162	5.5	0.07562	0	0	1
Ube2q1	Ubiquitin-conjugating enzyme E2 Q1; Catalyzes the covalent attachment of ubiquitin to other proteins (By similarity). Involved in female fertility and embryo implantation. May be involved in hormonal homeostasis in females. Involved in regulation of B4GALT1 cell surface expression, B4GALT1-mediated cell adhesion to laminin and embryoid body formation	120	0.64826	5	5	3.067	1	0.0162	5.5	0.07562	0	0	1
Anapc10	Anaphase-promoting complex subunit 10; Component of the anaphase promoting complex/cyclosome (APC/C), a cell cycle-regulated E3 ubiquitin ligase that controls progression through mitosis and the G1 phase of the cell cycle. The APC/C complex acts by mediating ubiquitination and subsequent degradation of target proteins: it mainly mediates the formation of 'Lys-11'-linked polyubiquitin chains and, …	120	0.64826	5	5	3.054	1	0.0162	5.5	0.07562	0	0	1
Fbxo10	F-box only protein 10; Substrate-recognition component of the SCF (SKP1-CUL1-F- box protein)-type E3 ubiquitin ligase complex. The SCF(FBXO10) complex mediates ubiquitination and degradation of BCL2, an antiapoptotic protein, thereby playing a role in apoptosis by controlling the stability of BCL2	120	0.64826	5	5	3.041	1	0.0162	5.5	0.07562	0	0	1
Ube3b	Ubiquitin-protein ligase E3B; E3 ubiquitin-protein ligase which accepts ubiquitin from an E2 ubiquitin-conjugating enzyme in the form of a thioester and then directly transfers the ubiquitin to targeted substrates	120	0.64826	5	5	3.069	1	0.0162	5.5	0.07562	0	0	1
Rps13	Ribosomal protein S13; Belongs to the universal ribosomal protein uS15 family	9	0.37893	4	5	2.403	2	0.02778	5	0.07222	10	12	0.4
Vamp2	Vesicle-associated membrane protein 2; Involved in the targeting and/or fusion of transport vesicles to their target membrane. Modulates the gating characteristics of the delayed rectifier voltage-dependent potassium channel KCNB1 (By similarity)	6	0.30898	3	5	2.211	8	0.01852	6	0.12169	31	32	0.2

## Sheet: DLS Phospho Male
#node	annotation	MCC	DMNC	MNC	Degree	EPC	BottleNeck	EcCentricity	Closeness	Radiality	Betweenness	Stress	ClusteringCoefficient
Sptbn1	Spectrin beta chain, non-erythrocytic 1; Fodrin, which seems to be involved in secretion, interacts with calmodulin in a calcium-dependent manner and is thus candidate for the calcium-dependent movement of the cytoskeleton at the membrane	7	0.46346	3	4	4.022	11	0.0193	5.68333	0.47281	42	42	0.5
Ank2	Ankyrin-2; Attaches integral membrane proteins to cytoskeletal elements. Also binds to cytoskeletal proteins. Required for coordinate assembly of Na/Ca exchanger, Na/K ATPase and InsP3 receptor at sarcoplasmic reticulum sites in cardiomyocytes. Required for the coordinated expression of the Na/K ATPase, Na/Ca exchanger and beta-2-spectrin (SPTBN1) in the inner segment of rod photoreceptors. Requi…	6	0.46346	3	3	3.727	1	0.01608	4.78333	0.40526	0	0	1
Ank3	Ankyrin-3; Membrane-cytoskeleton linker. May participate in the maintenance/targeting of ion channels and cell adhesion molecules at the nodes of Ranvier and axonal initial segments (By similarity). In skeletal muscle, required for costamere localization of DMD and betaDAG1. Regulates KCNA1 channel activity in function of dietary Mg(2+) levels, and thereby contributes to the regulation of renal M…	6	0.46346	3	3	3.743	1	0.01608	4.78333	0.40526	0	0	1
Ank1	Ankyrin-1; Attaches integral membrane proteins to cytoskeletal elements; binds to the erythrocyte membrane protein band 4.2, to Na-K ATPase, to the lymphocyte membrane protein GP85, and to the cytoskeletal proteins fodrin, tubulin, vimentin and desmin. Erythrocyte ankyrins also link spectrin (beta chain) to the cytoplasmic domain of the erythrocytes anion exchange protein; they retain most or all…	6	0.46346	3	3	3.732	1	0.01608	4.78333	0.40526	0	0	1
Rpl37	60S ribosomal protein L37; Binds to the 23S rRNA	6	0.46346	3	3	3.087	1	0.03509	3	0.05848	0	0	1
Rplp2	60S acidic ribosomal protein P2; Plays an important role in the elongation step of protein synthesis	6	0.46346	3	3	3.063	1	0.03509	3	0.05848	0	0	1
Rplp0	60S acidic ribosomal protein P0; Ribosomal protein P0 is the functional equivalent of E.coli protein L10	6	0.46346	3	3	3.103	1	0.03509	3	0.05848	0	0	1
Gm10073	Predicted pseudogene 10073; Belongs to the eukaryotic ribosomal protein P1/P2 family	6	0.46346	3	3	3.087	1	0.03509	3	0.05848	0	0	1
Camk2a	Calcium/calmodulin-dependent protein kinase type II subunit alpha; CaM-kinase II (CAMK2) is a prominent kinase in the central nervous system that may function in long-term potentiation and neurotransmitter release. Member of the NMDAR signaling complex in excitatory synapses it may regulate NMDAR-dependent potentiation of the AMPAR and synaptic plasticity. Phosphorylates transcription factor FOXO…	5	0.30898	3	4	3.792	11	0.0193	5.68333	0.47281	43	44	0.33333
Camk2b	Calcium/calmodulin-dependent protein kinase type II subunit beta; Calcium/calmodulin-dependent protein kinase that functions autonomously after Ca(2+)/calmodulin-binding and autophosphorylation, and is involved in dendritic spine and synapse formation, neuronal plasticity and regulation of sarcoplasmic reticulum Ca(2+) transport in skeletal muscle. In neurons, plays an essential structural role i…	4	0.30898	3	3	3.505	1	0.01608	4.78333	0.40526	1	2	0.66667
Calm3	Calmodulin 3; Calmodulin mediates the control of a large number of enzymes, ion channels, aquaporins and other proteins through calcium-binding. Among the enzymes to be stimulated by the calmodulin-calcium complex are a number of protein kinases and phosphatases. Together with CCP110 and centrin, is involved in a genetic pathway that regulates the centrosome cycle and progression through cytokine…	2	0	1	2	3.289	11	0.02412	5.08333	0.50175	48	48	0
Dnajc5	DnaJ homolog subfamily C member 5; Acts as a co-chaperone for the SNARE protein SNAP-25. Involved in the calcium-mediated control of a late stage of exocytosis. Acts as a general chaperone in regulated exocytosis (By similarity). May have an important role in presynaptic function (By similarity). May be involved in calcium-dependent neurotransmitter release at nerve endings (By similarity)	2	0	1	2	1.92	3	0.02632	2	0.09211	2	2	0
Adcy9	Adenylate cyclase type 9; Adenylyl cyclase that catalyzes the formation of the signaling molecule cAMP in response to activation of G protein- coupled receptors. Contributes to signaling cascades activated by CRH (corticotropin-releasing factor), corticosteroids and by beta- adrenergic receptors	2	0	1	2	1.927	3	0.02632	2	0.09211	2	2	0
Ncam1	Neural cell adhesion molecule 1; This protein is a cell adhesion molecule involved in neuron-neuron adhesion, neurite fasciculation, outgrowth of neurites, etc	2	0	1	2	3.404	11	0.02412	5.08333	0.50175	48	48	0

## Sheet: DLS Phospho Female
#node	annotation	MCC	DMNC	MNC	Degree	EPC	BottleNeck	EcCentricity	Closeness	Radiality	Betweenness	Stress	ClusteringCoefficient
Gapvd1	GTPase-activating protein and VPS9 domain-containing protein 1; Acts both as a GTPase-activating protein (GAP) and a guanine nucleotide exchange factor (GEF), and participates in various processes such as endocytosis, insulin receptor internalization or LC2A4/GLUT4 trafficking. Acts as a GEF for the Ras-related protein RAB31 by exchanging bound GDP for free GTP, leading to regulate LC2A4/GLUT4 tr…	6	0.46346	3	3	2.872	1	0.08511	3	0.14184	0	0	1
Reps1	RalBP1-associated Eps domain-containing protein 1; May coordinate the cellular actions of activated EGF receptors and Ral-GTPases	6	0.46346	3	3	2.856	1	0.08511	3	0.14184	0	0	1
Arrb1	Beta-arrestin-1; Functions in regulating agonist-mediated G-protein coupled receptor (GPCR) signaling by mediating both receptor desensitization and resensitization processes. During homologous desensitization, beta-arrestins bind to the GPRK-phosphorylated receptor and sterically preclude its coupling to the cognate G- protein; the binding appears to require additional receptor determinants expo…	6	0.46346	3	3	2.852	1	0.08511	3	0.14184	0	0	1
Dnm3	Dynamin-3; Microtubule-associated force-producing protein involved in producing microtubule bundles and able to bind and hydrolyze GTP. Most probably involved in vesicular trafficking processes, in particular endocytosis (By similarity)	6	0.46346	3	3	2.842	1	0.08511	3	0.14184	0	0	1
Dlg2	Disks large homolog 2; Required for perception of chronic pain through NMDA receptor signaling. Regulates surface expression of NMDA receptors in dorsal horn neurons of the spinal cord. Interacts with the cytoplasmic tail of NMDA receptor subunits as well as inward rectifying potassium channels. Involved in regulation of synaptic stability at cholinergic synapses. Part of the postsynaptic protein…	1	0	1	1	1.412	1	0.04255	1	0.12766	0	0	0
Dlgap2	Disks large-associated protein 2; May play a role in the molecular organization of synapses and neuronal cell signaling. Could be an adapter protein linking ion channel to the subsynaptic cytoskeleton. May induce enrichment of PSD-95/SAP90 at the plasma membrane	1	0	1	1	1.412	1	0.04255	1	0.12766	0	0	0
Gpi1	Glucose-6-phosphate isomerase; Besides it's role as a glycolytic enzyme, mammalian GPI can function as a tumor-secreted cytokine and an angiogenic factor (AMF) that stimulates endothelial cell motility. GPI is also a neurotrophic factor (Neuroleukin) for spinal and sensory neurons	1	0	1	1	1.407	1	0.04255	1	0.12766	0	0	0
Tpi1	Triosephosphate isomerase 1; Belongs to the triosephosphate isomerase family	1	0	1	1	1.407	1	0.04255	1	0.12766	0	0	0
Snrnp27	U4/U6.U5 small nuclear ribonucleoprotein 27 kDa protein; May play a role in mRNA splicing; Belongs to the SNUT3 family	1	0	1	1	1.368	1	0.04255	1	0.12766	0	0	0
Srrm2	Serine/arginine repetitive matrix protein 2; Involved in pre-mRNA splicing. May function at or prior to the first catalytic step of splicing at the catalytic center of the spliceosome. May do so by stabilizing the catalytic center or the position of the RNA substrate. Binds to RNA (By similarity); Belongs to the CWC21 family	1	0	1	1	1.368	1	0.04255	1	0.12766	0	0	0

## Sheet: DMS Global Male
#node	annotation	MCC	DMNC	MNC	Degree	EPC	BottleNeck	EcCentricity	Closeness	Radiality	Betweenness	Stress	ClusteringCoefficient
Btbd1	BTB/POZ domain-containing protein 1; Probable substrate-specific adapter of an E3 ubiquitin- protein ligase complex which mediates the ubiquitination and subsequent proteasomal degradation of target proteins	5760	0.75809	8	8	8.832	1	0.0235	8	0.05581	0.66667	4	0.92857
Asb6	Ankyrin repeat and SOCS box protein 6; Probable substrate-recognition component of a SCF-like ECS (Elongin-Cullin-SOCS-box protein) E3 ubiquitin-protein ligase complex which mediates the ubiquitination and subsequent proteasomal degradation of target proteins; Belongs to the ankyrin SOCS box (ASB) family	5760	0.75809	8	8	8.832	1	0.0235	8	0.05581	0.66667	4	0.92857
Kbtbd7	Kelch repeat and BTB (POZ) domain containing 7	5760	0.75809	8	8	8.827	1	0.0235	8	0.05581	0.66667	4	0.92857
Fbxw10	F-box/WD repeat-containing protein 10; Probable substrate-recognition component of a SCF (SKP1- CUL1-F-box protein)-type E3 ubiquitin ligase complex which mediates the ubiquitination and subsequent proteasomal degradation of target proteins. Overexpression is leading to degradation of CBX5 and CBX1 (By similarity)	5760	0.75809	8	8	8.826	1	0.0235	8	0.05581	0.66667	4	0.92857
Fbxo7	F-box only protein 7; Substrate recognition component of a SCF (SKP1-CUL1-F- box protein) E3 ubiquitin-protein ligase complex which mediates the ubiquitination and subsequent proteasomal degradation of target proteins. Recognizes BIRC2 and DLGAP5. Plays a role downstream of PINK1 in the clearance of damaged mitochondria via selective autophagy (mitophagy) by targeting PRKN to dysfunctional depola…	5760	0.75809	8	8	8.823	1	0.0235	8	0.05581	0.66667	4	0.92857
Klhl20	Kelch-like protein 20; Substrate-specific adapter of a BCR (BTB-CUL3-RBX1) E3 ubiquitin-protein ligase complex involved in interferon response and anterograde Golgi to endosome transport. The BCR(KLHL20) E3 ubiquitin ligase complex mediates the ubiquitination of DAPK1, leading to its degradation by the proteasome, thereby acting as a negative regulator of apoptosis. The BCR(KLHL20) E3 ubiquitin l…	5760	0.75809	8	8	8.81	1	0.0235	8	0.05581	0.66667	4	0.92857
Mgrn1	E3 ubiquitin-protein ligase MGRN1; E3 ubiquitin-protein ligase. Mediates TSG101 monoubiquitination at multiple sites. Plays a role in the regulation of endosome-to-lysosome trafficking. Impairs MC1R- and MC4R-signaling by competing with GNAS-binding to MCRs and inhibiting agonist-induced cAMP production. Does not inhibit ADRB2-signaling. Does not promote MC1R ubiquitination (By similarity)	5040	0.76834	7	7	8.767	1	0.01175	7.5	0.05287	0	0	1
Mib2	E3 ubiquitin-protein ligase MIB2; E3 ubiquitin-protein ligase that mediates ubiquitination of Delta receptors, which act as ligands of Notch proteins. Positively regulates the Delta-mediated Notch signaling by ubiquitinating the intracellular domain of Delta, leading to endocytosis of Delta receptors	5040	0.76834	7	7	8.751	1	0.01175	7.5	0.05287	0	0	1
Commd1	COMM domain-containing protein 1; Proposed scaffold protein that is implicated in diverse physiological processes and whose function may be in part linked to its ability to regulate ubiquitination of specific cellular proteins. Can modulate activity of cullin-RING E3 ubiquitin ligase (CRL) complexes by displacing CAND1; in vitro promotes CRL E3 activity and dissociates CAND1 from CUL1 and CUL2. P…	720	0.71324	6	6	8.758	1	0.01175	7	0.04993	0	0	1
Rps27	40S ribosomal protein S27; Component of the small ribosomal subunit (By similarity). Required for proper rRNA processing and maturation of 18S rRNAs (By similarity)	252	0.5854	7	10	14.393	24	0.01567	14.75	0.32421	227.067	402	0.42222
Rps3a1	40S ribosomal protein S3a; May play a role during erythropoiesis through regulation of transcription factor DDIT3	246	0.5854	7	7	14.087	1	0.01253	11.9167	0.28062	3.06667	10	0.7619
Rps21	Ribosomal protein S21; Belongs to the eukaryotic ribosomal protein eS21 family	246	0.5854	7	7	14.081	1	0.01253	11.9167	0.28062	3.06667	10	0.7619
Rpl32	Ribosomal protein L32; Belongs to the eukaryotic ribosomal protein eL32 family	240	0.66569	6	6	14.02	1	0.01253	11.4167	0.2779	0.4	2	0.93333
Rpl5	60S ribosomal protein L5; Component of the ribosome, a large ribonucleoprotein complex responsible for the synthesis of proteins in the cell. The small ribosomal subunit (SSU) binds messenger RNAs (mRNAs) and translates the encoded message by selecting cognate aminoacyl- transfer RNA (tRNA) molecules. The large subunit (LSU) contains the ribosomal catalytic site termed the peptidyl transferase ce…	240	0.66569	6	6	13.902	1	0.01253	11.4167	0.2779	0.4	2	0.93333
Snrpd1	Small nuclear ribonucleoprotein Sm D1; Core component of the spliceosomal U1, U2, U4 and U5 small nuclear ribonucleoproteins (snRNPs), the building blocks of the spliceosome. Thereby, plays an important role in the splicing of cellular pre-mRNAs. Most spliceosomal snRNPs contain a common set of Sm proteins SNRPB, SNRPD1, SNRPD2, SNRPD3, SNRPE, SNRPF and SNRPG that assemble in a heptameric protein…	126	0.57059	6	6	6.47	1	0.01828	6	0.04569	2	6	0.8
Srsf6	Serine/arginine-rich splicing factor 6; Plays a role in constitutive splicing and modulates the selection of alternative splice sites. Plays a role in the alternative splicing of MAPT/Tau exon 10. Binds to alternative exons of TNC pre-mRNA and promotes the expression of alternatively spliced TNC. Plays a role in wound healing and in the regulation of keratinocyte differentiation and proliferation…	126	0.57059	6	6	6.459	2	0.01828	6	0.04569	2	6	0.8
Srsf2	Serine/arginine-rich splicing factor 2; Necessary for the splicing of pre-mRNA. It is required for formation of the earliest ATP-dependent splicing complex and interacts with spliceosomal components bound to both the 5'- and 3'-splice sites during spliceosome assembly. It also is required for ATP-dependent interactions of both U1 and U2 snRNPs with pre- mRNA (By similarity). Can bind to the myeli…	126	0.57059	6	6	6.43	1	0.01828	6	0.04569	2	6	0.8
Gm10020	Ribosomal protein L15; Predicted pseudogene 10020; Belongs to the eukaryotic ribosomal protein eL15 family	120	0.64826	5	5	13.661	1	0.01253	10.9167	0.27517	0	0	1
Rpl36	60S ribosomal protein L36; Component of the large ribosomal subunit	120	0.64826	5	5	13.639	1	0.01253	10.9167	0.27517	0	0	1
Syf2	Pre-mRNA-splicing factor SYF2; May be involved in pre-mRNA splicing; Belongs to the SYF2 family	120	0.64826	5	5	6.413	1	0.00914	5.5	0.04265	0	0	1
Hnrnpa1	Heterogeneous nuclear ribonucleoprotein A1	120	0.64826	5	5	6.383	1	0.00914	5.5	0.04265	0	0	1
Hnrnph1	Heterogeneous nuclear ribonucleoprotein H; This protein is a component of the heterogeneous nuclear ribonucleoprotein (hnRNP) complexes which provide the substrate for the processing events that pre-mRNAs undergo before becoming functional, translatable mRNAs in the cytoplasm. Mediates pre-mRNA alternative splicing regulation. Inhibits, together with CUGBP1, insulin receptor (IR) pre-mRNA exon 11…	120	0.64826	5	5	6.321	1	0.00914	5.5	0.04265	0	0	1
Cdk7	Cyclin-dependent kinase 7; Serine/threonine kinase involved in cell cycle control and in RNA polymerase II-mediated RNA transcription. Cyclin- dependent kinases (CDKs) are activated by the binding to a cyclin and mediate the progression through the cell cycle. Each different complex controls a specific transition between 2 subsequent phases in the cell cycle. Required for both activation and comp…	30	0.56839	4	7	6.973	9	0.01175	7.5	0.07931	32	40	0.42857
Rab5b	Ras-related protein Rab-5B; Protein transport. Probably involved in vesicular traffic (By similarity)	26	0.56839	4	6	8.279	16	0.01393	10.1667	0.19495	108	108	0.46667
Rab7	Ras-related protein Rab-7a; Key regulator in endo-lysosomal trafficking. Governs early-to-late endosomal maturation, microtubule minus-end as well as plus-end directed endosomal migration and positioning, and endosome-lysosome transport through different protein-protein interaction cascades. Plays a central role, not only in endosomal traffic, but also in many other cellular and physiological eve…	26	0.56839	4	6	7.865	3	0.01044	9.16667	0.17546	52	52	0.46667
Rptor	Regulatory-associated protein of mTOR; Involved in the control of the mammalian target of rapamycin complex 1 (mTORC1) activity which regulates cell growth and survival, and autophagy in response to nutrient and hormonal signals; functions as a scaffold for recruiting mTORC1 substrates. mTORC1 is activated in response to growth factors or amino acids. Growth factor-stimulated mTORC1 activation in…	25	0.56839	4	5	8.736	5	0.01253	10.3667	0.26972	152	280	0.6
Rab2b	Ras-related protein Rab-2B; Required for protein transport from the endoplasmic reticulum to the Golgi complex	24	0.56839	4	4	7.868	1	0.01044	8.16667	0.16989	0	0	1
Slc38a9	Sodium-coupled neutral amino acid transporter 9; Lysosomal amino acid transporter involved in the activation of mTORC1 in response to amino acids. Probably acts as an amino acid sensor of the Rag GTPases and Ragulator complexes, 2 complexes involved in amino acid sensing and activation of mTORC1, a signaling complex promoting cell growth in response to growth factors, energy levels, and amino aci…	24	0.56839	4	4	7.867	1	0.01044	8.58333	0.21796	0	0	1
Prkab1	5'-AMP-activated protein kinase subunit beta-1; Non-catalytic subunit of AMP-activated protein kinase (AMPK), an energy sensor protein kinase that plays a key role in regulating cellular energy metabolism. In response to reduction of intracellular ATP levels, AMPK activates energy-producing pathways and inhibits energy-consuming processes: inhibits protein, carbohydrate and lipid biosynthesis, as…	24	0.56839	4	4	7.819	1	0.01044	8.58333	0.21796	0	0	1
Rragd	Ras-related GTP binding D	24	0.56839	4	4	7.765	1	0.01044	8.58333	0.21796	0	0	1
Rab39b	Ras-related protein Rab-39B; Small GTPases Rab involved in autophagy. The small GTPases Rab are key regulators of intracellular membrane trafficking, from the formation of transport vesicles to their fusion with membranes. Rabs cycle between an inactive GDP-bound form and an active GTP-bound form that is able to recruit to membranes different sets of downstream effectors directly responsible for …	24	0.56839	4	4	7.734	1	0.01044	8.16667	0.16989	0	0	1
Lamtor5	Ragulator complex protein LAMTOR5; As part of the Ragulator complex it is involved in amino acid sensing and activation of mTORC1, a signaling complex promoting cell growth in response to growth factors, energy levels, and amino acids. Activated by amino acids through a mechanism involving the lysosomal V-ATPase, the Ragulator functions as a guanine nucleotide exchange factor activating the small…	24	0.56839	4	4	7.729	1	0.01044	8.58333	0.21796	0	0	1
Rab24	Ras-related protein Rab-24; May be involved in autophagy-related processes; Belongs to the small GTPase superfamily. Rab family	24	0.56839	4	4	7.693	1	0.01044	8.16667	0.16989	0	0	1
Rprd2	Regulation of nuclear pre-mRNA domain containing 2	24	0.56839	4	4	6.539	1	0.00783	5.83333	0.06756	0	0	1
Vwa9	Integrator complex subunit 14; Probable component of the Integrator (INT) complex, a complex involved in the small nuclear RNAs (snRNA) U1 and U2 transcription and in their 3'-box-dependent processing	24	0.56839	4	4	6.441	1	0.00783	5.83333	0.06756	0	0	1
Ints10	Integrator complex subunit 10; Component of the Integrator (INT) complex, a complex involved in the small nuclear RNAs (snRNA) U1 and U2 transcription and in their 3'-box-dependent processing. The Integrator complex is associated with the C-terminal domain (CTD) of RNA polymerase II largest subunit (POLR2A) and is recruited to the U1 and U2 snRNAs genes. May be not involved in the recruitment of …	24	0.56839	4	4	6.416	1	0.00783	5.83333	0.06756	0	0	1
Ints3	Integrator complex subunit 3; Component of the Integrator (INT) complex. The Integrator complex is involved in the small nuclear RNAs (snRNA) U1 and U2 transcription and in their 3'-box-dependent processing. The Integrator complex is associated with the C-terminal domain (CTD) of RNA polymerase II largest subunit (POLR2A) and is recruited to the U1 and U2 snRNAs genes. Mediates recruitment of cyt…	24	0.56839	4	4	6.314	1	0.00783	5.83333	0.06756	0	0	1
Ppp2r1b	Serine/threonine-protein phosphatase 2A 65 kDa regulatory subunit A beta isoform; The PR65 subunit of protein phosphatase 2A serves as a scaffolding molecule to coordinate the assembly of the catalytic subunit and a variable regulatory B subunit	20	0.32929	7	7	14.074	1	0.02089	14.1667	0.33784	158.667	320	0.42857
Ppp2r5c	Serine/threonine-protein phosphatase 2A 56 kDa regulatory subunit gamma isoform; The B regulatory subunit might modulate substrate selectivity and catalytic activity, and also might direct the localization of the catalytic enzyme to a particular subcellular compartment. The PP2A-PPP2R5C holoenzyme may activate TP53 and play a role in DNA damage-induced inhibition of cell proliferation. PP2A-PPP2R…	20	0.32929	7	7	14.004	23	0.02089	14.1667	0.33784	158.667	320	0.42857
Dvl3	Segment polarity protein dishevelled homolog DVL-3; May play a role in the signal transduction pathway mediated by multiple Wnt genes; Belongs to the DSH family	12	0.47366	4	4	12.758	1	0.01567	10.8333	0.29424	2.66667	8	0.83333
Psmb8	Proteasome subunit beta type-8; The proteasome is a multicatalytic proteinase complex which is characterized by its ability to cleave peptides with Arg, Phe, Tyr, Leu, and Glu adjacent to the leaving group at neutral or slightly basic pH. The proteasome has an ATP-dependent proteolytic activity. This subunit is involved in antigen processing to generate class I binding peptides. May be involved i…	8	0.46346	3	5	12.425	4	0.01567	11.5	0.29969	124	232	0.3
Wasl	Neural Wiskott-Aldrich syndrome protein; Involved in mitosis and cytokinesis, via its role in the regulation of actin polymerization (By similarity). Regulates actin polymerization by stimulating the actin-nucleating activity of the Arp2/3 complex. Binds to HSF1/HSTF1 and forms a complex on heat shock promoter elements (HSE) that negatively regulates HSP90 expression. Plays a role in dendrite spi…	8	0.46346	3	5	7.552	5	0.01393	9.5	0.18938	88	88	0.4
Rpa2	Replication protein A 32 kDa subunit; As part of the heterotrimeric replication protein A complex (RPA/RP-A), binds and stabilizes single-stranded DNA intermediates, that form during DNA replication or upon DNA stress. It prevents their reannealing and in parallel, recruits and activates different proteins and complexes involved in DNA metabolism. Thereby, it plays an essential role both in DNA r…	8	0.37893	4	4	6.223	2	0.01175	6	0.0705	6	12	0.66667
Rfc4	Replication factor C subunit 4; The elongation of primed DNA templates by DNA polymerase delta and epsilon requires the action of the accessory proteins proliferating cell nuclear antigen (PCNA) and activator 1. This subunit may be involved in the elongation of the multiprimed DNA template (By similarity)	8	0.37893	4	4	6.22	1	0.01175	6	0.0705	6	12	0.66667
Ranbp2	E3 SUMO-protein ligase RanBP2; E3 SUMO-protein ligase which facilitates SUMO1 and SUMO2 conjugation by UBE2I. Involved in transport factor (Ran-GTP, karyopherin)-mediated protein import via the F-G repeat-containing domain which acts as a docking site for substrates. Binds single- stranded RNA (in vitro). May bind DNA. Component of the nuclear export pathway. Specific docking site for the nuclear…	7	0.46346	3	4	12.638	2	0.01567	11.75	0.30787	44	68	0.5
Actg1	Actin, cytoplasmic 2; Actins are highly conserved proteins that are involved in various types of cell motility and are ubiquitously expressed in all eukaryotic cells	7	0.46346	3	4	6.292	2	0.01044	7.75	0.16153	28	28	0.5
Vamp2	Vesicle-associated membrane protein 2; Involved in the targeting and/or fusion of transport vesicles to their target membrane. Modulates the gating characteristics of the delayed rectifier voltage-dependent potassium channel KCNB1 (By similarity)	4	0.30779	2	4	6.932	4	0.01393	9	0.1866	76	76	0.16667
Pex13	Peroxisomal membrane protein PEX13; Component of the peroxisomal translocation machinery with PEX14 and PEX17. Functions as a docking factor for the predominantly cytoplasmic PTS1 receptor (PAS10/PEX5). Involved in the import of PTS1 and PTS2 proteins (By similarity)	4	0.30779	2	4	3.024	5	0.01305	4	0.0359	10	10	0.16667

## Sheet: DMS Phospho Male
#node	annotation	MCC	DMNC	MNC	Degree	EPC	BottleNeck	EcCentricity	Closeness	Radiality	Betweenness	Stress	ClusteringCoefficient
Hspa8	Heat shock cognate 71 kDa protein; Molecular chaperone implicated in a wide variety of cellular processes, including protection of the proteome from stress, folding and transport of newly synthesized polypeptides, activation of proteolysis of misfolded proteins and the formation and dissociation of protein complexes. Plays a pivotal role in the protein quality control system, ensuring the correct…	4	0.30779	2	4	3.229	5	0.07246	4	0.19928	8	8	0.33333
Cask	Peripheral plasma membrane protein CASK; Multidomain scaffolding protein with a role in synaptic transmembrane protein anchoring and ion channel trafficking. Contributes to neural development and regulation of gene expression via interaction with the transcription factor TBR1. Binds to cell-surface proteins, including amyloid precursor protein, neurexins, and syndecans. May mediate a link between…	3	0.30779	2	3	2.891	2	0.02536	4.08333	0.50725	10	10	0.33333
Epb4.1l1	Band 4.1-like protein 1; May function to confer stability and plasticity to neuronal membrane via multiple interactions, including the spectrin-actin-based cytoskeleton, integral membrane channels and membrane-associated guanylate kinases	3	0.30779	2	3	3.07	7	0.03382	4.33333	0.54106	18	18	0.33333
Epn2	Epsin-2; Plays a role in the formation of clathrin-coated invaginations and endocytosis	2	0.30779	2	2	2.726	1	0.03623	3	0.16304	0	0	1
Camk2b	Calcium/calmodulin-dependent protein kinase type II subunit beta; Calcium/calmodulin-dependent protein kinase that functions autonomously after Ca(2+)/calmodulin-binding and autophosphorylation, and is involved in dendritic spine and synapse formation, neuronal plasticity and regulation of sarcoplasmic reticulum Ca(2+) transport in skeletal muscle. In neurons, plays an essential structural role i…	2	0	1	2	2.695	7	0.03382	3.83333	0.52415	16	16	0
Braf	Serine/threonine-protein kinase B-raf; Involved in the transduction of mitogenic signals from the cell membrane to the nucleus. May play a role in the postsynaptic responses of hippocampal neuron (By similarity)	2	0	1	2	2.325	2	0.02536	3.41667	0.47343	10	10	0
Sgip1	SH3-containing GRB2-like protein 3-interacting protein 1; May function in clathrin-mediated endocytosis. Has both a membrane binding/tubulating activity and the ability to recruit proteins essential to the formation of functional clathrin-coated pits. Has a preference for membranes enriched in phosphatidylserine and phosphoinositides and is required for the endocytosis of the transferrin receptor…	2	0.30779	2	2	2.707	1	0.03623	3	0.16304	0	0	1
Srrm2	Serine/arginine repetitive matrix protein 2; Involved in pre-mRNA splicing. May function at or prior to the first catalytic step of splicing at the catalytic center of the spliceosome. May do so by stabilizing the catalytic center or the position of the RNA substrate. Binds to RNA (By similarity); Belongs to the CWC21 family	2	0.30779	2	2	2.746	1	0.03623	3	0.16304	0	0	1
Epb4.1l3	Band 4.1-like protein 3; Tumor suppressor that inhibits cell proliferation and promotes apoptosis. Modulates the activity of protein arginine N- methyltransferases, including PRMT3 and PRMT5 (By similarity)	2	0.30779	2	2	2.714	1	0.02536	3.58333	0.49034	0	0	1
Hnrnpa2b1	Heterogeneous nuclear ribonucleoproteins A2/B1; Heterogeneous nuclear ribonucleoprotein (hnRNP) that associates with nascent pre-mRNAs, packaging them into hnRNP particles. The hnRNP particle arrangement on nascent hnRNA is non- random and sequence-dependent and serves to condense and stabilize the transcripts and minimize tangling and knotting. Packaging plays a role in various processes such as…	2	0.30779	2	2	2.718	1	0.03623	3	0.16304	0	0	1

## Sheet: DMS Phospho Female
#node	annotation	MCC	DMNC	MNC	Degree	EPC	BottleNeck	EcCentricity	Closeness	Radiality	Betweenness	Stress	ClusteringCoefficient
Vcl	Vinculin; Actin filament (F-actin)-binding protein involved in cell-matrix adhesion and cell-cell adhesion. Regulates cell- surface E-cadherin expression and potentiates mechanosensing by the E-cadherin complex. May also play important roles in cell morphology and locomotion (By similarity); Belongs to the vinculin/alpha-catenin family	4	0.30779	2	4	2.678	5	0.09259	4	0.25463	10	10	0.16667
Cyfip1	Cytoplasmic FMR1-interacting protein 1; Component of the CYFIP1-EIF4E-FMR1 complex which binds to the mRNA cap and mediates translational repression. In the CYFIP1-EIF4E-FMR1 complex this subunit is an adapter between EIF4E and FMR1. Promotes the translation repression activity of FMR1 in brain probably by mediating its association with EIF4E and mRNA (By similarity). Regulates formation of membr…	2	0.30779	2	2	2.242	1	0.0463	3	0.20833	0	0	1
Lrrc7	Leucine-rich repeat-containing protein 7; Required for normal synaptic spine architecture and function. Necessary for DISC1 and GRM5 localization to postsynaptic density complexes and for both N-methyl D-aspartate receptor-dependent and metabotropic glutamate receptor-dependent long term depression	2	0.30779	2	2	2.262	1	0.0463	3	0.20833	0	0	1
Arhgef2	Rho guanine nucleotide exchange factor 2; Activates Rho-GTPases by promoting the exchange of GDP for GTP. May be involved in epithelial barrier permeability, cell motility and polarization, dendritic spine morphology, antigen presentation, leukemic cell differentiation, cell cycle regulation, innate immune response, and cancer. Binds Rac-GTPases, but does not seem to promote nucleotide exchange a…	1	0	1	1	1.919	1	0.0463	2.5	0.18519	0	0	0
Cask	Peripheral plasma membrane protein CASK; Multidomain scaffolding protein with a role in synaptic transmembrane protein anchoring and ion channel trafficking. Contributes to neural development and regulation of gene expression via interaction with the transcription factor TBR1. Binds to cell-surface proteins, including amyloid precursor protein, neurexins, and syndecans. May mediate a link between…	1	0	1	1	1.396	1	0.03704	1	0.11111	0	0	0
Epb4.1l2	Band 4.1-like protein 2; Required for dynein-dynactin complex and NUMA1 recruitment at the mitotic cell cortex during anaphase	1	0	1	1	1.396	1	0.03704	1	0.11111	0	0	0
Tjp1	Tight junction protein ZO-1; The N-terminal may be involved in transducing a signal required for tight junction assembly, while the C-terminal may have specific properties of tight junctions. The alpha domain might be involved in stabilizing junctions. Plays a role in the regulation of cell migration by targeting CDC42BPB to the leading edge of migrating cells (By similarity); Belongs to the MAGU…	1	0	1	1	1.911	1	0.0463	2.5	0.18519	0	0	0
Ube2j1	Ubiquitin-conjugating enzyme E2 J1; Catalyzes the covalent attachment of ubiquitin to other proteins. Functions in the selective degradation of misfolded membrane proteins from the endoplasmic reticulum (ERAD); Belongs to the ubiquitin-conjugating enzyme family	1	0	1	1	1.364	1	0.03704	1	0.11111	0	0	0
Hectd1	E3 ubiquitin-protein ligase HECTD1; E3 ubiquitin-protein ligase which accepts ubiquitin from an E2 ubiquitin-conjugating enzyme in the form of a thioester and then directly transfers the ubiquitin to targeted substrates. Mediates 'Lys-63'-linked polyubiquitination of HSP90AA1 which leads to its intracellular localization and reduced secretion. Negatively regulating HSP90AA1 secretion in cranial m…	1	0	1	1	1.364	1	0.03704	1	0.11111	0	0	0
