# Supplementary material for: Prenatal Opioid Exposure Impairs Endocannabinoid and Glutamate Transmission in the Dorsal Striatum
Source: eNeuro. 2022 Apr 19;9(2):ENEURO.0119-22.2022. doi: 10.1523/ENEURO.0119-22.2022 (PMC9034757; doi:10.1523/ENEURO.0119-22.2022)
Supplement: Figure 1-4 — Pathway analysis. This file contains the full KEGG and Reactome pathway analysis results for males and females in both the DLS and DMS. Download Figure 1-4, XLS file. [file enu-eN-NWR-0119-22-s04.xls]

## Sheet: DMS Male_KEGG
source	term_name	term_id	adjusted_p_value	negative_log10_of_adjusted_p_value	term_size	query_size	intersection_size	effective_domain_size	intersections
KEGG	Metabolic pathways	KEGG:01100	3.24797e-18	17.4884	1563	376	51	55416	Q91V92,P54818,Q8BVU5,Q99N15,Q9DCZ1,Q99JP7,P35487,Q8VDG5,P17563,Q9Z1B3,Q9JMH3,Q99K67,Q9D404,A0A0G2JFK5,Q9WVQ5,Q7TMC8,Q8R2Y3,Q99J39,Q921Q3,Q71RI9,G3X8P9,Q8BGT5,Q9CXJ1,P03958,O08550,Q9CQU0,Q99KQ4,Q64516,B1AV77,Q9ET01,O89084,Q99LB6,Q8CFA2,Q9WTP6,Q8BKZ9,Q05915,Q544X6,Q8VC30,P21550,Q8BHF7,Q3UIU2,P00397,Q9R0H0,Q3TW96,P03921,P24472,Q9D892,Q8BZB2,Q8K183,Q03265,Q8R059
KEGG	Biosynthesis of cofactors	KEGG:01240	1.06224e-05	4.97378	154	376	10	55416	Q8VDG5,Q9D404,Q9CXJ1,B1AV77,Q99LB6,Q9WTP6,Q05915,Q544X6,Q8BZB2,Q8K183
KEGG	Pathways of neurodegeneration - multiple diseases	KEGG:05022	1.2765e-05	4.89398	470	376	16	55416	B1AR51,Q99N15,Q6ZWX6,Q9Z1B3,Q811U4,O70421,A2AI20,F6U2C2,G3X9H5,Q8BHC1,E9Q967,Q3UIU2,P00397,P03921,P51881,Q03265
KEGG	Diabetic cardiomyopathy	KEGG:05415	8.46806e-05	4.07222	204	376	10	55416	P09470,P35487,Q9Z1B3,Q60823,Q3UIU2,P00397,P03921,P51881,P18242,Q03265
KEGG	Tight junction	KEGG:04530	0.000108303	3.96536	167	376	9	55416	Q9Z0S6,D3Z2R1,Q9R078,P70441,Q8VBX6,B2RSU6,P63260,H3BKU1,F8VPK5
KEGG	Autophagy - animal	KEGG:04140	0.000197478	3.70448	138	376	8	55416	B1AWT2,Q6ZWX6,A2ACM0,P51150,Q60823,Q8BHC1,P18242,Q62073
KEGG	Spinocerebellar ataxia	KEGG:05017	0.000202554	3.69346	141	376	8	55416	Q9Z1B3,F6U775,A2AI20,F6U2C2,Q60841,Q60823,P97445,P51881
KEGG	Salmonella infection	KEGG:05132	0.00024119	3.61764	251	376	10	55416	Q9Z1E3,P61021,E9Q616,O35382,P51150,Q60823,P63260,Q91YD9,F8VPK5,Q62073
KEGG	Amyotrophic lateral sclerosis	KEGG:05014	0.00024119	3.61764	366	376	12	55416	B1AR51,Q6ZWX6,P49312,A2AI20,F6U2C2,Q8BHC1,P63260,Q3UIU2,P00397,P03921,Q9ERU9,Q03265
KEGG	Alzheimer disease	KEGG:05010	0.00024119	3.61764	366	376	12	55416	Q99N15,Q6ZWX6,Q9Z1B3,O70421,A2AI20,Q60823,E9Q967,Q3UIU2,P00397,P03921,P51881,Q03265
KEGG	NOD-like receptor signaling pathway	KEGG:04621	0.000263692	3.5789	203	376	9	55416	Q9Z1B3,Q811U4,Q9Z1E3,Q61107,Q99KQ4,B7ZNX6,Q8BWW9,Q62073,Q3TL44
KEGG	Sphingolipid signaling pathway	KEGG:04071	0.000493787	3.30646	124	376	7	55416	Q60996,Q9Z1B3,Q60823,H3BKU1,F8VPK5,O35242,P18242
KEGG	AMPK signaling pathway	KEGG:04152	0.000508371	3.29382	126	376	7	55416	Q60996,Q9R078,Q99J39,A2ACM0,Q60823,H3BKU1,Q62073
KEGG	Yersinia infection	KEGG:05135	0.000704257	3.15227	134	376	7	55416	Q9Z1E3,Q60823,P63260,Q91YD9,F8VPK5,Q8BWW9,Q62073
KEGG	Coronavirus disease - COVID-19	KEGG:05171	0.000716769	3.14462	241	376	9	55416	P09470,P42227,Q9Z1E3,P62911,Q9CQR2,Q6ZWZ4,P97351,P47962,Q62073
KEGG	Apoptosis	KEGG:04210	0.000716769	3.14462	136	376	7	55416	A2AUX3,Q6ZWX6,Q9Z1E3,Q60823,P63260,G5E8B1,P18242
KEGG	Signaling pathways regulating pluripotency of stem cells	KEGG:04550	0.000775644	3.11034	140	376	7	55416	P42227,O70421,P37172,P70340,Q60823,P97454,E9Q967
KEGG	Adrenergic signaling in cardiomyocytes	KEGG:04261	0.00118419	2.92658	151	376	7	55416	Q60996,Q9Z1B3,B1AYL1,Q60823,H3BKU1,P54285,Q02566
KEGG	Insulin resistance	KEGG:04931	0.00128958	2.88955	109	376	6	55416	P42227,Q9R078,Q9Z1E3,Q9ET01,Q60823,A2AJW4
KEGG	Hippo signaling pathway	KEGG:04390	0.00128958	2.88955	156	376	7	55416	D3Z2R1,O70421,P26231,P70340,P63260,H3BKU1,E9Q967
KEGG	mTOR signaling pathway	KEGG:04150	0.00128958	2.88955	156	376	7	55416	B1AWT2,Q9D1L9,O70421,A2ACM0,Q60823,E9Q967,Q8BGD6
KEGG	Adherens junction	KEGG:04520	0.00141717	2.84858	71	376	5	55416	P26231,P63260,Q8R5H6,Q91YD9,Q62073
KEGG	Lipid and atherosclerosis	KEGG:05417	0.00141717	2.84858	216	376	8	55416	Q8R516,P42227,Q6ZWX6,Q9Z1B3,Q9Z1E3,Q60823,F8VPK5,Q62073
KEGG	Carbon metabolism	KEGG:01200	0.00193475	2.71338	121	376	6	55416	P35487,Q8BGT5,Q8CFA2,Q8VC30,P21550,Q9R0H0
KEGG	Thermogenesis	KEGG:04714	0.00193475	2.71338	228	376	8	55416	Q9R078,A2ACM0,P63260,Q3UIU2,P00397,P03921,A2APY7,Q03265
KEGG	Aminoacyl-tRNA biosynthesis	KEGG:00970	0.00227273	2.64345	44	376	4	55416	Q8C0C7,Q3U186,Q3UQ84,Q9CXJ1
KEGG	Huntington disease	KEGG:05016	0.00227273	2.64345	300	376	9	55416	B1AR51,Q9Z1B3,A2AI20,G3X9H5,Q3UIU2,P00397,P03921,P51881,Q03265
KEGG	Spliceosome	KEGG:03040	0.00279493	2.55363	133	376	6	55416	Q9D198,P49312,P62315,Q3TWW8,E9QP00,Q62093
KEGG	Peroxisome	KEGG:04146	0.00279493	2.55363	86	376	5	55416	Q91XC9,Q99LC9,Q99J39,Q9D0K1,Q9R0H0
KEGG	Pantothenate and CoA biosynthesis	KEGG:00770	0.00281342	2.55077	20	376	3	55416	Q8VDG5,B1AV77,Q8BZB2
KEGG	Purine metabolism	KEGG:00230	0.00283836	2.54693	135	376	6	55416	Q8BVU5,Q9DCZ1,P03958,O89084,Q9WTP6,Q9D892
KEGG	Insulin signaling pathway	KEGG:04910	0.00309517	2.50931	138	376	6	55416	Q9R078,Q5SS83,A2ACM0,Q9ET01,Q60823,A2AJW4
KEGG	Pathways in cancer	KEGG:05200	0.00309922	2.50875	543	376	12	55416	P42227,Q9Z1B3,Q9Z1E3,O70421,P26231,B1AS67,Q61001,Q60823,E9Q967,F8VPK5,A0A0M3HEQ0,P24472
KEGG	Hypertrophic cardiomyopathy	KEGG:05410	0.00310305	2.50821	91	376	5	55416	P09470,Q9R078,P63260,P54285,Q02566
KEGG	Prion disease	KEGG:05020	0.00382838	2.41698	266	376	8	55416	Q6ZWX6,E9QB01,A2AI20,Q3UIU2,P00397,P03921,P51881,Q03265
KEGG	Oxytocin signaling pathway	KEGG:04921	0.00460149	2.3371	152	376	6	55416	Q9Z1B3,Q9R078,Q6PDN3,P63260,F8VPK5,P54285
KEGG	Chagas disease	KEGG:05142	0.0050355	2.29796	103	376	5	55416	P09470,Q9Z1B3,Q9Z1E3,Q60823,H3BKU1
KEGG	Glucagon signaling pathway	KEGG:04922	0.00512586	2.29023	104	376	5	55416	P35487,Q9Z1B3,Q9R078,Q9ET01,Q60823
KEGG	Human papillomavirus infection	KEGG:05165	0.00523472	2.28111	354	376	9	55416	Q60996,D3Z2R1,O70421,P70441,Q60841,Q61001,Q60823,H3BKU1,E9Q967
KEGG	Lysine degradation	KEGG:00310	0.00559725	2.25203	62	376	4	55416	Q99K67,A0A0G2JFK5,O08550,B1AV77
KEGG	Hepatitis C	KEGG:05160	0.00588103	2.23055	164	376	6	55416	Q9Z0S6,P42227,Q6ZWX6,Q9Z1E3,Q60823,H3BKU1
KEGG	Toxoplasmosis	KEGG:05145	0.00588103	2.23055	109	376	5	55416	P42227,Q9Z1E3,Q61001,Q60823,Q62073
KEGG	MAPK signaling pathway	KEGG:04010	0.00598938	2.22262	294	376	8	55416	Q9Z2B9,Q9ERE9,Q60823,P54285,P97445,P36993,Q62073,Q60700
KEGG	Wnt signaling pathway	KEGG:04310	0.00631249	2.1998	168	376	6	55416	Q9Z1B3,O70421,E9Q967,F8VPK5,Q8BHJ5,Q62073
KEGG	TNF signaling pathway	KEGG:04668	0.00631249	2.1998	113	376	5	55416	A2AUX3,Q9Z1E3,Q9Z2B9,Q60823,Q62073
KEGG	cGMP-PKG signaling pathway	KEGG:04022	0.00647454	2.18879	170	376	6	55416	Q9Z1B3,Q6PDN3,Q60823,F8VPK5,P51881,Q02566
KEGG	Influenza A	KEGG:05164	0.0065333	2.18487	171	376	6	55416	Q6ZWX6,Q9Z1E3,Q60823,P63260,P51881,Q3TL44
KEGG	beta-Alanine metabolism	KEGG:00410	0.00664081	2.17778	31	376	3	55416	Q99J39,B1AV77,Q9R0H0
KEGG	Hepatocellular carcinoma	KEGG:05225	0.00685583	2.16394	174	376	6	55416	O70421,Q60823,P63260,E9Q967,A0A0M3HEQ0,P24472
KEGG	RIG-I-like receptor signaling pathway	KEGG:04622	0.00708821	2.14946	70	376	4	55416	Q9Z1E3,Q8VC30,Q62073,Q3TL44
KEGG	Adipocytokine signaling pathway	KEGG:04920	0.00732795	2.13502	71	376	4	55416	P42227,Q9R078,Q9Z1E3,Q60823
KEGG	Parkinson disease	KEGG:05012	0.00769244	2.11394	245	376	7	55416	Q6ZWX6,Q811U4,Q3UIU2,P00397,P03921,P51881,Q03265
KEGG	Platelet activation	KEGG:04611	0.00769244	2.11394	123	376	5	55416	Q9Z1B3,Q6PDN3,Q60823,P63260,F8VPK5
KEGG	Axon guidance	KEGG:04360	0.00769244	2.11394	181	376	6	55416	Q6PGJ3,D3Z2R1,Q99M51,Q8K1S4,Q91Z69,F8VPK5
KEGG	Vitamin B6 metabolism	KEGG:00750	0.00769372	2.11386	9	376	2	55416	G3X8P9,Q8K183
KEGG	Bacterial invasion of epithelial cells	KEGG:05100	0.00804596	2.09442	75	376	4	55416	P26231,P63260,Q8R5H6,Q91YD9
KEGG	Gastric acid secretion	KEGG:04971	0.00804596	2.09442	75	376	4	55416	Q9Z1B3,Q6PDN3,Q8BUW1,P63260
KEGG	Arrhythmogenic right ventricular cardiomyopathy	KEGG:05412	0.00871363	2.0598	77	376	4	55416	P26231,P63260,O88990,P54285

## Sheet: DMS Male_Reactome
source	term_name	term_id	adjusted_p_value	negative_log10_of_adjusted_p_value	term_size	query_size	intersection_size	effective_domain_size	intersections
REAC	Metabolism	REAC:R-MMU-1430728	8.98168e-16	15.0466	1679	376	50	55416	Q91V92,P54818,Q8BVU5,P46656,Q9DCZ1,Q8R2U6,Q99JP7,P35487,Q8VDG5,Q9Z1B3,Q5MPP0,Q9JMH3,I7HJS2,Q99J47,A2BDX3,P28063,Q99K67,Q9CWD8,Q99J39,Q8K1N1,Q8BGT5,P03958,Q99KQ4,Q64516,B1AV77,Q9ET01,Q9CQR4,Q99LB6,Q8CFA2,Q9WTP6,Q8BKZ9,Q03717,Q05915,Q91YD9,Q8VC30,P21550,Q3UIU2,P54285,P97445,P00397,Q9R0H0,P03921,A2APY7,Q9D892,Q8BHJ5,Q9ERU9,Q8BZB2,Q8K183,Q03265,Q8R059
REAC	Metabolism of proteins	REAC:R-MMU-392499	1.93714e-12	11.7128	1549	376	43	55416	Q8K409,Q9D0G0,Q3UWE6,F6R7Y0,P09470,Q9CQN7,Q6ZWX6,G5E8C2,Q9JMH3,Q9CR25,Q9Z1E3,P28063,P61021,Q3U7U3,P59279,B7ZC91,Q8VCK5,Q78J03,Q91X51,Q7TMC8,P62911,Q9CQR2,Q8R2Y3,O35730,Q9Z160,Q921Q3,O35382,P70340,P97351,P47962,P51150,Q99LB6,P35290,Q8BHC1,P58544,Q8K3W0,Q8VI86,P10630,Q9D0K1,Q91ZU1,Q9ERU9,P18242,Q62073
REAC	Post-translational protein modification	REAC:R-MMU-597592	6.20624e-08	7.20717	1216	376	31	55416	Q8K409,Q3UWE6,F6R7Y0,G5E8C2,Q9JMH3,Q9CR25,Q9Z1E3,P28063,P61021,Q3U7U3,P59279,B7ZC91,Q8VCK5,Q91X51,Q7TMC8,Q8R2Y3,O35730,Q9Z160,Q921Q3,P70340,P51150,Q99LB6,P35290,Q8BHC1,P58544,Q8K3W0,Q8VI86,Q9D0K1,Q91ZU1,Q9ERU9,Q62073
REAC	Immune System	REAC:R-MMU-168256	1.03999e-07	6.98297	1637	376	36	55416	Q91V92,Q8R516,P42227,Q60996,Q9D074,Q3TBA3,G5E8C2,Q3UDC3,Q9Z1E3,P28063,P61021,Q99M51,Q3U7U3,B7ZC91,Q8VCK5,Q61735,A2ALS7,F8WGN6,Q3TIV9,P51150,Q9ET01,Q60823,P35290,P63260,P58544,H3BKU1,Q8R5H6,Q91YD9,P10630,Q91ZU1,Q8K183,P18242,B0QZN5,P36993,Q62073,Q3TL44
REAC	Cell-Cell communication	REAC:R-MMU-1500931	8.06528e-07	6.09338	86	376	9	55416	D3Z2R1,Q5RJH3,Q99M51,Q61735,P26231,P63260,E0CY16,Q91YD9,P97291
REAC	RNA Polymerase II Transcription	REAC:R-MMU-73857	4.17952e-06	5.37887	946	376	24	55416	Q9D1L9,Q60996,Q3UI84,Q8R3P6,D3YUV1,Q9R078,Q6NXI6,P28063,Q03147,A0A0G2JFJ6,O35730,P70340,O08550,Q3TWW8,Q8K2R5,Q60823,H3BKU1,E9Q360,Q80Y84,Q8BGD6,P00397,Q62093,Q8BHJ5,Q9CR11
REAC	Gene expression (Transcription)	REAC:R-MMU-74160	5.63021e-06	5.24948	1042	376	25	55416	Q9D1L9,Q60996,Q3UI84,Q8R3P6,D3YUV1,Q9R078,Q6NXI6,P28063,Q03147,A0A0G2JFJ6,O35730,P70340,O08550,Q3TWW8,Q8K2R5,Q60823,H3BKU1,E9Q360,Q80Y84,Q8BGD6,P00397,Q62093,Q8BHJ5,Q9ERU9,Q9CR11
REAC	Adaptive Immune System	REAC:R-MMU-1280218	6.01077e-06	5.22107	762	376	21	55416	Q8R516,Q60996,Q9D074,Q3TBA3,G5E8C2,Q9Z1E3,P28063,Q99M51,Q3U7U3,B7ZC91,Q8VCK5,A2ALS7,F8WGN6,Q3TIV9,P51150,Q60823,P58544,H3BKU1,Q91ZU1,P18242,Q62073
REAC	Signaling by Rho GTPases, Miro GTPases and RHOBTB3	REAC:R-MMU-9716542	1.15908e-05	4.93589	356	376	14	55416	Q60996,A2AB59,Q99M51,Q6PDN3,P26231,B1AS67,P63260,H3BKU1,Q91Z69,Q8R5H6,E9Q967,Q91YD9,Q9ERU9,Q8BWW9
REAC	Signaling by Rho GTPases	REAC:R-MMU-194315	1.15908e-05	4.93589	356	376	14	55416	Q60996,A2AB59,Q99M51,Q6PDN3,P26231,B1AS67,P63260,H3BKU1,Q91Z69,Q8R5H6,E9Q967,Q91YD9,Q9ERU9,Q8BWW9
REAC	Cell-cell junction organization	REAC:R-MMU-421270	1.59939e-05	4.79604	40	376	6	55416	D3Z2R1,Q5RJH3,P26231,P63260,E0CY16,P97291
REAC	RHO GTPase Effectors	REAC:R-MMU-195258	3.4445e-05	4.46287	233	376	11	55416	Q60996,Q99M51,Q6PDN3,P26231,P63260,H3BKU1,Q8R5H6,E9Q967,Q91YD9,Q9ERU9,Q8BWW9
REAC	Metabolism of RNA	REAC:R-MMU-8953854	4.55281e-05	4.34172	532	376	16	55416	P28063,Q03147,Q9D198,P62911,Q9CQR2,P49312,P62315,J3QMA8,P97351,Q3TWW8,Q8C2Q7,P47962,P10630,Q62093,E0CYH0,Q9ERU9
REAC	Neuronal System	REAC:R-MMU-112316	6.66339e-05	4.1763	306	376	12	55416	G3XA20,P0DI97,Q9Z1B3,Q8BUW1,Q5SS83,Q8BGA3,A2AI20,Q03717,P54285,P97445,Q8BZ81,B0QZN5
REAC	Adherens junctions interactions	REAC:R-MMU-418990	0.000100152	3.99934	32	376	5	55416	Q5RJH3,P26231,P63260,E0CY16,P97291
REAC	Cell junction organization	REAC:R-MMU-446728	0.000175948	3.75462	63	376	6	55416	D3Z2R1,Q5RJH3,P26231,P63260,E0CY16,P97291
REAC	Protein localization	REAC:R-MMU-9609507	0.000175948	3.75462	97	376	7	55416	Q91XC9,Q99LC9,Q99J39,B1AV77,Q9D0K1,Q9R0H0,B0QZN5
REAC	RAB GEFs exchange GTP for GDP on RABs	REAC:R-MMU-8876198	0.000463313	3.33413	77	376	6	55416	Q8C1Y8,P61021,Q3U1Y4,P51150,Q60823,Q8BHC1
REAC	Signaling by Receptor Tyrosine Kinases	REAC:R-MMU-9006934	0.000463313	3.33413	382	376	12	55416	P42227,Q99M51,P49312,P26231,Q8C2Q7,Q61001,Q60823,B7ZNX6,P63260,H3BKU1,Q8R5H6,Q61127
REAC	Membrane Trafficking	REAC:R-MMU-199991	0.000463313	3.33413	513	376	14	55416	Q6QD59,Q8C1Y8,P61021,Q91X51,Q3U1Y4,Q9Z160,F8WGN6,Q3TIV9,P51150,Q60823,Q8BHC1,P63260,Q91YD9,B0QZN5
REAC	The citric acid (TCA) cycle and respiratory electron transport	REAC:R-MMU-1428517	0.000463313	3.33413	160	376	8	55416	P35487,Q9CWD8,Q8BKZ9,Q3UIU2,P00397,P03921,A2APY7,Q03265
REAC	Generic Transcription Pathway	REAC:R-MMU-212436	0.000579776	3.23674	832	376	18	55416	Q9D1L9,Q60996,Q3UI84,D3YUV1,Q9R078,P28063,Q03147,O35730,P70340,O08550,Q8K2R5,Q60823,H3BKU1,Q80Y84,Q8BGD6,P00397,Q8BHJ5,Q9CR11
REAC	Signaling by WNT	REAC:R-MMU-195721	0.000668142	3.17513	222	376	9	55416	Q60996,D3Z2R1,Q9Z1B3,P28063,O70421,Q60823,H3BKU1,E9Q967,Q62073
REAC	Processing of Capped Intron-Containing Pre-mRNA	REAC:R-MMU-72203	0.000668142	3.17513	223	376	9	55416	Q9D198,P49312,P62315,J3QMA8,Q3TWW8,Q8C2Q7,Q62093,E0CYH0,Q9ERU9
REAC	Disassembly of the destruction complex and recruitment of AXIN to the membrane	REAC:R-MMU-4641262	0.000720415	3.14242	26	376	4	55416	Q60996,O70421,H3BKU1,E9Q967
REAC	RAB geranylgeranylation	REAC:R-MMU-8873719	0.000770952	3.11297	53	376	5	55416	P61021,P59279,P51150,P35290,Q8BHC1
REAC	Metabolism of lipids	REAC:R-MMU-556833	0.00107304	2.96938	573	376	14	55416	Q91V92,P54818,P46656,Q5MPP0,Q9JMH3,I7HJS2,Q99J47,Q99J39,Q8K1N1,Q64516,B1AV77,Q9CQR4,Q9R0H0,Q8BHJ5
REAC	Cell Cycle, Mitotic	REAC:R-MMU-69278	0.00107304	2.96938	500	376	13	55416	Q9D4F8,Q60996,Q3UI84,P56212,P28063,Q03147,Q91X51,O35450,Q6KCD5,Q8BKT8,Q60823,H3BKU1,Q9ERU9
REAC	Cell Cycle	REAC:R-MMU-1640170	0.0011185	2.95136	577	376	14	55416	Q9D4F8,Q60996,Q3UI84,P56212,P28063,Q03147,Q91X51,O35450,Q6KCD5,Q8BKT8,Q60823,Q8K3W0,H3BKU1,Q9ERU9
REAC	Rab regulation of trafficking	REAC:R-MMU-9007101	0.00143338	2.84364	100	376	6	55416	Q8C1Y8,P61021,Q3U1Y4,P51150,Q60823,Q8BHC1
REAC	RHO GTPases Activate WASPs and WAVEs	REAC:R-MMU-5663213	0.00155397	2.80856	33	376	4	55416	Q99M51,P63260,Q8R5H6,Q91YD9
REAC	Protein-protein interactions at synapses	REAC:R-MMU-6794362	0.00158697	2.79943	64	376	5	55416	P0DI97,Q5SS83,Q8BGA3,A2AI20,Q8BZ81
REAC	RNA polymerase II transcribes snRNA genes	REAC:R-MMU-6807505	0.00189842	2.72161	68	376	5	55416	Q8R3P6,Q6NXI6,Q03147,A0A0G2JFJ6,E9Q360
REAC	L13a-mediated translational silencing of Ceruloplasmin expression	REAC:R-MMU-156827	0.00189842	2.72161	108	376	6	55416	Q6ZWX6,P62911,Q9CQR2,P97351,P47962,P10630
REAC	GTP hydrolysis and joining of the 60S ribosomal subunit	REAC:R-MMU-72706	0.00189842	2.72161	109	376	6	55416	Q6ZWX6,P62911,Q9CQR2,P97351,P47962,P10630
REAC	Biosynthesis of the N-glycan precursor (dolichol lipid-linked oligosaccharide, LLO) and transfer to a nascent protein	REAC:R-MMU-446193	0.00189842	2.72161	68	376	5	55416	F6R7Y0,Q9JMH3,Q7TMC8,Q8R2Y3,Q921Q3
REAC	Transcriptional Regulation by TP53	REAC:R-MMU-3700989	0.00189842	2.72161	269	376	9	55416	Q9D1L9,Q60996,Q3UI84,Q9R078,Q03147,Q60823,H3BKU1,Q8BGD6,P00397
REAC	TP53 Regulates Metabolic Genes	REAC:R-MMU-5628897	0.00189919	2.72143	69	376	5	55416	Q9D1L9,Q9R078,Q60823,Q8BGD6,P00397
REAC	Respiratory electron transport, ATP synthesis by chemiosmotic coupling, and heat production by uncoupling proteins.	REAC:R-MMU-163200	0.00189919	2.72143	110	376	6	55416	Q9CWD8,Q3UIU2,P00397,P03921,A2APY7,Q03265
REAC	Neddylation	REAC:R-MMU-8951664	0.00191943	2.71683	213	376	8	55416	G5E8C2,P28063,Q3U7U3,B7ZC91,Q8VCK5,P58544,Q8VI86,Q91ZU1
REAC	Translation	REAC:R-MMU-72766	0.0020823	2.68146	217	376	8	55416	Q9D0G0,Q9CQN7,Q6ZWX6,P62911,Q9CQR2,P97351,P47962,P10630
REAC	MTOR signalling	REAC:R-MMU-165159	0.0020823	2.68146	38	376	4	55416	Q9D1L9,Q9R078,Q60823,Q8BGD6
REAC	Cap-dependent Translation Initiation	REAC:R-MMU-72737	0.00217215	2.66311	116	376	6	55416	Q6ZWX6,P62911,Q9CQR2,P97351,P47962,P10630
REAC	Eukaryotic Translation Initiation	REAC:R-MMU-72613	0.00217215	2.66311	116	376	6	55416	Q6ZWX6,P62911,Q9CQR2,P97351,P47962,P10630
REAC	Vesicle-mediated transport	REAC:R-MMU-5653656	0.00217215	2.66311	639	376	14	55416	Q6QD59,Q8C1Y8,P61021,Q91X51,Q3U1Y4,Q9Z160,F8WGN6,Q3TIV9,P51150,Q60823,Q8BHC1,P63260,Q91YD9,B0QZN5
REAC	Class I MHC mediated antigen processing & presentation	REAC:R-MMU-983169	0.00217215	2.66311	344	376	10	55416	Q8R516,Q9D074,Q3TBA3,G5E8C2,P28063,Q3U7U3,B7ZC91,Q8VCK5,P58544,Q91ZU1
REAC	Antigen processing: Ubiquitination & Proteasome degradation	REAC:R-MMU-983168	0.00231831	2.63483	285	376	9	55416	Q8R516,Q9D074,G5E8C2,P28063,Q3U7U3,B7ZC91,Q8VCK5,P58544,Q91ZU1
REAC	Innate Immune System	REAC:R-MMU-168249	0.0026506	2.57666	998	376	18	55416	Q91V92,Q3UDC3,Q9Z1E3,P28063,P61021,Q99M51,Q61735,P51150,Q9ET01,P35290,P63260,H3BKU1,Q8R5H6,Q91YD9,Q8K183,P18242,Q62073,Q3TL44
REAC	Ub-specific processing proteases	REAC:R-MMU-5689880	0.0026506	2.57666	173	376	7	55416	Q8K409,Q3UWE6,Q9Z1E3,P28063,P70340,Q99LB6,Q62073
REAC	Class I peroxisomal membrane protein import	REAC:R-MMU-9603798	0.0026506	2.57666	17	376	3	55416	Q91XC9,B1AV77,Q9D0K1
REAC	mRNA Splicing	REAC:R-MMU-72172	0.00266743	2.57391	174	376	7	55416	Q9D198,P49312,P62315,J3QMA8,Q3TWW8,Q8C2Q7,Q62093
REAC	Deubiquitination	REAC:R-MMU-5688426	0.00275525	2.55984	233	376	8	55416	Q8K409,Q3UWE6,Q9Z1E3,P28063,P70340,Q99LB6,Q8K3W0,Q62073
REAC	Beta-catenin independent WNT signaling	REAC:R-MMU-3858494	0.00284776	2.5455	125	376	6	55416	D3Z2R1,Q9Z1B3,P28063,O70421,E9Q967,Q62073
REAC	RAF/MAP kinase cascade	REAC:R-MMU-5673001	0.00365927	2.43661	245	376	8	55416	Q60996,A2AUX3,G5E8C2,P28063,E9PW37,A2AI20,P63260,H3BKU1
REAC	mRNA Splicing - Minor Pathway	REAC:R-MMU-72165	0.00365927	2.43661	47	376	4	55416	P62315,J3QMA8,Q3TWW8,Q62093
REAC	Respiratory electron transport	REAC:R-MMU-611105	0.00376202	2.42458	86	376	5	55416	Q9CWD8,Q3UIU2,P00397,P03921,A2APY7
REAC	CTLA4 inhibitory signaling	REAC:R-MMU-389513	0.00385771	2.41367	20	376	3	55416	Q60996,Q60823,H3BKU1
REAC	MAPK1/MAPK3 signaling	REAC:R-MMU-5684996	0.0040852	2.38879	251	376	8	55416	Q60996,A2AUX3,G5E8C2,P28063,E9PW37,A2AI20,P63260,H3BKU1
REAC	VEGFA-VEGFR2 Pathway	REAC:R-MMU-4420097	0.0042538	2.37122	90	376	5	55416	Q99M51,P26231,Q60823,P63260,Q8R5H6
REAC	Nervous system development	REAC:R-MMU-9675108	0.0042538	2.37122	255	376	8	55416	Q99M51,Q8K1S4,A2ALS7,P97427,A2AI20,Q60841,P63260,Q91YD9
REAC	Axon guidance	REAC:R-MMU-422475	0.0042538	2.37122	254	376	8	55416	Q99M51,Q8K1S4,A2ALS7,P97427,A2AI20,Q60841,P63260,Q91YD9
REAC	Complex I biogenesis	REAC:R-MMU-6799198	0.0042538	2.37122	50	376	4	55416	Q9CWD8,Q3UIU2,P03921,A2APY7
REAC	Metabolism of nucleotides	REAC:R-MMU-15869	0.00436041	2.36047	91	376	5	55416	Q8BVU5,Q9DCZ1,P03958,Q9WTP6,Q9D892
REAC	APEX1-Independent Resolution of AP Sites via the Single Nucleotide Replacement Pathway	REAC:R-MMU-5649702	0.00480698	2.31813	5	376	2	55416	Q8K409,O08760
REAC	TCF dependent signaling in response to WNT	REAC:R-MMU-201681	0.00480698	2.31813	143	376	6	55416	Q60996,P28063,O70421,Q60823,H3BKU1,E9Q967
REAC	Signaling by VEGF	REAC:R-MMU-194138	0.00558795	2.25275	97	376	5	55416	Q99M51,P26231,Q60823,P63260,Q8R5H6
REAC	Translation initiation complex formation	REAC:R-MMU-72649	0.00573385	2.24155	56	376	4	55416	Q6ZWX6,Q9CQR2,P97351,P10630
REAC	Netrin-1 signaling	REAC:R-MMU-373752	0.00573385	2.24155	24	376	3	55416	Q99M51,Q8K1S4,Q91YD9
REAC	Ribosomal scanning and start codon recognition	REAC:R-MMU-72702	0.00573385	2.24155	56	376	4	55416	Q6ZWX6,Q9CQR2,P97351,P10630
REAC	MAPK family signaling cascades	REAC:R-MMU-5683057	0.0059202	2.22766	273	376	8	55416	Q60996,A2AUX3,G5E8C2,P28063,E9PW37,A2AI20,P63260,H3BKU1
REAC	Activation of the mRNA upon binding of the cap-binding complex and eIFs, and subsequent binding to 43S	REAC:R-MMU-72662	0.0059658	2.22433	57	376	4	55416	Q6ZWX6,Q9CQR2,P97351,P10630
REAC	Synthesis of substrates in N-glycan biosythesis	REAC:R-MMU-446219	0.00628756	2.20152	58	376	4	55416	F6R7Y0,Q9JMH3,Q7TMC8,Q8R2Y3
REAC	Regulation of insulin secretion	REAC:R-MMU-422356	0.00661959	2.17917	59	376	4	55416	Q9Z1B3,Q03717,P54285,P97445
REAC	Energy dependent regulation of mTOR by LKB1-AMPK	REAC:R-MMU-380972	0.00662723	2.17867	26	376	3	55416	Q9D1L9,Q9R078,Q8BGD6
REAC	Peroxisomal lipid metabolism	REAC:R-MMU-390918	0.00704737	2.15197	27	376	3	55416	Q99J39,B1AV77,Q9R0H0
REAC	PIP3 activates AKT signaling	REAC:R-MMU-1257604	0.00704737	2.15197	219	376	7	55416	Q9D1L9,Q60996,P28063,O35730,Q60823,H3BKU1,Q8BGD6
REAC	Peroxisomal protein import	REAC:R-MMU-9033241	0.00704737	2.15197	61	376	4	55416	Q99LC9,Q99J39,Q9D0K1,Q9R0H0
REAC	Muscle contraction	REAC:R-MMU-397014	0.00704737	2.15197	158	376	6	55416	B1AYL1,Q6PDN3,Q8BUW1,O88990,A2ASI5,Q02566
REAC	Metabolism of water-soluble vitamins and cofactors	REAC:R-MMU-196849	0.00732339	2.13529	107	376	5	55416	Q8VDG5,A2BDX3,Q99KQ4,Q8BZB2,Q8K183
REAC	Resolution of Abasic Sites (AP sites)	REAC:R-MMU-73933	0.00756965	2.12092	28	376	3	55416	Q8K409,Q3UI84,O08760
REAC	Glyoxylate metabolism and glycine degradation	REAC:R-MMU-389661	0.00756965	2.12092	28	376	3	55416	P35487,Q8CFA2,Q8BKZ9
REAC	PTEN Regulation	REAC:R-MMU-6807070	0.00766388	2.11555	109	376	5	55416	Q9D1L9,P28063,O35730,Q60823,Q8BGD6
REAC	Cytokine Signaling in Immune system	REAC:R-MMU-1280215	0.00766388	2.11555	363	376	9	55416	P42227,Q9Z1E3,P28063,Q60823,H3BKU1,P10630,B0QZN5,P36993,Q62073
REAC	mRNA Splicing - Major Pathway	REAC:R-MMU-72163	0.00868922	2.06102	168	376	6	55416	Q9D198,P49312,P62315,Q3TWW8,Q8C2Q7,Q62093
REAC	Regulation of RAS by GAPs	REAC:R-MMU-5658442	0.00870651	2.06016	66	376	4	55416	A2AUX3,G5E8C2,P28063,E9PW37
REAC	Metabolism of vitamins and cofactors	REAC:R-MMU-196854	0.00875487	2.05775	169	376	6	55416	Q8VDG5,A2BDX3,Q99KQ4,Q05915,Q8BZB2,Q8K183
REAC	Neurexins and neuroligins	REAC:R-MMU-6794361	0.0095414	2.02039	31	376	3	55416	P0DI97,Q8BGA3,Q8BZ81
REAC	Transport of nucleotide sugars	REAC:R-MMU-727802	0.0096533	2.01532	8	376	2	55416	F6R7Y0,Q8CIA5
REAC	Coenzyme A biosynthesis	REAC:R-MMU-196783	0.0096533	2.01532	8	376	2	55416	Q8VDG5,Q8BZB2
REAC	G2/M Transition	REAC:R-MMU-69275	0.0097236	2.01217	174	376	6	55416	Q9D4F8,P28063,Q03147,O35450,Q8BKT8,H3BKU1

## Sheet: DLS Male_KEGG
source	term_name	term_id	adjusted_p_value	negative_log10_of_adjusted_p_value	term_size	query_size	intersection_size	effective_domain_size	intersections
KEGG	Metabolic pathways	KEGG:01100	5.1046e-13	12.292	1563	205	32	55416	Q6P3A8,Q544X6,P52480,P97807,Q8QZR5,B1AVZ0,Q91YP0,P48771,P15532,F6ZKZ3,Q9CZB0,Q80XI4,Q9DCZ1,Q91VF2,Q64516,P24547,B1AWI7,P03888,S4R1W8,Q99MR8,Q9WVQ5,P61922,A2AMS3,Q99MN9,Q8BML9,Q8R0X7,F8WGD9,ACADL,Q99KI0,P03893,Q9D0M3,O89084
KEGG	Prion disease	KEGG:05020	4.0384e-07	6.39379	266	205	11	55416	Q9DBS5,P48771,Q99KR7,Q9CZB0,Q61337,E9QB01,P49722,P03888,Q61696,P03893,Q9D0M3
KEGG	Alzheimer disease	KEGG:05010	6.46008e-07	6.18976	366	205	12	55416	Q9DBS5,P48771,P21279,Q99KR7,Q9CZB0,Q61337,P49722,P03888,S4R1W8,Q80XK6,P03893,Q9D0M3
KEGG	Amyotrophic lateral sclerosis	KEGG:05014	6.46008e-07	6.18976	366	205	12	55416	Q9DBS5,P49312,P48771,Q9CZB0,Q61337,Q91XQ0,P49722,Q8R499,P03888,Q80XK6,P03893,Q9D0M3
KEGG	Huntington disease	KEGG:05016	6.9643e-07	6.15712	300	205	11	55416	Q9DBS5,P48771,P21279,Q99KR7,Q9CZB0,Q91XQ0,P49722,P03888,Q80XK6,P03893,Q9D0M3
KEGG	Pathways of neurodegeneration - multiple diseases	KEGG:05022	6.91768e-06	5.16004	470	205	12	55416	Q9DBS5,P48771,P21279,Q99KR7,Q9CZB0,Q61337,Q91XQ0,P49722,P03888,Q80XK6,P03893,Q9D0M3
KEGG	Carbon metabolism	KEGG:01200	9.12224e-06	5.0399	121	205	7	55416	P52480,P97807,Q8QZR5,Q9CZB0,S4R1W8,Q99MN9,Q99KI0
KEGG	Parkinson disease	KEGG:05012	9.12224e-06	5.0399	245	205	9	55416	Q9DBS5,P48771,Q99KR7,Q9CZB0,P49722,P03888,Q9DC51,P03893,Q9D0M3
KEGG	Purine metabolism	KEGG:00230	0.000234301	3.63023	135	205	6	55416	P52480,P15532,Q9DCZ1,P24547,B1AWI7,O89084
KEGG	Diabetic cardiomyopathy	KEGG:05415	0.000234301	3.63023	204	205	7	55416	P48771,Q99KR7,Q9CZB0,P03888,S4R1W8,P03893,Q9D0M3
KEGG	Human immunodeficiency virus 1 infection	KEGG:05170	0.000504209	3.29739	233	205	7	55416	P01899,P34152,P21279,Q61337,Q9DC51,P29387,P01887
KEGG	Human cytomegalovirus infection	KEGG:05163	0.00066821	3.17509	249	205	7	55416	P01899,P34152,Q62245,P21279,Q9DC51,P29387,P01887
KEGG	cGMP-PKG signaling pathway	KEGG:04022	0.00066821	3.17509	170	205	6	55416	P21279,Q99KR7,Q61337,B1AWI7,Q9DC51,Q9JM73
KEGG	RNA transport	KEGG:03013	0.000803092	3.09523	180	205	6	55416	Q9Z1Z2,G3UWX9,Q8BGD9,P62631,Q8R499,P58742
KEGG	Valine, leucine and isoleucine degradation	KEGG:00280	0.000803092	3.09523	56	205	4	55416	Q6P3A8,Q99MR8,P61922,Q99MN9
KEGG	Chemokine signaling pathway	KEGG:04062	0.000989446	3.00461	189	205	6	55416	P34152,Q62245,P21279,Q61337,Q9DC51,P29387
KEGG	Oxidative phosphorylation	KEGG:00190	0.0015847	2.80005	131	205	5	55416	P48771,Q9CZB0,P03888,P03893,Q9D0M3
KEGG	Viral carcinogenesis	KEGG:05203	0.00207661	2.68264	221	205	6	55416	P52480,P01899,Q61337,Q6NZM9,Q62167,Q9JM73
KEGG	Citrate cycle (TCA cycle)	KEGG:00020	0.00210712	2.67631	32	205	3	55416	P97807,Q9CZB0,Q99KI0
KEGG	Biosynthesis of amino acids	KEGG:01230	0.00210712	2.67631	78	205	4	55416	P52480,Q8QZR5,S4R1W8,Q99KI0
KEGG	Thermogenesis	KEGG:04714	0.00210712	2.67631	228	205	6	55416	Q62245,P48771,Q9CZB0,P03888,P03893,Q9D0M3
KEGG	Retrograde endocannabinoid signaling	KEGG:04723	0.00210712	2.67631	146	205	5	55416	P21279,P03888,Q9DC51,P29387,P03893
KEGG	Propanoate metabolism	KEGG:00640	0.00242298	2.61565	34	205	3	55416	Q6P3A8,P61922,Q99MN9
KEGG	Vasopressin-regulated water reabsorption	KEGG:04962	0.00481722	2.3172	44	205	3	55416	B0QZN5,P70452,Q9D0M5
KEGG	Aminoacyl-tRNA biosynthesis	KEGG:00970	0.00481722	2.3172	44	205	3	55416	Q8BML9,Q8C0C7,Q8BIP0
KEGG	Toxoplasmosis	KEGG:05145	0.00586503	2.23173	109	205	4	55416	Q99KR7,Q61337,Q9DC51,Q61696
KEGG	Alcoholism	KEGG:05034	0.00688821	2.16189	199	205	5	55416	Q62245,P57774,Q9DC51,P29387,Q6NZM9
KEGG	Growth hormone synthesis, secretion and action	KEGG:04935	0.00688821	2.16189	116	205	4	55416	P34152,Q62245,P21279,Q9DC51

## Sheet: DLS Male_Reactome
source	term_name	term_id	adjusted_p_value	negative_log10_of_adjusted_p_value	term_size	query_size	intersection_size	effective_domain_size	intersections
REAC	Metabolism of proteins	REAC:R-MMU-392499	6.91868e-13	12.16	1549	205	32	55416	Q78J03,P57791,O55029,Q99P58,Q8BH57,Q9JIF7,P47754,G3UWX9,Q8BGD9,A3KGU9,Q8BMA6,Q501J6,Q3UQV5,P49722,Q04750,Q9JIK9,Q8N7N5,Q9DC51,P29387,O09012,Q6NZM9,E0CXP0,P21460,Q9D0M5,Q9D853,O55142,Q9CZ83,P62301,Q9QZE5,Q9CQ06,P58742,Q7TQF2
REAC	Immune System	REAC:R-MMU-168256	6.91868e-13	12.16	1637	205	33	55416	Q9D906,B0QZN5,P52480,Q9JIF7,Q9DBS5,Q9ES34,O88472,P47754,P34152,Q62245,P17742,A3KGU9,P11438,DNM1,Q3TIU4,O08992,P70452,P24547,Q3UQV5,P49722,O88653,P21460,Q9D0M5,Q06138,Q7TSS2,Q62167,Q61735,Q61696,O09159,P01887,Q8K2H6,Q7TQF2,Q3U1F9
REAC	Metabolism	REAC:R-MMU-1430728	1.63561e-10	9.78632	1679	205	30	55416	Q6P3A8,P52480,O35954,P97807,Q8QZR5,Q91YP0,P21279,P15532,Q6ZQB6,F6ZKZ3,Q9CZB0,Q80XI4,Q9DCZ1,Q64516,P24547,P12849,P49722,P03888,P29387,S4R1W8,Q99MR8,E9PYH2,Q99MN9,Q8R0X7,F8WGD9,O09159,Q99KI0,P03893,Q9D0M3,P58742
REAC	Neutrophil degranulation	REAC:R-MMU-6798695	8.77816e-10	9.0566	500	205	17	55416	Q9D906,P52480,Q9JIF7,P17742,A3KGU9,P11438,O08992,P24547,P49722,O88653,P21460,Q06138,Q62167,Q61735,Q61696,O09159,P01887
REAC	Membrane Trafficking	REAC:R-MMU-199991	1.08975e-08	7.96268	513	205	16	55416	O55029,Q99P58,B0QZN5,Q9D9V7,Q9JIF7,Q9DBS5,Q3U1Y4,P47754,A3KGU9,DNM1,Q9CQV6,P70452,Q9D0M5,Q8K285,Q9QZE5,Q7M6Y3
REAC	Innate Immune System	REAC:R-MMU-168249	1.56962e-08	7.80421	998	205	21	55416	Q9D906,P52480,Q9JIF7,P47754,P34152,Q62245,P17742,A3KGU9,P11438,DNM1,O08992,P24547,P49722,O88653,P21460,Q06138,Q62167,Q61735,Q61696,O09159,P01887
REAC	Post-translational protein modification	REAC:R-MMU-597592	7.30906e-08	7.13614	1216	205	22	55416	P57791,O55029,Q99P58,Q8BH57,Q9JIF7,P47754,G3UWX9,A3KGU9,Q501J6,Q3UQV5,P49722,Q04750,Q8N7N5,O09012,Q6NZM9,E0CXP0,P21460,Q9D0M5,Q9D853,Q9QZE5,P58742,Q7TQF2
REAC	Vesicle-mediated transport	REAC:R-MMU-5653656	1.53312e-07	6.81442	639	205	16	55416	O55029,Q99P58,B0QZN5,Q9D9V7,Q9JIF7,Q9DBS5,Q3U1Y4,P47754,A3KGU9,DNM1,Q9CQV6,P70452,Q9D0M5,Q8K285,Q9QZE5,Q7M6Y3
REAC	Hemostasis	REAC:R-MMU-109582	2.55931e-06	5.59188	587	205	14	55416	Q99P58,Q9DBS5,P47754,P34152,Q62245,P17742,P21279,P70452,Q99LR1,P12849,Q9DC51,P29387,E9Q137,Q61735
REAC	Adaptive Immune System	REAC:R-MMU-1280218	9.20795e-06	5.03584	762	205	15	55416	Q9D906,Q9DBS5,Q9ES34,P47754,Q62245,DNM1,P70452,Q3UQV5,P49722,Q9D0M5,Q7TSS2,P01887,Q8K2H6,Q7TQF2,Q3U1F9
REAC	Programmed Cell Death	REAC:R-MMU-5357801	1.00679e-05	4.99706	113	205	7	55416	P34152,A3KGU9,O08992,Q61337,Q9QYC0,Q9WVQ5,Q9D0M5
REAC	Platelet activation, signaling and aggregation	REAC:R-MMU-76002	1.07633e-05	4.96806	235	205	9	55416	Q99P58,P34152,Q62245,P21279,P70452,Q99LR1,Q9DC51,P29387,E9Q137
REAC	COPI-mediated anterograde transport	REAC:R-MMU-6807878	4.21298e-05	4.37541	90	205	6	55416	O55029,Q9JIF7,P47754,A3KGU9,Q9D0M5,Q9QZE5
REAC	Apoptosis	REAC:R-MMU-109581	6.1354e-05	4.21216	97	205	6	55416	P34152,A3KGU9,Q61337,Q9QYC0,Q9WVQ5,Q9D0M5
REAC	The citric acid (TCA) cycle and respiratory electron transport	REAC:R-MMU-1428517	8.02805e-05	4.09539	160	205	7	55416	P97807,Q91YP0,Q9CZB0,P03888,Q99KI0,P03893,Q9D0M3
REAC	RAF/MAP kinase cascade	REAC:R-MMU-5673001	0.000127235	3.89539	245	205	8	55416	P57791,P34152,Q62245,A3KGU9,Q5SRF8,P49722,O88653,P70296
REAC	Autophagy	REAC:R-MMU-9612973	0.000132418	3.87805	116	205	6	55416	Q9D906,B1AXP6,Q9CQV6,O09012,O88653,Q9D0M5
REAC	MAPK1/MAPK3 signaling	REAC:R-MMU-5684996	0.000132418	3.87805	251	205	8	55416	P57791,P34152,Q62245,A3KGU9,Q5SRF8,P49722,O88653,P70296
REAC	Macroautophagy	REAC:R-MMU-1632852	0.000132418	3.87805	116	205	6	55416	Q9D906,B1AXP6,Q9CQV6,O09012,O88653,Q9D0M5
REAC	Class I MHC mediated antigen processing & presentation	REAC:R-MMU-983169	0.000157187	3.80358	344	205	9	55416	Q9D906,Q9ES34,P70452,Q3UQV5,P49722,Q7TSS2,P01887,Q8K2H6,Q7TQF2
REAC	Golgi-to-ER retrograde transport	REAC:R-MMU-8856688	0.000161701	3.79129	122	205	6	55416	O55029,Q9JIF7,Q9DBS5,P47754,Q9D0M5,Q9QZE5
REAC	MAPK family signaling cascades	REAC:R-MMU-5683057	0.000210181	3.67741	273	205	8	55416	P57791,P34152,Q62245,A3KGU9,Q5SRF8,P49722,O88653,P70296
REAC	ER to Golgi Anterograde Transport	REAC:R-MMU-199977	0.000301092	3.5213	138	205	6	55416	O55029,Q9JIF7,P47754,A3KGU9,Q9D0M5,Q9QZE5
REAC	Translation	REAC:R-MMU-72766	0.000384406	3.41521	217	205	7	55416	Q8BGD9,Q8BMA6,Q9JIK9,O55142,Q9CZ83,P62301,Q9CQ06
REAC	Pyruvate metabolism and Citric Acid (TCA) cycle	REAC:R-MMU-71406	0.000736457	3.13285	50	205	4	55416	P97807,Q91YP0,Q9CZB0,Q99KI0
REAC	Transport to the Golgi and subsequent modification	REAC:R-MMU-948021	0.000736457	3.13285	165	205	6	55416	O55029,Q9JIF7,P47754,A3KGU9,Q9D0M5,Q9QZE5
REAC	Intra-Golgi and retrograde Golgi-to-ER traffic	REAC:R-MMU-6811442	0.000955957	3.01956	174	205	6	55416	O55029,Q9JIF7,Q9DBS5,P47754,Q9D0M5,Q9QZE5
REAC	Citric acid cycle (TCA cycle)	REAC:R-MMU-71403	0.00116224	2.9347	21	205	3	55416	P97807,Q9CZB0,Q99KI0
REAC	L1CAM interactions	REAC:R-MMU-373760	0.00162587	2.78891	63	205	4	55416	Q9QZS3,A3KGU9,DNM1,O08992
REAC	Selective autophagy	REAC:R-MMU-9663891	0.00167522	2.77593	64	205	4	55416	B1AXP6,Q9CQV6,O09012,Q9D0M5
REAC	Antigen processing: Ubiquitination & Proteasome degradation	REAC:R-MMU-983168	0.00169246	2.77148	285	205	7	55416	Q9D906,Q9ES34,Q3UQV5,P49722,Q7TSS2,Q8K2H6,Q7TQF2
REAC	Opioid Signalling	REAC:R-MMU-111885	0.00211451	2.67479	69	205	4	55416	P12849,Q9DC51,P29387,O89084
REAC	Cellular responses to stress	REAC:R-MMU-2262752	0.00259748	2.58545	412	205	8	55416	Q8CI61,P47754,P49722,O88653,Q9D0M5,Q61696,Q8K2H6,P58742
REAC	Cellular responses to external stimuli	REAC:R-MMU-8953897	0.00260957	2.58343	414	205	8	55416	Q8CI61,P47754,P49722,O88653,Q9D0M5,Q61696,Q8K2H6,P58742
REAC	Metabolism of RNA	REAC:R-MMU-8953854	0.00271009	2.56702	532	205	9	55416	P49312,Q8BGD9,Q9DAA6,P49722,Q3TZX8,O55142,P62301,Q61696,P58742
REAC	NGF-stimulated transcription	REAC:R-MMU-9031628	0.00293848	2.53188	6	205	2	55416	Q61127,Q9JM73
REAC	Signal amplification	REAC:R-MMU-392518	0.00329595	2.48202	33	205	3	55416	P21279,Q9DC51,P29387
REAC	Apoptotic cleavage of cellular proteins	REAC:R-MMU-111465	0.00329595	2.48202	33	205	3	55416	P34152,A3KGU9,Q9QYC0
REAC	NCAM signaling for neurite out-growth	REAC:R-MMU-375165	0.00329595	2.48202	33	205	3	55416	P34152,Q62245,A3KGU9
REAC	SUMO E3 ligases SUMOylate target proteins	REAC:R-MMU-3108232	0.00329595	2.48202	148	205	5	55416	G3UWX9,Q501J6,Q04750,Q6NZM9,P58742
REAC	SUMOylation	REAC:R-MMU-2990846	0.00355498	2.44916	153	205	5	55416	G3UWX9,Q501J6,Q04750,Q6NZM9,P58742
REAC	Intrinsic Pathway for Apoptosis	REAC:R-MMU-109606	0.00423924	2.37271	37	205	3	55416	Q61337,Q9WVQ5,Q9D0M5
REAC	Asparagine N-linked glycosylation	REAC:R-MMU-446203	0.00423924	2.37271	248	205	6	55416	O55029,Q9JIF7,P47754,A3KGU9,Q9D0M5,Q9QZE5
REAC	COPI-dependent Golgi-to-ER retrograde traffic	REAC:R-MMU-6811434	0.00423924	2.37271	89	205	4	55416	O55029,Q9JIF7,Q9DBS5,Q9QZE5
REAC	MTOR signalling	REAC:R-MMU-165159	0.00449243	2.34752	38	205	3	55416	Q8BGD9,O88653,Q06138
REAC	Axon guidance	REAC:R-MMU-422475	0.00450165	2.34663	254	205	6	55416	P34152,Q9QZS3,Q62245,A3KGU9,DNM1,O08992
REAC	Nervous system development	REAC:R-MMU-9675108	0.00450232	2.34656	255	205	6	55416	P34152,Q9QZS3,Q62245,A3KGU9,DNM1,O08992
REAC	Biotin transport and metabolism	REAC:R-MMU-196780	0.00532067	2.27403	9	205	2	55416	Q99MR8,Q99MN9
REAC	SUMOylation of DNA replication proteins	REAC:R-MMU-4615885	0.00557299	2.25391	42	205	3	55416	G3UWX9,Q04750,P58742
REAC	Rab regulation of trafficking	REAC:R-MMU-9007101	0.00573536	2.24144	100	205	4	55416	Q99P58,Q9D9V7,Q3U1Y4,Q9CQV6
REAC	Signaling by Receptor Tyrosine Kinases	REAC:R-MMU-9006934	0.00618418	2.20872	382	205	7	55416	P49312,P34152,Q62245,Q5SRF8,Q61127,Q9JM73,Q3U1F9
REAC	Apoptotic execution phase	REAC:R-MMU-75153	0.00645301	2.19024	45	205	3	55416	P34152,A3KGU9,Q9QYC0
REAC	Transport of small molecules	REAC:R-MMU-382551	0.00655428	2.18347	635	205	9	55416	A2A7F6,E9Q6G4,P12849,P49722,P29387,E5CYJ9,Q9QYC0,Q9ERE3,Q3TDX8
REAC	Pexophagy	REAC:R-MMU-9664873	0.00706351	2.15098	11	205	2	55416	Q9CQV6,O09012
REAC	Caspase-mediated cleavage of cytoskeletal proteins	REAC:R-MMU-264870	0.00706351	2.15098	11	205	2	55416	A3KGU9,Q9QYC0
REAC	Transmission across Chemical Synapses	REAC:R-MMU-112315	0.00706351	2.15098	190	205	5	55416	B0QZN5,P12849,Q9DC51,P29387,P61922
REAC	HSP90 chaperone cycle for steroid hormone receptors (SHR)	REAC:R-MMU-3371497	0.00804781	2.09432	50	205	3	55416	P47754,Q9D0M5,Q61696

## Sheet: DMS Female_KEGG
GG pathways and	term_name	term_id	adjusted_p_value	negative_log10_of_adjusted_p_value	term_size	query_size	intersection_size	effective_domain_size	intersections
KEGG	Adrenergic signaling in cardiomyocytes	KEGG:04261	0.000300464	3.52221	151	46	4	55416	B1AYL1,E9Q456,G3UX19,Q61165
KEGG	Metabolic pathways	KEGG:01100	0.0010019	2.99918	1563	46	8	55416	P03911,Q3UU43,Q6P1H4,Q76K27,Q8K297,Q8R3I2,Q99JY8,Q9WU79
