# Supplementary material for: Prenatal Opioid Exposure Impairs Endocannabinoid and Glutamate Transmission in the Dorsal Striatum
Source: eNeuro. 2022 Apr 19;9(2):ENEURO.0119-22.2022. doi: 10.1523/ENEURO.0119-22.2022 (PMC9034757; doi:10.1523/ENEURO.0119-22.2022)
Supplement: Figure 2-2 — Phosphoproteome DMS. This file contains the full phosphoproteomics results for males and females in the DMS. Download Figure 2-2, XLS file. [file enu-eN-NWR-0119-22-s06.xls]

## Sheet: PeptideGroups
Checked	Confidence	Annotated Sequence	Master Protein Accessions	Master Protein Descriptions	Quan Info	Abundance Ratio P-Value: (Female, PME) / (Female, PSE)	Abundance Ratio P-Value: (Male, PME) / (Female, PME)	Abundance Ratio P-Value: (Male, PSE) / (Female, PSE)	Abundance Ratio P-Value: (Male, PME) / (Male, PSE)	Abundance Ratio (log2): (Female, PME) / (Female, PSE)	Abundance Ratio (log2): (Male, PME) / (Female, PME)	Abundance Ratio (log2): (Male, PSE) / (Female, PSE)	Abundance Ratio (log2): (Male, PME) / (Male, PSE)	Abundance Ratio: (Female, PME) / (Female, PSE)	Abundance Ratio: (Male, PME) / (Female, PME)	Abundance Ratio: (Male, PSE) / (Female, PSE)	Abundance Ratio: (Male, PME) / (Male, PSE)	Abundances (Grouped): Female, PME	Abundances (Grouped): Female, PSE	Abundances (Grouped): Male, PME	Abundances (Grouped): Male, PSE	Abundances (Grouped) CV [%]: Female, PME	Abundances (Grouped) CV [%]: Female, PSE	Abundances (Grouped) CV [%]: Male, PME	Abundances (Grouped) CV [%]: Male, PSE	Found in Sample: [S18] F2: 127N, Sample, Female, PME	Found in Sample: [S21] F2: 128C, Sample, Female, PME	Found in Sample: [S24] F2: 130N, Sample, Female, PME	Found in Sample: [S30] F2: 133N, Sample, Female, PME	Found in Sample: [S22] F2: 129N, Sample, Female, PSE	Found in Sample: [S23] F2: 129C, Sample, Female, PSE	Found in Sample: [S28] F2: 132N, Sample, Female, PSE	Found in Sample: [S32] F2: 134N, Sample, Female, PSE	Found in Sample: [S17] F2: 126, Sample, Male, PME	Found in Sample: [S19] F2: 127C, Sample, Male, PME	Found in Sample: [S20] F2: 128N, Sample, Male, PME	Found in Sample: [S29] F2: 132C, Sample, Male, PME	Found in Sample: [S25] F2: 130C, Sample, Male, PSE	Found in Sample: [S26] F2: 131N, Sample, Male, PSE	Found in Sample: [S27] F2: 131C, Sample, Male, PSE	Found in Sample: [S31] F2: 133C, Sample, Male, PSE	Positions in Master Proteins	Modifications in Master Proteins	XCorr (by Search Engine): Sequest HT	Channel Occupancy [%]	# Protein Groups	Abundances (Normalized): F2: 127N, Sample, Female, PME	Abundances (Normalized): F2: 128C, Sample, Female, PME	Abundances (Normalized): F2: 130N, Sample, Female, PME
FALSE	High	[K].GEEATGCAQESQRVETS.[-]	A0A0A6YW88	CaM kinase-like vesicle-associated protein OS=Mus musculus GN=Camkv PE=1 SV=1		0.00173873	0.000635017	0.0203088	0.00682573	0.39	-0.53	0.28	-0.41	1.314	0.695	1.211	0.754	24.6	18.7	17.1	22.7	3.42	15.06	6.89	6.11	High	High	High	High	High	High	High	High	High	High	High	High	High	High	High	High	A0A0A6YW88 [468-484]		2.79	100	1	25.2	25.6	24.1
FALSE	High	[R].AASSPNLSNGETESVK.[T]	A0A0A6YW53	Mitogen-activated protein kinase kinase kinase kinase 4 OS=Mus musculus GN=Map4k4 PE=1 SV=1		0.00236659	0.914977	0.000329879	0.933732	-0.29	-0.04	-0.37	0.04	0.819	0.97	0.772	1.029	24.6	30	23.9	23.2	8.88	3.24	1.15	8.44	High	High	High	High	High	High	High	High	High	High	High	High	High	High	High	High	A0A0A6YW53 [847-862]	A0A0A6YW53 1xPhospho [S850(99.7)]	2.51	100	1	25.7	22.1	23.5
FALSE	High	[R].AMSIPTSPTR.[IV]	E9QNK5	Corticotropin-releasing factor receptor 2 OS=Mus musculus GN=Crhr2 PE=3 SV=1		0.00291287	0.00250196	0.174792	0.151643	0.48	-0.43	0.21	-0.16	1.398	0.74	1.157	0.894	31.1	22.3	23	25.8	6.64	11.87	7.77	10.03	High	High	High	High	High	High	High	High	High	High	High	High	High	High	High	High	E9QNK5 [389-398]	E9QNK5 2xPhospho [S391(100); S395(99.5)]	1.91	100	1	29.7	29.3	33.4
FALSE	High	[R].SDLIEDEELEDTGKGSEDEWEQVGPK.[N]	P52479	Ubiquitin carboxyl-terminal hydrolase 10 OS=Mus musculus GN=Usp10 PE=1 SV=3		0.00336793	0.0487315	0.906636	0.820231	-0.36	0.24	-0.07	-0.06	0.777	1.183	0.955	0.962	39.7	51.1	47	48.9	11.46	4.85	4.84	2.67	High	High	High	High	High	High	High	High	High	High	High	High	High	High	High	High	P52479 [555-580]	P52479 1xPhospho [S570(100)]	5.84	100	1	36.8	41.1	47.4
FALSE	High	[R].TSSESIVSVPASSTSGSPSR.[V]	D3Z0Y4	Actin-binding LIM protein 2 OS=Mus musculus GN=Ablim2 PE=1 SV=1		0.00548716	0.607806	0.547352	0.400445	-0.36	0.07	-0.16	-0.13	0.777	1.052	0.897	0.911	33.4	43	35.1	38.5	6.65	8.17	6.44	10.67	High	High	High	High	High	High	High	High	High	High	High	High	High	High	High	High	D3Z0Y4 [35-54]	D3Z0Y4 2xPhospho [T35(99.5); S49(99.4)]	2.66	100	1	33.9	36.5	31.1
FALSE	High	[R].SSDEENGPPSSPDLDR.[I]	F6R8S6	Proline-rich AKT1 substrate 1 (Fragment) OS=Mus musculus GN=Akt1s1 PE=1 SV=9		0.00591283	0.325602	0.616094	0.656729	-0.6	0.16	-0.15	-0.29	0.659	1.116	0.9	0.817	12.8	19.3	14.2	17.4	12.02	15.94	17.41	15.84	High	High	High	High	High	High	High	High	High	High	High	High	High	High	High	High	F6R8S6 [209-224]	F6R8S6 1xPhospho [S219(100)]	3.99	100	1	10.1	12.5	13
FALSE	High	[K].TSDVNDTQPPQSE.[-]	Q5SV64	Myosin-10 OS=Mus musculus GN=Myh10 PE=1 SV=1		0.00730492	0.827058	0.579026	0.0159036	-0.5	-0.09	-0.19	-0.4	0.708	0.94	0.877	0.759	24	33.9	22.6	29.8	5.49	11.42	12.79	12.5	High	High	High	High	High	High	High	High	High	High	High	High	High	High	High	High	Q5SV64 [1995-2007]	Q5SV64 1xPhospho [S2006(100)]	3.69	100	1	22.8	25.4	23.1
FALSE	High	[R].SGSYLNSSINSAWSEHSLDPEDIRDELKK.[L]	Q8C419	Probable G-protein coupled receptor 158 OS=Mus musculus GN=Gpr158 PE=1 SV=2		0.00796145	0.707907	0.339605	0.646278	0.86	-0.09	0.43	0.34	1.816	0.941	1.346	1.27	9	5	8.5	6.7	24.96	31.1	20.03	12.91	High	High	High	High	High	High	High	High	High	High	High	High	High	High	High	High	Q8C419 [692-720]	Q8C419 2xPhospho [S699(98.1); S/Y]	2.87	100	1	13	8.3	7.6
FALSE	High	[K].RVSRSLDGAPIGVVDQSPPGEGSVPGPGVISYTTIQDGR.[R]	O70318	Band 4.1-like protein 2 OS=Mus musculus GN=Epb41l2 PE=1 SV=2		0.00901425	0.117198	0.999625	0.53032	0.7	-0.49	-0.1	0.31	1.619	0.713	0.933	1.239	11.4	7	8.1	6.5	17.87	27.04	19.52	12.05	High	High	High	High	High	High	High	High	High	High	High	High	High	High	High	High	O70318 [539-577]	O70318 2xPhospho [S541(100); S543(100)]	3.4	100	1	14.7	9.7	11.3
FALSE	High	[R].DPNASPGDAGEQAIR.[Q]	Q64727	Vinculin OS=Mus musculus GN=Vcl PE=1 SV=4		0.00903507	0.685083	0.0436027	0.996089	0.68	-0.21	0.56	-0.09	1.603	0.863	1.47	0.941	12.8	8	11	11.7	8.11	20.92	21.38	15.12	High	High	High	High	High	High	High	High	High	High	High	High	High	High	High	High	Q64727 [286-300]	Q64727 1xPhospho [S290(100)]	3.49	100	1	12.4	11.4	13.8
FALSE	High	[R].IAAPELQKGDSDSEEDEPAKK.[K]	Q9EQC8	Papillary renal cell carcinoma (Translocation-associated) OS=Mus musculus GN=Prcc PE=1 SV=1		0.00970242	0.980158	0.0504352	0.565219	0.33	0.06	0.29	0.1	1.258	1.045	1.225	1.073	21.8	17.3	22.8	21.2	4.44	3.15	6.9	15.37	High	High	High	High	High	High	High	High	High	High	High	High	High	High	High	High	Q9EQC8 [147-167]	Q9EQC8 2xPhospho [S157(100); S159(100)]	2.91	100	1	23.5	21.6	21.2
FALSE	High	[K].VTGSTSDPGSR.[N]	Z4YJJ5	Ubiquitin carboxyl-terminal hydrolase CYLD OS=Mus musculus GN=Cyld PE=1 SV=1		0.00979533	0.0678352	0.994742	0.820539	0.45	-0.29	0.02	0.14	1.363	0.82	1.017	1.099	41.1	30.1	33.7	30.6	6.07	13.31	11.81	11.68	High	High	High	High	High	High	High	High	High	High	High	High	High	High	High	High	Z4YJJ5 [339-349]	Z4YJJ5 1xPhospho [S344(99.7)]	1.83	100	1	39.5	44.3	42.7
FALSE	High	[R].QQAAYYAQTSPQGMPQHPPAPQGQ.[-]	A0A0G2JGW9	Far upstream element-binding protein 1 OS=Mus musculus GN=Fubp1 PE=1 SV=1		0.010079	0.997006	0.159532	0.514694	0.86	-0.04	0.47	0.35	1.815	0.976	1.388	1.276	10.7	5.9	10.4	8.2	15.1	32.56	16.22	24.75	High	High	High	High	High	High	High	High	High	High	High	High	High	High	High	High	A0A0G2JGW9 [620-643]		2.44	100	1	12.1	9.5	12.5
FALSE	High	[K].DEGANAFFK.[G]	P48962	ADP/ATP translocase 1 OS=Mus musculus GN=Slc25a4 PE=1 SV=4		0.0106562	0.194058	0.0282126	0.420001	-0.92	0.48	-0.68	0.23	0.528	1.395	0.626	1.177	5.5	10.5	7.7	6.6	14.79	13.73	10.56	32.4	High	High	High	High	High	High	High	High	High	High	High	High	High	High	High	High	P48962 [264-272]		2.4	100	1	5.4	5.6	6.7
FALSE	High	[K].DGSKEPIVEMR.[T]	O35136	Neural cell adhesion molecule 2 OS=Mus musculus GN=Ncam2 PE=1 SV=1		0.0143817	0.401546	0.0255115	0.580873	0.45	-0.2	0.52	-0.27	1.367	0.873	1.435	0.832	31.1	22.7	27.1	32.6	14.17	17.17	9.73	11.76	High	High	High	High	High	High	High	High	High	High	High	High	High	High	High	High	O35136 [763-773]	O35136 1xPhospho [S765(100)]	1.18	100	1	29	39.2	29.9
FALSE	High	[R].KSMESDPEDFSDETNTETLYGTSPPSTPR.[Q]	O08648	Mitogen-activated protein kinase kinase kinase 4 OS=Mus musculus GN=Map3k4 PE=1 SV=2		0.0149743	0.51747	0.820454	0.533484	-1.09	0.49	-0.21	-0.39	0.469	1.401	0.862	0.762	5.4	11.5	7.6	9.9	36.08	15.44	20.45	12.37	High	High	High	High	High	High	High	High	High	High	High	High	High	High	High	High	O08648 [55-83]	O08648 2xPhospho [S59(98.3); S77(98.4)]	1.87	100	1	5.6	9.8	5.3
FALSE	High	[R].SMDGYPEQFCVR.[I]	A0A0G2JDT9	Leucine-rich repeat-containing protein 7 OS=Mus musculus GN=Lrrc7 PE=1 SV=1		0.0161712	0.930823	0.02617	0.987758	0.22	-0.03	0.24	-0.05	1.163	0.982	1.179	0.969	37.5	32.2	36.8	38	10.11	7.04	5.7	1.55	High	High	High	High	High	High	High	High	High	High	High	High	High	High	High	High	A0A0G2JDT9 [1397-1408]	A0A0G2JDT9 1xPhospho [S1397(100)]	2.53	100	1	43.7	36	35.1
FALSE	High	[K].VQIPVSHPDPEPVSDNEDDSYDEEVHDPR.[A]	P39447	Tight junction protein ZO-1 OS=Mus musculus GN=Tjp1 PE=1 SV=2		0.0163248	0.470756	0.40902	0.956151	-0.42	0.15	-0.22	-0.05	0.745	1.11	0.858	0.964	18.3	24.5	20.3	21	19.93	7.37	2.71	6.28	High	High	High	High	High	High	High	High	High	High	High	High	High	High	High	High	P39447 [112-140]	P39447 2xPhospho [S125(98.6); S131(98.6)]	5.04	100	1	21.6	21.4	14.9
FALSE	High	[R].SLLAAESAASLQGAELER.[A]	Q3UHK1	Proton myo-inositol cotransporter OS=Mus musculus GN=Slc2a13 PE=1 SV=2		0.0164008	0.452524	0.154059	0.00433861	-0.3	0.13	0.2	-0.37	0.812	1.094	1.15	0.772	9.9	12.2	10.8	14.1	5.4	10.72	0.38	11.6	High	High	High	High	High	High	High	High	High	High	High	High	High	High	High	High	Q3UHK1 [38-55]	Q3UHK1 2xPhospho [S44(100); S47(100)]	4.67	100	1	10.6	10	9.8
FALSE	High	[K].AEDGAAPSPSSETPKKK.[K]	P26645	Myristoylated alanine-rich C-kinase substrate OS=Mus musculus GN=Marcks PE=1 SV=2		0.0206574	0.999989	0.0176064	0.999321	0.45	-0.06	0.37	0.01	1.365	0.958	1.296	1.01	17	12.4	16.3	16.1	18.9	11.33	8.48	12.57	High	High	High	High	High	High	High	High	High	High	High	High	High	High	High	High	P26645 [131-147]	P26645 3xPhospho [S138(100); S141(98.1); T143(98.1)]	2.22	100	1	15.3	13.3	20.3
FALSE	High	[R].LQDSSDPDTGSEEEVSSRLSPPHSPR.[D]	H3BJU7	Rho guanine nucleotide exchange factor 2 OS=Mus musculus GN=Arhgef2 PE=1 SV=1		0.0233717	0.0362265	0.999999	0.995069	-0.36	0.28	0.02	-0.09	0.781	1.217	1.015	0.937	24.8	31.8	30.2	32.3	7.73	14.3	6.62	9.21	High	High	High	High	High	High	High	High	High	High	High	High	High	High	High	High	H3BJU7 [907-932]	H3BJU7 2xPhospho [S917(96.2); S930(97.2)]	5.52	100	1	25.9	26.5	23.9
FALSE	High	[K].LEENGDLYPESP.[-]	Q3UDP0	WD repeat-containing protein 41 OS=Mus musculus GN=Wdr41 PE=1 SV=1		0.0236239	0.730128	0.0888993	0.9926	-0.29	0.07	-0.22	0	0.816	1.049	0.857	0.999	36.4	44.6	38.2	38.2	15.83	4.91	9.1	3.68	High	High	High	High	High	High	High	High	High	High	High	High	High	High	High	High	Q3UDP0 [449-460]	Q3UDP0 1xPhospho [S459(100)]	3.15	100	1	37.8	35	28.7
FALSE	High	[K].SPAEAKSPAEAKSPIEVKSPEK.[A]	P19246	Neurofilament heavy polypeptide OS=Mus musculus GN=Nefh PE=1 SV=3		0.024422	0.0133375	0.732433	0.53332	-0.68	0.82	-0.2	0.34	0.625	1.767	0.871	1.269	8.3	13.3	14.7	11.6	14.23	21.71	23.22	7.73	High	High	High	High	High	High	High	High	High	High	High	High	High	High	High	High	P19246 [751-772]	P19246 3xPhospho [S757(100); S763(100); S769(100)]	10.08	100	1	8.6	10.7	8.1
FALSE	High	[K].RDGSEEDEDNSK.[R]	Q05D44	Eukaryotic translation initiation factor 5B OS=Mus musculus GN=Eif5b PE=1 SV=2		0.0246358	0.551343	0.953457	0.46245	-0.59	0.2	-0.16	-0.22	0.665	1.152	0.893	0.857	15.7	23.6	18.1	21.1	18.82	16.1	14.29	5.1	High	High	High	High	High	High	High	High	High	High	High	High	High	High	High	High	Q05D44 [162-173]	Q05D44 1xPhospho [S165(100)]	2.43	100	1	12.9	19.6	17.3
FALSE	High	[R].TQSSSCEDLPSTTQPK.[G]	A0A067XG53	Peripheral plasma membrane protein CASK (Fragment) OS=Mus musculus GN=Cask PE=1 SV=1		0.0246368	0.473654	0.186846	0.080063	-0.13	-0.1	-0.1	-0.13	0.913	0.932	0.932	0.914	88.5	97	82.6	90.4	3.99	4.13	4.53	5.27	High	High	High	High	High	High	High	High	High	High	High	High	High	High	High	High	A0A067XG53 [541-556]	A0A067XG53 2xPhospho [S545(99.8); S/T]	4.36	100	1	90.1	87.3	82.6
FALSE	High	[K].TEAPAAAGPEAK.[S]	Q91XV3	Brain acid soluble protein 1 OS=Mus musculus GN=Basp1 PE=1 SV=3		0.024646	0.41224	0.537877	0.977777	-0.56	0.28	-0.17	-0.11	0.68	1.215	0.891	0.926	6.4	9.5	7.8	8.4	17.68	11.43	15.97	22.24	High	High	High	High	High	High	High	High	High	High	High	High	High	High	High	High	Q91XV3 [148-159]		2.68	100	1	7.3	4.9	5.9
FALSE	High	[K].SGDGESTPVEHVR.[C]	A0A0R4J119	Cytoplasmic FMR1-interacting protein 1 OS=Mus musculus GN=Cyfip1 PE=1 SV=1		0.0246669	0.515637	0.424594	0.980184	0.59	-0.24	0.38	-0.03	1.507	0.845	1.3	0.98	8	5.3	6.8	6.9	22.91	12.79	10.11	28.12	High	High	High	High	High	High	High	High	High	High	High	High	High	High	High	High	A0A0R4J119 [1226-1238]	A0A0R4J119 1xPhospho [T1232(100)]	3.05	100	1	7.2	8.9	11.3
FALSE	High	[R].SASSDTSEELNSQDSPK.[R]	P70441	Na(+)/H(+) exchange regulatory cofactor NHE-RF1 OS=Mus musculus GN=Slc9a3r1 PE=1 SV=3		0.0247441	0.466901	0.444339	0.987028	-0.16	0.05	-0.1	-0.02	0.894	1.033	0.935	0.989	88	98.4	91	92	7.59	3.77	2.83	3.59	High	High	High	High	High	High	High	High	High	High	High	High	High	High	High	High	P70441 [283-299]	P70441 3xPhospho [S285(100); S286(100); T/S]	6.56	100	1	83.4	93.1	80
FALSE	High	[K].QLQSEQPQTAAARS.[-]	Q8BVE3	V-type proton ATPase subunit H OS=Mus musculus GN=Atp6v1h PE=1 SV=1		0.0274167	0.590374	0.977793	0.124003	-0.24	0.08	0.02	-0.17	0.849	1.058	1.013	0.887	26.1	30.8	27.6	31.2	6.32	5.42	4.1	9.45	High	High	High	High	High	High	High	High	High	High	High	High	High	High	High	High	Q8BVE3 [470-483]	Q8BVE3 1xPhospho [S483(100)]	5.22	100	1	28.2	24.4	26.8
FALSE	High	[K].EASPESEDEEEALPCTDWEN.[-]	Q9QXM1	Junction-mediating and -regulatory protein OS=Mus musculus GN=Jmy PE=1 SV=1		0.027866	0.167931	0.997221	0.819638	-0.51	0.4	-0.02	-0.09	0.7	1.323	0.987	0.938	7	10	9.2	9.8	29.19	12.88	6.72	6.13	High	High	High	High	High	High	High	High	High	High	High	High	High	High	High	High	Q9QXM1 [964-983]	Q9QXM1 1xPhospho [S969(100)]	3.31	100	1	5	8.7	9
FALSE	High	[R].LDSSGER.[S]	Q69ZR2	E3 ubiquitin-protein ligase HECTD1 OS=Mus musculus GN=Hectd1 PE=1 SV=2		0.0293239	0.452547	0.592189	0.964385	0.45	-0.19	0.18	0.08	1.365	0.879	1.133	1.059	18.9	13.9	16.6	15.7	12.17	10.25	9.18	6.01	High	High	High	High	High	High	High	High	High	High	High	High	High	High	High	High	Q69ZR2 [355-361]	Q69ZR2 1xPhospho [S357(100)]	1.36	100	1	14.8	19.4	19.2
FALSE	High	[R].ETAPTSTYSSPAR.[S]	Q8K0U4	Heat shock 70 kDa protein 12A OS=Mus musculus GN=Hspa12a PE=1 SV=1		0.0296066	0.464203	0.064458	0.721067	0.32	-0.15	0.23	-0.07	1.244	0.898	1.176	0.951	23.2	18.7	20.9	22	13.37	2.58	2.83	11.57	High	High	High	High	High	High	High	High	High	High	High	High	High	High	High	High	Q8K0U4 [15-27]	Q8K0U4 1xPhospho [S24(100)]	4.45	100	1	21.9	19.5	24.7
FALSE	High	[K].GPPEGSETMPYIDESPTMSPQLSAR.[S]	Q5SSL4	Active breakpoint cluster region-related protein OS=Mus musculus GN=Abr PE=1 SV=1		0.0304085	0.120945	0.627659	0.976054	0.4	-0.29	0.16	-0.05	1.324	0.817	1.121	0.964	11.2	8.5	9.2	9.5	8.26	17.35	15.74	11.2	High	High	High	High	High	High	High	High	High	High	High	High	High	High	High	High	Q5SSL4 [39-63]	Q5SSL4 2xPhospho [S53(100); S57(100)]	3.88	100	1	10.8	10.5	12.6
FALSE	High	[R].HASEPQPGPR.[A]	B1AS06	Disks large-associated protein 3 OS=Mus musculus GN=Dlgap3 PE=1 SV=1		0.0312949	0.412197	0.721082	0.936885	0.42	-0.18	0.14	0.1	1.342	0.885	1.105	1.075	19.4	14.4	17.2	16	19.65	23.08	11.05	12.03	High	High	High	High	High	High	High	High	High	High	High	High	High	High	High	High	B1AS06 [710-719]	B1AS06 1xPhospho [S712(100)]	4.43	100	1	20.1	18.7	27.3
FALSE	High	[K].DATNVGDEGGFAPNILENK.[E-]	P17182	Alpha-enolase OS=Mus musculus GN=Eno1 PE=1 SV=3		0.0317423	0.12578	0.999525	0.894268	-0.27	0.19	0.01	-0.09	0.831	1.142	1.009	0.941	12.6	15.1	14.4	15.3	7.4	5.47	8.19	8.06	High	High	High	High	High	High	High	High	High	High	High	High	High	High	High	High	P17182 [203-221]		4.61	100	1	14.1	12	12.3
FALSE	High	[R].TACPTITNDPDCQSLCFEVYPETAR.[H]	Q14BI1	Protein Slc24a2 OS=Mus musculus GN=Slc24a2 PE=1 SV=1		0.0327499	0.595392	0.926253	0.564586	0.5	-0.31	0.01	0.18	1.416	0.809	1.01	1.134	9.3	6.6	7.5	6.6	3.31	29.8	14.74	11.31	High	High	High	High	High	High	High	High	High	High	High	High	High	High	High	High	Q14BI1 [325-349]		2.57	100	1	9.2	9.4	9.1
FALSE	High	[K].TSALLFSSDEEDQWNIADSHTK.[L]	Q6PGL7	WASH complex subunit FAM21 OS=Mus musculus GN=Fam21 PE=1 SV=1		0.0346511	0.152392	0.437261	0.903982	0.67	-0.61	0.26	-0.2	1.589	0.656	1.199	0.869	9.5	6	6.2	7.2	15.53	25.74	17.62	6.19	High	High	High	High	High	High	High	High	High	High	High	High	High	High	High	High	Q6PGL7 [607-628]		1.68	100	1	9.2	9.8	6.9
FALSE	High	[K].NTSMSPR.[Q]	F6SPK0	Ubiquitin-conjugating enzyme E2 J1 (Fragment) OS=Mus musculus GN=Ube2j1 PE=1 SV=1		0.0357727	0.297223	0.00753854	0.073434	0.48	-0.3	0.67	-0.49	1.395	0.814	1.594	0.712	16.8	12.1	13.7	19.2	13.44	14.22	24.57	9.17	High	High	High	High	High	High	High	High	High	High	High	High	High	High	High	High	F6SPK0 [191-197]	F6SPK0 1xPhospho [S195(100)]	1.44	100	1	16.2	17.5	20.7
FALSE	High	[K].GADEDSASDLSDSER.[V]	A2AJW5	Protein Fam217b OS=Mus musculus GN=Fam217b PE=1 SV=1		0.0361326	0.354321	0.0450613	0.416427	-0.43	0.17	-0.57	0.31	0.742	1.126	0.674	1.239	11.4	15.4	12.9	10.4	19.57	14.09	7.21	14.52	High	High	High	High	High	High	High	High	High	High	High	High	High	High	High	High	A2AJW5 [96-110]	A2AJW5 3xPhospho [S101(100); S103(100); S106(100)]	4.11	100	1	12.9	10.3	12.7
FALSE	High	[R].KRSPSPSPTPEAK.[K]	Q3UID0	SWI/SNF complex subunit SMARCC2 OS=Mus musculus GN=Smarcc2 PE=1 SV=1		0.0371039	0.980442	0.0185689	0.999999	0.53	-0.01	0.53	0	1.444	0.995	1.439	0.999	28.1	19.4	27.9	28	12.8	16.04	19.56	2.21	High	High	High	High	High	High	High	High	High	High	High	High	High	High	High	High	Q3UID0 [300-312]	Q3UID0 2xPhospho [S302(100); S304(99.5)]	3.77	100	1	29.4	27.3	28.9
FALSE	High	[K].GADDAADADTAIINAEGGQNNSEEK.[K]	Q8R5M8	Cell adhesion molecule 1 OS=Mus musculus GN=Cadm1 PE=1 SV=2		0.0397769	0.99998	0.498546	0.367545	-0.34	0.04	-0.24	-0.07	0.789	1.025	0.848	0.955	15.8	20	16.2	16.9	4.19	10.85	5.89	14.85	High	High	High	High	High	High	High	High	High	High	High	High	High	High	High	High	Q8R5M8 [427-451]	Q8R5M8 1xPhospho [S448(100)]	4.44	100	1	15.1	15.3	16.5
FALSE	High	[R].ANSLDNERCPDTR.[S]	E9Q7E9	Phosphofurin acidic cluster sorting protein 2 OS=Mus musculus GN=Pacs2 PE=1 SV=1		0.0400852	0.997949	0.0200689	0.938618	-0.34	0.04	-0.35	0.05	0.789	1.031	0.786	1.035	46.8	59.3	48.2	46.6	11.82	3.86	2.93	15.71	High	High	High	High	High	High	High	High	High	High	High	High	High	High	High	High	E9Q7E9 [452-464]	E9Q7E9 1xPhospho [S454(100)]	2.68	100	1	42.7	45.4	48.2
FALSE	High	[K].ASAELDIKDVSDERLSPAKSPSLSPSPPSPIEK.[T]	P14873	Microtubule-associated protein 1B OS=Mus musculus GN=Map1b PE=1 SV=2		0.0407346	0.441446	0.711441	0.965142	-0.58	0.28	-0.28	-0.02	0.671	1.211	0.826	0.983	8	11.9	9.7	9.8	17.12	16.61	9.37	15.68	High	High	High	High	High	High	High	High	High	High	High	High	High	High	High	High	P14873 [1232-1264]	P14873 3xPhospho [S1255(90.4); S1257(90.4); S1260(100)]	4.11	100	1	9.2	6.9	6.8
FALSE	High	[R].TEENVSDGSPNAGTVEQTPK.[K]	P46414	Cyclin-dependent kinase inhibitor 1B OS=Mus musculus GN=Cdkn1b PE=1 SV=2		0.040762	0.905597	0.472389	0.792662	0.7	-0.26	0.35	0.08	1.62	0.835	1.276	1.06	10.2	6.3	8.5	8	23.72	20.62	20.65	7.4	High	High	High	High	High	High	High	High	High	High	High	High	High	High	High	High	P46414 [170-189]	P46414 1xPhospho [S178(100)]	2.51	100	1	7.1	9.8	12.9
FALSE	High	[K].DKDSDKEDGRESPSYDTPSQR.[V]	F8VQC9	Anion exchange protein OS=Mus musculus GN=Slc4a7 PE=1 SV=1		0.042131	0.342801	0.0913481	0.582851	-0.51	0.22	-0.44	0.16	0.703	1.165	0.736	1.114	11.4	16.2	13.3	11.9	9.31	24.9	21.37	9.85	High	High	High	High	High	High	High	High	High	High	High	High	High	High	High	High	F8VQC9 [78-98]		1.36	100	1	11.4	11.3	11.9
FALSE	High	[R].RAKSPTPDGSER.[I]	E9Q5K9	YTH domain-containing protein 1 OS=Mus musculus GN=Ythdc1 PE=1 SV=2		0.0426529	0.513725	0.12056	0.852437	0.51	-0.07	0.49	-0.05	1.427	0.951	1.404	0.967	16	11.2	15.2	15.7	18.22	20.23	24.18	12.24	High	High	High	High	High	High	High	High	High	High	High	High	High	High	High	High	E9Q5K9 [143-154]	E9Q5K9 2xPhospho [S146(100); T148(100)]	1.36	100	1	15	21.8	16.3
FALSE	High	[K].TTLYFDEEPELEMESLTDSPEDR.[S]	Q9QYX7	Protein piccolo OS=Mus musculus GN=Pclo PE=1 SV=4		0.0430765	0.0815728	0.00708844	0.0135705	-0.21	0.19	-0.34	0.33	0.865	1.142	0.788	1.254	28.9	33.4	33	26.3	9.73	9.76	4.11	6.82	High	High	High	High	High	High	High	High	High	High	High	High	High	High	High	High	Q9QYX7 [1624-1646]	Q9QYX7 1xPhospho [S1642(99.3)]	2.92	100	1	25.2	30.6	27.3
FALSE	High	[R].DNIQGITKPAIR.[R]	P62806	Histone H4 OS=Mus musculus GN=Hist1h4a PE=1 SV=2		0.0436454	0.974006	0.0597854	0.929391	0.21	0.08	0.22	0.06	1.153	1.056	1.167	1.044	43.1	37.3	45.5	43.6	6.06	14.02	3.47	7.04	High	High	High	High	High	High	High	High	High	High	High	High	High	High	High	High	P62806 [25-36]		2.46	100	1	42.2	43.9	42
FALSE	High	[K].AVSPEGDER.[F]	Q811P8	Rho GTPase-activating protein 32 OS=Mus musculus GN=Arhgap32 PE=1 SV=2		0.0442018	0.0768791	0.244728	0.381085	0.48	-0.37	0.29	-0.17	1.396	0.776	1.22	0.888	13.6	9.7	10.5	11.8	13.83	14.66	21.63	13.87	High	High	High	High	High	High	High	High	High	High	High	High	High	High	High	High	Q811P8 [1821-1829]	Q811P8 1xPhospho [S1823(100)]	1.05	100	1	15.1	12.2	15.4
FALSE	High	[K].QISAEK.[Q]	P48962	ADP/ATP translocase 1 OS=Mus musculus GN=Slc25a4 PE=1 SV=4		0.0444957	0.154308	0.369148	0.780155	-0.3	0.25	-0.17	0.12	0.811	1.193	0.89	1.088	15.2	18.7	18.1	16.6	3.26	12.77	10.87	5.01	High	High	High	High	High	High	High	High	High	High	High	High	High	High	High	High	P48962 [44-49]		1.3	100	1	15	15.7	14.5
FALSE	High	[R].TGEPSPPHDVLHEPPDTVSDDDKDHGK.[K]	Q62172	RalA-binding protein 1 OS=Mus musculus GN=Ralbp1 PE=1 SV=4		0.0457158	0.959881	0.0660426	0.893652	0.37	0.03	0.32	0.09	1.296	1.023	1.25	1.061	13.7	10.5	14	13.2	7.68	9.62	10.79	13.27	High	High	High	High	High	High	High	High	High	High	High	High	High	High	High	High	Q62172 [44-70]	Q62172 2xPhospho [S48(100); T/S]	4.54	100	1	13.6	14.2	13.7
FALSE	High	[K].RTIQFVDWCPTGFK.[V]	P68369	Tubulin alpha-1A chain OS=Mus musculus GN=Tuba1a PE=1 SV=1		0.0465711	0.251514	0.0524752	0.277671	0.57	-0.34	0.52	-0.29	1.48	0.793	1.438	0.815	13.9	9.4	11	13.5	15.75	19.11	12.67	11.99	High	High	High	High	High	High	High	High	High	High	High	High	High	High	High	High	P68369 [339-352]		1.39	100	1	11.9	12.5	15.4
FALSE	High	[R].EASPAGGAQR.[A]	D3Z183	Major facilitator superfamily domain-containing protein 6 OS=Mus musculus GN=Mfsd6 PE=1 SV=1		0.047244	0.693581	0.0500796	0.712805	0.73	-0.24	0.6	-0.1	1.662	0.849	1.516	0.931	14.6	8.8	12.4	13.3	8.03	29.9	16.33	14.35	High	High	High	High	High	High	High	High	High	High	High	High	High	High	High	High	D3Z183 [734-743]	D3Z183 1xPhospho [S736(100)]	1.93	100	1	12.7	15.2	15
FALSE	High	[K].RRGSGSVDETLFALPAASEPVIPSSAEK.[I]	Q99P72	Reticulon-4 OS=Mus musculus GN=Rtn4 PE=1 SV=2		0.0487493	0.996684	0.159009	0.79646	-0.33	-0.08	-0.27	-0.14	0.795	0.947	0.832	0.905	12.5	15.8	11.9	13.1	13.71	4.98	15.79	11.66	High	High	High	High	High	High	High	High	High	High	High	High	High	High	High	High	Q99P72 [162-189]		5.11	100	1	10.1	14.2	12.3
FALSE	High	[K].VNLKSPSSEEIER.[E]	Q9Z1B3	1-phosphatidylinositol 4,5-bisphosphate phosphodiesterase beta-1 OS=Mus musculus GN=Plcb1 PE=1 SV=2		0.0491833	0.651261	0.999865	0.35132	-0.15	0.06	0.01	-0.09	0.903	1.045	1.007	0.937	33.1	36.7	34.6	37	4.36	4.65	6.53	6.1	High	High	High	High	High	High	High	High	High	High	High	High	High	High	High	High	Q9Z1B3 [1193-1205]	Q9Z1B3 2xPhospho [S1197(100); S1199(99.4)]	1.59	100	1	31.1	34.5	32.8
FALSE	High	[R].LPAPQEDTASEAGTPQGEVQTR.[D]	Q64012	RNA-binding protein Raly OS=Mus musculus GN=Raly PE=1 SV=3		0.0511607	0.320063	0.0247176	0.173713	0.18	-0.11	0.21	-0.14	1.136	0.928	1.159	0.909	62.8	55.3	58.3	64.1	7.02	5.19	2.4	6.86	High	High	High	High	High	High	High	High	High	High	High	High	High	High	High	High	Q64012 [261-282]	Q64012 3xPhospho [T268(100); S270(100); T274(100)]	7.89	100	1	62	69.2	58.6
FALSE	High	[K].GNDSDGEAESDDPEKK.[K]	P46467	Vacuolar protein sorting-associated protein 4B OS=Mus musculus GN=Vps4b PE=1 SV=2		0.0550979	0.00460369	0.999999	0.500206	-0.42	0.62	0.02	0.18	0.749	1.539	1.014	1.136	11.4	15.3	17.6	15.5	14.72	9.9	11.1	17.33	High	High	High	High	High	High	High	High	High	High	High	High	High	High	High	High	P46467 [99-114]	P46467 1xPhospho [S102(100)]	2.51	100	1	13.3	11.8	11.1
FALSE	High	[R].GYSFTTTAER.[E]	P60710	Actin, cytoplasmic 1 OS=Mus musculus GN=Actb PE=1 SV=1		0.0560424	0.0603618	0.194588	0.0160799	-0.26	-0.16	-0.15	-0.27	0.835	0.894	0.9	0.829	93.4	111.9	83.5	100.8	11.11	8.7	5.34	2.32	High	High	High	High	High	High	High	High	High	High	High	High	High	High	High	High	P60710 [197-206]		2.61	100	1	89.9	96	90.9
FALSE	High	[R].VVCDADDSDSDVVSDK.[S]	Q8C1D8	Protein IWS1 homolog OS=Mus musculus GN=Iws1 PE=1 SV=1		0.0568012	0.405066	0.97128	0.83391	-0.25	0.15	-0.05	-0.06	0.84	1.11	0.969	0.962	29.9	35.6	33.2	34.5	3.86	9.18	10.12	9.17	High	High	High	High	High	High	High	High	High	High	High	High	High	High	High	High	Q8C1D8 [359-374]	Q8C1D8 2xPhospho [S366(100); S368(100)]	3.09	100	1	31.6	30.6	29.3
FALSE	High	[K].KNVTESSSFSGGDNPHVLYSPEFR.[I]	P20917	Myelin-associated glycoprotein OS=Mus musculus GN=Mag PE=1 SV=2		0.0571986	0.929604	0.225484	0.994642	0.55	-0.09	0.41	0.05	1.469	0.942	1.332	1.038	11.5	7.8	10.8	10.4	19.09	23.17	14.39	15.16	High	High	High	High	High	High	High	High	High	High	High	High	High	High	High	High	P20917 [540-563]		2.43	100	1	12	11	9.4
FALSE	High	[K].TPGDFNYAYQKPENAAGSPDEEDYDYESQEK.[T]	P14873	Microtubule-associated protein 1B OS=Mus musculus GN=Map1b PE=1 SV=2		0.0580677	0.0924042	0.776228	0.902189	-0.17	0.21	-0.01	0.06	0.891	1.158	0.991	1.042	81.9	91.9	94.9	91.1	5.59	8.17	5.36	5.44	High	High	High	High	High	High	High	High	High	High	High	High	High	High	High	High	P14873 [1860-1890]	P14873 1xPhospho [S1877(100)]	6.83	100	1	89.3	81.4	78.3
FALSE	High	[K].SGTSTPTTPGSTAITPGTPPSYSSR.[T]	P20357	Microtubule-associated protein 2 OS=Mus musculus GN=Map2 PE=1 SV=2		0.0591119	0.804941	0.830343	0.683339	0.17	-0.08	0.03	0.06	1.124	0.946	1.023	1.04	57.1	50.8	54	52	2.98	4.75	8.5	3.44	High	High	High	High	High	High	High	High	High	High	High	High	High	High	High	High	P20357 [1592-1616]	P20357 2xPhospho [T1609(100); S/T/Y]	4.11	100	1	54.5	57.9	56.4
FALSE	High	[R].TLPSEDEEGEEDKEFYLR.[G]	Q6ZWR6	Nesprin-1 OS=Mus musculus GN=Syne1 PE=1 SV=2		0.0594785	0.321687	0.346283	0.906941	-0.27	0.16	-0.14	0.02	0.828	1.115	0.909	1.017	29.7	35.9	33.1	32.6	3.27	10.19	14.12	7.7	High	High	High	High	High	High	High	High	High	High	High	High	High	High	High	High	Q6ZWR6 [8305-8322]	Q6ZWR6 1xPhospho [S8308(98.3)]	1.91	100	1	30.5	28.9	28.9
FALSE	High	[R].IDPNPVDSQSTPSE.[-]	Q8BH58	TIP41-like protein OS=Mus musculus GN=Tiprl PE=1 SV=1		0.0599894	0.811172	0.372418	0.991053	0.39	-0.16	0.24	0	1.314	0.898	1.177	1.002	12.2	9.3	11	11	12.23	7.71	23.62	14.29	High	High	High	High	High	High	High	High	High	High	High	High	High	High	High	High	Q8BH58 [258-271]	Q8BH58 2xPhospho [S270(100); S/T]	1.56	100	1	12.3	14.8	11.2
FALSE	High	[R].LPSSTDKEVVDTLSNGSETDGDDTPR.[D]	Q8K2L8	Trafficking protein particle complex subunit 12 OS=Mus musculus GN=Trappc12 PE=1 SV=2		0.0616761	0.71111	0.679695	0.915576	-0.68	0.22	-0.36	-0.1	0.625	1.166	0.78	0.934	8.7	13.8	10.1	10.8	30.65	13.66	8.33	31.43	High	High	High	High	High	High	High	High	High	High	High	High	High	High	High	High	Q8K2L8 [112-137]	Q8K2L8 2xPhospho [S125(97.8); S128(97.8)]	2.49	100	1	12	6.1	10.4
FALSE	High	[R].LRLSPSPTSQR.[S]	P48678	Prelamin-A/C OS=Mus musculus GN=Lmna PE=1 SV=2		0.0629007	0.830076	0.0840431	0.903267	0.54	-0.16	0.59	-0.22	1.452	0.893	1.508	0.86	10.8	7.4	9.6	11.2	15.93	25.62	16.26	16.36	High	High	High	High	High	High	High	High	High	High	High	High	High	High	High	High	P48678 [387-397]	P48678 2xPhospho [S390(100); S392(100)]	1.64	100	1	9.4	9.8	13.2
FALSE	High	[R].DASPSSSSAVASSK.[A]	Q3UBL8	Periphilin 1, isoform CRA_d OS=Mus musculus GN=Pphln1 PE=1 SV=1		0.0645444	0.967962	0.0919288	0.994703	0.33	-0.07	0.23	0.03	1.258	0.953	1.169	1.025	30.7	24.4	29.2	28.5	9.97	14.54	10.95	11.02	High	High	High	High	High	High	High	High	High	High	High	High	High	High	High	High	Q3UBL8 [148-161]	Q3UBL8 1xPhospho [S150(100)]	3.62	100	1	30.9	30.4	25.2
FALSE	High	[K].SKSEEAHAEDSVMDHHFR.[K]	A0A0N4SV32	Plasminogen activator inhibitor 1 RNA-binding protein OS=Mus musculus GN=Serbp1 PE=1 SV=1		0.0651256	0.971076	0.0142077	0.970624	0.58	0.1	0.74	-0.06	1.495	1.074	1.671	0.961	9	6	9.7	10.1	26.11	16.36	15.21	5.79	High	High	High	High	High	High	High	High	High	High	High	High	High	High	High	High	A0A0N4SV32 [282-299]		4.53	100	1	12.2	8.4	6.5
FALSE	High	[R].TREQESSGEEDNDLSPEEREK.[K]	Q9DCL8	Protein phosphatase inhibitor 2 OS=Mus musculus GN=Ppp1r2 PE=1 SV=3		0.065379	0.96514	0.999998	0.145233	0.49	-0.02	0.02	0.45	1.403	0.99	1.016	1.367	23	16.4	22.8	16.7	16.13	27.26	11.31	5.56	High	High	High	High	High	High	High	High	High	High	High	High	High	High	High	High	Q9DCL8 [117-137]	Q9DCL8 3xPhospho [S122(100); S123(100); S131(100)]	3.8	100	1	20.1	28.9	21.8
FALSE	High	[K].GGTPAGSTRGSPTRPNPPVR.[N]	E9PWE8	Dihydropyrimidinase-related protein 3 OS=Mus musculus GN=Dpysl3 PE=1 SV=1		0.0658519	0.0231515	0.00125851	0.000483374	-0.25	0.31	-0.47	0.52	0.838	1.24	0.723	1.437	13.2	15.7	16.4	11.4	7.3	10.02	4.76	11.4	High	High	High	High	High	High	High	High	High	High	High	High	High	High	High	High	E9PWE8 [625-644]		3.39	100	1	13.3	13.1	14.4
FALSE	High	[R].GATDTSPLTR.[R]	F8VQE2	Kinesin-like protein KIF21B OS=Mus musculus GN=Kif21b PE=1 SV=1		0.0661906	0.999847	0.797042	0.312987	0.36	0.01	0.2	0.17	1.283	1.006	1.147	1.125	23.5	18.3	23.6	21	14.48	13.62	18.94	6.76	High	High	High	High	High	High	High	High	High	High	High	High	High	High	High	High	F8VQE2 [1212-1221]		1.1	100	1	23.1	23	30.6
FALSE	High	[R].ETQDSGSGNDDGGFSEEWEAQR.[D]	P49769	Presenilin-1 OS=Mus musculus GN=Psen1 PE=1 SV=1		0.0675975	0.0776102	0.335965	0.373831	0.29	-0.33	0.15	-0.18	1.227	0.795	1.108	0.88	30.6	25	24.3	27.7	11.6	9.01	15.02	6.71	High	High	High	High	High	High	High	High	High	High	High	High	High	High	High	High	P49769 [323-344]	P49769 1xPhospho [S329(100)]	5.86	100	1	28.5	32.9	26.7
FALSE	High	[R].IPESETESTASAPNSPR.[T]	Q62245	Son of sevenless homolog 1 OS=Mus musculus GN=Sos1 PE=1 SV=2		0.0684182	0.0288014	0.0902605	0.0216016	-0.3	-0.33	-0.28	-0.36	0.812	0.794	0.825	0.782	9.4	11.5	7.4	9.5	11.76	7.7	13.03	13.16	High	High	High	High	High	High	High	High	High	High	High	High	High	High	High	High	Q62245 [1068-1084]	Q62245 1xPhospho [S1082(100)]	2.54	100	1	8.5	10.3	10.4
FALSE	High	[R].SPSGGAAGPLLTPSQSLDGSRR.[S]	A0A0R4J2B2	BTB/POZ domain-containing protein KCTD12 OS=Mus musculus GN=Kctd12 PE=1 SV=1		0.0695339	0.246892	0.248247	0.645643	0.3	-0.23	0.17	-0.09	1.234	0.854	1.125	0.937	55.5	45	47.4	50.6	9.95	11.02	10.56	3.44	High	High	High	High	High	High	High	High	High	High	High	High	High	High	High	High	A0A0R4J2B2 [187-208]	A0A0R4J2B2 2xPhospho [S187(99.2); S/T]	3.81	100	1	47.1	59.6	54.1
FALSE	High	[R].DQNLPQILEESRSE.[-]	O54991	Contactin-associated protein 1 OS=Mus musculus GN=Cntnap1 PE=1 SV=2		0.0701942	0.401902	0.541466	0.995987	-0.26	0.15	-0.03	-0.08	0.834	1.112	0.977	0.948	46.9	56.3	52.2	55	8.77	10.24	8.71	13.61	High	High	High	High	High	High	High	High	High	High	High	High	High	High	High	High	O54991 [1372-1385]	O54991 1xPhospho [S1384(100)]	4.97	100	1	50.7	42.4	49.8
FALSE	High	[R].EQESSGEEDNDLSPEEREK.[K]	Q9DCL8	Protein phosphatase inhibitor 2 OS=Mus musculus GN=Ppp1r2 PE=1 SV=3		0.0702401	0.831293	0.99895	0.219287	0.25	-0.06	-0.01	0.2	1.189	0.96	0.991	1.152	28.4	23.9	27.3	23.7	8.68	7.57	10.66	7.45	High	High	High	High	High	High	High	High	High	High	High	High	High	High	High	High	Q9DCL8 [119-137]	Q9DCL8 3xPhospho [S122(100); S123(100); S131(100)]	4.36	100	1	29.7	31.3	27.1
FALSE	High	[K].KSYTLNIEGANTHLDFRFSHLGPFK.[D]	E9Q941	Protein Cdh18 OS=Mus musculus GN=Cdh18 PE=1 SV=1		0.0708487	0.697993	0.00514345	0.0926945	0.24	-0.06	0.4	-0.22	1.179	0.962	1.318	0.861	35.8	30.4	34.5	40	7.31	8.66	8.15	7.58	High	High	High	High	High	High	High	High	High	High	High	High	High	High	High	High	E9Q941 [341-365]	E9Q941 3xPhospho [S342(99.9); T344(100); T352(99.9)]	2.95	100	1	35	36.7	32.5
FALSE	High	[R].TLRAPSESSDDQGQPAAK.[R]	E9PZ19	Protein turtle homolog B OS=Mus musculus GN=Igsf9b PE=1 SV=1		0.0716692	0.931039	0.4289	0.933298	-0.6	0.15	-0.24	-0.21	0.661	1.107	0.846	0.865	9.8	14.8	10.9	12.5	17.37	26.13	15.51	12.44	High	High	High	High	High	High	High	High	High	High	High	High	High	High	High	High	E9PZ19 [789-806]	E9PZ19 3xPhospho [S794(99); S796(100); S797(100)]	1.67	100	1	9	12.9	9.1
FALSE	High	[R].GRSVEQSPPR.[E]	Q0PHV7	Dapper homolog 3 OS=Mus musculus GN=Dact3 PE=1 SV=1		0.0722353	0.121464	0.990859	0.928705	-0.33	0.16	-0.08	-0.09	0.797	1.115	0.945	0.94	49	61.5	54.7	58.1	4.53	12.13	11.01	5.68	High	High	High	High	High	High	High	High	High	High	High	High	High	High	High	High	Q0PHV7 [368-377]	Q0PHV7 2xPhospho [S370(100); S374(100)]	2.42	100	1	46.5	50.4	47.7
FALSE	High	[R].GLMAGGRPEGQYSEDEDTDTEEYREAK.[A]	Q3TIR3	Synembryn-A OS=Mus musculus GN=Ric8a PE=1 SV=2		0.0736277	0.999831	0.00685406	0.586615	-0.19	-0.05	-0.32	0.07	0.874	0.966	0.802	1.053	52.7	60.3	50.9	48.4	6.78	4.46	9.73	7.35	High	High	High	High	High	High	High	High	High	High	High	High	High	High	High	High	Q3TIR3 [423-449]	Q3TIR3 2xPhospho [S435(100); T440(98.5)]	5.55	100	1	52.2	58.2	49.5
FALSE	High	[R].DDGDEEGLLTHSEEELEHSQDTDAEDGALQ.[-]	Q64012	RNA-binding protein Raly OS=Mus musculus GN=Raly PE=1 SV=3		0.0768995	0.547438	0.293189	0.175564	0.32	0.2	0.26	0.26	1.249	1.152	1.198	1.2	24.8	19.9	28.6	23.8	9.11	13.61	13.53	9.31	High	High	High	High	High	High	High	High	High	High	High	High	High	High	High	High	Q64012 [283-312]	Q64012 1xPhospho [T304(98.9)]	5.68	100	1	25.9	22.6	27.7
FALSE	High	[R].SQSELDDQHDYDSVASDEDTDQEPLPSAGATRNNR.[A]	Q68FF6	ARF GTPase-activating protein GIT1 OS=Mus musculus GN=Git1 PE=1 SV=1		0.0778144	0.900334	0.535609	0.234425	-0.46	-0.19	-0.15	-0.49	0.727	0.879	0.898	0.711	7.5	10.4	6.6	9.3	21.86	18.07	21.51	13.37	High	High	High	High	High	High	High	High	High	High	High	High	High	High	High	High	Q68FF6 [382-416]		1.93	100	1	6.5	8.7	6.2
FALSE	High	[R].VESTSVGSISPGGAK.[L]	Q9WV92	Band 4.1-like protein 3 OS=Mus musculus GN=Epb41l3 PE=1 SV=1		0.0784343	0.0909357	0.99987	0.999998	-0.32	0.37	0.08	-0.03	0.799	1.294	1.059	0.977	16.5	20.6	21.3	21.8	6.25	24.67	7.79	8.94	High	High	High	High	High	High	High	High	High	High	High	High	High	High	High	High	Q9WV92 [795-809]	Q9WV92 1xPhospho [S804(100)]	4.6	100	1	16.4	17.5	16.6
FALSE	High	[R].SPTSPVPVPVM.[-]	P63318	Protein kinase C gamma type OS=Mus musculus GN=Prkcg PE=1 SV=1		0.0807198	0.947164	0.161563	0.999403	0.53	0.02	0.33	0.22	1.442	1.017	1.255	1.168	7.6	5.3	7.7	6.6	18.11	16.14	22.93	23.19	High	High	High	High	High	High	High	High	High	High	High	High	High	High	High	High	P63318 [687-697]	P63318 1xPhospho [S687(100)]	2.14	100	1	8.1	9.5	7.1
FALSE	High	[R].AQNSTDSAAEEEEEAEAAAFPEAYRR.[E]	A0A1B0GT88	Brain-enriched guanylate kinase-associated protein OS=Mus musculus GN=Begain PE=1 SV=1		0.0823053	0.204905	0.937409	1	0.28	-0.23	0.07	-0.02	1.217	0.851	1.048	0.987	26.9	22.1	22.9	23.2	19.41	6.1	7.56	9.52	High	High	High	High	High	High	High	High	High	High	High	High	High	High	High	High	A0A1B0GT88 [483-508]	A0A1B0GT88 2xPhospho [S486(100); S489(100)]	5	100	1	22.6	26.2	35.5
FALSE	High	[R].YALYDATYETK.[E]	P18760	Cofilin-1 OS=Mus musculus GN=Cfl1 PE=1 SV=3		0.0823656	0.890441	0.202055	0.998615	-0.61	0.13	-0.5	0.02	0.654	1.098	0.707	1.016	9.8	15	10.7	10.6	30.85	19.76	19.16	12.14	High	High	High	High	High	High	High	High	High	High	High	High	High	High	High	High	P18760 [82-92]		2.13	100	1	9.5	13.8	10.1
FALSE	High	[R].AASMDNNSK.[F]	Q9R1E0	Forkhead box protein O1 OS=Mus musculus GN=Foxo1 PE=1 SV=2		0.0827758	0.0983698	0.253144	0.217458	0.5	-0.43	-0.39	0.45	1.41	0.741	0.765	1.367	14.7	10.4	10.9	8	21.46	7.15	23.36	11.64	High	High	High	High	High	High	High	High	High	High	High	High	High	High	High	High	Q9R1E0 [251-259]	Q9R1E0 1xPhospho [S253(100)]	2.41	100	1	14.1	15.4	11.2
FALSE	High	[K].ASSEEEDHSR.[V]	A0A087WNU5	Ankyrin-3 (Fragment) OS=Mus musculus GN=Ank3 PE=1 SV=1		0.0829243	0.998179	0.110345	1	-0.19	-0.01	-0.21	0.01	0.877	0.992	0.862	1.01	20.3	23.1	20.1	19.9	8.13	1.68	13.61	3.29	High	High	High	High	High	High	High	High	High	High	High	High	High	High	High	High	A0A087WNU5 [931-940]	A0A087WNU5 1xPhospho [S932(99.6)]	3.34	100	1	20.1	21.7	20.5
FALSE	High	[K].LDHELSLDRESEAGTGSSEHEDGER.[E]	Q8BPN8	DmX-like protein 2 OS=Mus musculus GN=Dmxl2 PE=1 SV=3		0.0833707	0.539666	0.539614	0.0833581	-0.46	0.31	0.15	-0.3	0.725	1.237	1.106	0.811	16.4	22.6	20.3	25	14.95	9.87	17.59	10.87	High	High	High	High	High	High	High	High	High	High	High	High	High	High	High	High	Q8BPN8 [446-470]	Q8BPN8 3xPhospho [S462(100); S463(100); S/T]	4.14	100	1	14.6	17.4	20.3
FALSE	High	[K].LLPSSGPCVAEVSTAEEPSPPSTPTR.[R]	Q5SSH7	Zinc finger ZZ-type and EF-hand domain-containing protein 1 OS=Mus musculus GN=Zzef1 PE=1 SV=2		0.0837306	0.140463	0.821788	0.944311	0.45	-0.48	0.18	-0.21	1.368	0.718	1.133	0.867	16.2	11.8	11.6	13.4	17.5	8.05	23.5	8.92	High	High	High	High	High	High	High	High	High	High	High	High	High	High	High	High	Q5SSH7 [1497-1522]	Q5SSH7 2xPhospho [S1515(99.9); T1521(96.8)]	3.08	100	1	19.4	12.5	16.2
FALSE	High	[K].ADAQTPEEVGPSEASLR.[R]	Q8VE99	Coiled-coil domain-containing protein 115 OS=Mus musculus GN=Ccdc115 PE=1 SV=1		0.085084	0.781476	0.536161	0.986381	0.59	-0.21	0.31	0.06	1.5	0.864	1.239	1.046	12.2	8.1	10.5	10	18.26	21.83	11.92	17.67	High	High	High	High	High	High	High	High	High	High	High	High	High	High	High	High	Q8VE99 [86-102]	Q8VE99 1xPhospho [S100(100)]	3.21	100	1	8.8	12.2	14
FALSE	High	[R].DLSSSPPGPYGQEMYVFR.[S]	Q6PAM0	5'-AMP-activated protein kinase subunit beta-2 OS=Mus musculus GN=Prkab2 PE=1 SV=1		0.0870434	0.995901	0.330635	0.701651	0.49	0.02	0.18	0.32	1.4	1.014	1.134	1.252	13.9	9.9	14.1	11.2	17.57	4.6	16.32	15	High	High	High	High	High	High	High	High	High	High	High	High	High	High	High	High	Q6PAM0 [179-196]	Q6PAM0 1xPhospho [S182(99.1)]	4.55	100	1	13.5	15.2	14.3
FALSE	High	[K].VSEEDQSLENSEADVK.[E]	A2AJ26	ATP-binding cassette sub-family A member 2 OS=Mus musculus GN=Abca2 PE=1 SV=1		0.0878699	0.389077	0.999904	0.7928	0.22	-0.11	-0.01	0.12	1.165	0.928	0.995	1.086	32.1	27.6	29.8	27.5	6.78	15.83	6.81	5.25	High	High	High	High	High	High	High	High	High	High	High	High	High	High	High	High	A2AJ26 [1320-1335]	A2AJ26 2xPhospho [S1326(100); S1330(100)]	4.16	100	1	35.3	30.1	32.7
FALSE	High	[K].AGTKSPAVSPSKTSEDTKK.[T]	Q9QYB8	Beta-adducin OS=Mus musculus GN=Add2 PE=1 SV=4		0.0883139	0.242958	0.892628	0.999888	0.34	-0.19	0.12	0.02	1.261	0.874	1.084	1.017	23.5	18.7	20.6	20.2	16.31	9.57	10.86	15.54	High	High	High	High	High	High	High	High	High	High	High	High	High	High	High	High	Q9QYB8 [610-628]	Q9QYB8 2xPhospho [S618(100); T/S]	3.32	100	1	25	22.2	30
FALSE	High	[K].VDNSSLTGESEPQTR.[S]	A0A0G2JGX4; Q8VDN2; D3YYN7	Sodium/potassium-transporting ATPase subunit alpha OS=Mus musculus GN=Atp1a3 PE=1 SV=1 Sodium/potassium-transporting ATPase subunit alpha-1 OS=Mus musculus GN=Atp1a1 PE=1 SV=1 Sodium/potassium-transporting ATPase subunit alpha OS=Mus musculus GN=Atp1a2 PE=1 SV=1	Shared	0.0900153	0.731508	0.99333	0.566521	-0.14	0.07	0.01	-0.08	0.906	1.049	1.006	0.944	60.8	67.1	63.8	67.5	3.31	7.12	3.68	5.08	High	High	High	High	High	High	High	High	High	High	High	High	High	High	High	High	A0A0G2JGX4 [216-230]; Q8VDN2 [213-227]; D3YYN7 [211-225]	A0A0G2JGX4 1xPhospho [S225(100)]; Q8VDN2 1xPhospho [S222(100)]; D3YYN7 1xPhospho [S220(100)]	4.81	100	3	63.6	59.1	59.8
FALSE	High	[K].SPAEAKSPAEAKSPAEAKSPAEVK.[S]	P19246	Neurofilament heavy polypeptide OS=Mus musculus GN=Nefh PE=1 SV=3		0.0903411	0.0896232	0.666751	0.663983	-0.33	0.26	-0.22	0.14	0.793	1.194	0.859	1.103	36.2	45.7	43.3	39.3	7.75	15.33	11.31	10.35	High	High	High	High	High	High	High	High	High	High	High	High	High	High	High	High	P19246 [655-678]	P19246 3xPhospho [S661(97.7); S667(99.9); S673(100)]	2.3	100	1	38.5	32.8	34.4
FALSE	High	[R].AGSISTLDSLDFARYSDDGNRETDER.[V]	E9QM90	Protein 2310035C23Rik OS=Mus musculus GN=2310035C23Rik PE=1 SV=2		0.090672	0.89912	0.217079	0.998929	0.59	-0.15	0.43	0	1.502	0.901	1.35	1.002	16	10.7	14.4	14.4	10.6	30.24	15.74	19.01	High	High	High	High	High	High	High	High	High	High	High	High	High	High	High	High	E9QM90 [178-203]	E9QM90 1xPhospho [S182(96.6)]	3.38	100	1	14	15.1	17.7
FALSE	High	[R].SGGDTHSPPR.[G]	E9QN14	SLIT-ROBO Rho GTPase-activating protein 3 OS=Mus musculus GN=Srgap3 PE=1 SV=1		0.091033	0.999923	0.179576	0.982973	0.43	0.01	0.42	0.02	1.344	1.005	1.335	1.012	30.4	22.6	30.6	30.2	9.17	13.91	25.21	6.98	High	High	High	High	High	High	High	High	High	High	High	High	High	High	High	High	E9QN14 [844-853]	E9QN14 1xPhospho [S850(100)]	3.55	100	1	31.6	35.2	29.3
FALSE	High	[K].SPAEAKSPAEVKSPGEAK.[S]	P19246	Neurofilament heavy polypeptide OS=Mus musculus GN=Nefh PE=1 SV=3		0.0920883	0.0407163	0.676549	0.408447	-0.28	0.36	-0.13	0.22	0.825	1.286	0.911	1.165	13.4	16.2	17.2	14.8	18.99	12.78	5.41	5.02	High	High	High	High	High	High	High	High	High	High	High	High	High	High	High	High	P19246 [667-684]; [703-720]	P19246 2xPhospho [S673(100); S679(100)]; 2xPhospho [S709(100); S715(100)]	6.42	100	1	10	16.2	13.5
FALSE	High	[K].RTDSTHSSNESEYTFSSEFAETEDIAPR.[T]	Q99104	Unconventional myosin-Va OS=Mus musculus GN=Myo5a PE=1 SV=2		0.0945755	0.78982	0.953316	0.669345	-0.59	0.11	-0.16	-0.33	0.662	1.08	0.897	0.797	17.9	27.1	19.4	24.3	19.92	11.97	31.55	20.74	High	High	High	High	High	High	High	High	High	High	High	High	High	High	High	High	Q99104 [1112-1139]		2.59	100	1	13.4	22	17.4
FALSE	High	[K].YSSCSTIFLDDSTVSQPNLK.[Y]	Q8BGU5	Cyclin-Y OS=Mus musculus GN=Ccny PE=1 SV=1		0.0961948	0.928767	0.0195549	0.98819	-0.18	0	-0.31	0.13	0.882	1	0.805	1.096	17	19.3	17	15.5	7.35	16.19	11.95	5.15	High	High	High	High	High	High	High	High	High	High	High	High	High	High	High	High	Q8BGU5 [98-117]		2.15	100	1	18.2	15.2	17.1
FALSE	High	[R].QSHSESSPDGEVK.[S]	Q8BTI8	Serine/arginine repetitive matrix protein 2 OS=Mus musculus GN=Srrm2 PE=1 SV=3		0.0975496	0.949045	0.0151152	0.946238	0.28	0.08	0.46	-0.1	1.212	1.057	1.374	0.933	30	24.7	31.7	34	9.87	13.06	8.17	10.38	High	High	High	High	High	High	High	High	High	High	High	High	High	High	High	High	Q8BTI8 [845-857]	Q8BTI8 1xPhospho [S850(99.8)]	3.95	100	1	35	31	28.2
FALSE	High	[R].RGSSAESALPR.[V]	A0A087WSE3	Striated muscle-specific serine/threonine-protein kinase (Fragment) OS=Mus musculus GN=Speg PE=1 SV=1		0.097603	0.814303	0.999888	0.401043	0.29	-0.07	0.04	0.18	1.22	0.955	1.03	1.131	20.4	16.7	19.5	17.2	17.29	9.81	7.96	10.76	High	High	High	High	High	High	High	High	High	High	High	High	High	High	High	High	A0A087WSE3 [1765-1775]	A0A087WSE3 1xPhospho [S1768(100)]	1.71	100	1	25.7	17.7	18.6
FALSE	High	[R].ENPPSPPTSPAAPQPR.[E]	Q8BP27	Swi5-dependent recombination DNA repair protein 1 homolog OS=Mus musculus GN=Sfr1 PE=1 SV=2		0.0982167	0.374783	0.41858	0.894727	0.3	-0.19	0.2	-0.09	1.229	0.878	1.152	0.937	53.4	43.4	46.9	50	18	9.43	6.94	3.52	High	High	High	High	High	High	High	High	High	High	High	High	High	High	High	High	Q8BP27 [63-78]; [79-94]; [95-110]	Q8BP27 1xPhospho [S67(100)]; 1xPhospho [S83(100)]; 1xPhospho [S99(100)]	4	100	1	45	50.2	67.9
FALSE	High	[R].ELALSSPEDLTQDFEELK.[R]	A2ARP8	Microtubule-associated protein 1A OS=Mus musculus GN=Map1a PE=1 SV=1		0.098451	0.446159	0.169021	0.635836	-0.41	0.32	-0.29	0.21	0.755	1.251	0.817	1.156	11	14.6	13.8	11.9	20.46	13.48	10.91	13.83	High	High	High	High	High	High	High	High	High	High	High	High	High	High	High	High	A2ARP8 [760-777]	A2ARP8 2xPhospho [S764(100); S765(100)]	2.64	100	1	11.7	15.3	10.4
FALSE	High	[R].ISESGQFSDGLEDR.[G]	Q8C996	Transmembrane protein 163 OS=Mus musculus GN=Tmem163 PE=1 SV=1		0.0994836	0.0115404	0.99805	0.712376	-0.43	0.47	0	0.04	0.743	1.388	1.002	1.03	7.3	9.9	10.2	9.9	8.3	19.61	12.93	10.57	High	High	High	High	High	High	High	High	High	High	High	High	High	High	High	High	Q8C996 [53-66]	Q8C996 2xPhospho [S56(100); S60(100)]	3.32	100	1	7.8	7.6	6.5
FALSE	High	[R].VSTGDTSPCGTEDSSPASPMHER.[V]	Q3UE31	Uncharacterized protein KIAA0930 homolog OS=Mus musculus PE=1 SV=2		0.099579	0.0200992	0.953757	0.497871	-0.36	0.51	-0.1	0.25	0.781	1.425	0.934	1.191	11.5	14.7	16.3	13.7	26.34	8.22	7.22	11.19	High	High	High	High	High	High	High	High	High	High	High	High	High	High	High	High	Q3UE31 [262-284]	Q3UE31 3xPhospho [S279(100); T/S]	3.02	100	1	7.7	15	10.7
FALSE	High	[K].AGEQQLSEPEDMEMEAGDTDDPPR.[I]	E0CY04	Ubiquitin carboxyl-terminal hydrolase 7 OS=Mus musculus GN=Usp7 PE=1 SV=1		0.0999752	0.794641	0.999299	0.336296	-0.3	0.13	-0.02	-0.16	0.812	1.091	0.989	0.896	47.6	58.6	51.9	58	12.75	10.82	4.73	10.34	High	High	High	High	High	High	High	High	High	High	High	High	High	High	High	High	E0CY04 [13-36]	E0CY04 1xPhospho [S19(100)]	5.04	100	1	47.2	48	58.7
FALSE	High	[K].VMDSDEDDADY.[-]	D3Z7Q5	Programmed cell death protein 5 OS=Mus musculus GN=Pdcd5 PE=1 SV=1		0.100355	0.161828	0.993125	0.941794	-0.25	0.2	0.06	-0.1	0.842	1.148	1.039	0.931	43.2	51.3	49.6	53.3	10.73	10.4	12.79	10.26	High	High	High	High	High	High	High	High	High	High	High	High	High	High	High	High	D3Z7Q5 [195-205]	D3Z7Q5 1xPhospho [S198(100)]	2.92	100	1	49.5	38.8	45.2
FALSE	High	[K].IDEPNTPYHNMIGDDEDAYSDSEGNEVMTPDILAK.[K]	Q9DCL8	Protein phosphatase inhibitor 2 OS=Mus musculus GN=Ppp1r2 PE=1 SV=3		0.102145	0.990347	0.919904	0.405257	0.6	-0.08	0.23	0.29	1.519	0.947	1.177	1.223	12.9	8.5	12.2	10	24.06	21.83	10.79	17.45	High	High	High	High	High	High	High	High	High	High	High	High	High	High	High	High	Q9DCL8 [69-103]	Q9DCL8 1xPhospho [S88(100)]	4.95	100	1	11.2	15.6	9.1
FALSE	High	[R].LRSSMSENR.[M]	Q8R0S2	IQ motif and SEC7 domain-containing protein 1 OS=Mus musculus GN=Iqsec1 PE=1 SV=2		0.103038	0.828394	0.39082	0.999972	-0.44	0.08	-0.26	-0.09	0.737	1.059	0.833	0.937	10.3	14	10.9	11.7	19.44	7.64	21.41	21.44	High	High	High	High	High	High	High	High	High	High	High	High	High	High	High	High	Q8R0S2 [156-164]		0.94	100	1	10.8	9.9	8.2
FALSE	High	[R].SSSEITLSECDVEEPGDPR.[G]	G3X9J0	Signal-induced proliferation-associated 1-like protein 3 OS=Mus musculus GN=Sipa1l3 PE=1 SV=1		0.104413	0.99631	0.668913	0.413802	-0.43	-0.2	-0.23	-0.4	0.741	0.873	0.853	0.758	11.8	15.9	10.3	13.5	12.1	16.56	22.16	12.97	High	High	High	High	High	High	High	High	High	High	High	High	High	High	High	High	G3X9J0 [164-182]		3.34	100	1	12.5	11.1	9.6
FALSE	High	[R].SSQPSPTTVPASDSPPAK.[Q]	A2AJI1	MAP7 domain-containing protein 1 OS=Mus musculus GN=Map7d1 PE=1 SV=1		0.105281	0.692412	0.199836	0.893731	-0.22	0.06	-0.2	0.04	0.857	1.042	0.87	1.027	33	38.4	34.3	33.4	8.78	8.26	7.63	9.65	High	High	High	High	High	High	High	High	High	High	High	High	High	High	High	High	A2AJI1 [114-131]	A2AJI1 2xPhospho [S115(99.1); S118(100)]	3.51	100	1	28.6	32.3	35.3
FALSE	High	[R].TPEEGGYSYEISEK.[T]	P14873	Microtubule-associated protein 1B OS=Mus musculus GN=Map1b PE=1 SV=2		0.107375	0.5601	0.332752	0.933811	-0.43	0.08	-0.4	0.04	0.741	1.056	0.759	1.03	17.2	23.2	18.1	17.6	11.17	16.82	16.17	6.41	High	High	High	High	High	High	High	High	High	High	High	High	High	High	High	High	P14873 [1945-1958]	P14873 1xPhospho [T1945(100)]	2.43	100	1	17.7	18.6	14.3
FALSE	High	[R].RQQEEEER.[K]	Q62261	Spectrin beta chain, non-erythrocytic 1 OS=Mus musculus GN=Sptbn1 PE=1 SV=2		0.107617	1	0.118369	0.999908	0.5	-0.05	0.44	0.02	1.418	0.966	1.352	1.013	17.7	12.5	17.1	16.9	15.79	16.78	4.01	22.67	High	High	High	High	High	High	High	High	High	High	High	High	High	High	High	High	Q62261 [2089-2096]		1.64	100	1	14	18.9	16.6
FALSE	High	[K].GSDYSWSYQTPPSSPSTTMSR.[K]	G3X9H7	Metastasis suppressor 1, isoform CRA_e OS=Mus musculus GN=Mtss1 PE=1 SV=1		0.108869	0.505282	0.618173	0.998553	0.38	-0.23	0.23	-0.08	1.3	0.852	1.171	0.945	17.6	13.6	15	15.9	15.56	13.41	12.03	19.85	High	High	High	High	High	High	High	High	High	High	High	High	High	High	High	High	G3X9H7 [253-273]	G3X9H7 2xPhospho [S259(98.3); S266(96)]	1.89	100	1	16.4	18.9	21.4
FALSE	High	[K].DSSCQTSNSVEKTPSPPEPEPAGTAQK.[N]	Q80YN3	Breast carcinoma-amplified sequence 1 homolog OS=Mus musculus GN=Bcas1 PE=1 SV=3		0.109203	0.711512	0.779534	0.961126	-0.41	0.09	0.02	-0.34	0.753	1.065	1.016	0.789	12.9	17.1	13.7	17.4	16.28	12.03	21.89	22.42	High	High	High	High	High	High	High	High	High	High	High	High	High	High	High	High	Q80YN3 [511-537]	Q80YN3 2xPhospho [T523(98.3); S525(100)]	4.22	100	1	10.5	11.6	14.3
FALSE	High	[K].VLIEDTDDEANT.[-]	D3Z2B4	Xenotropic and polytropic retrovirus receptor 1 OS=Mus musculus GN=Xpr1 PE=1 SV=1		0.109528	0.0559653	0.960042	0.811381	0.26	-0.34	0.04	-0.12	1.197	0.788	1.028	0.917	23.5	19.6	18.5	20.2	9.11	12.76	14.72	8.69	High	High	High	High	High	High	High	High	High	High	High	High	High	High	High	High	D3Z2B4 [619-630]	D3Z2B4 1xPhospho [T624(100)]	2.56	100	1	23	24	26.7
FALSE	High	[K].STSPPPSPEVWAESR.[T]	Q9WV69	Dematin OS=Mus musculus GN=Dmtn PE=1 SV=1		0.110209	0.389723	0.998724	0.75118	-0.24	0.11	0.01	-0.14	0.845	1.081	1.006	0.908	107.3	127	116	127.8	9.75	3.2	10.29	8.81	High	High	High	High	High	High	High	High	High	High	High	High	High	High	High	High	Q9WV69 [90-104]	Q9WV69 1xPhospho [S92(99.7)]	4.36	100	1	107.2	107.5	98.2
FALSE	High	[K].SHGAEGGGGSPEK.[Q]	Q76LS9	Ubiquitin carboxyl-terminal hydrolase MINDY-1 OS=Mus musculus GN=Fam63a PE=1 SV=1		0.11101	0.0640129	0.0165772	0.00934175	0.15	-0.2	0.29	-0.33	1.111	0.871	1.219	0.794	23.2	20.9	20.2	25.4	10.56	7.4	5.73	6.19	High	High	High	High	High	High	High	High	High	High	High	High	High	High	High	High	Q76LS9 [373-385]	Q76LS9 1xPhospho [S382(100)]	5.37	100	1	22.5	27.6	22
FALSE	High	[R].RPSESDKEEELDKVK.[S]	Q9WTQ5	A-kinase anchor protein 12 OS=Mus musculus GN=Akap12 PE=1 SV=1		0.11371	0.389324	0.897014	0.999029	-0.31	0.19	-0.11	-0.01	0.805	1.137	0.924	0.99	29.8	37.1	33.9	34.2	7.92	16.63	7.23	9.55	High	High	High	High	High	High	High	High	High	High	High	High	High	High	High	High	Q9WTQ5 [611-625]	Q9WTQ5 2xPhospho [S613(100); S615(100)]	3.16	100	1	33.4	29	27.9
FALSE	High	[R].SASSDTSEELNSQDSPKR.[Q]	P70441	Na(+)/H(+) exchange regulatory cofactor NHE-RF1 OS=Mus musculus GN=Slc9a3r1 PE=1 SV=3		0.114102	0.414499	0.114539	0.41569	0.26	-0.05	0.29	-0.08	1.199	0.964	1.219	0.948	65.4	54.5	63	66.5	8.9	4.03	15.73	8.05	High	High	High	High	High	High	High	High	High	High	High	High	High	High	High	High	P70441 [283-300]	P70441 2xPhospho [S285(99.4); S297(100)]	5.66	100	1	60.4	64.8	66
FALSE	High	[R].LDNVGETRSPQDRSPILAEVK.[H]	Q60603	Potassium voltage-gated channel subfamily H member 1 OS=Mus musculus GN=Kcnh1 PE=1 SV=1		0.11653	0.994636	0.93819	0.389253	0.29	-0.07	0.08	0.14	1.225	0.955	1.06	1.104	28.4	23.2	27.2	24.6	5.01	16.36	4.48	14.41	High	High	High	High	High	High	High	High	High	High	High	High	High	High	High	High	Q60603 [891-911]	Q60603 2xPhospho [S899(99.1); S904(100)]	5.6	100	1	29.4	28.5	26.1
FALSE	High	[K].ELGTVMR.[MS]	P62204	Calmodulin OS=Mus musculus GN=Calm1 PE=1 SV=2		0.11731	0.999841	0.857757	0.415149	-0.14	-0.03	-0.03	-0.14	0.908	0.977	0.979	0.906	26.6	29.3	26	28.7	14	6.02	0.98	6.94	High	High	High	High	High	High	High	High	High	High	High	High	High	High	High	High	P62204 [32-38]		1.32	100	1	24.9	21.4	28.4
FALSE	High	[K].SEQPEEVLSSEEETAGVEHVR.[S]	Q3UU93	Receptor-type tyrosine-protein phosphatase N2 OS=Mus musculus GN=Ptprn2 PE=1 SV=1		0.117795	0.777807	0.974161	0.70247	-0.27	0.13	-0.05	-0.09	0.829	1.098	0.965	0.943	35	42.2	38.4	40.7	6.77	8.55	11.41	8.84	High	High	High	High	High	High	High	High	High	High	High	High	High	High	High	High	Q3UU93 [414-434]	Q3UU93 2xPhospho [S422(100); S423(100)]	5.87	100	1	34.1	39.2	33.9
FALSE	High	[K].VLSDSEEEEKDADVPGTSTR.[K]	Q8VDD9	PH-interacting protein OS=Mus musculus GN=Phip PE=1 SV=2		0.11911	0.103636	0.999895	0.999997	0.32	-0.42	-0.16	0.06	1.245	0.749	0.897	1.04	28.9	23.2	21.6	20.8	13.76	20.87	8.68	14.78	High	High	High	High	High	High	High	High	High	High	High	High	High	High	High	High	Q8VDD9 [1279-1298]	Q8VDD9 2xPhospho [S1281(100); S1283(100)]	2.05	100	1	24.6	27.2	30.6
FALSE	High	[R].RRSPSPPPARR.[R]	E9PUK6	Serine/arginine repetitive matrix protein 1 OS=Mus musculus GN=Srrm1 PE=1 SV=1		0.120246	0.38991	0.166089	0.496306	-0.28	0.2	-0.2	0.13	0.823	1.152	0.869	1.091	13.7	16.7	15.8	14.5	14.24	18.15	15.96	14.09	High	High	High	High	High	High	High	High	High	High	High	High	High	High	High	High	E9PUK6 [559-569]	E9PUK6 2xPhospho [S561(100); S563(100)]	1.32	100	1	12.7	11.5	14.9
FALSE	High	[R].IEEELGSK.[A]	P17182	Alpha-enolase OS=Mus musculus GN=Eno1 PE=1 SV=3		0.120249	0.249072	0.0165828	0.841702	0.47	0.53	0.76	0.25	1.39	1.447	1.69	1.19	6.3	4.5	9.1	7.6	15.08	16.65	24.95	19.4	High	High	High	High	High	High	High	High	High	High	High	High	High	High	High	High	P17182 [413-420]		2.11	100	1	5.7	6.1	6.5
FALSE	High	[R].LSTASCPTPK.[QV]	Q8BUV3	Gephyrin OS=Mus musculus GN=Gphn PE=1 SV=2		0.120292	0.915718	0.999814	0.353415	0.65	-0.1	-0.11	0.67	1.569	0.936	0.925	1.588	14	8.9	13.1	8.2	34.2	26.17	24.51	33.9	High	High	High	High	High	High	High	High	High	High	High	High	High	High	High	High	Q8BUV3 [279-288]	Q8BUV3 2xPhospho [T281(99.4); T286(100)]	2.74	100	1	16.8	11.7	21.1
FALSE	High	[K].KAEGAGTEEEGTPK.[E]	Q91XV3	Brain acid soluble protein 1 OS=Mus musculus GN=Basp1 PE=1 SV=3		0.120843	0.996003	0.0173177	0.550117	0.27	-0.06	0.32	-0.11	1.209	0.957	1.251	0.925	86.6	71.6	82.9	89.6	4.07	15.12	5.97	9.53	High	High	High	High	High	High	High	High	High	High	High	High	High	High	High	High	Q91XV3 [25-38]	Q91XV3 1xPhospho [T31(100)]	3.74	100	1	87.4	88.2	85.8
FALSE	High	[K].EHHPEEGFSGSEVEEVPETPCGSHR.[E]	A2AU89	Tumor suppressor p53-binding protein 1 OS=Mus musculus GN=Trp53bp1 PE=1 SV=2		0.122026	0.671633	0.289347	0.937267	-0.24	0.14	-0.16	0.06	0.849	1.098	0.895	1.043	29.2	34.3	32	30.7	10.79	9.23	8.45	2.95	High	High	High	High	High	High	High	High	High	High	High	High	High	High	High	High	A2AU89 [644-668]	A2AU89 2xPhospho [S652(100); S654(100)]	4.35	100	1	31.1	27.3	26.8
FALSE	High	[R].QEPLRQPSPQR.[G]	A2AGI2	Neuroligin-3 OS=Mus musculus GN=Nlgn3 PE=1 SV=1		0.12298	0.235002	0.406197	0.638488	0.18	-0.23	0.1	-0.14	1.134	0.855	1.07	0.906	44.3	39.1	37.8	41.8	7.12	13.47	9.74	6.53	High	High	High	High	High	High	High	High	High	High	High	High	High	High	High	High	A2AGI2 [735-745]	A2AGI2 1xPhospho [S742(100)]	1.88	100	1	44.1	41.5	49.1
FALSE	High	[K].SVTEQGAELSNEER.[N]	P63101	14-3-3 protein zeta/delta OS=Mus musculus GN=Ywhaz PE=1 SV=1		0.123142	0.930026	0.235182	0.997666	0.33	-0.08	0.32	-0.06	1.258	0.946	1.245	0.957	41.1	32.7	38.9	40.7	15.79	18.03	9.13	10.04	High	High	High	High	High	High	High	High	High	High	High	High	High	High	High	High	P63101 [28-41]		5.4	100	1	36.1	40.3	52
FALSE	High	[K].REVLYDSEGLSADERGGK.[S]	Q5U4C3	Splicing factor, arginine/serine-rich 19 OS=Mus musculus GN=Scaf1 PE=1 SV=1		0.123989	0.437806	0.323562	0.796279	-0.28	0.11	-0.2	0.04	0.826	1.083	0.869	1.028	30	36.4	32.5	31.6	5.61	11.92	13.64	7.32	High	High	High	High	High	High	High	High	High	High	High	High	High	High	High	High	Q5U4C3 [685-702]	Q5U4C3 2xPhospho [S691(100); S695(100)]	1.95	100	1	32.6	28.8	30.8
FALSE	High	[-].MEEGGRDKTPVQSQQPSATTPSGADEK.[S]	E9Q2S8	26S proteasome non-ATPase regulatory subunit 2 OS=Mus musculus GN=Psmd2 PE=1 SV=1		0.12419	0.524338	0.933271	0.970027	-0.33	0.16	-0.13	-0.04	0.794	1.119	0.912	0.974	10.9	13.8	12.2	12.5	8.83	13.69	10.49	7.65	High	High	High	High	High	High	High	High	High	High	High	High	High	High	High	High	E9Q2S8 [1-27]	E9Q2S8 1xAcetyl [N-Term]; 2xPhospho [T9(100); T20(100)]	4.05	100	1	10.9	10.9	9.6
FALSE	High	[K].AAQSPQQHSSGDPTEEESPV.[-]	P53986	Monocarboxylate transporter 1 OS=Mus musculus GN=Slc16a1 PE=1 SV=1		0.126327	0.640454	0.363919	0.274062	0.39	0.28	0.41	0.25	1.308	1.212	1.332	1.19	25.1	19.2	30.4	25.6	21.93	7.89	15.91	19.6	High	High	High	High	High	High	High	High	High	High	High	High	High	High	High	High	P53986 [474-493]	P53986 1xPhospho [S477(100)]	3.57	100	1	34.6	23.7	26.7
FALSE	High	[K].STPASPVQSPSK.[A]	Q9QYB8	Beta-adducin OS=Mus musculus GN=Add2 PE=1 SV=4		0.126395	0.703709	0.989988	0.736368	-0.6	0.12	-0.14	-0.34	0.658	1.085	0.905	0.788	7.1	10.8	7.7	9.8	37.41	16.52	22.92	5.9	High	High	High	High	High	High	High	High	High	High	High	High	High	High	High	High	Q9QYB8 [598-609]	Q9QYB8 2xPhospho [S602(100); S606(100)]	4.78	100	1	10.1	9	5.6
FALSE	High	[K].GDAAGDKLELSEDSPNSEQELDKIGGK.[S]	A2AQ25	Sickle tail protein OS=Mus musculus GN=Skt PE=1 SV=1		0.126857	0.486508	0.497114	0.958693	-0.23	0.14	-0.15	0.06	0.852	1.101	0.9	1.042	20.5	24.1	22.6	21.7	9.19	4.37	16.57	6.15	High	High	High	High	High	High	High	High	High	High	High	High	High	High	High	High	A2AQ25 [1022-1048]	A2AQ25 2xPhospho [S1035(100); S1038(100)]	5.53	100	1	17.9	21.3	19.8
FALSE	High	[R].ERPESCDDASK.[G]	Q8CH77	Neuron navigator 1 OS=Mus musculus GN=Nav1 PE=1 SV=2		0.12693	0.667521	0.149225	0.725184	0.8	-0.22	0.63	-0.06	1.736	0.86	1.551	0.962	21	12.1	18.1	18.8	16.27	33.15	29.69	14.41	High	High	High	High	High	High	High	High	High	High	High	High	High	High	High	High	Q8CH77 [506-516]	Q8CH77 1xPhospho [S510(100)]	1.73	100	1	21.7	20.3	22.4
FALSE	High	[R].NGSETQLNK.[F]	A2AGQ2	MAP kinase-activating death domain protein OS=Mus musculus GN=Madd PE=1 SV=1		0.127178	0.971365	0.0684774	0.850229	0.29	-0.12	0.27	-0.11	1.224	0.917	1.208	0.929	14.3	11.7	13.1	14.1	8.89	19.48	14.62	4.66	High	High	High	High	High	High	High	High	High	High	High	High	High	High	High	High	A2AGQ2 [1420-1428]	A2AGQ2 1xPhospho [S1422(100)]	2.18	100	1	14.3	14.3	11.9
FALSE	High	[R].SGDLAPPESPSSPGQASPR.[H]	Q8BNN1	Spermatogenesis-associated protein 2-like protein OS=Mus musculus GN=Spata2l PE=1 SV=1		0.127275	0.14344	0.992917	0.997287	0.33	-0.45	0.02	-0.14	1.254	0.733	1.012	0.908	19	15.2	13.9	15.4	7.66	11.13	19.64	22.13	High	High	High	High	High	High	High	High	High	High	High	High	High	High	High	High	Q8BNN1 [318-336]	Q8BNN1 1xPhospho [S329(99.6)]	4.14	100	1	19.6	18.3	21.5
FALSE	High	[K].GVVTNGLDVSPAEEKKGEDSSDDKVVVTK.[K]	P08553	Neurofilament medium polypeptide OS=Mus musculus GN=Nefm PE=1 SV=4		0.127311	0.358799	0.655583	0.963995	-0.72	0.49	-0.44	0.21	0.605	1.406	0.737	1.154	9	14.9	12.7	11	40.04	21.09	16.37	30.65	High	High	High	High	High	High	High	High	High	High	High	High	High	High	High	High	P08553 [760-788]		2.92	100	1	11.5	13.2	7.1
FALSE	High	[K].VDGPDVALKDSDQVAQSDGEESPAAEEQLLGER.[I]	Q3UPL0	Protein transport protein Sec31A OS=Mus musculus GN=Sec31a PE=1 SV=2		0.127665	0.783879	0.461725	0.999976	-0.31	0.09	-0.11	-0.11	0.806	1.064	0.926	0.927	31.8	39.4	33.8	36.5	18.07	3.37	10.87	12.09	High	High	High	High	High	High	High	High	High	High	High	High	High	High	High	High	Q3UPL0 [510-542]	Q3UPL0 2xPhospho [S526(100); S531(100)]	7.76	100	1	37.1	27.3	37.2
FALSE	High	[K].SPSSEEIER.[E]	Q9Z1B3	1-phosphatidylinositol 4,5-bisphosphate phosphodiesterase beta-1 OS=Mus musculus GN=Plcb1 PE=1 SV=2		0.128108	0.590917	0.10708	0.527678	0.36	-0.13	0.38	-0.15	1.284	0.912	1.303	0.899	18.2	14.2	16.6	18.5	4.21	19.85	19.18	12.23	High	High	High	High	High	High	High	High	High	High	High	High	High	High	High	High	Q9Z1B3 [1197-1205]	Q9Z1B3 1xPhospho [S1199(99.6)]	1.14	100	1	18.6	17.6	17.9
FALSE	High	[R].AASSPNLSNGETESVK.[T]	A0A0A6YW53	Mitogen-activated protein kinase kinase kinase kinase 4 OS=Mus musculus GN=Map4k4 PE=1 SV=1		0.128592	0.158712	0.708306	0.780778	-0.21	0.27	-0.06	0.12	0.865	1.206	0.962	1.085	21.3	24.6	25.7	23.7	10.54	7.29	9.21	11.15	High	High	High	High	High	High	High	High	High	High	High	High	High	High	High	High	A0A0A6YW53 [847-862]	A0A0A6YW53 2xPhospho [S850(99.3); S854(99.3)]	3	100	1	19.2	24.3	22.5
FALSE	High	[R].ILPYASTSSEGSNSTDNIAALSTEQEAR.[H]	E9Q0V6	NHS-like protein 2 OS=Mus musculus GN=Nhsl2 PE=1 SV=1		0.12874	0.973706	0.976891	0.423926	-0.75	0.2	0.03	-0.58	0.595	1.152	1.022	0.671	5.4	9	6.2	9.2	11.68	26.77	36.77	37.94	High	High	High	High	High	High	High	High	High	High	High	High	High	High	High	High	E9Q0V6 [522-549]		2.69	100	1	4.3	5.5	5.2
FALSE	High	[R].DHLSPDFYDESETDPGAEELPAR.[I]	Q80U40	RIMS-binding protein 2 OS=Mus musculus GN=Rimbp2 PE=1 SV=3		0.131034	0.0164979	0.997452	0.741634	0.24	-0.41	-0.01	-0.16	1.179	0.753	0.993	0.895	23.4	19.9	17.7	19.7	11.71	5.94	15.31	7.62	High	High	High	High	High	High	High	High	High	High	High	High	High	High	High	High	Q80U40 [849-871]	Q80U40 3xPhospho [S852(100); S859(100); T861(100)]	6.64	100	1	24.8	27.5	21.3
FALSE	High	[K].SDTQQSEDNNE.[-]	Q8C8R3	Ankyrin-2 OS=Mus musculus GN=Ank2 PE=1 SV=2		0.134821	0.809494	0.981382	0.689032	0.21	-0.12	-0.05	0.14	1.158	0.92	0.963	1.105	28.5	24.6	26.2	23.7	10.09	23.86	10.27	11.42	High	High	High	High	High	High	High	High	High	High	High	High	High	High	High	High	Q8C8R3 [3888-3898]	Q8C8R3 1xPhospho [S3893(99.7)]	2.91	100	1	29.3	27.8	33.9
FALSE	High	[K].SPAEAKSPAEVKSPGEAKSPAAVK.[S]	P19246	Neurofilament heavy polypeptide OS=Mus musculus GN=Nefh PE=1 SV=3		0.136536	0.401023	0.442726	0.851844	-0.41	0.36	-0.3	0.25	0.752	1.288	0.814	1.19	22.3	29.6	28.7	24.1	11.86	6.94	22.93	26.22	High	High	High	High	High	High	High	High	High	High	High	High	High	High	High	High	P19246 [703-726]	P19246 3xPhospho [S709(96.4); S715(99.8); S721(100)]	2.66	100	1	23.4	21.9	17.7
FALSE	High	[R].EDAEGR.[L]	P08551	Neurofilament light polypeptide OS=Mus musculus GN=Nefl PE=1 SV=5		0.136876	0.752944	0.985704	0.360574	-0.31	0.19	0.02	-0.14	0.806	1.139	1.013	0.907	10.5	13	11.9	13.2	15.75	7.4	12.77	7.53	High	High	High	High	High	High	High	High	High	High	High	High	High	High	High	High	P08551 [186-191]		1.13	100	1	10.9	10.1	9
FALSE	High	[R].NGILAIEGTGSDVDDDMSGDEKQDNESNVDPR.[D]	Q4FE56	Probable ubiquitin carboxyl-terminal hydrolase FAF-X OS=Mus musculus GN=Usp9x PE=1 SV=1		0.138385	0.726183	0.962441	0.0534786	-0.27	-0.08	-0.05	-0.3	0.828	0.946	0.967	0.81	16.5	20	15.6	19.3	12.82	11.81	20.07	8.36	High	High	High	High	High	High	High	High	High	High	High	High	High	High	High	High	Q4FE56 [1583-1614]		4.08	100	1	18	17.4	13.4
FALSE	High	[K].ASVASDPESPPGGNEPAAASGQR.[L]	D3YYS7	mRNA cap guanine-N7 methyltransferase (Fragment) OS=Mus musculus GN=Rnmt PE=1 SV=1		0.138404	0.48281	0.269028	0.733229	0.29	-0.23	0.16	-0.09	1.223	0.855	1.116	0.936	23	18.8	19.7	21	12.68	12.59	11.95	18.65	High	High	High	High	High	High	High	High	High	High	High	High	High	High	High	High	D3YYS7 [7-29]	D3YYS7 2xPhospho [S11(100); S15(100)]	6.24	100	1	19.7	25.9	21.3
FALSE	High	[R].GGGSGGGDESEGEEVDED.[-]	O35295	Transcriptional activator protein Pur-beta OS=Mus musculus GN=Purb PE=1 SV=3		0.138746	0.679506	0.831943	0.979713	-0.36	0.16	-0.19	-0.01	0.778	1.12	0.878	0.993	23.3	29.9	26.1	26.3	7.79	16.42	20.9	10.66	High	High	High	High	High	High	High	High	High	High	High	High	High	High	High	High	O35295 [307-324]	O35295 1xPhospho [S316(100)]	3.97	100	1	23.9	23.6	20
FALSE	High	[K].WLEETDSSSGSPTNLDK.[I]	P21952	POU domain, class 3, transcription factor 1 OS=Mus musculus GN=Pou3f1 PE=1 SV=1		0.140549	0.870799	0.663244	0.971357	-0.35	0.12	-0.15	-0.07	0.785	1.087	0.898	0.949	16.9	21.5	18.4	19.3	11.41	9.98	2.47	22.98	High	High	High	High	High	High	High	High	High	High	High	High	High	High	High	High	P21952 [314-330]	P21952 1xPhospho [S324(100)]	2.81	100	1	16.3	15.1	19.7
FALSE	High	[K].TPGLSQSLALSSDESLDMIDDEILDDGQSPK.[H]	H3BL28	Protein Ppp1r9a (Fragment) OS=Mus musculus GN=Ppp1r9a PE=1 SV=1		0.140658	0.423458	0.95099	0.994756	0.38	-0.17	0.07	0.14	1.302	0.887	1.049	1.1	19	14.6	16.8	15.3	11.73	14.81	13.03	8.47	High	High	High	High	High	High	High	High	High	High	High	High	High	High	High	High	H3BL28 [947-977]		3.08	100	1	19.4	15.6	20.7
FALSE	High	[R].SDSAPPTPVNR.[L]	E9Q0J2	Ral GTPase-activating protein subunit beta OS=Mus musculus GN=Ralgapb PE=1 SV=1		0.14204	0.953526	0.557808	0.0354675	0.23	-0.06	-0.12	0.3	1.175	0.959	0.917	1.228	30.9	26.3	29.6	24.1	8.26	15.53	5.73	6.31	High	High	High	High	High	High	High	High	High	High	High	High	High	High	High	High	E9Q0J2 [357-367]	E9Q0J2 2xPhospho [S359(100); T363(100)]	3.12	100	1	31.1	28.1	34.3
FALSE	High	[K].GEKHHSDSEEEKSHR.[R]	E9Q8K8	Zinc finger CCCH domain-containing protein 4 OS=Mus musculus GN=Zc3h4 PE=1 SV=1		0.144349	0.417848	0.800005	0.998193	0.24	-0.16	0.15	-0.06	1.185	0.897	1.111	0.957	39.6	33.5	35.5	37.2	5.9	12	6.82	16.74	High	High	High	High	High	High	High	High	High	High	High	High	High	High	High	High	E9Q8K8 [38-52]	E9Q8K8 2xPhospho [S43(100); S45(99.2)]	3.27	100	1	38.4	37.4	42.5
FALSE	High	[K].GQSPPESVVPEESSDVR.[E]	Q3TYD6	Serine/threonine-protein kinase LMTK2 OS=Mus musculus GN=Lmtk2 PE=1 SV=3		0.145389	0.875733	0.35495	0.998967	-0.23	0.04	-0.2	0.01	0.852	1.027	0.871	1.005	25.1	29.4	25.8	25.6	9.21	4.87	7	17.11	High	High	High	High	High	High	High	High	High	High	High	High	High	High	High	High	Q3TYD6 [1102-1118]	Q3TYD6 1xPhospho [S1104(100)]	4.16	100	1	26.8	23.5	27
FALSE	High	[R].GDSLKEPTSIADSSR.[H]	Q8VDZ4	Palmitoyltransferase ZDHHC5 OS=Mus musculus GN=Zdhhc5 PE=1 SV=1		0.146014	0.704372	0.97121	0.850144	0.29	-0.14	0.09	0.06	1.219	0.911	1.066	1.041	29.7	24.4	27	26	11.7	10.89	7.36	15.42	High	High	High	High	High	High	High	High	High	High	High	High	High	High	High	High	Q8VDZ4 [378-392]	Q8VDZ4 1xPhospho [S380(100)]	2	100	1	27	29.1	30.3
FALSE	High	[R].FEEEAR.[L]	P08553	Neurofilament medium polypeptide OS=Mus musculus GN=Nefm PE=1 SV=4		0.147498	0.993671	0.286156	0.997708	-0.37	0.17	-0.32	0.12	0.774	1.129	0.803	1.088	14.9	19.3	16.8	15.5	10.41	7.04	20.15	12.9	High	High	High	High	High	High	High	High	High	High	High	High	High	High	High	High	P08553 [187-192]		1.14	100	1	15.1	17.7	14.1
FALSE	High	[K].TSALLFSSDEEDQWNIADSHTK.[L]	Q6PGL7	WASH complex subunit FAM21 OS=Mus musculus GN=Fam21 PE=1 SV=1		0.148592	0.318973	0.830251	0.98646	-0.53	0.42	-0.13	0.01	0.69	1.334	0.913	1.008	7.1	10.3	9.5	9.4	29.11	11.98	10.65	22.38	High	High	High	High	High	High	High	High	High	High	High	High	High	High	High	High	Q6PGL7 [607-628]	Q6PGL7 2xPhospho [S613(100); S614(100)]	4.03	100	1	6.6	5.8	7.7
FALSE	High	[R].GSSVESLPPTSEGK.[R]	Q62073	Mitogen-activated protein kinase kinase kinase 7 OS=Mus musculus GN=Map3k7 PE=1 SV=1		0.150158	0.965485	0.869379	0.706133	-0.4	0.15	-0.02	-0.23	0.76	1.108	0.986	0.854	9.3	12.3	10.3	12.1	18.28	21.02	21.87	15.55	High	High	High	High	High	High	High	High	High	High	High	High	High	High	High	High	Q62073 [373-386]		1.9	100	1	11.8	9.4	9.3
FALSE	High	[K].SPAEAKSPAEAKSPIEVK.[S]	P19246	Neurofilament heavy polypeptide OS=Mus musculus GN=Nefh PE=1 SV=3		0.150815	0.28575	0.694197	0.903444	-0.53	0.35	-0.24	0.05	0.691	1.272	0.849	1.035	24.4	35.4	31.1	30	9.22	33.35	23.2	17.95	High	High	High	High	High	High	High	High	High	High	High	High	High	High	High	High	P19246 [751-768]	P19246 2xPhospho [S757(100); S763(100)]	7.45	100	1	27.7	24.2	24.7
FALSE	High	[K].AGGSPASYHGSPEASLCPQHR.[T]	J3QNT7	Epsin-2 OS=Mus musculus GN=Epn2 PE=1 SV=1		0.153096	0.999917	0.887355	0.0414187	0.23	-0.04	-0.07	0.26	1.171	0.976	0.955	1.196	45.1	38.5	44	36.8	13.1	8.23	13.33	2.8	High	High	High	High	High	High	High	High	High	High	High	High	High	High	High	High	J3QNT7 [189-209]	J3QNT7 3xPhospho [S192(100); S195(100); S199(100)]	4.92	100	1	44.5	39.6	45.7
FALSE	High	[R].ASLSPMDEPVPDSESPVEK.[V]	P14873	Microtubule-associated protein 1B OS=Mus musculus GN=Map1b PE=1 SV=2		0.153327	0.908398	0.190829	0.951655	0.24	-0.05	0.2	-0.01	1.181	0.968	1.147	0.996	64.4	54.5	62.4	62.6	3.81	14.38	15.01	6.32	High	High	High	High	High	High	High	High	High	High	High	High	High	High	High	High	P14873 [1370-1388]	P14873 1xPhospho [S1373(99.6)]	5.81	100	1	64.3	64.5	64.9
FALSE	High	[R].DYCSEEEDIT.[-]	Q8K207	Uncharacterized protein C1orf21 homolog OS=Mus musculus PE=1 SV=1		0.154625	0.375338	0.680696	0.954017	-0.48	0.33	-0.35	0.21	0.716	1.258	0.782	1.153	15.2	21.2	19.1	16.6	20.86	12.66	15.44	16.82	High	High	High	High	High	High	High	High	High	High	High	High	High	High	High	High	Q8K207 [112-121]	Q8K207 1xPhospho [S115(100)]	1.76	100	1	12.1	16.3	14.1
FALSE	High	[R].ALGLEESPEEEGKAR.[E]	A2ARP8	Microtubule-associated protein 1A OS=Mus musculus GN=Map1a PE=1 SV=1		0.155046	0.998732	0.116872	0.987478	-0.16	0	-0.2	0.04	0.896	1.002	0.872	1.03	55	61.4	55.1	53.5	10.09	14.74	6.3	5.86	High	High	High	High	High	High	High	High	High	High	High	High	High	High	High	High	A2ARP8 [1838-1852]	A2ARP8 1xPhospho [S1844(100)]	4.82	100	1	55.6	61.7	48.2
FALSE	High	[K].LSQTASEDSDVFGEADAIQNNGTSAEDTAVTDSK.[H]	P04370	Myelin basic protein OS=Mus musculus GN=Mbp PE=1 SV=2		0.155054	0.559516	0.435501	0.928465	-0.27	0.21	-0.16	0.09	0.827	1.153	0.897	1.063	28.3	34.2	32.6	30.7	10.87	9.73	10.42	9.91	High	High	High	High	High	High	High	High	High	High	High	High	High	High	High	High	P04370 [35-68]	P04370 1xPhospho [S40(100)]	7.23	100	1	26.7	27.9	33.9
FALSE	High	[K].ADKLAEEHGS.[-]	P56480	ATP synthase subunit beta, mitochondrial OS=Mus musculus GN=Atp5b PE=1 SV=2		0.155603	0.105568	0.760224	0.623461	0.17	-0.2	0.06	-0.09	1.126	0.873	1.042	0.943	20.8	18.5	18.1	19.2	15.1	4.93	5.54	7.09	High	High	High	High	High	High	High	High	High	High	High	High	High	High	High	High	P56480 [520-529]	P56480 1xPhospho [S529(100)]	1.88	100	1	17.8	19.5	22.2
FALSE	High	[R].AVIESDEEQGR.[T]	Q9CZC8	Secernin-1 OS=Mus musculus GN=Scrn1 PE=1 SV=1		0.156301	0.648969	0.8667	0.986574	0.35	-0.16	0.1	0.09	1.275	0.896	1.072	1.066	21.7	17	19.5	18.3	9.69	5.24	13.53	18.19	High	High	High	High	High	High	High	High	High	High	High	High	High	High	High	High	Q9CZC8 [356-366]	Q9CZC8 1xPhospho [S360(100)]	2.78	100	1	21	22.8	18.4
FALSE	High	[K].AAVGVTGNDITTPPNKEPPPSPEK.[K]	P27546	Microtubule-associated protein 4 OS=Mus musculus GN=Map4 PE=1 SV=3		0.156501	0.48443	0.423409	0.867591	-0.23	0.05	-0.29	0.11	0.855	1.038	0.819	1.082	26.9	31.5	27.9	25.8	23.44	5.02	10.4	14.36	High	High	High	High	High	High	High	High	High	High	High	High	High	High	High	High	P27546 [647-670]	P27546 2xPhospho [S667(100); T]	3.56	100	1	25.9	28	16.1
FALSE	High	[R].GLVAAYSGESDSEEEQER.[G]	Q99KG3	RNA-binding protein 10 OS=Mus musculus GN=Rbm10 PE=1 SV=1		0.157258	0.627102	0.993329	0.853562	-0.44	0.15	-0.05	-0.24	0.738	1.106	0.964	0.847	42	56.9	46.4	54.8	6.48	16.43	15.78	15.38	High	High	High	High	High	High	High	High	High	High	High	High	High	High	High	High	Q99KG3 [727-744]	Q99KG3 2xPhospho [S736(100); S738(100)]	6.32	100	1	41	42.9	45.2
FALSE	High	[R].AAASVVSGPPVASDCASPGDSAR.[Q]	Q6P9K8	Caskin-1 OS=Mus musculus GN=Caskin1 PE=1 SV=2		0.157791	0.50568	0.191491	0.576839	0.27	-0.14	0.28	-0.14	1.209	0.909	1.214	0.905	44.4	36.8	40.4	44.7	18.7	7.08	10.51	4.1	High	High	High	High	High	High	High	High	High	High	High	High	High	High	High	High	Q6P9K8 [1347-1369]	Q6P9K8 1xPhospho [S1363(100)]	5.95	100	1	56.3	43.6	35.8
FALSE	High	[K].TSTSVTSVNQASTSR.[L]	Q80T41	Gamma-aminobutyric acid type B receptor subunit 2 OS=Mus musculus GN=Gabbr2 PE=1 SV=2		0.157811	0.941686	0.114831	0.871194	0.3	-0.14	0.28	-0.13	1.23	0.906	1.217	0.916	41.8	34	37.9	41.4	10.89	9.93	12.88	8.57	High	High	High	High	High	High	High	High	High	High	High	High	High	High	High	High	Q80T41 [772-786]	Q80T41 2xPhospho [T774(98.6); S778(100)]	3.11	100	1	43.4	35.8	46.4
FALSE	High	[K].TTASPSVR.[L]	A2AWA9	Rab GTPase-activating protein 1 OS=Mus musculus GN=Rabgap1 PE=1 SV=1		0.159178	0.588446	0.81401	0.999558	0.27	-0.25	0.09	-0.07	1.202	0.843	1.065	0.952	26.1	21.7	22	23.1	9.65	8.83	17.57	6.3	High	High	High	High	High	High	High	High	High	High	High	High	High	High	High	High	A2AWA9 [483-490]		1.72	100	1	22.5	26.2	28.6
FALSE	High	[R].SRSESETSTMAAK.[K]	Q8BH50	Uncharacterized protein C18orf25 homolog OS=Mus musculus PE=1 SV=1		0.159513	0.889954	0.100629	0.753429	0.53	-0.19	0.58	-0.24	1.443	0.876	1.495	0.845	8.2	5.7	7.2	8.5	32.89	20.95	27.59	9.68	High	High	High	High	High	High	High	High	High	High	High	High	High	High	High	High	Q8BH50 [143-155]	Q8BH50 2xPhospho [S147(99.6); S/T]	1.36	100	1	9.3	5.6	12.1
FALSE	High	[R].TGLCSPEDNSLTPLLDEVVAPEGR.[A]	A2A699	Protein FAM171A2 OS=Mus musculus GN=Fam171a2 PE=1 SV=1		0.161779	0.875947	0.646678	0.309263	-0.18	-0.09	-0.06	-0.21	0.883	0.938	0.961	0.863	45.1	51	42.3	49	12.63	4.48	8.94	6.73	High	High	High	High	High	High	High	High	High	High	High	High	High	High	High	High	A2A699 [735-758]	A2A699 1xPhospho [S739(100)]	3.65	100	1	46.2	44	39
FALSE	High	[R].EMDMSPEEVAPSPRASPAK.[Q]	Q8CH72	E3 ubiquitin-protein ligase TRIM32 OS=Mus musculus GN=Trim32 PE=1 SV=2		0.161787	0.915701	0.0453505	0.519	0.42	-0.21	0.55	-0.34	1.341	0.864	1.464	0.792	8.1	6	7	8.8	27.7	23.92	16.25	23.77	High	High	High	High	High	High	High	High	High	High	High	High	High	High	High	High	Q8CH72 [326-344]	Q8CH72 2xPhospho [S337(100); S341(100)]	3.75	100	1	5.5	8.1	8.1
FALSE	High	[R].SAPSSPAPR.[R]	Q3U1Y4	DENN domain-containing protein 4B OS=Mus musculus GN=Dennd4b PE=1 SV=2		0.162486	0.495669	0.0591255	0.220837	-0.44	0.36	-0.63	0.54	0.735	1.281	0.648	1.454	8.7	11.8	11.1	7.6	26.51	15.85	13.77	14.6	High	High	High	High	High	High	High	High	High	High	High	High	High	High	High	High	Q3U1Y4 [732-740]	Q3U1Y4 1xPhospho [S736(99.6)]	1.27	100	1	9.5	7.9	11.9
FALSE	High	[R].DACEPESGPDPSTVR.[R]	O88737	Protein bassoon OS=Mus musculus GN=Bsn PE=1 SV=4		0.162506	0.487953	0.536631	0.936942	0.4	-0.25	0.24	-0.08	1.321	0.842	1.178	0.944	17.3	13.1	14.6	15.5	23.43	14.51	7.67	19.55	High	High	High	High	High	High	High	High	High	High	High	High	High	High	High	High	O88737 [2572-2586]	O88737 1xPhospho [S2578(100)]	3.17	100	1	22.4	14.8	13.8
FALSE	High	[R].RVIHFVSGETMEEYSTDEDEVDGLDK.[K]	Q8BR63	Protein FAM177A1 OS=Mus musculus GN=Fam177a1 PE=1 SV=1		0.162522	0.41613	0.976023	0.993875	0.48	-0.28	0.19	0	1.394	0.822	1.142	1.003	11.8	8.4	9.7	9.7	23.08	17.88	10.32	16.75	High	High	High	High	High	High	High	High	High	High	High	High	High	High	High	High	Q8BR63 [51-76]		1.78	100	1	8.8	15.5	11.6
FALSE	High	[R].KVDSLSEDISLAQSIYNK.[K]	Q8C850	Scavenger receptor class A member 3 OS=Mus musculus GN=Scara3 PE=2 SV=1		0.164248	0.0327743	0.704571	0.225895	0.28	-0.55	0.13	-0.41	1.215	0.681	1.097	0.754	10.6	8.7	7.2	9.5	24.06	21.06	10.92	13.99	High	High	High	High	High	High	High	High	High	High	High	High	High	High	High	High	Q8C850 [79-96]	Q8C850 3xPhospho [S88(98); S92(98); Y94(98)]	1.44	100	1	9.5	14.2	8.3
FALSE	High	[R].DLESLSPREDPEMSTALSR.[K]	Q3TY60	Protein FAM131B OS=Mus musculus GN=Fam131b PE=1 SV=1		0.164787	0.378232	0.0675901	0.174272	0.29	-0.08	0.48	-0.27	1.219	0.945	1.394	0.827	15.2	12.5	14.4	17.4	22.13	18.5	15.41	7.75	High	High	High	High	High	High	High	High	High	High	High	High	High	High	High	High	Q3TY60 [292-310]	Q3TY60 2xPhospho [S295(100); S297(100)]	1.37	100	1	15.2	15.2	22
FALSE	High	[K].EPEPAPPYHSPEDSR.[D]	B7ZBV9	Potassium voltage-gated channel subfamily KQT member 2 OS=Mus musculus GN=Kcnq2 PE=1 SV=1		0.165953	0.110865	0.659596	0.798852	0.27	-0.22	-0.03	0.07	1.205	0.857	0.981	1.053	11.3	9.4	9.7	9.2	8.2	11.95	7.58	5.89	High	High	High	High	High	High	High	High	High	High	High	High	High	High	High	High	B7ZBV9 [664-678]	B7ZBV9 1xPhospho [S673(100)]	1.5	100	1	10.4	10.7	12.4
FALSE	High	[R].TSVQTEDDQLIAGQSAR.[A]	E0CXB9; P26231	Catenin alpha-2 OS=Mus musculus GN=Ctnna2 PE=1 SV=1 Catenin alpha-1 OS=Mus musculus GN=Ctnna1 PE=1 SV=1	Shared	0.166565	0.334535	0.781238	0.509324	-0.32	0.21	0.14	-0.25	0.801	1.156	1.102	0.84	20.9	26.1	24.2	28.8	14.15	10.92	11.55	12.96	High	High	High	High	High	High	High	High	High	High	High	High	High	High	High	High	E0CXB9 [666-682]; P26231 [654-670]	E0CXB9 1xPhospho [S667(99.7)]; P26231 1xPhospho [S655(99.7)]	5.69	100	2	17.4	21.8	24.4
FALSE	High	[R].RQISEDVDGPDNR.[E]	P46935	E3 ubiquitin-protein ligase NEDD4 OS=Mus musculus GN=Nedd4 PE=1 SV=3		0.169112	0.993755	0.999835	0.126814	0.26	0.06	-0.01	0.33	1.197	1.04	0.99	1.257	58.3	48.7	60.6	48.2	18.43	9.7	6.98	8.44	High	High	High	High	High	High	High	High	High	High	High	High	High	High	High	High	P46935 [306-318]	P46935 1xPhospho [S309(100)]	4.49	100	1	71.5	53.7	63.4
FALSE	High	[K].RRHSTSPSPSR.[S]	Q6NV83	U2 snRNP-associated SURP motif-containing protein OS=Mus musculus GN=U2surp PE=1 SV=3		0.169346	0.999717	0.810761	0.502715	0.29	0.04	0.19	0.14	1.22	1.03	1.138	1.103	14.1	11.6	14.5	13.2	14.44	16.98	9.07	15.53	High	High	High	High	High	High	High	High	High	High	High	High	High	High	High	High	Q6NV83 [927-937]	Q6NV83 3xPhospho [S930(99); S936(99); T/S]	1.68	100	1	14.5	17.3	13.7
FALSE	High	[-].MEDIDQSSLVSSSADSPPRPPPAFK.[Y]	Q99P72	Reticulon-4 OS=Mus musculus GN=Rtn4 PE=1 SV=2		0.169424	0.549134	0.935072	0.990519	-0.21	0.08	-0.04	-0.1	0.863	1.055	0.975	0.933	43.2	50.1	45.6	48.8	6.79	3.73	6.53	13.69	High	High	High	High	High	High	High	High	High	High	High	High	High	High	High	High	Q99P72 [1-25]	Q99P72 1xAcetyl [N-Term]; 1xPhospho [S16(100)]	5.94	100	1	46.4	42.7	39.3
FALSE	High	[R].SRSDNALHLASER.[E]	Q80Y24	Prickle-like protein 2 OS=Mus musculus GN=Prickle2 PE=1 SV=3		0.171802	0.947257	0.642487	0.959714	0.31	-0.11	0.11	0.09	1.236	0.928	1.08	1.062	12	9.7	11.1	10.4	7.13	10.93	17.47	10.22	High	High	High	High	High	High	High	High	High	High	High	High	High	High	High	High	Q80Y24 [694-706]	Q80Y24 1xPhospho [S696(99.4)]	1.59	100	1	12.7	12.4	11.5
FALSE	High	[K].SETSSNPSSPEICPNKEKPFIK.[L]	Q5SVL6	Rap1 GTPase-activating protein 2 OS=Mus musculus GN=Rap1gap2 PE=1 SV=1		0.172022	0.441696	0.999253	0.852534	0.56	-0.37	0.09	0.11	1.478	0.776	1.064	1.077	22	14.9	17	15.8	15.65	21.44	9.53	22.82	High	High	High	High	High	High	High	High	High	High	High	High	High	High	High	High	Q5SVL6 [586-607]	Q5SVL6 2xPhospho [S594(98.2); S/T]	2.48	100	1	24.6	16.9	20.9
FALSE	High	[R].SLPTSPERR.[A]	A2AJW4	Protein phosphatase 1 regulatory subunit OS=Mus musculus GN=Ppp1r3d PE=1 SV=1		0.17204	0.997713	0.354775	0.901302	0.14	0.11	0.18	0.08	1.105	1.083	1.135	1.054	33.2	30	35.9	34.1	16.18	14.42	11.98	4.33	High	High	High	High	High	High	High	High	High	High	High	High	High	High	High	High	A2AJW4 [54-62]	A2AJW4 2xPhospho [S54(99.5); S58(99.5)]	2.42	100	1	32	31.5	34.4
FALSE	High	[K].GHTQTWPDTSSPEVMQTQVESPLLQSK.[S]	Q8BTI8	Serine/arginine repetitive matrix protein 2 OS=Mus musculus GN=Srrm2 PE=1 SV=3		0.17231	0.998658	0.550747	0.887661	0.29	0.06	0.21	0.14	1.224	1.041	1.158	1.101	9.3	7.6	9.7	8.8	23.85	3.43	14.15	18.42	High	High	High	High	High	High	High	High	High	High	High	High	High	High	High	High	Q8BTI8 [1028-1054]	Q8BTI8 2xPhospho [S1048(100); T/S]	3.68	100	1	10.4	8.1	13.3
FALSE	High	[R].SKTPPK.[S]	E9Q6E5	Protein Srsf11 OS=Mus musculus GN=Srsf11 PE=1 SV=1		0.173262	0.799418	0.742894	0.991013	-0.35	0.08	-0.2	-0.07	0.787	1.053	0.872	0.951	6.8	8.7	7.2	7.6	22.78	7.11	26.33	7.36	High	High	High	High	High	High	High	High	High	High	High	High	High	High	High	High	E9Q6E5 [351-356]	E9Q6E5 2xPhospho [S351(100); T353(100)]	2.06	100	1	6.6	7.1	4.5
FALSE	High	[K].VGLVEDSPSTAGDGDDSPVVSLTVPSTSPPSSSGLSR.[D]	Q8K212	Phosphofurin acidic cluster sorting protein 1 OS=Mus musculus GN=Pacs1 PE=1 SV=2		0.173414	0.389173	0.501052	0.819757	-0.71	0.6	-0.64	0.53	0.609	1.52	0.641	1.446	5.9	9.7	8.9	6.2	53.84	8.89	11.06	39.04	High	High	High	High	High	High	High	High	High	High	High	High	High	High	High	High	Q8K212 [752-788]	Q8K212 1xPhospho [S779(100)]	5.96	100	1	4.4	10.5	2.9
FALSE	High	[R].KAQVSPQS.[-]	E9PUK6	Serine/arginine repetitive matrix protein 1 OS=Mus musculus GN=Srrm1 PE=1 SV=1		0.173664	0.254359	0.995183	0.999997	-0.56	0.5	0.06	-0.12	0.678	1.417	1.042	0.922	10.8	16	15.4	16.7	24.61	19.74	23.95	22.54	High	High	High	High	High	High	High	High	High	High	High	High	High	High	High	High	E9PUK6 [916-923]	E9PUK6 1xPhospho [S920(100)]	1.55	100	1	12.6	15	9.1
FALSE	High	[R].RGSQPDAELDGAGTSLLR.[G]	A0A0N4SVB5	Proline-rich transmembrane protein 3 OS=Mus musculus GN=Prrt3 PE=1 SV=1		0.173695	0.982012	0.734773	0.058271	-0.12	0	0.11	-0.23	0.92	0.997	1.076	0.852	130	141.4	129.6	152.1	7.24	5.42	7.95	6.45	High	High	High	High	High	High	High	High	High	High	High	High	High	High	High	High	A0A0N4SVB5 [844-861]	A0A0N4SVB5 1xPhospho [S846(100)]	5.62	100	1	118.8	136	124.3
FALSE	High	[R].TESIEKEGE.[-]	Q9DCB1	High mobility group nucleosome-binding domain-containing protein 3 OS=Mus musculus GN=Hmgn3 PE=1 SV=1		0.175471	0.192089	0.917762	0.93649	-0.47	0.55	-0.19	0.27	0.724	1.462	0.88	1.204	8.3	11.4	12.1	10	27.08	17.97	16.63	13.24	High	High	High	High	High	High	High	High	High	High	High	High	High	High	High	High	Q9DCB1 [91-99]	Q9DCB1 1xPhospho [S93(99.7)]	1.18	100	1	8.4	6.3	8.1
FALSE	High	[R].LSASPQEVGKPYLESFQPNLHITK.[D]	Q99P72	Reticulon-4 OS=Mus musculus GN=Rtn4 PE=1 SV=2		0.175618	0.312943	0.6243	0.839338	-0.39	0.34	-0.34	0.29	0.763	1.264	0.79	1.221	10.1	13.2	12.7	10.4	13.98	23.16	15.29	22.43	High	High	High	High	High	High	High	High	High	High	High	High	High	High	High	High	Q99P72 [765-788]	Q99P72 1xPhospho [S768(99)]	2.29	100	1	9.3	8.2	11.2
FALSE	High	[K].IAVDLSDQEEETAGK.[N]	H3BK68	tRNA (guanine(26)-N(2))-dimethyltransferase (Fragment) OS=Mus musculus GN=Trmt1 PE=1 SV=1		0.176401	0.731124	0.456225	0.984389	0.41	-0.2	0.3	-0.08	1.333	0.874	1.234	0.943	13.8	10.4	12.1	12.8	19.63	17.12	12.15	21.99	High	High	High	High	High	High	High	High	High	High	High	High	High	High	High	High	H3BK68 [119-133]	H3BK68 1xPhospho [S124(100)]	2.65	100	1	12	15.9	17.2
FALSE	High	[R].DNLTLWTSDTQGDEAEAGEGGEN.[-]	P63101	14-3-3 protein zeta/delta OS=Mus musculus GN=Ywhaz PE=1 SV=1		0.177247	0.447791	0.907849	0.0416562	-0.14	-0.13	-0.01	-0.25	0.91	0.913	0.99	0.839	109.9	120.9	100.4	119.6	8.96	5.08	4.66	6.22	High	High	High	High	High	High	High	High	High	High	High	High	High	High	High	High	P63101 [223-245]	P63101 1xPhospho [S230(98.4)]	4.73	100	1	119.1	116.2	98.5
FALSE	High	[K].IGHDSELENQEK.[K]	Q3TYJ3	Cytoplasmic dynein 1 intermediate chain 1 OS=Mus musculus GN=Dync1i1 PE=1 SV=1		0.177675	0.972027	0.33763	0.999999	0.29	-0.07	0.19	0.03	1.219	0.956	1.142	1.021	83.8	68.8	80.1	78.5	2.74	13.44	7.62	9.93	High	High	High	High	High	High	High	High	High	High	High	High	High	High	High	High	Q3TYJ3 [165-176]	Q3TYJ3 1xPhospho [S169(100)]	3.92	100	1	85.7	80.4	84.5
FALSE	High	[R].MYGVLPWNAFPGK.[V]	P60202	Myelin proteolipid protein OS=Mus musculus GN=Plp1 PE=1 SV=2		0.177761	0.353262	0.99837	0.988757	-0.72	0.5	-0.1	-0.12	0.605	1.413	0.931	0.919	6	9.9	8.5	9.2	26.4	27.2	24.58	23.42	High	High	High	High	High	High	High	High	High	High	High	High	High	High	High	High	P60202 [206-218]		2.42	100	1	8.9	5	6.3
FALSE	High	[R].QVDEGMWPPPNNLLNQSPK.[K]	Q9QWI6	SRC kinase signaling inhibitor 1 OS=Mus musculus GN=Srcin1 PE=1 SV=2		0.17878	0.51437	0.608242	0.96477	0.26	-0.17	0.11	-0.02	1.199	0.889	1.079	0.988	19.1	15.9	17	17.2	19.49	3.72	12.33	12.79	High	High	High	High	High	High	High	High	High	High	High	High	High	High	High	High	Q9QWI6 [895-913]	Q9QWI6 1xPhospho [S911(100)]	1.2	100	1	15.7	18	20.1
FALSE	High	[K].EASPPTSADK.[S]	P20357	Microtubule-associated protein 2 OS=Mus musculus GN=Map2 PE=1 SV=2		0.178831	0.999733	0.139994	0.999888	0.32	-0.02	0.27	0.03	1.248	0.988	1.204	1.024	45.3	36.3	44.7	43.7	6.4	20.11	14.4	8.26	High	High	High	High	High	High	High	High	High	High	High	High	High	High	High	High	P20357 [936-945]	P20357 1xPhospho [S938(100)]	2.44	100	1	44	46.8	46.6
FALSE	High	[K].GGPCVESWGAPAPGSPPR.[M]	Q8C078	Calcium/calmodulin-dependent protein kinase kinase 2 OS=Mus musculus GN=Camkk2 PE=1 SV=2		0.178875	0.82758	0.691244	0.99518	-0.24	0.16	-0.04	-0.04	0.846	1.116	0.972	0.972	11	13	12.2	12.6	10.93	8.71	12.65	12.2	High	High	High	High	High	High	High	High	High	High	High	High	High	High	High	High	Q8C078 [558-575]	Q8C078 1xPhospho [S572(100)]	3.11	100	1	11.5	10	12.8
FALSE	High	[R].GGAPLPPSGSKDQAVGAGGEFGGHDKPK.[I]	O35633	Vesicular inhibitory amino acid transporter OS=Mus musculus GN=Slc32a1 PE=1 SV=3		0.178902	0.385887	0.288209	0.560075	-0.27	0.14	-0.2	0.07	0.829	1.099	0.87	1.047	62.9	75.8	69.1	66	6.01	10.68	6.36	7.45	High	High	High	High	High	High	High	High	High	High	High	High	High	High	High	High	O35633 [88-115]	O35633 1xPhospho [S97(98.5)]	3.82	100	1	61.9	59.3	68.3
FALSE	High	[R].AYLQGVAEDRDYMSDSEVSSTRPSR.[V]	Q9QYX7	Protein piccolo OS=Mus musculus GN=Pclo PE=1 SV=4		0.17928	0.715134	0.816918	0.993964	0.31	-0.11	0.11	0.09	1.243	0.926	1.082	1.064	15.4	12.4	14.2	13.4	9.41	17.47	14.25	5.83	High	High	High	High	High	High	High	High	High	High	High	High	High	High	High	High	Q9QYX7 [3750-3774]	Q9QYX7 1xPhospho [S3763(100)]	2.25	100	1	13.1	16.1	14.7
FALSE	High	[K].KTEEVEVESEEDPILEHPPENPVK.[T]	O55091	Protein IMPACT OS=Mus musculus GN=Impact PE=1 SV=2		0.179554	0.982044	0.499437	0.979588	-0.24	0.01	-0.18	-0.05	0.848	1.009	0.884	0.969	69.1	81.4	69.7	72	8.27	20.36	6.44	10.81	High	High	High	High	High	High	High	High	High	High	High	High	High	High	High	High	O55091 [129-152]	O55091 1xPhospho [S137(100)]	4.76	100	1	66	75.7	63.2
FALSE	High	[K].LGGDVSPTQIDVSQFGSFKEDTK.[M]	P14873	Microtubule-associated protein 1B OS=Mus musculus GN=Map1b PE=1 SV=2		0.180322	0.558792	0.840114	0.999992	-0.3	0.1	-0.11	-0.09	0.813	1.072	0.926	0.941	17.2	21.1	18.4	19.6	9.81	8.52	22.16	7.38	High	High	High	High	High	High	High	High	High	High	High	High	High	High	High	High	P14873 [1492-1514]	P14873 1xPhospho [S1497(100)]	6.1	100	1	16.7	16	19.9
FALSE	High	[R].HSNHSTENSPIER.[R]	Q8R0S4	Voltage-dependent L-type calcium channel subunit beta-4 OS=Mus musculus GN=Cacnb4 PE=1 SV=2		0.181005	0.8109	0.62121	0.298737	0.5	0.34	0.25	0.58	1.415	1.264	1.193	1.5	9.3	6.6	11.7	7.8	48.37	35.77	12.06	14.88	High	High	High	High	High	High	High	High	High	High	High	High	High	High	High	High	Q8R0S4 [439-451]	Q8R0S4 2xPhospho [S443(100); S447(100)]	2.62	100	1	17.8	10.7	8.1
FALSE	High	[R].GTEDGSGSPHSPPHLCSK.[S]	F6U2S8	Serine/threonine-protein kinase WNK1 (Fragment) OS=Mus musculus GN=Wnk1 PE=1 SV=1		0.181587	0.156293	0.0871773	0.074148	-0.27	0.44	-0.33	0.5	0.828	1.358	0.794	1.418	20	24.2	27.2	19.2	10.28	11.61	18.87	10.78	High	High	High	High	High	High	High	High	High	High	High	High	High	High	High	High	F6U2S8 [38-55]	F6U2S8 3xPhospho [S43(100); S45(100); S48(100)]	3.67	100	1	20.6	18.1	19.4
FALSE	High	[R].EPSGQPEDSPEAETSTLDVFTEK.[L]	E9Q7E9	Phosphofurin acidic cluster sorting protein 2 OS=Mus musculus GN=Pacs2 PE=1 SV=1		0.181614	0.843306	0.303469	0.963971	0.44	-0.2	0.25	-0.02	1.352	0.868	1.188	0.988	24.7	18.3	21.5	21.7	18.74	15.57	5.17	9.08	High	High	High	High	High	High	High	High	High	High	High	High	High	High	High	High	E9Q7E9 [383-405]	E9Q7E9 1xPhospho [S391(100)]	4.57	100	1	17.2	23.7	25.7
FALSE	High	[R].QSSTADAPEAQHEPGITITEWK.[N]	F7DF70	Phosphorylase b kinase regulatory subunit beta (Fragment) OS=Mus musculus GN=Phkb PE=1 SV=1		0.181666	0.290587	0.991296	0.999988	-0.29	0.24	-0.09	0.05	0.819	1.183	0.939	1.032	12.9	15.7	15.2	14.7	18.25	12.02	6.9	17.95	High	High	High	High	High	High	High	High	High	High	High	High	High	High	High	High	F7DF70 [122-143]		3.43	100	1	14.3	9.3	12.1
FALSE	High	[K].SATLSSTESTASGMQDEVR.[A]	Q9WTQ5	A-kinase anchor protein 12 OS=Mus musculus GN=Akap12 PE=1 SV=1		0.182705	0.959306	0.925544	0.708846	-0.32	-0.05	-0.1	-0.27	0.802	0.964	0.933	0.828	78.8	98.2	75.9	91.6	17.31	26.32	14.63	7.44	High	High	High	High	High	High	High	High	High	High	High	High	High	High	High	High	Q9WTQ5 [626-644]	Q9WTQ5 2xPhospho [S631(99.7); S/T]	4.35	100	1	57.7	86.8	74
FALSE	High	[K].YGPSSVEDTTGSGAADAKDDDDIDLFGSDDEEESEEAK.[K]	A0A087WS46	Elongation factor 1-beta OS=Mus musculus GN=Eef1b2 PE=1 SV=1		0.184614	0.133097	0.951825	0.882885	0.22	-0.28	0.05	-0.12	1.165	0.821	1.037	0.922	79.8	68.5	65.5	71.1	3.78	7.39	12.17	10.62	High	High	High	High	High	High	High	High	High	High	High	High	High	High	High	High	A0A087WS46 [38-75]	A0A087WS46 1xPhospho [S65(100)]	7.43	100	1	75.5	81.8	78.1
FALSE	High	[K].QLDHESDDADREDEER.[S]	Q8BPN8	DmX-like protein 2 OS=Mus musculus GN=Dmxl2 PE=1 SV=3		0.186612	0.825792	0.223711	0.879798	0.31	-0.09	0.29	-0.07	1.236	0.939	1.221	0.951	37.6	30.4	35.3	37.1	6.74	18.51	13.12	7	High	High	High	High	High	High	High	High	High	High	High	High	High	High	High	High	Q8BPN8 [418-433]	Q8BPN8 1xPhospho [S423(100)]	4.1	100	1	35.5	39.8	35.6
FALSE	High	[K].AVPNVDAGSIISDTERSDDGKESGKEIR.[K]	Q9EPN1	Neurobeachin OS=Mus musculus GN=Nbea PE=1 SV=1		0.188562	0.690987	0.481955	0.974325	-0.36	0.15	-0.27	0.06	0.78	1.11	0.828	1.046	12.7	16.3	14.1	13.5	17.89	6.89	17.96	12.19	High	High	High	High	High	High	High	High	High	High	High	High	High	High	High	High	Q9EPN1 [1241-1268]	Q9EPN1 2xPhospho [S1249(98.6); S/T]	5.11	100	1	11.2	10.9	14.4
FALSE	High	[R].TTSISPALAR.[K]	E9PUL9	Traf2 and NCK-interacting protein kinase OS=Mus musculus GN=Tnik PE=1 SV=1		0.189001	0.98576	0.62879	0.928275	-0.42	0.04	-0.28	-0.1	0.746	1.027	0.824	0.93	18.4	24.7	18.9	20.3	10.82	16.37	14.74	22.69	High	High	High	High	High	High	High	High	High	High	High	High	High	High	High	High	E9PUL9 [647-656]	E9PUL9 2xPhospho [S649(99.4); S651(100)]	1.25	100	1	18.7	18.2	20.4
FALSE	High	[R].EFITGDVEPTDAESAWHSENEEEDKLAGDMK.[N]	B7ZNL2	Nap1l4 protein OS=Mus musculus GN=Nap1l4 PE=1 SV=1		0.189028	0.358159	0.163059	0.404454	0.28	0.35	0.47	0.15	1.215	1.271	1.387	1.113	16	13.2	20.4	18.3	18.68	7.58	12.52	18.73	High	High	High	High	High	High	High	High	High	High	High	High	High	High	High	High	B7ZNL2 [108-138]	B7ZNL2 1xPhospho [S125(98.2)]	2.9	100	1	22.1	15.3	16.9
FALSE	High	[K].IFDAAK.[A]	Q9D6R2	Isocitrate dehydrogenase [NAD] subunit alpha, mitochondrial OS=Mus musculus GN=Idh3a PE=1 SV=1		0.189587	0.278347	0.953765	0.993849	0.26	-0.28	0.09	-0.11	1.201	0.823	1.066	0.928	17.4	14.5	14.3	15.5	15.29	7.02	13.75	22.71	High	High	High	High	High	High	High	High	High	High	High	High	High	High	High	High	Q9D6R2 [53-58]		1.08	100	1	15.9	17.4	17.5
FALSE	High	[R].APSPRDSDAESDAGK.[K]	H3BL83	Microtubule cross-linking factor 1 OS=Mus musculus GN=Mtcl1 PE=1 SV=1		0.18978	0.255402	0.976599	0.996771	0.44	-0.41	0.12	-0.09	1.354	0.753	1.088	0.938	42.5	31.4	32	34.2	15.72	9.63	20.78	9.98	High	High	High	High	High	High	High	High	High	High	High	High	High	High	High	High	H3BL83 [379-393]	H3BL83 2xPhospho [S381(100); S385(100)]	2.4	100	1	44.2	40.9	47.6
FALSE	High	[K].AVPIAVADEGESESEDDDLKPR.[G]	Q8C6M1	Ubiquitin carboxyl-terminal hydrolase 20 OS=Mus musculus GN=Usp20 PE=1 SV=1		0.190254	0.887092	0.291867	0.972423	0.14	0.01	0.19	-0.04	1.101	1.004	1.139	0.97	15.8	14.4	15.9	16.4	15.02	9.25	3.79	6.46	High	High	High	High	High	High	High	High	High	High	High	High	High	High	High	High	Q8C6M1 [121-142]	Q8C6M1 2xPhospho [S132(100); S134(100)]	6.33	100	1	16.3	14.7	15.4
FALSE	High	[R].GSPPLLDAPASPPQAPR.[F]	Q3UHE1	Membrane-associated phosphatidylinositol transfer protein 3 OS=Mus musculus GN=Pitpnm3 PE=1 SV=2		0.190469	0.930903	0.957054	0.720057	-0.75	0.18	-0.28	-0.29	0.594	1.134	0.824	0.818	6.6	11.1	7.5	9.2	27.7	24.66	14.03	6.02	High	High	High	High	High	High	High	High	High	High	High	High	High	High	High	High	Q3UHE1 [494-510]	Q3UHE1 2xPhospho [S495(100); S504(100)]	6.06	100	1	7.4	5.6	5.9
FALSE	High	[R].FSHSYLSDSDTEAK.[L]	E9QAX2	Unconventional myosin-XVIIIa OS=Mus musculus GN=Myo18a PE=1 SV=1		0.191158	0.153284	0.654029	0.571431	-0.24	0.18	-0.15	0.09	0.849	1.13	0.903	1.062	74.3	87.4	83.9	79	10.24	8.39	6.11	2.66	High	High	High	High	High	High	High	High	High	High	High	High	High	High	High	High	E9QAX2 [2064-2077]	E9QAX2 2xPhospho [S2070(100); S2072(100)]	5.54	100	1	84.2	69.3	68.5
FALSE	High	[R].SPPEMLESDCPSPLELK.[S]	Q01065	Calcium/calmodulin-dependent 3',5'-cyclic nucleotide phosphodiesterase 1B OS=Mus musculus GN=Pde1b PE=1 SV=2		0.191442	0.690786	0.99955	0.667115	0.44	-0.3	-0.1	0.25	1.36	0.812	0.93	1.188	15	11	12.2	10.2	13.47	14.98	22.6	27.4	High	High	High	High	High	High	High	High	High	High	High	High	High	High	High	High	Q01065 [7-23]	Q01065 2xPhospho [S7(98.9); S18(100)]	1.73	100	1	12.8	17.5	15.8
FALSE	High	[R].AQENYEGGEEVSPPQTK.[DG]	Q4FE56	Probable ubiquitin carboxyl-terminal hydrolase FAF-X OS=Mus musculus GN=Usp9x PE=1 SV=1		0.193286	0.985063	0.870299	0.349843	0.2	0.08	0.16	0.13	1.151	1.059	1.115	1.093	16	13.9	16.9	15.5	15.92	19.86	16.17	13.97	High	High	High	High	High	High	High	High	High	High	High	High	High	High	High	High	Q4FE56 [2536-2552]	Q4FE56 1xPhospho [S2547(100)]	4.84	100	1	15.5	21.3	15.6
FALSE	High	[R].STSSSGRPGTSPTR.[E]	Q8C8R3	Ankyrin-2 OS=Mus musculus GN=Ank2 PE=1 SV=2		0.194246	0.68667	0.961693	0.945813	0.19	-0.11	0.04	0.05	1.141	0.929	1.028	1.032	29.4	25.8	27.4	26.5	12.23	7.97	16.13	12.23	High	High	High	High	High	High	High	High	High	High	High	High	High	High	High	High	Q8C8R3 [3401-3414]		1.66	100	1	36.4	29.1	29.8
FALSE	High	[K].CDMEDER.[V]	P63011; P62823	Ras-related protein Rab-3A OS=Mus musculus GN=Rab3a PE=1 SV=1 Ras-related protein Rab-3C OS=Mus musculus GN=Rab3c PE=1 SV=1	Shared	0.194425	0.478827	0.381256	0.75164	0.43	-0.46	0.28	-0.31	1.345	0.726	1.214	0.804	12.5	9.3	9.1	11.3	8.31	35.27	29.66	10.26	High	High	High	High	High	High	High	High	High	High	High	High	High	High	High	High	P63011 [137-143]; P62823 [145-151]		1.63	100	2	11.9	13.3	11.4
FALSE	High	[R].AKPAAQSEEETATSPAASPTPQSAER.[S]	Q8JZQ9	Eukaryotic translation initiation factor 3 subunit B OS=Mus musculus GN=Eif3b PE=1 SV=1		0.194638	0.35064	0.24311	0.423547	0.26	-0.23	0.24	-0.21	1.199	0.852	1.178	0.867	29.4	24.5	25	28.9	13.17	7.28	7.13	12.97	High	High	High	High	High	High	High	High	High	High	High	High	High	High	High	High	Q8JZQ9 [62-87]	Q8JZQ9 2xPhospho [S79(99.3); T/S]	6.49	100	1	25	29.8	28.9
FALSE	High	[K].WAHDKFSGEEGEIEDDESGTENREEK.[D]	Q569Z6	Thyroid hormone receptor-associated protein 3 OS=Mus musculus GN=Thrap3 PE=1 SV=1		0.195054	0.214604	0.998972	0.99983	-0.31	0.3	0	-0.01	0.804	1.235	1	0.993	11.4	14.2	14.1	14.2	25.21	2.73	28.75	13.51	High	High	High	High	High	High	High	High	High	High	High	High	High	High	High	High	Q569Z6 [918-943]	Q569Z6 2xPhospho [S924(100); S935(100)]	3.08	100	1	12.2	6.6	10.7
FALSE	High	[R].ELYLSNNGIEVIEGLENNNK.[L]	Q3UM45	Protein phosphatase 1 regulatory subunit 7 OS=Mus musculus GN=Ppp1r7 PE=1 SV=2		0.19632	0.0511905	0.478033	0.0162404	-0.41	-0.42	-0.36	-0.47	0.755	0.748	0.78	0.724	15.1	20.1	11.3	15.7	18.23	15.06	19.25	13.28	High	High	High	High	High	High	High	High	High	High	High	High	High	High	High	High	Q3UM45 [257-276]		4.78	100	1	14.2	12.5	16.1
FALSE	High	[R].VEGSPR.[R]	A2AJA9	Uncharacterized protein C9orf172 homolog OS=Mus musculus GN=Gm996 PE=1 SV=1		0.196594	0.95858	0.652495	0.490967	0.49	-0.04	0.27	0.19	1.406	0.976	1.206	1.138	9.5	6.8	9.3	8.1	21.66	17.47	13.54	16.53	High	High	High	High	High	High	High	High	High	High	High	High	High	High	High	High	A2AJA9 [126-131]	A2AJA9 1xPhospho [S129(100)]	1.6	100	1	9.6	6.2	9.4
FALSE	High	[K].IVEPEVVGESDSEVEGDAWR.[L]	Q9CQU1	Microfibrillar-associated protein 1 OS=Mus musculus GN=Mfap1 PE=1 SV=1		0.196631	0.97997	0.386367	0.823202	-0.42	-0.11	-0.22	-0.31	0.747	0.926	0.86	0.805	8.3	11.1	7.6	9.5	12.02	13.35	25.9	29.37	High	High	High	High	High	High	High	High	High	High	High	High	High	High	High	High	Q9CQU1 [107-126]	Q9CQU1 1xPhospho [S116(100)]	4.72	100	1	7.8	8.8	9.1
FALSE	High	[R].SRECSLSPKSTSPPPSPEVWAESR.[T]	Q9WV69	Dematin OS=Mus musculus GN=Dmtn PE=1 SV=1		0.197534	0.920122	0.0243954	0.287227	-0.35	0.07	-0.47	0.18	0.784	1.047	0.723	1.136	21.7	27.7	22.7	20	16.71	8.56	9.53	17.01	High	High	High	High	High	High	High	High	High	High	High	High	High	High	High	High	Q9WV69 [81-104]	Q9WV69 3xPhospho [S81(98.3); S/T]	2.99	100	1	24.5	25.5	19.2
FALSE	High	[K].YQVDPDACFSAK.[V]	Q60932	Voltage-dependent anion-selective channel protein 1 OS=Mus musculus GN=Vdac1 PE=1 SV=3		0.197722	0.986296	0.417546	0.817679	0.22	0.01	0.12	0.11	1.168	1.005	1.086	1.08	17.1	14.6	17.2	15.9	10.09	14.2	14.37	8.83	High	High	High	High	High	High	High	High	High	High	High	High	High	High	High	High	Q60932 [238-249]		2.73	100	1	14.7	16.7	18.8
FALSE	High	[R].EQLQPHENGEGNSET.[-]	F6RWM8	Integrin alpha-V (Fragment) OS=Mus musculus GN=Itgav PE=1 SV=1		0.198625	0.72852	0.0410675	0.242736	0.31	-0.19	0.42	-0.3	1.244	0.875	1.342	0.811	16.7	13.4	14.6	18	11.01	19.48	10.76	9.58	High	High	High	High	High	High	High	High	High	High	High	High	High	High	High	High	F6RWM8 [45-59]		1.95	100	1	18.9	17.3	16.1
FALSE	High	[R].GSNSDSPPGHPAPAPSPER.[R]	A2ARS0	Ankyrin repeat domain-containing protein 63 OS=Mus musculus GN=Ankrd63 PE=1 SV=1		0.198785	0.989246	0.286003	0.942701	-0.38	0.02	-0.28	-0.08	0.769	1.012	0.823	0.946	16.6	21.6	16.8	17.8	17.47	10.24	4.36	17.7	High	High	High	High	High	High	High	High	High	High	High	High	High	High	High	High	A2ARS0 [188-206]	A2ARS0 1xPhospho [S193(100)]	5.93	100	1	15.6	14.8	21.7
FALSE	High	[R].EGEAAGGDHETESTSDKETDIDDRYGDLDAR.[G]	P98191	Phosphatidate cytidylyltransferase 1 OS=Mus musculus GN=Cds1 PE=1 SV=2		0.199045	0.987393	0.0499518	0.657445	0.43	-0.07	0.63	-0.27	1.344	0.951	1.544	0.829	9.4	7	9	10.8	18.55	29.61	23.57	11.02	High	High	High	High	High	High	High	High	High	High	High	High	High	High	High	High	P98191 [23-53]		2.76	100	1	11.4	8.4	7.6
FALSE	High	[R].LQSTEFSPSGSEAGSPGLQNGEGQR.[G]	Q9WV69	Dematin OS=Mus musculus GN=Dmtn PE=1 SV=1		0.20055	0.61927	0.999999	0.816333	0.23	-0.1	-0.03	0.16	1.174	0.935	0.98	1.12	55.6	47.4	52	46.4	8.22	14.74	4.05	12.87	High	High	High	High	High	High	High	High	High	High	High	High	High	High	High	High	Q9WV69 [301-325]	Q9WV69 1xPhospho [S303(99.3)]	4.61	100	1	52.9	56.7	63.5
FALSE	High	[R].DTVDSAGTSPTAVLAAGEDAGAGRPGAGTPLR.[Q]	Q9DBS2	Tumor protein p63-regulated gene 1-like protein OS=Mus musculus GN=Tprg1l PE=1 SV=1		0.20064	0.284907	0.895518	0.966487	-0.73	0.79	-0.34	0.4	0.603	1.729	0.789	1.321	5.7	9.5	9.9	7.5	46.27	12.1	18.33	37.53	High	High	High	High	High	High	High	High	High	High	High	High	High	High	High	High	Q9DBS2 [6-37]	Q9DBS2 3xPhospho [S10(100); S14(98.6); T34(100)]	4.69	100	1	10.8	5.6	5.9
FALSE	High	[K].LDVSHSDTEESVTDHAGPPSSELQGSDK.[R]	A0A087WNU5	Ankyrin-3 (Fragment) OS=Mus musculus GN=Ank3 PE=1 SV=1		0.200882	0.979325	0.523193	0.986266	0.45	0.03	0.22	0.26	1.368	1.02	1.167	1.197	9	6.6	9.2	7.7	20.08	13.72	21.31	31.36	High	High	High	High	High	High	High	High	High	High	High	High	High	High	High	High	A0A087WNU5 [1181-1208]	A0A087WNU5 1xPhospho [S1184(98.7)]	1.77	100	1	12.5	8.1	8.7
FALSE	High	[K].ESESDQEPEEEIGMTSEK.[N]	Q8C8R3; S4R1M4	Ankyrin-2 OS=Mus musculus GN=Ank2 PE=1 SV=2 Ankyrin-2 (Fragment) OS=Mus musculus GN=Ank2 PE=1 SV=1	Shared	0.200889	0.999977	0.175618	0.999956	0.28	-0.02	0.3	-0.04	1.215	0.984	1.231	0.971	61.7	50.8	60.7	62.5	10.2	11.71	5.24	11.96	High	High	High	High	High	High	High	High	High	High	High	High	High	High	High	High	Q8C8R3 [1425-1442]; S4R1M4 [111-128]	Q8C8R3 1xPhospho [S1428(99.7)]; S4R1M4 1xPhospho [S114(99.7)]	6.02	100	2	53.9	58.2	67.3
FALSE	High	[R].LFIGGK.[K]	O88693	Ceramide glucosyltransferase OS=Mus musculus GN=Ugcg PE=1 SV=1		0.202145	0.825997	0.0335053	0.263496	0.25	-0.11	0.27	-0.12	1.192	0.929	1.202	0.921	14.7	12.4	13.7	14.9	11.53	9.51	6.37	18.33	High	High	High	High	High	High	High	High	High	High	High	High	High	High	High	High	O88693 [112-117]		1.07	100	1	12.5	14.5	15
FALSE	High	[R].AQSVSLEGSAPSPSPTHTHHR.[A]	Q9QUG9	RAS guanyl-releasing protein 2 OS=Mus musculus GN=Rasgrp2 PE=1 SV=2		0.20303	0.989866	0.154964	0.999202	0.33	0.21	0.38	0.16	1.254	1.155	1.299	1.115	8.1	6.5	9.4	8.4	17.22	27.94	29.27	8.96	High	High	High	High	High	High	High	High	High	High	High	High	High	High	High	High	Q9QUG9 [552-572]	Q9QUG9 2xPhospho [S554(100); T/S]	3.51	100	1	7.3	7.2	10.3
FALSE	High	[K].QGGGDHQIHSASDDEIPR.[K]	Q80TK0	Uncharacterized protein KIAA1107 OS=Mus musculus GN=Kiaa1107 PE=1 SV=5		0.20352	0.231454	0.329871	0.137579	-0.16	-0.29	-0.22	-0.22	0.896	0.819	0.858	0.856	26.5	29.5	21.7	25.3	15.54	6.27	10.66	5.44	High	High	High	High	High	High	High	High	High	High	High	High	High	High	High	High	Q80TK0 [904-921]	Q80TK0 2xPhospho [S913(100); S915(100)]	5.64	100	1	27.7	28.5	19.8
FALSE	High	[R].GSHSQSSSPGALTLGR.[Q]	O88935	Synapsin-1 OS=Mus musculus GN=Syn1 PE=1 SV=2		0.204114	0.99343	0.979367	0.168138	0.17	-0.02	0	0.15	1.125	0.985	0.997	1.112	21.6	19.2	21.2	19.1	8.24	9.04	10.45	5.77	High	High	High	High	High	High	High	High	High	High	High	High	High	High	High	High	O88935 [431-446]	O88935 2xPhospho [S434(99); S438(99)]	2.08	100	1	24.4	20.4	22.3
FALSE	High	[K].SGSSPPSPR.[E]	Q8BHS8	Syntabulin OS=Mus musculus GN=Sybu PE=1 SV=1		0.204609	0.813049	0.314247	0.9342	0.68	-0.23	0.57	-0.12	1.598	0.854	1.486	0.918	10.7	6.7	9.1	9.9	18.19	41.35	15.67	28.44	High	High	High	High	High	High	High	High	High	High	High	High	High	High	High	High	Q8BHS8 [196-204]	Q8BHS8 2xPhospho [S199(99.5); S202(100)]	1.52	100	1	9.1	12.5	12.5
FALSE	High	[R].IADSSVQTDDEEGEGR.[Y]	O88737	Protein bassoon OS=Mus musculus GN=Bsn PE=1 SV=4		0.204861	0.108617	0.997547	0.933923	0.3	-0.41	-0.03	-0.07	1.234	0.751	0.976	0.95	14.5	11.7	10.9	11.4	23.89	10.71	18.07	12.67	High	High	High	High	High	High	High	High	High	High	High	High	High	High	High	High	O88737 [2588-2603]	O88737 1xPhospho [T2595(100)]	4.12	100	1	19.8	13.5	15.5
FALSE	High	[K].GVSQAVEHINK.[T]	P17182	Alpha-enolase OS=Mus musculus GN=Eno1 PE=1 SV=3		0.205482	0.836749	0.262494	0.906665	0.3	-0.16	0.29	-0.15	1.234	0.892	1.219	0.903	23.4	18.9	20.9	23.1	5.73	14.6	18.62	12.89	High	High	High	High	High	High	High	High	High	High	High	High	High	High	High	High	P17182 [61-71]		3.26	100	1	21.5	23.6	24.7
FALSE	High	[K].EMTLDQKSPEK.[A]	A2ARP8	Microtubule-associated protein 1A OS=Mus musculus GN=Map1a PE=1 SV=1		0.206993	0.779004	0.327653	0.920464	0.38	-0.21	0.25	-0.08	1.301	0.864	1.188	0.946	16.3	12.5	14.1	14.9	10.83	18.53	24.81	13.37	High	High	High	High	High	High	High	High	High	High	High	High	High	High	High	High	A2ARP8 [1811-1821]	A2ARP8 1xPhospho [S1818(100)]	4.02	100	1	13.7	17.7	15.8
FALSE	High	[R].LETEDTSGSPSR.[A]	A0A0R4J0Q5	Lamin-B2 OS=Mus musculus GN=Lmnb2 PE=1 SV=1		0.207493	0.65511	0.999986	0.772146	0.24	-0.14	0.04	0.06	1.181	0.908	1.031	1.04	58.3	49.4	52.9	50.9	10.2	5.89	7.1	7.6	High	High	High	High	High	High	High	High	High	High	High	High	High	High	High	High	A0A0R4J0Q5 [438-449]	A0A0R4J0Q5 1xPhospho [S446(99.7)]	3.88	100	1	48	58	58.7
FALSE	High	[R].HYSPVECDK.[S]	Q91XM9	Disks large homolog 2 OS=Mus musculus GN=Dlg2 PE=1 SV=2		0.208064	0.999849	0.690571	0.717275	0.24	0.1	0.21	0.14	1.182	1.074	1.155	1.099	64.6	54.7	69.4	63.2	26.38	10.75	3.01	9.93	High	High	High	High	High	High	High	High	High	High	High	High	High	High	High	High	Q91XM9 [363-371]	Q91XM9 1xPhospho [S365(100)]	5.08	100	1	96.7	54.6	61.3
FALSE	High	[K].SHSLDSLSR.[R]	Q3UHB8	Coiled-coil domain-containing protein 177 OS=Mus musculus GN=Ccdc177 PE=1 SV=1		0.209135	0.871371	0.371322	0.984592	-0.47	0.19	-0.32	0.04	0.721	1.14	0.798	1.029	8.1	11.2	9.2	9	30.49	9.43	13.54	26.79	High	High	High	High	High	High	High	High	High	High	High	High	High	High	High	High	Q3UHB8 [229-237]	Q3UHB8 1xPhospho [S231(100)]	2.61	100	1	11.8	7.8	8.4
FALSE	High	[R].LKGMKDDKDEEDDGTGSPHLNNR.[-]	J3QNU6	Beta-arrestin-1 OS=Mus musculus GN=Arrb1 PE=1 SV=1		0.209614	0.907744	0.620987	0.0849653	0.22	-0.05	-0.21	0.37	1.164	0.965	0.866	1.296	20.6	17.7	19.9	15.3	16.65	15.68	4.64	14.43	High	High	High	High	High	High	High	High	High	High	High	High	High	High	High	High	J3QNU6 [397-419]	J3QNU6 1xPhospho [S413(98.8)]	3.62	100	1	18.8	21.5	26.8
FALSE	High	[R].SGLSSPDARYQQQSPAAALYQR.[S]	Q60591	Nuclear factor of activated T-cells, cytoplasmic 2 OS=Mus musculus GN=Nfatc2 PE=1 SV=3		0.209761	0.117212	0.971195	0.999893	0.14	-0.16	-0.03	0.01	1.1	0.897	0.978	1.008	50	45.5	44.9	44.5	11.35	9.63	6.28	6.94	High	High	High	High	High	High	High	High	High	High	High	High	High	High	High	High	Q60591 [735-756]	Q60591 3xPhospho [Y744(96.8); S748(96.8); Y754(96.8)]	1.56	100	1	46.5	51.4	59.9
FALSE	High	[R].AASSEAAPHHQPPPESR.[G]	A0A087WSE3	Striated muscle-specific serine/threonine-protein kinase (Fragment) OS=Mus musculus GN=Speg PE=1 SV=1		0.209879	0.821855	0.999008	0.702359	-0.39	0.31	0.06	-0.13	0.765	1.242	1.039	0.913	5.7	7.5	7.1	7.8	22.33	15.28	30.05	22.62	High	High	High	High	High	High	High	High	High	High	High	High	High	High	High	High	A0A087WSE3 [1860-1876]	A0A087WSE3 1xPhospho [S1862(99.6)]	4.06	100	1	5.9	5.6	4
FALSE	High	[R].NEVHTMLGQSTEEIR.[A]	G3UWN5	Apolipoprotein E (Fragment) OS=Mus musculus GN=Apoe PE=1 SV=1		0.210582	0.829579	0.92074	0.926306	-0.57	0.22	-0.2	-0.15	0.673	1.167	0.871	0.902	7.9	11.7	9.2	10.2	37.04	27.04	10.44	12.09	High	High	High	High	High	High	High	High	High	High	High	High	High	High	High	High	G3UWN5 [130-144]		2.15	100	1	10.4	11.2	5.2
FALSE	High	[R].GTLDEEDEEADSDTDDIDHR.[V]	Q8VCE2	GPN-loop GTPase 1 OS=Mus musculus GN=Gpn1 PE=1 SV=1		0.210736	0.282009	0.481511	0.595266	-0.21	0.23	-0.13	0.16	0.865	1.177	0.911	1.116	17.6	20.3	20.7	18.5	7.75	6.28	9.28	15.62	High	High	High	High	High	High	High	High	High	High	High	High	High	High	High	High	Q8VCE2 [327-346]	Q8VCE2 1xPhospho [S338(99.7)]	3.39	100	1	16.5	17.1	19.6
FALSE	High	[R].GTGLQPGEEELPDIAPPLVTPDEPK.[GA]	P56399	Ubiquitin carboxyl-terminal hydrolase 5 OS=Mus musculus GN=Usp5 PE=1 SV=1		0.210805	0.893065	0.836205	0.9451	-0.14	0.06	-0.02	-0.06	0.907	1.046	0.985	0.962	17	18.8	17.8	18.5	11.81	9.23	6.21	9.92	High	High	High	High	High	High	High	High	High	High	High	High	High	High	High	High	P56399 [604-628]	P56399 1xPhospho [T623(100)]	4.54	100	1	16.2	18	14
FALSE	High	[K].ADSRSESPTCK.[S]	P59648	FXYD domain-containing ion transport regulator 7 OS=Mus musculus GN=Fxyd7 PE=3 SV=1		0.211202	0.0122412	0.810316	0.0976398	0.26	-0.47	0.19	-0.41	1.195	0.723	1.144	0.755	20.1	16.8	14.5	19.2	10.67	9.24	14.48	15.97	High	High	High	High	High	High	High	High	High	High	High	High	High	High	High	High	P59648 [54-64]	P59648 3xPhospho [S56(100); S58(100); S60(100)]	1.78	100	1	23.9	20.5	18.9
FALSE	High	[K].SRSVDKSDEELQFPK.[E]	D3YTL8	Protein spire homolog 1 OS=Mus musculus GN=Spire1 PE=1 SV=1		0.211615	0.267992	0.479184	0.570304	0.25	-0.2	0.14	-0.1	1.19	0.869	1.105	0.936	48.7	40.9	42.3	45.2	11.1	4.26	13.14	8.6	High	High	High	High	High	High	High	High	High	High	High	High	High	High	High	High	D3YTL8 [563-577]	D3YTL8 2xPhospho [S565(99); S569(100)]	2.67	100	1	41.6	53.9	46.5
FALSE	High	[R].SQSLKSIPEK.[F]	Q8R502	Volume-regulated anion channel subunit LRRC8C OS=Mus musculus GN=Lrrc8c PE=1 SV=1		0.212085	0.99465	0.514075	0.972543	0.25	-0.06	0.15	0.05	1.191	0.96	1.108	1.032	36.2	30.4	34.7	33.6	11.65	8.59	8.65	15.17	High	High	High	High	High	High	High	High	High	High	High	High	High	High	High	High	Q8R502 [210-219]	Q8R502 2xPhospho [S212(100); S215(100)]	1.71	100	1	33.4	39.1	39.4
FALSE	High	[K].AVEEQGDDQDSEKSKPAGSDGERR.[G]	Q00PI9	Heterogeneous nuclear ribonucleoprotein U-like protein 2 OS=Mus musculus GN=Hnrnpul2 PE=1 SV=2		0.213748	0.499303	0.217491	0.49286	-0.21	-0.18	-0.22	-0.17	0.866	0.882	0.859	0.889	21.5	24.9	19	21.4	7.24	5.95	17.26	8.31	High	High	High	High	High	High	High	High	High	High	High	High	High	High	High	High	Q00PI9 [173-196]		4.86	100	1	20.2	22.5	20.6
FALSE	High	[K].LEKEEEEGISQESSEEEQ.[-]	P17095	High mobility group protein HMG-I/HMG-Y OS=Mus musculus GN=Hmga1 PE=1 SV=4		0.21481	0.213114	0.990162	0.989647	0.33	-0.23	0.13	-0.03	1.257	0.855	1.095	0.983	64.3	51.2	55	56	10.92	17.4	8.39	9.05	High	High	High	High	High	High	High	High	High	High	High	High	High	High	High	High	P17095 [90-107]	P17095 1xPhospho [S102(99.7)]	4.07	100	1	58	60.1	73
FALSE	High	[K].SASDTNLQK.[G]	A2RSJ4	UHRF1-binding protein 1-like OS=Mus musculus GN=Uhrf1bp1l PE=1 SV=2		0.215147	0.883161	0.764904	0.981866	0.31	-0.07	0.11	0.13	1.241	0.953	1.083	1.092	18.6	15	17.7	16.2	6.19	17.47	12.48	18.56	High	High	High	High	High	High	High	High	High	High	High	High	High	High	High	High	A2RSJ4 [950-958]	A2RSJ4 1xPhospho [S952(100)]	3.98	100	1	17.9	20.6	18.4
FALSE	High	[K].SPAEVKSPGEAKSPAEPK.[S]	P19246	Neurofilament heavy polypeptide OS=Mus musculus GN=Nefh PE=1 SV=3		0.216428	0.141901	0.738693	0.581742	-0.37	0.44	-0.27	0.34	0.775	1.358	0.831	1.266	18.7	24.2	25.4	20.1	5.4	18.27	9.07	28.19	High	High	High	High	High	High	High	High	High	High	High	High	High	High	High	High	P19246 [673-690]	P19246 2xPhospho [S679(100); S685(100)]	2.04	100	1	18.1	20.4	19
FALSE	High	[R].TSAWLDDGDDLDFSPPR.[C]	A0A140LHW2	Rho GTPase-activating protein 33 OS=Mus musculus GN=Arhgap33 PE=1 SV=1		0.216431	0.490353	0.127084	0.320465	-0.28	0.26	-0.33	0.31	0.822	1.2	0.795	1.241	14.2	17.3	17.1	13.8	14.68	18.11	9.75	15.23	High	High	High	High	High	High	High	High	High	High	High	High	High	High	High	High	A0A140LHW2 [712-728]	A0A140LHW2 1xPhospho [S725(100)]	4.47	100	1	13.7	14.8	11.5
FALSE	High	[K].STPASPVQSPSKAGTK.[S]	Q9QYB8	Beta-adducin OS=Mus musculus GN=Add2 PE=1 SV=4		0.217018	0.964899	0.995076	0.152172	-0.45	0.07	-0.07	-0.31	0.732	1.05	0.954	0.806	15.2	20.7	15.9	19.8	18.68	20.4	9.56	14.44	High	High	High	High	High	High	High	High	High	High	High	High	High	High	High	High	Q9QYB8 [598-613]	Q9QYB8 2xPhospho [S602(100); S606(100)]	2.9	100	1	15.3	20.9	14.1
FALSE	High	[K].LADMYGGMDSDKDS.[-]	P97326	Cadherin-6 OS=Mus musculus GN=Cdh6 PE=1 SV=2		0.217104	0.731097	0.995846	0.605609	-0.26	0.08	0.01	-0.19	0.836	1.056	1.009	0.875	13.7	16.4	14.5	16.5	14.25	21.93	11.34	3.62	High	High	High	High	High	High	High	High	High	High	High	High	High	High	High	High	P97326 [777-790]	P97326 1xPhospho [S786(100)]	3.13	100	1	10.6	14.5	13
FALSE	High	[R].QVVEYYASQGISPGAPRPSTPAMTPSPSP.[-]	Q3UYN2	Copine-6 OS=Mus musculus GN=Cpne6 PE=1 SV=1		0.217277	0.443111	0.184397	0.387923	0.3	-0.23	0.28	-0.21	1.233	0.851	1.217	0.863	10	8.1	8.5	9.9	17.94	13.28	8.58	15.87	High	High	High	High	High	High	High	High	High	High	High	High	High	High	High	High	Q3UYN2 [528-556]	Q3UYN2 3xPhospho [S539(98.9); S553(100); S555(100)]	5.62	100	1	11	11.3	7.5
FALSE	High	[K].SGDEGSEDEASSGED.[-]	Q80XU3	Nuclear ubiquitous casein and cyclin-dependent kinase substrate 1 OS=Mus musculus GN=Nucks1 PE=1 SV=1		0.217432	0.563814	0.416264	0.827579	0.61	-0.4	0.48	-0.27	1.527	0.759	1.398	0.829	11	7.2	8.3	10	10.78	24.89	29.49	26.55	High	High	High	High	High	High	High	High	High	High	High	High	High	High	High	High	Q80XU3 [220-234]	Q80XU3 3xPhospho [S225(100); S230(100); S231(100)]	3.13	100	1	8.9	11.2	11.5
FALSE	High	[R].SAKDSDDEEEVVHVDRDHFMDEFFEQVEEIR.[G]	P61264	Syntaxin-1B OS=Mus musculus GN=Stx1b PE=1 SV=1		0.218809	0.506013	0.914181	0.58911	-0.5	0.34	-0.05	-0.11	0.709	1.27	0.968	0.929	12.1	17	15.3	16.5	17.53	17.08	15.23	14.21	High	High	High	High	High	High	High	High	High	High	High	High	High	High	High	High	P61264 [10-40]	P61264 1xPhospho [S14(100)]	5.49	100	1	10.7	11.4	12.8
FALSE	High	[R].ELSAPAR.[L]	D6RE47	Iron-sulfur cluster assembly enzyme ISCU, mitochondrial OS=Mus musculus GN=Iscu PE=4 SV=1		0.221353	0.959922	0.841849	0.354393	0.14	0	0.03	0.12	1.099	1.003	1.018	1.083	72.4	65.9	72.7	67.1	7.5	8.58	4.37	10.39	High	High	High	High	High	High	High	High	High	High	High	High	High	High	High	High	D6RE47 [28-34]	D6RE47 1xPhospho [S30(100)]	1.71	100	1	76.1	65.2	75.9
FALSE	High	[R].APIIAVTR.[N]	P52480	Pyruvate kinase PKM OS=Mus musculus GN=Pkm PE=1 SV=4		0.22244	0.774992	0.857885	0.989407	-0.37	0.22	-0.16	0.01	0.772	1.168	0.898	1.005	14.5	18.8	16.9	16.8	19.97	12.68	12.58	17.21	High	High	High	High	High	High	High	High	High	High	High	High	High	High	High	High	P52480 [448-455]		1.28	100	1	17.1	12.4	11.6
FALSE	High	[K].NQVAMNPTNTVFDAK.[R]	P63017	Heat shock cognate 71 kDa protein OS=Mus musculus GN=Hspa8 PE=1 SV=1		0.222478	0.97733	0.285228	0.938611	-0.35	-0.09	-0.33	-0.1	0.784	0.942	0.793	0.932	11.7	15	11.1	11.9	17.18	10.06	22.04	13.22	High	High	High	High	High	High	High	High	High	High	High	High	High	High	High	High	P63017 [57-71]		3.03	100	1	9.6	14.4	11
FALSE	High	[K].VCSSMDENDGPGEGDELGRR.[H]	Q9JLM8	Serine/threonine-protein kinase DCLK1 OS=Mus musculus GN=Dclk1 PE=1 SV=1		0.222701	0.99856	0.27943	1	0.21	-0.08	0.2	-0.07	1.16	0.944	1.149	0.953	91.3	78.7	86.2	90.4	6.49	7.56	19.16	3.46	High	High	High	High	High	High	High	High	High	High	High	High	High	High	High	High	Q9JLM8 [361-380]		3.73	100	1	86.9	96	96.4
FALSE	High	[K].SSTEARPGTSTAGTPDGPEAPPGPDASPDASFGK.[Q]	O35954	Membrane-associated phosphatidylinositol transfer protein 1 OS=Mus musculus GN=Pitpnm1 PE=1 SV=1		0.222994	0.955688	0.0723674	0.6339	0.25	-0.05	0.37	-0.17	1.186	0.967	1.288	0.891	48.1	40.6	46.6	52.3	8.1	10.94	12.67	7.92	High	High	High	High	High	High	High	High	High	High	High	High	High	High	High	High	O35954 [274-307]	O35954 2xPhospho [T287(100); S300(100)]	5.85	100	1	45.3	51.1	52.1
FALSE	High	[R].SSSPDLSSSSK.[L]	E9Q8I9	Protein furry homolog OS=Mus musculus GN=Fry PE=1 SV=1		0.22308	0.610636	0.707517	0.992358	0.27	-0.23	0.05	0	1.209	0.855	1.036	0.997	12	10	10.3	10.3	13.5	23.51	21.66	7.1	High	High	High	High	High	High	High	High	High	High	High	High	High	High	High	High	E9Q8I9 [1938-1948]	E9Q8I9 2xPhospho [S1938(99.5); S1939(99.5)]	2.37	100	1	11.4	14.1	10.3
FALSE	High	[K].AQPSDNAPEKGNKSPSPPPDGSPAATPEIR.[V]	Q6P1B9	Bin1 protein OS=Mus musculus GN=Bin1 PE=1 SV=1		0.2231	0.999688	0.695465	0.727341	-0.34	0	-0.16	-0.18	0.79	1.002	0.898	0.882	31.7	40.1	31.7	36	10.83	10.03	15.36	12.58	High	High	High	High	High	High	High	High	High	High	High	High	High	High	High	High	Q6P1B9 [252-281]	Q6P1B9 3xPhospho [S265(100); S267(100); S273(100)]	6.77	100	1	29.7	30.9	32.5
FALSE	High	[K].LQVPTPEEMSNLTPESSPELAKK.[S]	Q69Z98	Serine/threonine-protein kinase BRSK2 OS=Mus musculus GN=Brsk2 PE=1 SV=2		0.223492	0.626628	0.56345	0.958189	0.96	-0.55	0.7	-0.29	1.944	0.685	1.628	0.818	8.1	4.2	5.6	6.8	52.7	40.65	24.37	36.45	High	High	High	High	High	High	High	High	High	High	High	High	High	High	High	High	Q69Z98 [498-520]		2.86	100	1	16.2	8.8	7.5
FALSE	High	[R].NRKPDYSSSEEELDDSPDVLDSR.[I]	E9Q6J5	Biorientation of chromosomes in cell division protein 1-like 1 OS=Mus musculus GN=Bod1l PE=1 SV=1		0.22373	0.930927	0.297481	0.977462	-0.23	0.08	-0.17	0.01	0.853	1.056	0.892	1.01	12.6	14.7	13.3	13.1	12.44	11.88	18.48	19.27	High	High	High	High	High	High	High	High	High	High	High	High	High	High	High	High	E9Q6J5 [2708-2730]	E9Q6J5 3xPhospho [S2714(98.4); S2715(98.4); S2716(98.4)]	4.33	100	1	9.9	12.8	12.3
FALSE	High	[R].NESSHGGEFGCTMEELR.[S]	Q3UHH0; S4R1C4	Calcium-transporting ATPase OS=Mus musculus GN=Atp2b2 PE=1 SV=1 Calcium-transporting ATPase OS=Mus musculus GN=Atp2b2 PE=1 SV=1	Shared	0.225044	0.983927	0.655503	0.952291	0.51	-0.05	0.34	0.12	1.423	0.968	1.263	1.09	72.4	50.9	70	64.3	11.92	29.56	7.9	21.86	High	High	High	High	High	High	High	High	High	High	High	High	High	High	High	High	Q3UHH0 [16-32]; S4R1C4 [16-32]	Q3UHH0 1xPhospho [S18(99.7)]; S4R1C4 1xPhospho [S18(99.7)]	5.26	100	2	78.5	62.7	80
FALSE	High	[R].SSSRSTEASPSRDASPVGLK.[I]	Q9JJV4	Voltage-dependent calcium channel gamma-4 subunit OS=Mus musculus GN=Cacng4 PE=1 SV=1		0.225369	0.0211656	0.998922	0.595159	0.33	-0.54	-0.02	-0.2	1.253	0.687	0.986	0.874	24.4	19.4	16.7	19.2	13.07	13.1	12.63	17.44	High	High	High	High	High	High	High	High	High	High	High	High	High	High	High	High	Q9JJV4 [245-264]	Q9JJV4 3xPhospho [S249(93.5); S259(98.1); T/S]	2.36	100	1	27.4	19.8	24.1
FALSE	High	[R].SATPATDGSATPATDGSVTPATDGSITPATDGSVTPATDR.[S]	A0A0A6YW88	CaM kinase-like vesicle-associated protein OS=Mus musculus GN=Camkv PE=1 SV=1		0.226176	0.204742	0.154662	0.171667	-0.24	0.33	0.33	-0.24	0.845	1.257	1.258	0.844	9.7	11.5	12.2	14.5	8.78	18	7.34	11.01	High	High	High	High	High	High	High	High	High	High	High	High	High	High	High	High	A0A0A6YW88 [368-407]	A0A0A6YW88 1xPhospho [S376(93.1)]	6.14	100	1	10	9.5	9.5
FALSE	High	[R].QEFSSEEMTK.[S]	P29533	Vascular cell adhesion protein 1 OS=Mus musculus GN=Vcam1 PE=1 SV=1		0.226503	0.993947	0.913378	0.391394	0.44	0.04	0.19	0.29	1.36	1.028	1.14	1.226	19.1	14.1	19.7	16	20.16	33.09	16.91	9.58	High	High	High	High	High	High	High	High	High	High	High	High	High	High	High	High	P29533 [162-171]	P29533 1xPhospho [S166(99.8)]	2.82	100	1	16	22.1	24
FALSE	High	[R].GSSDGFIVPPNKDGASPEGTSK.[G]	D3Z593	Adhesion G protein-coupled receptor L3 OS=Mus musculus GN=Adgrl3 PE=1 SV=1		0.227111	0.345814	0.976792	0.999568	-0.38	0.31	-0.08	0.01	0.769	1.238	0.945	1.008	9.3	12	11.5	11.4	18	13.42	18.93	17	High	High	High	High	High	High	High	High	High	High	High	High	High	High	High	High	D3Z593 [1473-1494]	D3Z593 2xPhospho [S1488(100); S/T]	2.2	100	1	8.6	9.9	8.6
FALSE	High	[R].TDGSISGDRQPVTVADYISR.[A]	Q9WVR4	Fragile X mental retardation syndrome-related protein 2 OS=Mus musculus GN=Fxr2 PE=1 SV=1		0.227137	0.999995	0.874097	0.572638	0.19	0.01	0.02	0.18	1.142	1.006	1.011	1.136	30.7	26.8	30.8	27.1	5.35	11.13	11.16	13.11	High	High	High	High	High	High	High	High	High	High	High	High	High	High	High	High	Q9WVR4 [599-618]	Q9WVR4 2xPhospho [S602(100); S604(100)]	3.66	100	1	33.5	30.6	30.7
FALSE	High	[K].TASRRSEEKEAGEI.[-]	Q9CYI4	Putative RNA-binding protein Luc7-like 1 OS=Mus musculus GN=Luc7l PE=1 SV=2		0.228022	0.541193	0.367803	0.73911	0.39	-0.17	0.31	-0.08	1.312	0.89	1.238	0.943	12.1	9.2	10.8	11.4	12.96	17.48	24.09	15.85	High	High	High	High	High	High	High	High	High	High	High	High	High	High	High	High	Q9CYI4 [358-371]		1.61	100	1	12.5	11.7	10.4
FALSE	High	[K].AAVLSDSEDDAGNASAK.[K]	Q8C1D8	Protein IWS1 homolog OS=Mus musculus GN=Iws1 PE=1 SV=1		0.228121	0.963161	0.880364	0.841316	0.19	-0.06	0	0.13	1.137	0.96	0.999	1.092	61.6	54.1	59.1	54.1	4.47	14.73	14.36	6.68	High	High	High	High	High	High	High	High	High	High	High	High	High	High	High	High	Q8C1D8 [339-355]	Q8C1D8 2xPhospho [S343(100); S345(100)]	7.23	100	1	64.6	57.9	61.5
FALSE	High	[K].GPQQDSDSDDGEALGGNPMVAGFQDDVDIEDQTHGK.[S]	Q5U3K5	Rab-like protein 6 OS=Mus musculus GN=Rabl6 PE=1 SV=2		0.228446	0.89495	0.469991	0.998502	-0.52	0.24	-0.34	0.07	0.699	1.181	0.788	1.049	8.8	12.5	10.4	9.9	36.26	19.83	4.48	35.08	High	High	High	High	High	High	High	High	High	High	High	High	High	High	High	High	Q5U3K5 [431-466]	Q5U3K5 2xPhospho [S436(100); S438(100)]	8.91	100	1	12.6	6.4	11.9
FALSE	High	[K].QADVADQQTTELPAENGETENQSPASEEEKEAK.[S]	D3Z607	Non-histone chromosomal protein HMG-14 OS=Mus musculus GN=Hmgn1 PE=1 SV=1		0.229057	0.474989	0.98426	0.997139	0.3	-0.3	0.01	-0.01	1.232	0.812	1.008	0.993	28	22.7	22.7	22.9	13.48	18.98	11.16	14.64	High	High	High	High	High	High	High	High	High	High	High	High	High	High	High	High	D3Z607 [52-84]	D3Z607 1xPhospho [S77(100)]	7.18	100	1	22.2	28.4	27.5
FALSE	High	[R].NILVQTPESESPQSR.[R]	Q8C7M3	E3 ubiquitin-protein ligase TRIM9 OS=Mus musculus GN=Trim9 PE=1 SV=2		0.229122	0.981145	0.311072	0.998436	-0.13	0.02	-0.09	-0.02	0.916	1.012	0.937	0.989	57.3	62.5	57.9	58.6	6.46	9.14	6.98	11.27	High	High	High	High	High	High	High	High	High	High	High	High	High	High	High	High	Q8C7M3 [36-50]	Q8C7M3 1xPhospho [S46(100)]	3.91	100	1	56	58.5	60.3
FALSE	High	[K].SPAEAKSPAEAKSPATVKSPGEAK.[S]	P19246	Neurofilament heavy polypeptide OS=Mus musculus GN=Nefh PE=1 SV=3		0.229197	0.661973	0.403682	0.876541	-0.31	0.19	-0.43	0.31	0.809	1.139	0.745	1.237	10.7	13.2	12.2	9.9	19.4	7.4	20.93	22.6	High	High	High	High	High	High	High	High	High	High	High	High	High	High	High	High	P19246 [625-648]	P19246 3xPhospho [S631(96.6); S637(98.1); T/S]	2.12	100	1	11.8	10.8	10.6
FALSE	High	[K].TGSSTNNNEEEKSR.[L]	Q9WV18	Gamma-aminobutyric acid type B receptor subunit 1 OS=Mus musculus GN=Gabbr1 PE=1 SV=1		0.229557	0.569845	0.0423149	0.141008	0.16	-0.13	0.22	-0.19	1.115	0.917	1.166	0.877	40.7	36.5	37.3	42.6	9.61	12.2	4.01	10.47	High	High	High	High	High	High	High	High	High	High	High	High	High	High	High	High	Q9WV18 [875-888]	Q9WV18 1xPhospho [S877(100)]	2.42	100	1	39.2	45.3	36.2
FALSE	High	[R].YTSDEMLER.[C]	Q69ZX8	Actin-binding LIM protein 3 OS=Mus musculus GN=Ablim3 PE=1 SV=2		0.229592	0.484892	0.331288	0.633615	0.26	-0.28	0.23	-0.25	1.194	0.824	1.171	0.839	24.2	20.2	19.9	23.7	16.77	23.37	14.78	9.32	High	High	High	High	High	High	High	High	High	High	High	High	High	High	High	High	Q69ZX8 [335-343]		1.41	100	1	21.5	19.7	27.8
FALSE	High	[R].QRSHSAGEVGEDSR.[H]	Q6I6G8	E3 ubiquitin-protein ligase HECW2 OS=Mus musculus GN=Hecw2 PE=1 SV=1		0.230175	0.851373	0.540479	0.998946	0.48	-0.23	0.48	-0.23	1.397	0.853	1.396	0.853	15.7	11.3	13.4	15.7	21.87	34.64	22.15	18.74	High	High	High	High	High	High	High	High	High	High	High	High	High	High	High	High	Q6I6G8 [1044-1057]	Q6I6G8 2xPhospho [S1046(100); S1048(100)]	1.67	100	1	18.3	13.5	20.6
FALSE	High	[R].SDVSDIGSDNCSLADEEQTPR.[D]	Q3UGY8	Brefeldin A-inhibited guanine nucleotide-exchange protein 3 OS=Mus musculus GN=Arfgef3 PE=1 SV=1		0.231153	0.612389	0.704955	0.990096	-0.5	0.36	-0.13	-0.01	0.708	1.284	0.915	0.993	7.7	10.9	9.9	9.9	19.02	21.34	16.41	39.37	High	High	High	High	High	High	High	High	High	High	High	High	High	High	High	High	Q3UGY8 [621-641]	Q3UGY8 1xPhospho [S628(100)]	3.56	100	1	9.1	6.8	6.1
FALSE	High	[R].ILTGSSEPEAAPAPR.[R]	Q9QXV0	ProSAAS OS=Mus musculus GN=Pcsk1n PE=1 SV=2		0.233712	0.717814	0.982435	0.932193	-0.52	0.42	-0.16	0.07	0.699	1.336	0.892	1.046	7.3	10.4	9.7	9.3	30.89	9.69	14.25	32.58	High	High	High	High	High	High	High	High	High	High	High	High	High	High	High	High	Q9QXV0 [200-214]		3.87	100	1	6	8.8	6.1
FALSE	High	[R].QGDNISDDEDEVR.[V]	P70452	Syntaxin-4 OS=Mus musculus GN=Stx4 PE=1 SV=1		0.235016	0.16008	0.0844813	0.0550404	0.25	-0.15	0.36	-0.27	1.191	0.899	1.286	0.832	21.2	17.8	19	22.9	8.21	11.94	14.08	5.28	High	High	High	High	High	High	High	High	High	High	High	High	High	High	High	High	P70452 [10-22]	P70452 1xPhospho [S15(100)]	4.5	100	1	24.4	21.4	20.4
FALSE	High	[K].DQGEPVSPSEDEPFSWPGPK.[T]	A0A0A0MQE8	Rho GTPase-activating protein 21 OS=Mus musculus GN=Arhgap21 PE=1 SV=1		0.235196	0.999837	0.0468901	0.798135	0.14	0.03	0.22	-0.05	1.102	1.022	1.169	0.964	32.1	29.2	32.9	34.1	5.08	13.93	8.84	9.11	High	High	High	High	High	High	High	High	High	High	High	High	High	High	High	High	A0A0A0MQE8 [30-49]	A0A0A0MQE8 1xPhospho [S36(100)]	4.38	100	1	33.7	32.6	29.8
FALSE	High	[R].EVKSSPSESPLMEK.[K]	Q61609	Sodium-dependent phosphate transporter 1 OS=Mus musculus GN=Slc20a1 PE=1 SV=1		0.235201	0.99979	0.638793	0.805155	-0.33	-0.06	-0.2	-0.19	0.798	0.961	0.872	0.879	14.7	18.4	14.1	16.1	16.83	13.82	24.09	9.11	High	High	High	High	High	High	High	High	High	High	High	High	High	High	High	High	Q61609 [265-278]	Q61609 2xPhospho [S269(99.3); S]	1.72	100	1	11.9	16.7	13
FALSE	High	[R].GSNSDSPPGHPAPAPSPER.[R]	A2ARS0	Ankyrin repeat domain-containing protein 63 OS=Mus musculus GN=Ankrd63 PE=1 SV=1		0.236287	0.167402	0.268062	0.365372	0.24	-0.33	-0.26	0.18	1.179	0.798	0.832	1.131	226.3	191.9	180.6	159.8	12.72	8.98	15.16	8.39	High	High	High	High	High	High	High	High	High	High	High	High	High	High	High	High	A2ARS0 [188-206]	A2ARS0 2xPhospho [S193(98.9); S203(100)]	6.15	100	1	226.8	182.8	225.9
FALSE	High	[R].DNLTLWTSENQGDEGDAGEGEN.[-]	Q9CQV8	14-3-3 protein beta/alpha OS=Mus musculus GN=Ywhab PE=1 SV=3		0.236722	0.999283	0.849715	0.563316	-0.1	-0.05	-0.06	-0.09	0.931	0.968	0.957	0.941	104.8	112.6	101.4	107.8	11.71	1.2	5.81	2.21	High	High	High	High	High	High	High	High	High	High	High	High	High	High	High	High	Q9CQV8 [225-246]		5.41	100	1	108	101.7	86.5
FALSE	High	[K].FSVDVKEAETDSDSD.[-]	Q6P4T2	U5 small nuclear ribonucleoprotein 200 kDa helicase OS=Mus musculus GN=Snrnp200 PE=1 SV=1		0.23745	0.632337	0.334917	0.770946	-0.21	0.16	-0.14	0.09	0.866	1.114	0.906	1.065	19.1	22.1	21.3	20	12.33	6.52	14.18	4.48	High	High	High	High	High	High	High	High	High	High	High	High	High	High	High	High	Q6P4T2 [2122-2136]	Q6P4T2 3xPhospho [T2131(100); S2133(100); S2135(100)]	2.18	100	1	18.6	17	19.7
FALSE	High	[R].TDTAADGETSATESDQEEDAEIK.[A]	Q9WV92	Band 4.1-like protein 3 OS=Mus musculus GN=Epb41l3 PE=1 SV=1		0.237451	0.675103	0.638794	0.987499	-0.11	0.08	-0.05	0.02	0.928	1.054	0.968	1.011	141.4	152.3	149.1	147.5	3.9	3.56	7.23	5.92	High	High	High	High	High	High	High	High	High	High	High	High	High	High	High	High	Q9WV92 [534-556]	Q9WV92 2xPhospho [T545(98.8); T/S]	3.8	100	1	138.2	144.7	135.2
FALSE	High	[R].WESHGESSSELDEYLAPPPDAQR.[T]	Q5SWP3	NAC-alpha domain-containing protein 1 OS=Mus musculus GN=Nacad PE=1 SV=1		0.237812	0.989334	0.0253157	0.38537	-0.2	0.03	-0.55	0.38	0.869	1.023	0.682	1.304	7.8	9	8	6.1	16.59	21.11	17.43	8.3	High	High	High	High	High	High	High	High	High	High	High	High	High	High	High	High	Q5SWP3 [1283-1305]	Q5SWP3 3xPhospho [S1289(100); S1290(100); S1291(100)]	3.02	100	1	7.9	5.5	7.7
FALSE	High	[R].GSSQPNLSTSYSEQEYGK.[A]	J3QNT7; Q8CHU3	Epsin-2 OS=Mus musculus GN=Epn2 PE=1 SV=1 Epsin-2 OS=Mus musculus GN=Epn2 PE=1 SV=1	Shared	0.239265	0.374655	0.180771	0.291886	-0.4	0.26	-0.44	0.31	0.76	1.2	0.736	1.239	19.7	25.9	23.6	19	11.86	13.36	6.01	24.83	High	High	High	High	High	High	High	High	High	High	High	High	High	High	High	High	J3QNT7 [171-188]; Q8CHU3 [171-188]	J3QNT7 2xPhospho [S173(99.1); S182(99)]; Q8CHU3 2xPhospho [S173(99.1); S182(99)]	3.6	100	2	20.4	17.2	22.8
FALSE	High	[K].GSTSSTRLHEPEK.[N]	E0CX65	Tyrosine-protein phosphatase non-receptor type substrate 1 OS=Mus musculus GN=Sirpa PE=1 SV=1		0.239989	0.985883	0.844169	0.113478	0.39	-0.14	-0.14	0.39	1.313	0.906	0.909	1.309	23.4	17.8	21.2	16.2	7.31	30.77	13.8	7.08	High	High	High	High	High	High	High	High	High	High	High	High	High	High	High	High	E0CX65 [68-80]		2.78	100	1	23	24.8	20.8
FALSE	High	[R].GSPSTVSSSYK.[R]	P08553	Neurofilament medium polypeptide OS=Mus musculus GN=Nefm PE=1 SV=4		0.240342	0.999741	0.790187	0.760384	-0.53	-0.04	-0.32	-0.25	0.694	0.971	0.802	0.84	8.4	12.1	8.2	9.7	19.65	18.71	42.23	14.23	High	High	High	High	High	High	High	High	High	High	High	High	High	High	High	High	P08553 [43-53]	P08553 1xPhospho [S44(100)]	2.09	100	1	10.1	9.1	7.8
FALSE	High	[K].EGGGDSSASSPTEEEQEQGEMSACSDEGTAQEGK.[A]	P28667	MARCKS-related protein OS=Mus musculus GN=Marcksl1 PE=1 SV=2		0.241102	0.653374	0.906414	0.998569	-0.36	0.25	-0.15	0.04	0.781	1.189	0.904	1.027	7.2	9.2	8.5	8.3	28.81	16.18	12.6	27.66	High	High	High	High	High	High	High	High	High	High	High	High	High	High	High	High	P28667 [111-144]	P28667 1xPhospho [S120(98.4)]	5.33	100	1	4.6	6	8.6
FALSE	High	[K].QASEDSNDLTPTLPETPVPLPR.[K]	H3BJY2	Arf-GAP with SH3 domain, ANK repeat and PH domain-containing protein 1 OS=Mus musculus GN=Asap1 PE=1 SV=1		0.243189	0.75534	0.944838	0.968364	0.28	-0.18	-0.01	0.11	1.211	0.886	0.994	1.079	12.6	10.4	11.2	10.3	7.37	26.18	8.08	17.96	High	High	High	High	High	High	High	High	High	High	High	High	High	High	High	High	H3BJY2 [1054-1075]	H3BJY2 1xPhospho [S1056(100)]	6.43	100	1	12.5	11.9	14.1
FALSE	High	[R].QLHIEGASLELSDDDTESK.[T]	Q5SV64	Myosin-10 OS=Mus musculus GN=Myh10 PE=1 SV=1		0.24406	0.985931	0.565421	0.987253	0.31	-0.15	0.17	0	1.243	0.904	1.122	1.002	60.1	48.3	54.3	54.2	10.88	13.31	12.22	9.35	High	High	High	High	High	High	High	High	High	High	High	High	High	High	High	High	Q5SV64 [1976-1994]	Q5SV64 1xPhospho [S1987(100)]	6.89	100	1	60.2	49.3	64
FALSE	High	[R].YVSSDGTEKEEVTMQGMPQEPVNIEDGDNYSK.[V]	Q8C8R3	Ankyrin-2 OS=Mus musculus GN=Ank2 PE=1 SV=2		0.244868	0.565595	0.371368	0.739879	-0.54	0.44	-0.49	0.39	0.687	1.355	0.712	1.307	7	10.2	9.5	7.3	46.76	19.61	19.84	9.94	High	High	High	High	High	High	High	High	High	High	High	High	High	High	High	High	Q8C8R3 [3848-3879]	Q8C8R3 1xPhospho [S3850(99.2)]	4.95	100	1	3.9	9.6	11.1
FALSE	High	[R].TEEVLSPDGSPSKSPSKK.[K]	Q9QYB5	Gamma-adducin OS=Mus musculus GN=Add3 PE=1 SV=2		0.246123	0.880283	0.655293	0.99982	0.22	-0.13	0.08	0.01	1.167	0.911	1.058	1.005	53.9	46.1	49.1	48.8	5.79	12.38	7.01	7.4	High	High	High	High	High	High	High	High	High	High	High	High	High	High	High	High	Q9QYB5 [668-685]	Q9QYB5 2xPhospho [S673(100); S677(97.6)]	4.18	100	1	54.7	53.4	54.3
FALSE	High	[R].RQPSPQPSPR.[D]	Q8BTI8	Serine/arginine repetitive matrix protein 2 OS=Mus musculus GN=Srrm2 PE=1 SV=3		0.246263	0.98643	0.999646	0.342708	-0.4	-0.01	-0.03	-0.38	0.756	0.994	0.978	0.767	9	11.9	8.9	11.6	11.82	14.3	7.25	25.59	High	High	High	High	High	High	High	High	High	High	High	High	High	High	High	High	Q8BTI8 [2653-2662]	Q8BTI8 1xPhospho [S2656(100)]	1.4	100	1	9.8	8.9	7.3
FALSE	High	[R].GSPIVQEPEEASEPKEESSPRK.[T]	Q8C8R3	Ankyrin-2 OS=Mus musculus GN=Ank2 PE=1 SV=2		0.246612	0.485221	0.487298	0.781585	0.17	-0.28	0.1	-0.21	1.127	0.822	1.072	0.863	20.4	18.1	16.8	19.4	12.64	29.85	5.55	12.63	High	High	High	High	High	High	High	High	High	High	High	High	High	High	High	High	Q8C8R3 [3763-3784]		4.69	100	1	23.9	18.6	18.7
FALSE	High	[R].LSKECVGSPDPDLEPGEAN.[-]	A2AEW9	GRIP1-associated protein 1 OS=Mus musculus GN=Gripap1 PE=1 SV=1		0.246697	0.464238	0.890339	0.995286	-0.24	0.22	-0.1	0.08	0.846	1.168	0.933	1.059	24	28.4	28.1	26.5	18.85	4.7	7.59	13.69	High	High	High	High	High	High	High	High	High	High	High	High	High	High	High	High	A2AEW9 [774-792]	A2AEW9 1xPhospho [S781(100)]	2.24	100	1	18.6	24.5	23.6
FALSE	High	[K].QDRENEEGDTGNWYSSDEDEGGSSVTSILK.[T]	E9Q8K8	Zinc finger CCCH domain-containing protein 4 OS=Mus musculus GN=Zc3h4 PE=1 SV=1		0.246698	0.999997	0.0336828	0.619927	-0.18	-0.04	-0.24	0.03	0.885	0.975	0.845	1.021	14.9	16.8	14.5	14.2	5.04	11.17	4.73	16.66	High	High	High	High	High	High	High	High	High	High	High	High	High	High	High	High	E9Q8K8 [753-782]	E9Q8K8 2xPhospho [S767(100); S768(100)]	5.31	100	1	14.7	15.1	13.6
FALSE	High	[R].YSFDGDYGALFQSHSYPR.[R]	Q2WF71	Leucine-rich repeat and fibronectin type III domain-containing protein 1 OS=Mus musculus GN=Lrfn1 PE=1 SV=1		0.247522	0.695799	0.749778	0.999291	-0.4	0.25	-0.16	0.02	0.76	1.188	0.892	1.012	6.8	9	8.1	8	12.79	12.83	11.72	30.86	High	High	High	High	High	High	High	High	High	High	High	High	High	High	High	High	Q2WF71 [699-716]	Q2WF71 2xPhospho [S700(100); S713(100)]	2.03	100	1	6.2	5.9	7.7
FALSE	High	[R].SESLIDASEDSQLEAAIR.[A]	Q6P5G6	UBX domain-containing protein 7 OS=Mus musculus GN=Ubxn7 PE=1 SV=2		0.247817	0.5876	0.913687	0.554688	-0.23	0.08	0.17	-0.31	0.855	1.056	1.122	0.805	8.5	10	9	11.2	18.76	15.66	15.67	12.89	High	High	High	High	High	High	High	High	High	High	High	High	High	High	High	High	Q6P5G6 [256-273]		1.95	100	1	8	6	9.3
FALSE	High	[R].EEEKGVVTNGLDVSPAEEK.[K]	P08553	Neurofilament medium polypeptide OS=Mus musculus GN=Nefm PE=1 SV=4		0.248533	0.345327	0.996942	0.999984	-0.41	0.3	0.02	-0.12	0.755	1.235	1.012	0.922	24.6	32.6	30.4	32.9	19.41	21.81	24.69	15.32	High	High	High	High	High	High	High	High	High	High	High	High	High	High	High	High	P08553 [756-774]	P08553 1xPhospho [S769(100)]	3.44	100	1	33	25.2	21.3
FALSE	High	[K].TEGDSPAAALSPQMHQEPVQQDFSGK.[T]	Q8C8R3	Ankyrin-2 OS=Mus musculus GN=Ank2 PE=1 SV=2		0.249216	0.949113	0.999964	0.523839	0.28	0.01	0.02	0.27	1.218	1.007	1.016	1.207	15.3	12.5	15.4	12.7	11.49	22.26	15.52	10.51	High	High	High	High	High	High	High	High	High	High	High	High	High	High	High	High	Q8C8R3 [3682-3707]	Q8C8R3 1xPhospho [S3692(100)]	7.15	100	1	16.5	14.1	14.2
FALSE	High	[K].RPDYAPMESSDEEDEEFQFIK.[K]	Q9CQU1	Microfibrillar-associated protein 1 OS=Mus musculus GN=Mfap1 PE=1 SV=1		0.251179	0.948191	0.687515	0.525959	0.18	0.03	0.07	0.14	1.134	1.023	1.053	1.102	33.5	29.5	34.3	31.1	10.21	6.89	5.32	9.68	High	High	High	High	High	High	High	High	High	High	High	High	High	High	High	High	Q9CQU1 [44-64]	Q9CQU1 2xPhospho [S52(100); S53(100)]	5	100	1	29.2	36.1	35.8
FALSE	High	[R].DVMSDETNNEETESPSQEFVNITK.[Y]	P14873	Microtubule-associated protein 1B OS=Mus musculus GN=Map1b PE=1 SV=2		0.251202	0.984829	0.933656	0.732666	-0.21	0.05	-0.09	-0.08	0.864	1.033	0.941	0.948	36	41.7	37.2	39.2	5.44	4.85	8.65	12.94	High	High	High	High	High	High	High	High	High	High	High	High	High	High	High	High	P14873 [1138-1161]	P14873 1xPhospho [S1151(99.1)]	5.06	100	1	34.5	34.8	38.6
FALSE	High	[K].NMTVEQLLTGSPTSPTVEPEKPTR.[E]	Q6ZPJ3	(E3-independent) E2 ubiquitin-conjugating enzyme UBE2O OS=Mus musculus GN=Ube2o PE=1 SV=3		0.251694	0.970492	0.679368	0.976988	-0.24	-0.13	-0.3	-0.07	0.849	0.916	0.815	0.953	8.6	10.1	7.8	8.2	28.24	22.06	20.48	19.57	High	High	High	High	High	High	High	High	High	High	High	High	High	High	High	High	Q6ZPJ3 [823-846]	Q6ZPJ3 2xPhospho [S833(100); S836(99.4)]	6.28	100	1	8.3	8.9	9.3
FALSE	High	[R].DNLTLWTSDSAGEECDAAEGAEN.[-]	P68254	14-3-3 protein theta OS=Mus musculus GN=Ywhaq PE=1 SV=1		0.251741	0.978453	0.803943	0.904499	-0.13	0.01	-0.08	-0.04	0.913	1.01	0.947	0.974	129.7	142	131	134.5	2.99	7.86	3.05	7.24	High	High	High	High	High	High	High	High	High	High	High	High	High	High	High	High	P68254 [223-245]		5.69	100	1	134	132	127.4
FALSE	High	[R].YAAENNR.[V]	P55264	Adenosine kinase OS=Mus musculus GN=Adk PE=1 SV=2		0.252172	0.0938214	0.839199	0.489328	0.35	-0.59	0.14	-0.38	1.275	0.662	1.1	0.768	12.1	9.5	8	10.4	11.49	32.87	25.99	10.63	High	High	High	High	High	High	High	High	High	High	High	High	High	High	High	High	P55264 [201-207]		0.97	100	1	14.1	11.7	10.8
FALSE	High	[K].TDSCDSGITK.[S]	Q920E3; Q60603	Potassium voltage-gated channel subfamily H member 5 OS=Mus musculus GN=Kcnh5 PE=1 SV=3 Potassium voltage-gated channel subfamily H member 1 OS=Mus musculus GN=Kcnh1 PE=1 SV=1	Shared	0.252237	0.134863	0.992735	0.903357	0.2	-0.33	-0.02	-0.11	1.145	0.796	0.983	0.927	28.2	24.6	22.4	24.2	13.56	19.07	15.01	2.9	High	High	High	High	High	High	High	High	High	High	High	High	High	High	High	High	Q920E3 [861-870]; Q60603 [877-886]	Q920E3 1xPhospho [S863(100)]; Q60603 1xPhospho [S879(100)]	3.26	100	2	34.4	28.4	28
FALSE	High	[K].SPAVSPSKTSEDTK.[K]	Q9QYB8	Beta-adducin OS=Mus musculus GN=Add2 PE=1 SV=4		0.252841	0.362893	0.972117	0.897886	-0.34	0.34	0.17	-0.18	0.791	1.262	1.128	0.884	10.4	13.1	13.1	14.8	20.47	28.92	11.42	20.37	High	High	High	High	High	High	High	High	High	High	High	High	High	High	High	High	Q9QYB8 [614-627]	Q9QYB8 1xPhospho [S618(100)]	1.6	100	1	9.4	12.6	7.8
FALSE	High	[K].AVSSPTVSR.[L]	Q7TQD2	Tubulin polymerization-promoting protein OS=Mus musculus GN=Tppp PE=1 SV=1		0.253013	0.779946	0.883146	0.991223	-0.37	0.18	-0.16	-0.04	0.774	1.129	0.898	0.974	62.1	80.2	70.1	72	8.22	22.75	11.96	6.12	High	High	High	High	High	High	High	High	High	High	High	High	High	High	High	High	Q7TQD2 [156-164]	Q7TQD2 1xPhospho [S158(100)]	1.73	100	1	65.5	69.1	58.9
FALSE	High	[K].SHSSPSLNPDASPVTAK.[V]	E9PUC5	PH and SEC7 domain-containing protein 3 OS=Mus musculus GN=Psd3 PE=1 SV=1		0.253406	0.984842	0.920193	0.165375	0.12	-0.02	-0.1	0.2	1.09	0.986	0.936	1.148	186.4	171.1	183.8	160.1	6.97	4.66	6.45	7.08	High	High	High	High	High	High	High	High	High	High	High	High	High	High	High	High	E9PUC5 [337-353]	E9PUC5 3xPhospho [S339(100); S340(100); S348(100)]	8.33	100	1	186.9	166	185.9
FALSE	High	[K].AESCGSFDETESEESSK.[L]	Q9CRB0	Sorting nexin-24 OS=Mus musculus GN=Snx24 PE=1 SV=1		0.254034	0.237322	0.990849	0.985917	0.44	-0.57	0.09	-0.21	1.36	0.676	1.065	0.863	13.8	10.2	9.3	10.8	20.05	32.52	13.78	11.89	High	High	High	High	High	High	High	High	High	High	High	High	High	High	High	High	Q9CRB0 [111-127]	Q9CRB0 1xPhospho [S116(99.8)]	4.66	100	1	10.1	16.6	14.5
FALSE	High	[R].TFIAIKPDGVQR.[G]	Q01768	Nucleoside diphosphate kinase B OS=Mus musculus GN=Nme2 PE=1 SV=1		0.254678	0.998704	0.746979	0.694146	-0.4	0	-0.22	-0.18	0.758	1.003	0.859	0.885	14.8	19.5	14.8	16.7	28.05	14.87	20.78	10.93	High	High	High	High	High	High	High	High	High	High	High	High	High	High	High	High	Q01768 [7-18]		0.85	100	1	16.2	10.3	13.5
FALSE	High	[R].ASGDYDNDCTNPITPLCTQPDQVIK.[G]	Q8BH57	WD repeat-containing protein 48 OS=Mus musculus GN=Wdr48 PE=1 SV=1		0.254686	0.99686	0.314951	0.983995	0.5	0.26	0.7	0.06	1.416	1.198	1.629	1.041	8	5.6	9.6	9.2	17.3	43.56	23.57	27.77	High	High	High	High	High	High	High	High	High	High	High	High	High	High	High	High	Q8BH57 [334-358]	Q8BH57 1xPhospho [S335(100)]	3.89	100	1	7.2	10.1	7.1
FALSE	High	[R].EAALEDRESEEVSDSELEQTDSCTDPLPEGR.[K]	A0A0R4J0P6	Poly(A)-specific ribonuclease PARN OS=Mus musculus GN=Parn PE=1 SV=1		0.256386	0.997402	0.360581	0.999929	-0.48	0.04	-0.41	-0.02	0.718	1.029	0.75	0.985	26.8	37.3	27.6	28	10.63	23.1	10.63	25.09	High	High	High	High	High	High	High	High	High	High	High	High	High	High	High	High	A0A0R4J0P6 [561-591]	A0A0R4J0P6 2xPhospho [S569(100); S/T]	5.4	100	1	26.9	25.7	26.7
FALSE	High	[R].TASEGSEAETPEAPK.[Q]	Q05CL8	La-related protein 7 OS=Mus musculus GN=Larp7 PE=1 SV=2		0.257267	0.706674	0.69472	0.995539	-0.21	0.09	-0.09	-0.03	0.862	1.068	0.94	0.979	41.6	48.2	44.4	45.3	6.12	12.91	8	11.85	High	High	High	High	High	High	High	High	High	High	High	High	High	High	High	High	Q05CL8 [251-265]	Q05CL8 2xPhospho [S253(99.5); S256(100)]	4.72	100	1	41.7	41.5	43.5
FALSE	High	[K].SDAAPAASDSKPSSAEPAPSSK.[E]	Q91XV3	Brain acid soluble protein 1 OS=Mus musculus GN=Basp1 PE=1 SV=3		0.257406	0.140791	0.590055	0.811388	0.16	-0.19	-0.14	0.1	1.113	0.876	0.91	1.071	57.7	51.8	50.5	47.1	10.4	3.38	11.45	10.19	High	High	High	High	High	High	High	High	High	High	High	High	High	High	High	High	Q91XV3 [160-181]	Q91XV3 2xPhospho [S167(99.3); S173(99.3)]	5.11	100	1	59.6	68.3	54.6
FALSE	High	[R].SYPGSP.[-]	A0A087WSE3	Striated muscle-specific serine/threonine-protein kinase (Fragment) OS=Mus musculus GN=Speg PE=1 SV=1		0.257445	0.710196	0.615776	0.983363	-0.45	0.39	-0.3	0.23	0.731	1.307	0.813	1.175	13.4	18.3	17.5	14.9	28.83	8.62	17.04	25.98	High	High	High	High	High	High	High	High	High	High	High	High	High	High	High	High	A0A087WSE3 [3005-3010]	A0A087WSE3 1xPhospho [S3009(100)]	2.16	100	1	15.8	11.3	10.2
FALSE	High	[K].ETAAQPLPLYDTPYEPEDEGASPEGEGTPWPR.[E]	A2AQ89	SH2 domain-containing adapter protein F (Fragment) OS=Mus musculus GN=Shf PE=1 SV=1		0.257664	0.992751	0.416538	0.920943	-0.41	0.16	-0.33	0.08	0.752	1.121	0.795	1.06	6.5	8.6	7.3	6.9	19.84	5.77	32.29	15.49	High	High	High	High	High	High	High	High	High	High	High	High	High	High	High	High	A2AQ89 [53-84]	A2AQ89 1xPhospho [S74(100)]	6.09	100	1	6.7	7.9	4.8
FALSE	High	[K].QALAHGLK.[C]	Q99KI0	Aconitate hydratase, mitochondrial OS=Mus musculus GN=Aco2 PE=1 SV=1		0.257677	0.819491	0.999664	0.759324	-0.55	0.18	-0.1	-0.27	0.685	1.137	0.936	0.832	6.8	9.9	7.7	9.3	50.38	23.18	16.1	13.9	High	High	High	High	High	High	High	High	High	High	High	High	High	High	High	High	Q99KI0 [402-409]		2.13	100	1	4.6	3.5	10.1
FALSE	High	[R].EHANIDAQSGSQAPNPSTTISPGKSPPPAK.[E]	Q8VDQ8	NAD-dependent protein deacetylase sirtuin-2 OS=Mus musculus GN=Sirt2 PE=1 SV=2		0.257997	0.889714	0.113694	0.613428	-0.39	0.06	-0.6	0.27	0.764	1.042	0.661	1.204	12.6	16.5	13.1	10.9	21.47	4.48	17.46	26.57	High	High	High	High	High	High	High	High	High	High	High	High	High	High	High	High	Q8VDQ8 [348-377]	Q8VDQ8 1xPhospho [S372(100)]	7.97	100	1	16.1	13.1	12.2
FALSE	High	[R].REISSSPTSK.[N]	Q8BTI8	Serine/arginine repetitive matrix protein 2 OS=Mus musculus GN=Srrm2 PE=1 SV=3		0.259218	0.768016	0.934975	0.433471	0.4	-0.29	-0.05	0.16	1.317	0.816	0.964	1.115	22.3	16.9	18.2	16.3	21.26	10.51	12	14.74	High	High	High	High	High	High	High	High	High	High	High	High	High	High	High	High	Q8BTI8 [449-458]	Q8BTI8 2xPhospho [S454(99.6); S/T]	2.45	100	1	21.6	23	25.7
FALSE	High	[K].YQLSIHETEDPNDNR.[Y]	A0A0G2JGX4	Sodium/potassium-transporting ATPase subunit alpha OS=Mus musculus GN=Atp1a3 PE=1 SV=1		0.259549	0.488727	0.160899	0.671061	0.45	0.42	0.54	0.32	1.362	1.334	1.456	1.248	16.7	12.3	22.3	17.8	11.6	19.49	26.66	9.25	High	High	High	High	High	High	High	High	High	High	High	High	High	High	High	High	A0A0G2JGX4 [491-505]		4.05	100	1	17.8	15.7	15.6
FALSE	High	[K].LTLSGSDSVILGDTTNGANDEEDGQPR.[R]	Q9QZI9	Serine incorporator 3 OS=Mus musculus GN=Serinc3 PE=1 SV=2		0.259711	0.99715	0.122561	0.990999	0.63	0.03	0.66	-0.01	1.545	1.018	1.58	0.995	7.7	5	7.8	7.9	30.8	23.8	18.33	12.56	High	High	High	High	High	High	High	High	High	High	High	High	High	High	High	High	Q9QZI9 [364-390]	Q9QZI9 1xPhospho [S369(99.4)]	3.09	100	1	7.2	4.7	10.3
FALSE	High	[K].RSISESSR.[S]	Q3TUQ5	Pinin OS=Mus musculus GN=Pnn PE=1 SV=1		0.260345	0.794943	0.624823	0.997188	0.2	-0.2	0.03	-0.03	1.148	0.87	1.022	0.978	14.2	12.4	12.4	12.7	4.81	24.1	15.94	14.02	High	High	High	High	High	High	High	High	High	High	High	High	High	High	High	High	Q3TUQ5 [698-705]	Q3TUQ5 1xPhospho [S699(100)]	1.87	100	1	13.1	14.2	14.2
FALSE	High	[K].AFLAELEQNSPK.[I]	B1ARU4	Microtubule-actin cross-linking factor 1 OS=Mus musculus GN=Macf1 PE=1 SV=1		0.260382	0.764005	0.192178	0.648217	-0.5	0.28	-0.62	0.39	0.706	1.212	0.652	1.313	6.1	8.6	7.4	5.6	18.18	28.29	16.19	23.69	High	High	High	High	High	High	High	High	High	High	High	High	High	High	High	High	B1ARU4 [4472-4483]	B1ARU4 1xPhospho [S4481(100)]	3.22	100	1	5	6	6.2
FALSE	High	[K].ATETAEEEDDQPLSLSWPTNTR.[K]	Q14BI1	Protein Slc24a2 OS=Mus musculus GN=Slc24a2 PE=1 SV=1		0.260524	0.999458	0.647667	0.913516	-0.16	-0.02	-0.06	-0.12	0.894	0.986	0.959	0.919	26.5	29.7	26.2	28.5	13.26	17.04	3.61	9.45	High	High	High	High	High	High	High	High	High	High	High	High	High	High	High	High	Q14BI1 [497-518]	Q14BI1 1xPhospho [S510(100)]	4.8	100	1	22.1	24.4	29.2
FALSE	High	[K].AIHSSDEDEDDDDEEDFEDDDEWED.[-]	Q91YD9	Neural Wiskott-Aldrich syndrome protein OS=Mus musculus GN=Wasl PE=1 SV=1		0.260971	0.0824326	0.751016	0.349939	0.44	-0.84	0.05	-0.44	1.36	0.56	1.033	0.737	9.8	7.2	5.5	7.4	14.91	42.84	15.28	18.25	High	High	High	High	High	High	High	High	High	High	High	High	High	High	High	High	Q91YD9 [477-501]		3.35	100	1	11	7.7	9.4
FALSE	High	[R].QSLNSPSPGETEMDLLVTR.[E]	D3YZ21	Protein D430041D05Rik OS=Mus musculus GN=D430041D05Rik PE=1 SV=1		0.261296	0.947449	0.630098	0.0139698	-0.16	-0.03	0.05	-0.24	0.893	0.982	1.034	0.848	20.8	23.3	20.5	24.1	3.71	8.19	4.92	7.48	High	High	High	High	High	High	High	High	High	High	High	High	High	High	High	High	D3YZ21 [1040-1058]	D3YZ21 2xPhospho [S1044(100); S1046(100)]	4.11	100	1	20.7	21.9	20
FALSE	High	[K].HDTSASTQSTPASSR.[A]	Q62261	Spectrin beta chain, non-erythrocytic 1 OS=Mus musculus GN=Sptbn1 PE=1 SV=2		0.26158	0.920721	0.983241	0.174905	0.84	0.13	0.37	0.6	1.792	1.091	1.294	1.511	10	5.6	10.9	7.2	29.88	29.63	41.24	31.63	High	High	High	High	High	High	High	High	High	High	High	High	High	High	High	High	Q62261 [2310-2324]	Q62261 2xPhospho [S2318(100); T2319(100)]	4.69	100	1	13.9	10.4	9.7
FALSE	High	[R].SEPQPEEGSPAAGQK.[G]	G3UXY2	DNA (cytosine-5)-methyltransferase 3A (Fragment) OS=Mus musculus GN=Dnmt3a PE=1 SV=8		0.261965	0.869693	0.285629	0.894565	-0.19	0.02	-0.21	0.04	0.874	1.016	0.863	1.029	28.9	33.1	29.4	28.6	8.2	11.12	9.98	11.11	High	High	High	High	High	High	High	High	High	High	High	High	High	High	High	High	G3UXY2 [20-34]	G3UXY2 1xPhospho [S28(100)]	3.95	100	1	26	28.1	31.5
FALSE	High	[K].TAVPQLSEGDGYSSENTSR.[A]	E9Q5F9	Histone-lysine N-methyltransferase SETD2 OS=Mus musculus GN=Setd2 PE=1 SV=1		0.263858	0.994394	0.958813	0.36967	-0.33	-0.01	-0.09	-0.25	0.794	0.995	0.942	0.839	16.2	20.4	16.1	19.2	6.57	22.86	17.58	10.98	High	High	High	High	High	High	High	High	High	High	High	High	High	High	High	High	E9Q5F9 [1806-1824]	E9Q5F9 2xPhospho [S1818(100); S1819(100)]	2.16	100	1	15.5	17.3	15.1
FALSE	High	[K].QKSDAEEDGVTGSQDEEDSKPKAEEDEILNR.[S]	P35564	Calnexin OS=Mus musculus GN=Canx PE=1 SV=1		0.266445	0.978087	0.237427	0.988543	-0.25	0.01	-0.23	-0.01	0.841	1.008	0.852	0.994	21.5	25.6	21.7	21.8	11.81	11.3	8	9.95	High	High	High	High	High	High	High	High	High	High	High	High	High	High	High	High	P35564 [551-581]	P35564 2xPhospho [S553(100); T/S]	4.82	100	1	19.9	19.6	23.3
FALSE	High	[K].AETEEAEEPEEDGEDNASGSASK.[H]	P14873	Microtubule-associated protein 1B OS=Mus musculus GN=Map1b PE=1 SV=2		0.266945	0.983425	0.147475	0.919622	0.78	-0.26	0.55	-0.03	1.717	0.835	1.459	0.983	10	5.8	8.4	8.5	29.86	31.24	30.15	13.28	High	High	High	High	High	High	High	High	High	High	High	High	High	High	High	High	P14873 [943-965]	P14873 1xPhospho [S960(100)]	4.59	94	1	10.5	10	5.7
FALSE	High	[K].VETLHDFEAANSDELNLQR.[G]	A0A0G2JEG8	Amphiphysin OS=Mus musculus GN=Amph PE=1 SV=1		0.267083	0.999375	0.614967	0.849722	-0.41	-0.06	-0.41	-0.06	0.751	0.962	0.752	0.962	9.8	13.1	9.4	9.8	22.5	18.86	21.5	23.6	High	High	High	High	High	High	High	High	High	High	High	High	High	High	High	High	A0A0G2JEG8 [622-640]	A0A0G2JEG8 1xPhospho [S633(100)]	2.12	100	1	9	10.6	6.6
FALSE	High	[K].KEGDGSATTDAAPATSPKAEEPSK.[A]	P06837	Neuromodulin OS=Mus musculus GN=Gap43 PE=1 SV=1		0.267661	0.756604	0.957935	0.970794	-0.38	0.23	-0.09	-0.06	0.771	1.175	0.941	0.962	15.7	20.3	18.4	19.1	17.93	17.65	4.83	11.01	High	High	High	High	High	High	High	High	High	High	High	High	High	High	High	High	P06837 [81-104]		3.76	100	1	21	14.7	14.6
FALSE	High	[K].IVDSGVQTDDEETADR.[T]	Q9QYX7	Protein piccolo OS=Mus musculus GN=Pclo PE=1 SV=4		0.267828	0.76722	0.464833	0.525134	0.2	0.15	0.19	0.17	1.152	1.112	1.138	1.126	34.7	30.1	38.6	34.3	8.33	12.1	9.82	5.54	High	High	High	High	High	High	High	High	High	High	High	High	High	High	High	High	Q9QYX7 [3369-3384]	Q9QYX7 1xPhospho [T3376(100)]	4.63	100	1	32.1	39	35.4
FALSE	High	[K].NCSETQYESK.[V]	P61982	14-3-3 protein gamma OS=Mus musculus GN=Ywhag PE=1 SV=2		0.267911	0.808232	0.999353	0.798049	-0.19	0.11	0.1	-0.18	0.876	1.079	1.069	0.884	17.6	20	18.9	21.4	10.73	12.26	10.52	13.95	High	High	High	High	High	High	High	High	High	High	High	High	High	High	High	High	P61982 [111-120]		2.58	100	1	16.7	15.6	18.5
FALSE	High	[K].IQNTGDYYDLYGGEK.[F]	P35235	Tyrosine-protein phosphatase non-receptor type 11 OS=Mus musculus GN=Ptpn11 PE=1 SV=2		0.268252	0.998294	0.52561	0.89625	-0.38	-0.08	-0.42	-0.04	0.768	0.946	0.747	0.973	13.4	17.4	12.6	13	14.2	14.77	25.15	18.94	High	High	High	High	High	High	High	High	High	High	High	High	High	High	High	High	P35235 [56-70]	P35235 1xPhospho [Y62(99.6)]	3.53	100	1	15.1	14.3	10.9
FALSE	High	[R].KRDSESESDETPTVPQLK.[E]	Q9ESX5	H/ACA ribonucleoprotein complex subunit 4 OS=Mus musculus GN=Dkc1 PE=1 SV=4		0.268319	0.924502	0.410288	0.786892	-0.41	0.01	-0.28	-0.12	0.755	1.004	0.825	0.919	49.8	66	50	54.4	14.74	15.39	5.06	3.9	High	High	High	High	High	High	High	High	High	High	High	High	High	High	High	High	Q9ESX5 [448-465]	Q9ESX5 3xPhospho [S451(100); S453(100); S455(100)]	5.37	100	1	48.7	49.8	49.7
FALSE	High	[K].LADLYGSKDTFDDDS.[-]	P55288	Cadherin-11 OS=Mus musculus GN=Cdh11 PE=1 SV=1		0.269146	0.999962	0.0376388	0.660206	-0.16	-0.14	-0.36	0.05	0.895	0.905	0.78	1.039	31	34.7	28.1	27.1	11.87	6.09	16.47	1.83	High	High	High	High	High	High	High	High	High	High	High	High	High	High	High	High	P55288 [782-796]	P55288 1xPhospho [S788(100)]	3.22	100	1	24.5	32.4	31
FALSE	High	[K].HSQTDLVSR.[L]	A2AGS6	Tumor protein p53-inducible protein 11 (Fragment) OS=Mus musculus GN=Trp53i11 PE=1 SV=1		0.269218	0.302374	0.999909	0.998852	-0.16	0.24	0.12	-0.04	0.893	1.179	1.086	0.97	17.5	19.6	20.6	21.3	9.73	19.58	16.49	2.85	High	High	High	High	High	High	High	High	High	High	High	High	High	High	High	High	A2AGS6 [13-21]	A2AGS6 1xPhospho [S14(100)]	2.83	100	1	19.8	18.6	16.4
FALSE	High	[K].SPSLSPSPPSPIEK.[T]	P14873	Microtubule-associated protein 1B OS=Mus musculus GN=Map1b PE=1 SV=2		0.26981	0.224865	0.953464	0.916317	-0.25	0.25	-0.09	0.09	0.842	1.186	0.94	1.062	47.9	56.9	56.8	53.5	8.41	11.61	12.31	13.72	High	High	High	High	High	High	High	High	High	High	High	High	High	High	High	High	P14873 [1251-1264]	P14873 2xPhospho [S1255(99.6); S1260(100)]	4.29	100	1	43.8	52.4	50.4
FALSE	High	[R].SAGSSSPEAGEDSDHEDGNYCPPVKR.[E]	Q9CT10	Ran-binding protein 3 OS=Mus musculus GN=Ranbp3 PE=1 SV=2		0.269927	0.633729	0.869231	0.999954	0.36	-0.13	0.27	-0.04	1.287	0.913	1.209	0.971	28.2	21.9	25.7	26.5	13.29	17.36	18.59	24.3	High	High	High	High	High	High	High	High	High	High	High	High	High	High	High	High	Q9CT10 [28-53]	Q9CT10 2xPhospho [S40(100); S/Y]	3.26	100	1	27.6	28.8	35.7
FALSE	High	[R].APGDEEAQVENLITTNAAEPQKAEN.[-]	Q9D164	FXYD domain-containing ion transport regulator 6 OS=Mus musculus GN=Fxyd6 PE=1 SV=2		0.271175	0.98091	0.864055	0.867928	-0.2	0.02	-0.08	-0.1	0.87	1.014	0.945	0.933	34.6	39.7	35	37.5	12.15	9.21	3.46	9.8	High	High	High	High	High	High	High	High	High	High	High	High	High	High	High	High	Q9D164 [70-94]		6.75	100	1	35.7	33.4	29.7
FALSE	High	[K].RQESTETLVVDR.[S]	A0A087WQD8	TRAF3-interacting protein 1 OS=Mus musculus GN=Traf3ip1 PE=1 SV=1		0.271335	1	0.59977	0.914374	0.39	-0.02	0.26	0.11	1.313	0.986	1.201	1.078	15.6	11.9	15.4	14.3	9.83	27.49	24.01	8.17	High	High	High	High	High	High	High	High	High	High	High	High	High	High	High	High	A0A087WQD8 [435-446]	A0A087WQD8 1xPhospho [S438(100)]	2.66	100	1	13.9	15.2	16
FALSE	High	[K].DYLMENEALPSP.[-]	Q8BGF8	Solute carrier family 35 member D3 OS=Mus musculus GN=Slc35d3 PE=2 SV=1		0.271988	0.460762	0.773356	0.943026	-0.27	0.42	-0.06	0.21	0.829	1.337	0.957	1.158	13.7	16.6	18.4	15.9	20.03	24.89	12.39	11.14	High	High	High	High	High	High	High	High	High	High	High	High	High	High	High	High	Q8BGF8 [411-422]	Q8BGF8 1xPhospho [S421(100)]	2.75	100	1	13.4	12.2	14
FALSE	High	[R].AGPPPSPGAPSDDDDDDAGTTPPAR.[L]	P34971	Beta-1 adrenergic receptor OS=Mus musculus GN=Adrb1 PE=1 SV=2		0.272098	0.421206	0.58116	0.769248	0.68	-0.42	0.55	-0.29	1.602	0.745	1.464	0.815	9.6	6	7.1	8.7	32.17	45.8	27.01	12.7	High	High	High	High	High	High	High	High	High	High	High	High	High	High	High	High	P34971 [407-431]	P34971 1xPhospho [S417(100)]	4.43	100	1	6.7	9.8	9.3
FALSE	High	[R].RRADSESEEDEQESEEVR.[L]	Q3TQI7	Uncharacterized protein C9orf78 homolog OS=Mus musculus PE=1 SV=2		0.272171	0.992147	0.572418	0.98749	0.56	-0.15	0.3	0.11	1.476	0.902	1.232	1.081	12	8.1	10.8	10	27.36	42.37	21.78	12.54	High	High	High	High	High	High	High	High	High	High	High	High	High	High	High	High	Q3TQI7 [11-28]	Q3TQI7 2xPhospho [S15(100); S17(100)]	3.23	100	1	13.6	16.2	8.6
FALSE	High	[R].ATATWCTDSGSDDSRR.[W]	Q6VNB8	WD repeat and FYVE domain-containing protein 3 OS=Mus musculus GN=Wdfy3 PE=1 SV=1		0.273443	0.999002	0.397746	0.998933	0.23	-0.03	0.17	0.03	1.177	0.979	1.129	1.02	12.5	10.6	12.2	12	14.69	20.87	9.81	18.6	High	High	High	High	High	High	High	High	High	High	High	High	High	High	High	High	Q6VNB8 [3300-3315]	Q6VNB8 2xPhospho [S3308(100); S3310(100)]	1.68	100	1	11.8	13.2	10.8
FALSE	High	[R].RGSALGPDEAGGELER.[L]	P60469	Liprin-alpha-3 OS=Mus musculus GN=Ppfia3 PE=1 SV=2		0.273955	0.971069	0.30106	0.982074	0.27	-0.05	0.27	-0.04	1.21	0.967	1.205	0.971	65.4	54	63.2	65.1	16.76	13.14	7.23	13.38	High	High	High	High	High	High	High	High	High	High	High	High	High	High	High	High	P60469 [15-30]	P60469 1xPhospho [S17(100)]	5.5	100	1	65.4	65.4	80.4
FALSE	High	[R].NGPLNESQEEEEDGEQGSNLNR.[E]	A0A0R4J1T3	Serine/threonine-protein kinase TAO3 (Fragment) OS=Mus musculus GN=Taok3 PE=1 SV=1		0.274018	0.774202	0.683323	0.342829	-0.15	-0.03	-0.09	-0.09	0.899	0.982	0.942	0.936	37	41.2	36.4	38.8	7.63	10.09	9.67	4.55	High	High	High	High	High	High	High	High	High	High	High	High	High	High	High	High	A0A0R4J1T3 [318-339]	A0A0R4J1T3 1xPhospho [S324(100)]	6.52	100	1	39.2	39.8	34.3
FALSE	High	[R].AGLQFPVGR.[VI]	P27661	Histone H2AX OS=Mus musculus GN=H2afx PE=1 SV=2		0.274838	0.840706	0.998059	0.800328	-0.25	0.09	-0.04	-0.11	0.842	1.067	0.971	0.926	31.4	37.3	33.5	36.2	16.27	10.46	11.59	9.8	High	High	High	High	High	High	High	High	High	High	High	High	High	High	High	High	P27661 [22-30]		1.82	100	1	27.2	34.2	28.9
FALSE	High	[K].TPPAANQASDPEEK.[G]	Q6W8Q3	Purkinje cell protein 4-like protein 1 OS=Mus musculus GN=Pcp4l1 PE=1 SV=1		0.276072	0.62819	0.410736	0.795529	0.14	-0.06	0.08	0	1.101	0.961	1.055	1.003	32.7	29.7	31.4	31.3	6.28	17.07	9.86	12.98	High	High	High	High	High	High	High	High	High	High	High	High	High	High	High	High	Q6W8Q3 [8-21]		3.35	100	1	31.8	33	36.5
FALSE	High	[K].TELKKGSSEESVDEDRGLVPEPLPTAK.[A]	Q8C8R3	Ankyrin-2 OS=Mus musculus GN=Ank2 PE=1 SV=2		0.27659	0.977259	0.384527	0.998575	-0.25	0.05	-0.28	0.08	0.843	1.038	0.825	1.06	30.3	36	31.5	29.7	6.46	12.6	15.54	23.46	High	High	High	High	High	High	High	High	High	High	High	High	High	High	High	High	Q8C8R3 [1693-1719]	Q8C8R3 3xPhospho [S1699(100); S1700(100); S1703(100)]	3.59	100	1	27.6	31.7	29.2
FALSE	High	[K].YKQLSPNGGQEDTR.[M]	E9Q6E0	C-Jun-amino-terminal kinase-interacting protein 3 OS=Mus musculus GN=Mapk8ip3 PE=1 SV=1		0.277449	0.105196	0.99992	0.939856	0.27	-0.42	-0.09	-0.07	1.203	0.745	0.941	0.953	21	17.5	15.7	16.4	7.29	19.75	20.06	11.84	High	High	High	High	High	High	High	High	High	High	High	High	High	High	High	High	E9Q6E0 [642-655]	E9Q6E0 1xPhospho [S646(100)]	1.84	100	1	22.3	18.8	21.4
FALSE	High	[K].IDEPNTPYHNMIGDDEDAYSDSEGNEVMTPDILAK.[K]	Q9DCL8	Protein phosphatase inhibitor 2 OS=Mus musculus GN=Ppp1r2 PE=1 SV=3		0.277575	0.959341	0.138973	0.780034	-0.43	0.08	-0.48	0.12	0.741	1.054	0.716	1.09	12.9	17.4	13.6	12.4	8.47	23.1	14.71	15.74	High	High	High	High	High	High	High	High	High	High	High	High	High	High	High	High	Q9DCL8 [69-103]		2.65	100	1	11.4	13.5	12.3
FALSE	High	[K].KAEGAGTEEEGTPKESEPQAAADATEVK.[E]	Q91XV3	Brain acid soluble protein 1 OS=Mus musculus GN=Basp1 PE=1 SV=3		0.277668	0.999972	0.927065	0.608976	0.33	0	0.16	0.17	1.258	1.001	1.118	1.126	19.4	15.4	19.4	17.2	10.86	14.14	12.79	14.74	High	High	High	High	High	High	High	High	High	High	High	High	High	High	High	High	Q91XV3 [25-52]	Q91XV3 3xPhospho [T31(100); T36(100); S40(97.6)]	3.05	100	1	21.4	18.1	20.8
FALSE	High	[R].EGSPAPLEPEPGASQPK.[L]	Q3UCQ1	Forkhead box protein K2 OS=Mus musculus GN=Foxk2 PE=1 SV=3		0.278015	0.795175	0.369684	0.679091	0.28	0.26	0.24	0.3	1.21	1.197	1.178	1.23	17.6	14.5	21.1	17.1	21.78	13.17	16.17	18.32	High	High	High	High	High	High	High	High	High	High	High	High	High	High	High	High	Q3UCQ1 [387-403]	Q3UCQ1 1xPhospho [S389(100)]	2.46	100	1	24.4	17.3	14.9
FALSE	High	[K].GSLDSDNDDSDCPYSEKVPSIK.[I]	O88343	Electrogenic sodium bicarbonate cotransporter 1 OS=Mus musculus GN=Slc4a4 PE=1 SV=2		0.278539	0.176978	0.487455	0.0872532	-0.25	-0.16	-0.21	-0.21	0.839	0.893	0.864	0.867	14.8	17.7	13.2	15.3	7.61	8.45	9.72	20.09	High	High	High	High	High	High	High	High	High	High	High	High	High	High	High	High	O88343 [1025-1046]	O88343 2xPhospho [S1029(100); S1034(100)]	2.77	100	1	14.4	15.1	14.6
FALSE	High	[R].APQTSSPPPVR.[R]	E9PUK6	Serine/arginine repetitive matrix protein 1 OS=Mus musculus GN=Srrm1 PE=1 SV=1		0.279023	0.970997	0.132103	0.790825	0.45	-0.1	0.56	-0.21	1.367	0.93	1.473	0.863	33.8	24.8	31.5	36.5	4.98	36.53	11.06	14.68	High	High	High	High	High	High	High	High	High	High	High	High	High	High	High	High	E9PUK6 [709-719]	E9PUK6 1xPhospho [S714(100)]	3.17	100	1	32.3	36.3	33.5
FALSE	High	[R].ASSSGSASR.[S]	D3YYK8	Microtubule-associated protein RP/EB family member 2 (Fragment) OS=Mus musculus GN=Mapre2 PE=1 SV=1		0.279233	0.997735	0.504183	0.914476	0.92	-0.14	0.61	0.17	1.896	0.908	1.528	1.127	19.3	10.2	17.5	15.5	30.92	49.23	20.15	31.42	High	High	High	High	High	High	High	High	High	High	High	High	High	High	High	High	D3YYK8 [184-192]		1.08	100	1	20.8	9.3	18.6
FALSE	High	[R].ATEEEDSDEDAVLAPSGVTGAGTGDEGDGQAPGST.[-]	Q9CT10	Ran-binding protein 3 OS=Mus musculus GN=Ranbp3 PE=1 SV=2		0.280272	0.49387	0.909099	0.996116	0.35	-0.29	0.04	0.02	1.274	0.818	1.029	1.013	25.9	20.3	21.1	20.9	13.58	9.76	14.59	20.26	High	High	High	High	High	High	High	High	High	High	High	High	High	High	High	High	Q9CT10 [457-491]	Q9CT10 1xPhospho [S463(100)]	7.56	100	1	25.9	25.8	26.1
FALSE	High	[K].KGSSEESVDEDRGLVPEPLPTAK.[A]	Q8C8R3	Ankyrin-2 OS=Mus musculus GN=Ank2 PE=1 SV=2		0.280593	0.271566	0.985744	0.0208007	0.78	1.31	0.21	1.88	1.718	2.487	1.157	3.693	29.3	17	72.8	19.7	45.08	21.22	63.74	18.1	High	High	High	High	High	High	High	High	High	High	High	High	High	High	High	High	Q8C8R3 [1697-1719]	Q8C8R3 3xPhospho [S1699(100); S1700(100); S1703(100)]	5.56	100	1	56.1	21.4	26.4
FALSE	High	[R].SPNPSDGGGDTPLAQSDEEDGDDGGAEPGPCS.[-]	Q9CRD4	Dysbindin domain-containing protein 2 OS=Mus musculus GN=Dbndd2 PE=1 SV=1		0.280942	0.994493	0.96672	0.644387	-0.29	-0.09	0.01	-0.39	0.815	0.942	1.007	0.763	7.1	8.7	6.7	8.7	24.69	41.24	13.62	7.31	High	High	High	High	High	High	High	High	High	High	High	High	High	High	High	High	Q9CRD4 [127-158]	Q9CRD4 2xPhospho [T137(100); S142(100)]	2.51	100	1	7.8	8.4	4.6
FALSE	High	[K].SETSSNPSSPEICPNK.[E]	Q5SVL6	Rap1 GTPase-activating protein 2 OS=Mus musculus GN=Rap1gap2 PE=1 SV=1		0.281841	0.948464	0.95927	0.264858	-0.25	0.04	-0.05	-0.15	0.844	1.029	0.964	0.901	31.2	36.9	32.1	35.6	5.16	16.05	13.94	11.93	High	High	High	High	High	High	High	High	High	High	High	High	High	High	High	High	Q5SVL6 [586-601]	Q5SVL6 2xPhospho [S590(99.4); S593(99.4)]	2.43	100	1	31.1	31.2	34.3
FALSE	High	[K].LAAGAESPQPASGNSPSEDDR.[S]	P16054	Protein kinase C epsilon type OS=Mus musculus GN=Prkce PE=1 SV=1		0.283321	0.736668	0.541063	0.441245	-0.21	-0.11	-0.12	-0.19	0.867	0.926	0.918	0.875	31.5	36.4	29.2	33.4	4.57	7.06	14.14	10.26	High	High	High	High	High	High	High	High	High	High	High	High	High	High	High	High	P16054 [323-343]	P16054 1xPhospho [S337(99.6)]	5.92	100	1	31.1	34.1	30.9
FALSE	High	[R].ESPRPPAAAEAPAGSDGEDGGRR.[D]	Z4YJT3	La-related protein 1 OS=Mus musculus GN=Larp1 PE=1 SV=1		0.283393	0.5217	0.999836	0.975638	-0.37	0.3	-0.04	-0.03	0.771	1.233	0.971	0.98	40.5	52.5	49.9	50.9	14.97	17.55	8.6	9.78	High	High	High	High	High	High	High	High	High	High	High	High	High	High	High	High	Z4YJT3 [67-89]	Z4YJT3 1xPhospho [S81(100)]	3.38	100	1	38.6	39.6	52.5
FALSE	High	[R].TPSISPVRVSPNNR.[S]	O35927	Catenin delta-2 OS=Mus musculus GN=Ctnnd2 PE=1 SV=1		0.284552	0.705124	0.993574	0.947197	0.37	-0.19	-0.03	0.22	1.295	0.877	0.976	1.164	13.4	10.4	11.8	10.1	22.39	7.31	22.04	16.75	High	High	High	High	High	High	High	High	High	High	High	High	High	High	High	High	O35927 [1078-1091]	O35927 3xPhospho [S1082(99.6); S1087(100); T/S]	1.97	100	1	9.6	16.6	14.4
FALSE	High	[K].VNGDDHHEEDMDMSD.[-]	E9Q6E5	Protein Srsf11 OS=Mus musculus GN=Srsf11 PE=1 SV=1		0.285102	0.715252	0.86859	0.999947	0.17	-0.08	0.14	-0.04	1.128	0.946	1.1	0.97	26.7	23.7	25.3	26	12.66	18.73	5.29	11.3	High	High	High	High	High	High	High	High	High	High	High	High	High	High	High	High	E9Q6E5 [497-511]	E9Q6E5 1xPhospho [S510(100)]	3.22	100	1	25.9	27.5	33.3
FALSE	High	[K].ESKDPADETEAD.[-]	P54227	Stathmin OS=Mus musculus GN=Stmn1 PE=1 SV=2		0.28608	0.283981	0.819851	0.817266	0.19	-0.26	0.01	-0.09	1.139	0.832	1.006	0.942	17.3	15.2	14.4	15.3	13.48	19.16	11.03	14.68	High	High	High	High	High	High	High	High	High	High	High	High	High	High	High	High	P54227 [138-149]		1.67	100	1	18.7	14.6	15.9
FALSE	High	[R-].RKTSQSEEEEPPR.[S]	Q8CJ19	Protein-methionine sulfoxide oxidase MICAL3 OS=Mus musculus GN=Mical3 PE=1 SV=2		0.286123	0.489834	0.623121	0.851314	0.58	-0.47	0.39	-0.28	1.498	0.72	1.308	0.825	8.3	5.6	6	7.3	19.99	38.44	26.6	18.1	High	High	High	High	High	High	High	High	High	High	High	High	High	High	High	High	Q8CJ19 [682-694]	Q8CJ19 2xPhospho [S687(99.6); T/S]	1.26	100	1	9.9	6.2	9.1
FALSE	High	[R].RAQSRSRER.[D]	A2AR02	Peptidyl-prolyl cis-trans isomerase G OS=Mus musculus GN=Ppig PE=1 SV=1		0.286218	0.780028	0.666072	0.996015	-0.33	0.29	-0.25	0.21	0.797	1.224	0.841	1.159	20.6	25.8	25.2	21.7	19.28	15.68	18.19	11.68	High	High	High	High	High	High	High	High	High	High	High	High	High	High	High	High	A2AR02 [540-548]	A2AR02 2xPhospho [S543(100); S545(100)]	1.18	100	1	16.4	20.1	21.1
FALSE	High	[K].MEANIDR.[I]	P63213	Guanine nucleotide-binding protein G(I)/G(S)/G(O) subunit gamma-2 OS=Mus musculus GN=Gng2 PE=1 SV=2		0.286917	0.736479	0.981564	0.625365	0.18	-0.18	-0.05	0.06	1.137	0.885	0.968	1.039	13.3	11.7	11.8	11.4	14.97	7.82	14.2	9.07	High	High	High	High	High	High	High	High	High	High	High	High	High	High	High	High	P63213 [21-27]		0.82	100	1	12.6	14.2	11.5
FALSE	High	[R].APPGAPEK.[Q]	Q62277	Synaptophysin OS=Mus musculus GN=Syp PE=1 SV=2		0.287266	0.44005	0.476312	0.663891	0.46	-0.36	0.43	-0.33	1.379	0.78	1.35	0.797	21.4	15.5	16.7	20.9	46.01	6.66	15.36	29.05	High	High	High	High	High	High	High	High	High	High	High	High	High	High	High	High	Q62277 [236-243]		1.15	100	1	39.7	22.2	20.6
FALSE	High	[K].RTSEDTSSGSPPK.[K]	O35841	Apoptosis inhibitor 5 OS=Mus musculus GN=Api5 PE=1 SV=2		0.288291	0.911782	0.935753	0.917402	0.18	-0.05	0.11	0.02	1.136	0.964	1.08	1.014	55.4	48.8	53.4	52.7	7.98	12.12	7.12	7.01	High	High	High	High	High	High	High	High	High	High	High	High	High	High	High	High	O35841 [455-467]	O35841 1xPhospho [S464(100)]	3.41	100	1	50.8	54	56.9
FALSE	High	[R].VSEHSSPEEEASPHQR.[T]	Q60829	Protein phosphatase 1 regulatory subunit 1B OS=Mus musculus GN=Ppp1r1b PE=1 SV=2		0.288968	0.516628	0.99957	0.0346616	0.5	0.64	0.15	0.99	1.419	1.558	1.111	1.991	17.2	12.1	26.8	13.5	36.67	18.22	41.51	11.81	High	High	High	High	High	High	High	High	High	High	High	High	High	High	High	High	Q60829 [41-56]	Q60829 2xPhospho [S45(100); S46(100)]	7.15	100	1	30.9	14.8	16.6
FALSE	High	[R].VTDCGSPEDSGPQDEPSYCNSEDSGQLMASYEGK.[A]	Q69ZF3	Non-lysosomal glucosylceramidase OS=Mus musculus GN=Gba2 PE=1 SV=2		0.290058	0.987028	0.52235	0.998945	0.38	-0.04	0.23	0.12	1.304	0.975	1.173	1.085	9.7	7.5	9.5	8.7	11.38	22.2	11.12	26.44	High	High	High	High	High	High	High	High	High	High	High	High	High	High	High	High	Q69ZF3 [33-66]	Q69ZF3 1xPhospho [S38(100)]	4.72	100	1	11.6	9.5	10
FALSE	High	[K].SESGYGFNVR.[G]	Q3UHD6	Sorting nexin-27 OS=Mus musculus GN=Snx27 PE=1 SV=2		0.29187	0.990224	0.413403	0.0123859	0.25	0.01	-0.2	0.46	1.189	1.009	0.873	1.374	104.3	87.8	105.3	76.6	8.99	10.68	13.12	14.09	High	High	High	High	High	High	High	High	High	High	High	High	High	High	High	High	Q3UHD6 [47-56]	Q3UHD6 1xPhospho [S49(100)]	3.33	100	1	116.3	95.7	109.7
FALSE	High	[R].VARPQILEPRPQSPDLCDDDVEFR.[G]	P28661	Septin-4 OS=Mus musculus GN=Sept4 PE=1 SV=1		0.292127	0.832938	0.768547	0.999945	-0.18	-0.01	-0.06	-0.13	0.884	0.99	0.959	0.913	42.7	48.3	42.3	46.3	20.54	4.87	9.47	18.73	High	High	High	High	High	High	High	High	High	High	High	High	High	High	High	High	P28661 [56-79]	P28661 1xPhospho [S68(100)]	3.96	100	1	40.4	45.2	28.2
FALSE	High	[K].DLPDGHAVSPR.[N]	U5LHT8	Calmodulin-regulated spectrin-associated protein 3 OS=Mus musculus GN=Camsap3 PE=1 SV=1		0.29391	0.61267	0.99936	0.880505	-0.1	0.02	-0.04	-0.04	0.934	1.016	0.975	0.973	12.7	13.6	12.9	13.3	18.52	8.81	5.52	16.99	High	High	High	High	High	High	High	High	High	High	High	High	High	High	High	High	U5LHT8 [353-363]	U5LHT8 1xPhospho [S361(100)]	4.09	100	1	13.1	13.3	12.3
FALSE	High	[K].SEDDSAKFDSNEEDTASVFAPSFGLK.[Q]	Q64511	DNA topoisomerase 2-beta OS=Mus musculus GN=Top2b PE=1 SV=2		0.294039	0.99824	0.696132	0.932055	-0.58	0.3	-0.48	0.19	0.667	1.231	0.719	1.143	9.4	14	11.5	10.1	19.45	16.45	36.96	31.17	High	High	High	High	High	High	High	High	High	High	High	High	High	High	High	High	Q64511 [1444-1469]	Q64511 1xPhospho [S1453(100)]	5.96	100	1	9.2	9.5	7.5
FALSE	High	[K].SSPSESPLMEK.[K]	Q61609	Sodium-dependent phosphate transporter 1 OS=Mus musculus GN=Slc20a1 PE=1 SV=1		0.294371	0.986649	0.193108	0.923367	0.34	-0.07	0.46	-0.18	1.269	0.951	1.371	0.881	10.7	8.4	10.2	11.5	25.51	16.97	21.46	18.73	High	High	High	High	High	High	High	High	High	High	High	High	High	High	High	High	Q61609 [268-278]	Q61609 2xPhospho [S271(99.4); S]	2.17	100	1	9	12.6	14.2
FALSE	High	[R].RRDSDGVDGFEAEGK.[K]	O88532	Zinc finger RNA-binding protein OS=Mus musculus GN=Zfr PE=1 SV=2		0.294808	0.862878	0.998397	0.61309	0.14	-0.01	-0.04	0.17	1.102	0.993	0.97	1.128	54.2	49.2	53.9	47.7	18.87	6.65	9.02	5.43	High	High	High	High	High	High	High	High	High	High	High	High	High	High	High	High	O88532 [1051-1065]	O88532 1xPhospho [S1054(100)]	2.45	100	1	71.3	52	56.5
FALSE	High	[R].KGSGSEQEGEEEEGGER.[K]	Q62018	RNA polymerase-associated protein CTR9 homolog OS=Mus musculus GN=Ctr9 PE=1 SV=2		0.295055	0.141724	0.756146	0.477772	-0.25	0.43	0.04	0.14	0.839	1.35	1.028	1.102	7.1	8.5	9.6	8.7	18.98	23.64	15.56	23.3	High	High	High	High	High	High	High	High	High	High	High	High	High	High	High	High	Q62018 [939-955]	Q62018 2xPhospho [S941(100); S943(100)]	2.15	100	1	5.4	7.6	6.7
FALSE	High	[R].LTNLSSNSDV.[-]	Q9Z0L0	Trophoblast glycoprotein OS=Mus musculus GN=Tpbg PE=1 SV=3		0.295295	0.999983	0.437556	0.992965	-0.22	-0.04	-0.38	0.12	0.857	0.975	0.768	1.087	7	8.2	6.8	6.3	27.87	13.86	16.21	15.63	High	High	High	High	High	High	High	High	High	High	High	High	High	High	High	High	Q9Z0L0 [417-426]	Q9Z0L0 2xPhospho [S424(100); S/T]	1.64	100	1	3.9	7.1	8.1
FALSE	High	[K].SGDNSSSSLGDVVTGTR.[R]	A0A0R4J194	Voltage-dependent L-type calcium channel subunit beta-1 OS=Mus musculus GN=Cacnb1 PE=1 SV=1		0.295732	0.741022	0.999285	0.890098	0.2	-0.13	0.03	0.04	1.15	0.914	1.021	1.03	31.4	27.3	28.7	27.8	7.58	7.69	5.02	15.14	High	High	High	High	High	High	High	High	High	High	High	High	High	High	High	High	A0A0R4J194 [186-202]	A0A0R4J194 1xPhospho [S190(99.6)]	4.12	100	1	27.9	33.6	31.3
FALSE	High	[R].GGSGYHSRSPTRQESSR.[T]	Q8BTI8	Serine/arginine repetitive matrix protein 2 OS=Mus musculus GN=Srrm2 PE=1 SV=3		0.29575	0.275072	0.744938	0.0724673	0.39	0.51	0.26	0.64	1.309	1.425	1.197	1.559	10.4	7.9	14.8	9.5	13.17	28.24	26.6	22.65	High	High	High	High	High	High	High	High	High	High	High	High	High	High	High	High	Q8BTI8 [1772-1788]	Q8BTI8 2xPhospho [S1778(100); S1780(100)]	1.64	100	1	12.6	9.7	11.1
FALSE	High	[R].RGASASPQGRQSPSPSTRPIR.[R]	E9PUK6	Serine/arginine repetitive matrix protein 1 OS=Mus musculus GN=Srrm1 PE=1 SV=1		0.295954	0.429647	0.999413	0.998149	0.19	-0.16	-0.02	0.05	1.137	0.897	0.987	1.034	12.3	10.8	11	10.7	9.81	17.24	9.57	7.76	High	High	High	High	High	High	High	High	High	High	High	High	High	High	High	High	E9PUK6 [720-740]	E9PUK6 3xPhospho [S723(100); S725(100); S731(100)]	3.49	100	1	12.8	11.4	14.2
FALSE	High	[K].GEATAERPGEAAVASSPSKANGQENGHVK.[V]	P26645	Myristoylated alanine-rich C-kinase substrate OS=Mus musculus GN=Marcks PE=1 SV=2		0.296282	0.961632	0.696436	0.992431	0.48	0.08	0.26	0.3	1.39	1.06	1.199	1.23	15.9	11.4	16.8	13.7	11.39	33.92	26.01	14.2	High	High	High	High	High	High	High	High	High	High	High	High	High	High	High	High	P26645 [12-40]		1.89	100	1	14.1	14.7	17.8
FALSE	High	[K].AASADSTTEGTPTDGFTVLSTK.[S]	Q9QZQ8	Core histone macro-H2A.1 OS=Mus musculus GN=H2afy PE=1 SV=3		0.296933	0.976597	0.811103	0.941586	0.16	-0.02	-0.03	0.17	1.116	0.988	0.981	1.123	21.5	19.2	21.2	18.9	13.8	13.8	10.14	16.37	High	High	High	High	High	High	High	High	High	High	High	High	High	High	High	High	Q9QZQ8 [168-189]	Q9QZQ8 2xPhospho [T178(100); S/T]	3.41	100	1	22.1	20.8	26.1
FALSE	High	[K].GYSSPEPDIQDSSGSEAQSVKPSTR.[R]	B9EJ86	Oxysterol-binding protein-related protein 8 OS=Mus musculus GN=Osbpl8 PE=1 SV=1		0.297256	0.802264	0.221518	0.894586	-0.39	-0.21	-0.48	-0.12	0.762	0.866	0.715	0.922	9.4	12.3	8.1	8.8	9.8	28.79	20.67	14.15	High	High	High	High	High	High	High	High	High	High	High	High	High	High	High	High	B9EJ86 [796-820]	B9EJ86 2xPhospho [S807(98.9); S810(98.9)]	2.48	100	1	7.9	9.6	9.2
FALSE	High	[R].SPSDSSTASTPIAEQIER.[A]	Q9QXS6; A0A0R4J1E3	Drebrin OS=Mus musculus GN=Dbn1 PE=1 SV=4 Drebrin OS=Mus musculus GN=Dbn1 PE=1 SV=1	Shared	0.297663	0.895053	0.0899011	0.99986	-0.3	-0.16	-0.43	-0.03	0.812	0.896	0.744	0.978	11.1	13.7	10	10.2	9.47	6.73	14.54	23.73	High	High	High	High	High	High	High	High	High	High	High	High	High	High	High	High	Q9QXS6 [385-402]; A0A0R4J1E3 [339-356]	Q9QXS6 1xPhospho [S387(99.6)]; A0A0R4J1E3 1xPhospho [S341(99.6)]	3.65	100	2	11	10.4	11.3
FALSE	High	[K].TSPTSGEGTRPGGIIHVYGDDSSDK.[A]	E9Q6E0	C-Jun-amino-terminal kinase-interacting protein 3 OS=Mus musculus GN=Mapk8ip3 PE=1 SV=1		0.29802	0.251026	0.104932	0.0857987	-0.42	0.46	-0.58	0.62	0.746	1.374	0.667	1.536	14	18.8	19.3	12.5	23.17	6.08	9.57	25.08	High	High	High	High	High	High	High	High	High	High	High	High	High	High	High	High	E9Q6E0 [1160-1184]		1.83	100	1	20.2	12.8	12.6
FALSE	High	[K].VSDVTSSGVQSFDEEEGDANN.[-]	Q3TY60	Protein FAM131B OS=Mus musculus GN=Fam131b PE=1 SV=1		0.29833	0.79766	0.982034	0.939937	0.26	-0.21	-0.1	0.14	1.196	0.863	0.936	1.103	15.8	13.2	13.7	12.4	16.91	38.58	18.68	15.79	High	High	High	High	High	High	High	High	High	High	High	High	High	High	High	High	Q3TY60 [312-332]		2.48	100	1	20.9	15	16.7
FALSE	High	[R].VVCDADDSDSDVVSDKSGK.[R]	Q8C1D8	Protein IWS1 homolog OS=Mus musculus GN=Iws1 PE=1 SV=1		0.299121	0.995945	0.645028	0.814169	0.32	-0.05	0.2	0.07	1.249	0.967	1.15	1.05	15.7	12.6	15.2	14.4	18.73	12.08	5.98	20.47	High	High	High	High	High	High	High	High	High	High	High	High	High	High	High	High	Q8C1D8 [359-377]	Q8C1D8 3xPhospho [S366(100); S368(100); S372(100)]	3.66	100	1	11.5	15.1	18.3
FALSE	High	[K].GDIYCSDPALYCPDEREHAR.[R]	A0A1B0GT88	Brain-enriched guanylate kinase-associated protein OS=Mus musculus GN=Begain PE=1 SV=1		0.2995	0.971822	0.6532	0.994778	-0.64	0.17	-0.43	-0.04	0.642	1.128	0.743	0.974	11.8	18.3	13.3	13.6	22.95	27.37	13.06	10.03	High	High	High	High	High	High	High	High	High	High	High	High	High	High	High	High	A0A1B0GT88 [448-467]	A0A1B0GT88 1xPhospho [S453(100)]	3.22	100	1	16.2	10.1	10.3
FALSE	High	[K].TSPGSPSPR.[S]	F6TFN2	Protein Lmo7 (Fragment) OS=Mus musculus GN=Lmo7 PE=1 SV=1		0.299595	0.844337	0.862042	0.994318	0.45	-0.32	0.07	0.06	1.363	0.8	1.05	1.04	21.5	15.8	17.2	16.6	16.31	15.47	29.52	16.7	High	High	High	High	High	High	High	High	High	High	High	High	High	High	High	High	F6TFN2 [1088-1096]	F6TFN2 1xPhospho [S1092(99.1)]	1.4	100	1	21.1	15.5	22
FALSE	High	[R].DDGDEEGLLTHSEEELEHSQDTDAEDGALQ.[-]	Q64012	RNA-binding protein Raly OS=Mus musculus GN=Raly PE=1 SV=3		0.299905	0.591486	0.992003	0.991293	0.38	-0.26	0	0.12	1.298	0.838	1.001	1.086	40.6	31.3	34	31.3	16.77	8.37	20.27	14.09	High	High	High	High	High	High	High	High	High	High	High	High	High	High	High	High	Q64012 [283-312]	Q64012 2xPhospho [S294(98.6); T304(100)]	9.25	100	1	41	45.4	40.2
FALSE	High	[R].SATPATDGSATPATDGSVTPATDGSITPATDGSVTPATDR.[S]	A0A0A6YW88	CaM kinase-like vesicle-associated protein OS=Mus musculus GN=Camkv PE=1 SV=1		0.300148	0.982565	0.895128	0.460976	-0.14	-0.02	-0.06	-0.09	0.911	0.989	0.962	0.937	46.8	51.4	46.3	49.5	9.49	5.55	3.62	9.14	High	High	High	High	High	High	High	High	High	High	High	High	High	High	High	High	A0A0A6YW88 [368-407]	A0A0A6YW88 2xPhospho [S392(100); T394(100)]	7.94	100	1	41.7	51.6	44.7
FALSE	High	[K].EAFSLFDKDGDGTITTK.[E]	P62204	Calmodulin OS=Mus musculus GN=Calm1 PE=1 SV=2		0.300464	0.998516	0.688978	0.809706	-0.43	-0.16	-0.26	-0.33	0.744	0.895	0.836	0.797	12.2	16.4	11	13.7	18.99	9.59	34.46	17.04	High	High	High	High	High	High	High	High	High	High	High	High	High	High	High	High	P62204 [15-31]		3.85	100	1	12.4	15.2	12.1
FALSE	High	[R].LEREDSSEEEEEEIDDEEIER.[R]	Q9CQU1	Microfibrillar-associated protein 1 OS=Mus musculus GN=Mfap1 PE=1 SV=1		0.301894	0.542317	0.997278	0.906225	-0.14	0.14	0.02	-0.03	0.906	1.099	1.015	0.981	158.6	175	174.3	177.7	7.37	4.87	5.33	4.43	High	High	High	High	High	High	High	High	High	High	High	High	High	High	High	High	Q9CQU1 [127-147]	Q9CQU1 2xPhospho [S132(100); S133(100)]	6.06	100	1	152.8	161.4	155.9
FALSE	High	[R].ADSDGDLSENDDGAGDLRSGDEEFRGEDDLCDSRK.[Q]	Q9DBR0	A-kinase anchor protein 8 OS=Mus musculus GN=Akap8 PE=1 SV=1		0.30192	0.092412	0.176969	0.0498356	-0.49	0.7	-0.54	0.75	0.71	1.628	0.689	1.678	6.2	8.7	10.1	6	37.48	11.19	14.99	21.14	High	High	High	High	High	High	High	High	High	High	High	High	High	High	High	High	Q9DBR0 [318-352]	Q9DBR0 3xPhospho [S320(100); S325(100); S336(100)]	2.6	100	1	4.7	4.8	10
FALSE	High	[K].KRDGSEEDEDNSK.[R]	Q05D44	Eukaryotic translation initiation factor 5B OS=Mus musculus GN=Eif5b PE=1 SV=2		0.302042	0.0399424	0.672142	0.130291	0.19	-0.27	0.05	-0.14	1.14	0.826	1.038	0.908	71.4	62.6	59	65	9.03	3	6.31	7.11	High	High	High	High	High	High	High	High	High	High	High	High	High	High	High	High	Q05D44 [161-173]	Q05D44 1xPhospho [S165(100)]	5.8	100	1	60.2	72.9	69.9
FALSE	High	[R].EAPAGGSGDGLSSPSPLEYSPR.[S]	Q8CJ40	Rootletin OS=Mus musculus GN=Crocc PE=1 SV=2		0.302125	0.727106	0.999313	0.904885	0.21	-0.13	-0.03	0.11	1.16	0.912	0.98	1.08	27.9	24.1	25.5	23.6	9.32	19.25	8.19	10	High	High	High	High	High	High	High	High	High	High	High	High	High	High	High	High	Q8CJ40 [1457-1478]	Q8CJ40 3xPhospho [S1463(100); S1476(100); S/Y]	2.81	100	1	25.9	26.5	29.4
FALSE	High	[R].GIEFPMADLDALSPIHTPQR.[S]	Q5SRX1	TOM1-like protein 2 OS=Mus musculus GN=Tom1l2 PE=1 SV=1		0.30223	0.296016	0.98817	0.986485	0.6	-0.39	0.21	-0.01	1.514	0.761	1.159	0.995	9.3	6.2	7.1	7.2	32.48	24.56	28.32	24.62	High	High	High	High	High	High	High	High	High	High	High	High	High	High	High	High	Q5SRX1 [148-167]	Q5SRX1 1xPhospho [S160(100)]	4.05	100	1	12.3	12.2	7.2
FALSE	High	[K].ITSFEEAK.[G]	P63328	Serine/threonine-protein phosphatase 2B catalytic subunit alpha isoform OS=Mus musculus GN=Ppp3ca PE=1 SV=1		0.302658	0.996094	0.304788	0.99582	0.3	0	0.28	0.03	1.234	0.999	1.21	1.019	41.2	33.4	41.2	40.4	13.8	15.37	7.48	11.45	High	High	High	High	High	High	High	High	High	High	High	High	High	High	High	High	P63328 [467-474]	P63328 1xPhospho [S469(100)]	2.24	100	1	47.3	42.6	33.8
FALSE	High	[RK].LAEQAER.[Y]	P68510; P68254; P61982; Q9CQV8; P63101; P62259	14-3-3 protein eta OS=Mus musculus GN=Ywhah PE=1 SV=2 14-3-3 protein theta OS=Mus musculus GN=Ywhaq PE=1 SV=1 14-3-3 protein gamma OS=Mus musculus GN=Ywhag PE=1 SV=2 14-3-3 protein beta/alpha OS=Mus musculus GN=Ywhab PE=1 SV=3 14-3-3 protein zeta/delta OS=Mus musculus GN=Ywhaz PE=1 SV=1 14-3-3 protein epsilon OS=Mus musculus GN=Ywhae PE=1 SV=1	Shared	0.302698	0.969511	0.979739	0.328258	-0.09	0.06	0.15	-0.18	0.937	1.045	1.106	0.885	70.4	75.1	73.5	83.1	5.62	14.89	5.36	6.14	High	High	High	High	High	High	High	High	High	High	High	High	High	High	High	High	P68510 [13-19]; P68254 [12-18]; P61982 [13-19]; Q9CQV8 [14-20]; P63101 [12-18]; P62259 [13-19]		2.11	100	6	67.3	72.1	68.7
FALSE	High	[R].RGSGDTSSLIDPDTSLSELR.[ED]	A0A0G2JDR6	Leucine-rich repeat flightless-interacting protein 2 (Fragment) OS=Mus musculus GN=Lrrfip2 PE=1 SV=4		0.303026	0.992791	0.219319	0.999966	0.23	0.03	0.23	0.03	1.177	1.019	1.173	1.023	18.2	15.5	18.6	18.1	6.34	9.77	19.61	5.49	High	High	High	High	High	High	High	High	High	High	High	High	High	High	High	High	A0A0G2JDR6 [94-113]	A0A0G2JDR6 1xPhospho [S96(100)]	4.17	100	1	19.2	17.7	18.7
FALSE	High	[K].AEEAAQENASDYLAIPSENK.[E-]	H3BKP5	Sodium channel subunit beta-3 (Fragment) OS=Mus musculus GN=Scn3b PE=1 SV=1		0.304941	0.917719	0.123258	0.617414	-0.21	0.16	-0.31	0.25	0.863	1.117	0.808	1.193	13.7	15.9	15.3	12.9	9.89	20.64	8.16	15.16	High	High	High	High	High	High	High	High	High	High	High	High	High	High	High	High	H3BKP5 [92-111]	H3BKP5 1xPhospho [S101(100)]	4.26	100	1	12.8	15.8	13
FALSE	High	[K].SSGSLSPGLETEDPLEAR.[E]	Z4YJL4	182 kDa tankyrase-1-binding protein OS=Mus musculus GN=Tnks1bp1 PE=1 SV=1		0.305688	0.847383	0.571233	0.990633	-0.34	0.11	-0.29	0.06	0.79	1.083	0.821	1.042	8.7	11.1	9.5	9.1	22.53	9.17	16.38	14.01	High	High	High	High	High	High	High	High	High	High	High	High	High	High	High	High	Z4YJL4 [708-725]	Z4YJL4 1xPhospho [S713(99.5)]	3.59	100	1	11.5	9.2	8.3
FALSE	High	[R].TDTAADGETSATESDQEEDAEIK.[A]	Q9WV92	Band 4.1-like protein 3 OS=Mus musculus GN=Epb41l3 PE=1 SV=1		0.305758	0.363926	0.839705	0.774315	-0.16	0.11	0.08	-0.13	0.892	1.082	1.06	0.911	98.7	110.6	106.9	117.2	6.56	7.19	14.55	8.55	High	High	High	High	High	High	High	High	High	High	High	High	High	High	High	High	Q9WV92 [534-556]	Q9WV92 3xPhospho [T542(98.9); S543(98.9); T545(100)]	3.63	100	1	105.1	94.3	92
FALSE	High	[R].ERSLSRER.[N]	P84104	Serine/arginine-rich splicing factor 3 OS=Mus musculus GN=Srsf3 PE=1 SV=1		0.306677	0.994673	0.239439	0.974458	0.43	-0.17	0.49	-0.23	1.349	0.89	1.408	0.853	23.4	17.3	20.8	24.4	12.98	19.13	11.71	17.98	High	High	High	High	High	High	High	High	High	High	High	High	High	High	High	High	P84104 [136-143]	P84104 1xPhospho [S138(99.4)]	1.65	100	1	18	24.2	22.8
FALSE	High	[R].ESSPLYSPGFSDSTSAAK.[E]	P14873	Microtubule-associated protein 1B OS=Mus musculus GN=Map1b PE=1 SV=2		0.307063	0.99408	0.111325	0.975126	-0.15	-0.06	-0.18	-0.02	0.904	0.958	0.88	0.984	68.2	75.4	65.3	66.4	2.99	5.58	10.34	10.13	High	High	High	High	High	High	High	High	High	High	High	High	High	High	High	High	P14873 [1787-1804]	P14873 1xPhospho [S1789(99.6)]	4.67	100	1	67.7	70.6	65.7
FALSE	High	[R].MAGPAAPPGGSPR.[G]	E9Q1R5	Voltage-dependent P/Q-type calcium channel subunit alpha OS=Mus musculus GN=Cacna1a PE=1 SV=1		0.30782	0.478481	0.363676	0.548553	0.36	-0.2	0.3	-0.14	1.286	0.871	1.235	0.907	13.5	10.5	11.8	13	9.7	29.64	20.4	11.07	High	High	High	High	High	High	High	High	High	High	High	High	High	High	High	High	E9Q1R5 [2216-2228]	E9Q1R5 1xPhospho [S2226(100)]	1.78	100	1	12.2	14.6	12.5
FALSE	High	[K].YVISDEEEEEDD.[-]	Q5XJE5	RNA polymerase-associated protein LEO1 OS=Mus musculus GN=Leo1 PE=1 SV=2		0.308845	0.669145	0.994951	0.796257	0.19	-0.13	-0.02	0.07	1.139	0.911	0.989	1.049	26.6	23.4	24.2	23.1	15.22	11.02	7.96	14.23	High	High	High	High	High	High	High	High	High	High	High	High	High	High	High	High	Q5XJE5 [656-667]	Q5XJE5 1xPhospho [S659(100)]	1.54	100	1	32.8	23.4	24.9
FALSE	High	[R].SLFLEQSSAGQYTNSDEEDGYASPEVK.[R]	Q80U40	RIMS-binding protein 2 OS=Mus musculus GN=Rimbp2 PE=1 SV=3		0.308868	0.962971	0.999366	0.183204	-0.2	-0.22	-0.01	-0.41	0.87	0.859	0.995	0.751	14.1	16.2	12.1	16.2	22.45	7.35	19.03	10.65	High	High	High	High	High	High	High	High	High	High	High	High	High	High	High	High	Q80U40 [706-732]	Q80U40 2xPhospho [S713(97.7); S728(100)]	6.44	100	1	9	13.3	15.5
FALSE	High	[R].SQSELDDQHDYDSVASDEDTDQEPLPSAGATR.[N]	Q68FF6	ARF GTPase-activating protein GIT1 OS=Mus musculus GN=Git1 PE=1 SV=1		0.30914	0.993676	0.999086	0.259892	-0.42	0.03	-0.02	-0.38	0.746	1.018	0.984	0.771	9.1	12.2	9.2	12	22.29	20.41	13.91	10.74	High	High	High	High	High	High	High	High	High	High	High	High	High	High	High	High	Q68FF6 [382-413]	Q68FF6 1xPhospho [S394(100)]	5.71	100	1	9.9	8.3	8.3
FALSE	High	[R].AFSEDEALAQQDSK.[H]	G3X932	DNA segment, Chr 15, Wayne State University 169, expressed, isoform CRA_a OS=Mus musculus GN=Arhgap39 PE=1 SV=1		0.30976	0.181554	0.675697	0.466672	0.28	-0.39	0.2	-0.31	1.217	0.765	1.152	0.808	23.7	19.5	18.1	22.4	7.77	18.54	9.03	17.16	High	High	High	High	High	High	High	High	High	High	High	High	High	High	High	High	G3X932 [597-610]	G3X932 1xPhospho [S599(100)]	4.79	100	1	23	24.4	24.8
FALSE	High	[K].SPMPKSPVEEVKPKPEAK.[A]	P08553	Neurofilament medium polypeptide OS=Mus musculus GN=Nefm PE=1 SV=4		0.310423	0.809907	0.362803	0.86478	-0.47	0.1	-0.33	-0.04	0.724	1.073	0.796	0.975	23.2	32.1	24.9	25.5	11.42	20.06	19.42	19.09	High	High	High	High	High	High	High	High	High	High	High	High	High	High	High	High	P08553 [605-622]	P08553 1xPhospho [S610(100)]	2.6	100	1	24	27	22.4
FALSE	High	[K].AEEDEILNRSPR.[N]	P35564	Calnexin OS=Mus musculus GN=Canx PE=1 SV=1		0.3109	0.99893	0.162976	0.93657	0.22	-0.06	0.24	-0.08	1.161	0.958	1.177	0.945	39.1	33.7	37.5	39.6	12.12	13.87	11.84	7.88	High	High	High	High	High	High	High	High	High	High	High	High	High	High	High	High	P35564 [573-584]	P35564 1xPhospho [S582(100)]	2.07	100	1	37.9	32.1	42.9
FALSE	High	[R].DTSSNDINGGVEPTPSTVSTPSPSADLLGLR.[A]	P17426	AP-2 complex subunit alpha-1 OS=Mus musculus GN=Ap2a1 PE=1 SV=1		0.311015	0.929652	0.335633	0.946096	0.13	-0.06	0.12	-0.06	1.094	0.958	1.09	0.962	18.1	16.6	17.4	18.1	3.44	20.7	6.73	7.09	High	High	High	High	High	High	High	High	High	High	High	High	High	High	High	High	P17426 [634-664]	P17426 2xPhospho [S655(99); S/T]	4.59	100	1	18	18.2	19.3
FALSE	High	[R].QEESQQPLTDLSPAGVTVLGAFGDSPTPTPDHEEPR.[G]	A0A0N4SVY3	PILR alpha-associated neural protein OS=Mus musculus GN=Pianp PE=1 SV=1		0.311404	0.50154	0.976487	0.999995	0.57	-0.33	0.25	-0.01	1.485	0.795	1.191	0.991	11.1	7.5	8.8	8.9	20.49	25.27	19.97	27.36	High	High	High	High	High	High	High	High	High	High	High	High	High	High	High	High	A0A0N4SVY3 [217-252]	A0A0N4SVY3 1xPhospho [S241(99)]	6.56	100	1	13.9	12	8.5
FALSE	High	[R].SPSQNSQQSFDSSSPPTPQCQK.[R]	Q6PAJ1	Breakpoint cluster region protein OS=Mus musculus GN=Bcr PE=1 SV=3		0.311773	0.604411	0.271682	0.661906	-0.32	-0.08	-0.27	-0.13	0.803	0.947	0.832	0.914	11.2	13.9	10.6	11.6	20.94	6.83	17.24	3.55	High	High	High	High	High	High	High	High	High	High	High	High	High	High	High	High	Q6PAJ1 [371-392]		3.38	100	1	9.7	11.5	10.8
FALSE	High	[R].RPSEPLEPR.[G]	A0A0G2JFT8	Protein RUFY3 OS=Mus musculus GN=Rufy3 PE=1 SV=1		0.312218	0.928215	0.212116	0.817681	0.41	-0.17	0.41	-0.17	1.33	0.89	1.331	0.889	11.4	8.5	10.1	11.4	22.75	10.83	6.88	33.35	High	High	High	High	High	High	High	High	High	High	High	High	High	High	High	High	A0A0G2JFT8 [25-33]	A0A0G2JFT8 1xPhospho [S27(100)]	1.92	100	1	8.5	10.6	14.7
FALSE	High	[R].QGSGRESPSLVSR.[E]	Q7TQH0	Ataxin-2-like protein OS=Mus musculus GN=Atxn2l PE=1 SV=1		0.312417	0.97006	0.267858	0.944393	0.37	-0.14	0.36	-0.12	1.29	0.91	1.279	0.917	25.1	19.4	22.8	24.9	11.68	23.01	15.32	8.74	High	High	High	High	High	High	High	High	High	High	High	High	High	High	High	High	Q7TQH0 [331-343]	Q7TQH0 2xPhospho [S333(100); S337(98.8)]	1.59	100	1	22.1	22.8	27.5
FALSE	High	[R].ISESGQFSDGLEDR.[G]	Q8C996	Transmembrane protein 163 OS=Mus musculus GN=Tmem163 PE=1 SV=1		0.314373	0.0897354	0.919142	0.997849	-0.12	0.17	0.03	0.01	0.918	1.123	1.023	1.008	39.3	42.9	44.2	43.8	4.15	9.05	2.78	3.04	High	High	High	High	High	High	High	High	High	High	High	High	High	High	High	High	Q8C996 [53-66]	Q8C996 1xPhospho [S56(100)]	3.11	100	1	39.2	39.5	39
FALSE	High	[R].AESPEEVACR.[K]	Q7TMY8	E3 ubiquitin-protein ligase HUWE1 OS=Mus musculus GN=Huwe1 PE=1 SV=5		0.315074	0.905539	0.187128	0.988698	0.31	0.16	0.42	0.05	1.236	1.12	1.338	1.034	12.5	10.1	14	13.5	19.09	37.77	15.27	13.97	High	High	High	High	High	High	High	High	High	High	High	High	High	High	High	High	Q7TMY8 [1393-1402]	Q7TMY8 1xPhospho [S1395(100)]	1.78	100	1	11.1	10	15
FALSE	High	[K].EGTQQASEGYFSQSQEEEFAQSEEPCAK.[V]	A0A0R4J1E3	Drebrin OS=Mus musculus GN=Dbn1 PE=1 SV=1		0.315559	0.366118	0.986836	0.996057	0.21	-0.16	0.07	-0.02	1.16	0.894	1.053	0.985	41.5	35.8	37.2	37.7	11.88	11.1	8.32	10.97	High	High	High	High	High	High	High	High	High	High	High	High	High	High	High	High	A0A0R4J1E3 [600-627]		7.18	100	1	36.8	39.5	48.2
FALSE	High	[R].GLPSNNSLDFLDEEYEVPDLDGTR.[A]	Q5PR72	Phosphodiesterase OS=Mus musculus GN=Pde2a PE=1 SV=1		0.315805	0.694112	0.331817	0.714937	0.43	-0.2	0.41	-0.19	1.347	0.869	1.332	0.878	11.9	8.9	10.4	11.8	8.82	25.92	13.34	22.81	High	High	High	High	High	High	High	High	High	High	High	High	High	High	High	High	Q5PR72 [901-924]	Q5PR72 2xPhospho [S904(98.4); S907(98.4)]	1.54	100	1	12.2	11	11.7
FALSE	High	[R].RRSLDSLDKCDMQILEER.[Q]	E9Q8I9	Protein furry homolog OS=Mus musculus GN=Fry PE=1 SV=1		0.316475	0.17712	0.0232199	0.92902	-0.16	-0.14	-0.31	0	0.893	0.909	0.809	1.003	58.3	65.3	53	52.8	7.72	6.22	12.12	2.63	High	High	High	High	High	High	High	High	High	High	High	High	High	High	High	High	E9Q8I9 [2493-2510]	E9Q8I9 2xPhospho [S2495(100); S2498(100)]	2.77	100	1	53.3	60.9	55.8
FALSE	High	[R].DVMSDETNNEETESPSQEFVNITK.[Y]	P14873	Microtubule-associated protein 1B OS=Mus musculus GN=Map1b PE=1 SV=2		0.316552	0.68371	0.0694004	0.210423	0.27	-0.11	0.52	-0.36	1.202	0.929	1.436	0.778	7.2	6	6.7	8.6	12.96	20.19	15.98	8.09	High	High	High	High	High	High	High	High	High	High	High	High	High	High	High	High	P14873 [1138-1161]	P14873 2xPhospho [S1141(100); T/S]	2.43	100	1	7.3	6.9	9
FALSE	High	[R].GSSQPNLSTSYSEQEYGK.[A]	J3QNT7; Q8CHU3	Epsin-2 OS=Mus musculus GN=Epn2 PE=1 SV=1 Epsin-2 OS=Mus musculus GN=Epn2 PE=1 SV=1	Shared	0.317131	0.341419	0.203069	0.220515	-0.16	0.12	-0.17	0.13	0.893	1.084	0.887	1.091	97.8	109.6	106	97.2	6.11	7.9	8.87	4.44	High	High	High	High	High	High	High	High	High	High	High	High	High	High	High	High	J3QNT7 [171-188]; Q8CHU3 [171-188]	J3QNT7 1xPhospho [S173(99.7)]; Q8CHU3 1xPhospho [S173(99.7)]	5.49	100	2	92.2	102	93.8
FALSE	High	[R].TVSVEGDAPGSDLSTAVDSPGSQPPYR.[L]	A4GZ26	ARF6 guanine nucleotide exchange factor IQArfGEF OS=Mus musculus GN=Iqsec2 PE=1 SV=1		0.319047	0.340121	0.994124	0.996837	0.42	-0.35	0.21	-0.14	1.338	0.783	1.154	0.909	19.4	14.5	15.2	16.7	11.22	12.82	14.86	31.22	High	High	High	High	High	High	High	High	High	High	High	High	High	High	High	High	A4GZ26 [244-270]	A4GZ26 2xPhospho [S246(100); S262(100)]	4.02	100	1	21.4	20.5	16.6
FALSE	High	[R].HDSPEDVKR.[R]	Q60864	Stress-induced-phosphoprotein 1 OS=Mus musculus GN=Stip1 PE=1 SV=1		0.319756	0.794153	0.881608	0.408031	-0.22	-0.01	0.34	-0.57	0.858	0.996	1.267	0.674	17	19.8	16.9	25.1	31.13	34.29	29.99	22.69	High	High	High	High	High	High	High	High	High	High	High	High	High	High	High	High	Q60864 [479-487]	Q60864 1xPhospho [S481(100)]	1.03	100	1	19.1	9.8	15.2
FALSE	High	[R].SDVSDIGSDNCSLADEEQTPR.[D]	Q3UGY8	Brefeldin A-inhibited guanine nucleotide-exchange protein 3 OS=Mus musculus GN=Arfgef3 PE=1 SV=1		0.321002	0.486109	0.93987	0.80538	0.49	-0.44	-0.1	0.15	1.401	0.739	0.936	1.106	19.7	14.1	14.6	13.2	7.19	40.35	14.09	28	High	High	High	High	High	High	High	High	High	High	High	High	High	High	High	High	Q3UGY8 [621-641]	Q3UGY8 2xPhospho [S628(100); S632(100)]	3.47	100	1	19.6	21.2	19.9
FALSE	High	[R].DSTVSSSETP.[-]	Q61160	FAS-associated death domain protein OS=Mus musculus GN=Fadd PE=1 SV=1		0.32155	0.396179	0.415607	0.501201	-0.25	0.26	-0.21	0.22	0.839	1.194	0.862	1.162	14	16.7	16.8	14.4	10.64	7.8	9.61	24.19	High	High	High	High	High	High	High	High	High	High	High	High	High	High	High	High	Q61160 [196-205]	Q61160 1xPhospho [T204(100)]	2.61	100	1	14.5	12.6	13.6
FALSE	High	[K].TLNMTTSPEEK.[R]	Q3THK7	GMP synthase [glutamine-hydrolyzing] OS=Mus musculus GN=Gmps PE=1 SV=2		0.321623	0.728088	0.990523	0.725719	0.37	-0.2	-0.08	0.25	1.292	0.87	0.949	1.185	18.7	14.5	16.3	13.7	16.56	19.38	17.55	18.85	High	High	High	High	High	High	High	High	High	High	High	High	High	High	High	High	Q3THK7 [326-336]	Q3THK7 1xPhospho [S332(100)]	2.97	100	1	17.4	21.1	14.3
FALSE	High	[R].RSPTSSPTPQR.[R]	P39053	Dynamin-1 OS=Mus musculus GN=Dnm1 PE=1 SV=2		0.322348	0.961689	0.48262	0.998479	-0.68	-0.08	-0.44	-0.32	0.623	0.946	0.738	0.799	13.5	21.7	12.8	16	16.14	45.39	67.85	21.34	High	High	High	High	High	High	High	High	High	High	High	High	High	High	High	High	P39053 [773-783]	P39053 2xPhospho [S774(100); S778(100)]	3.13	100	1	14	13.1	11.9
FALSE	High	[R].GFKEEGSPDR.[S]	E9QP99	Golgin subfamily A member 3 OS=Mus musculus GN=Golga3 PE=1 SV=1		0.323731	0.999889	0.0502285	0.691115	0.22	0.02	0.41	-0.18	1.162	1.013	1.331	0.885	25.6	22	25.9	29.3	5.91	24.05	9.12	11.44	High	High	High	High	High	High	High	High	High	High	High	High	High	High	High	High	E9QP99 [54-63]	E9QP99 1xPhospho [S60(100)]	1.19	100	1	26.8	24.7	26.6
FALSE	High	[R].RTSETSISPPGSSIGSPNR.[V]	Q69ZX8	Actin-binding LIM protein 3 OS=Mus musculus GN=Ablim3 PE=1 SV=2		0.326926	0.814027	0.179266	0.964442	0.44	0.12	0.53	0.03	1.356	1.085	1.445	1.018	14.1	10.4	15.3	15	9.69	27.03	13.12	18.5	High	High	High	High	High	High	High	High	High	High	High	High	High	High	High	High	Q69ZX8 [275-293]	Q69ZX8 2xPhospho [T276(99.3); T279(98.7)]	3.16	100	1	14.6	13.6	14.5
FALSE	High	[R].RLEDEQPPTLSPK.[K]	A0A087WQ41	Calcium-activated potassium channel subunit alpha-1 OS=Mus musculus GN=Kcnma1 PE=1 SV=1		0.32738	0.920144	0.999983	0.120052	-0.16	-0.05	0.1	-0.32	0.894	0.963	1.073	0.802	43.2	48.3	41.6	51.8	5.54	2.36	3.45	16.62	High	High	High	High	High	High	High	High	High	High	High	High	High	High	High	High	A0A087WQ41 [697-709]	A0A087WQ41 1xPhospho [S707(100)]	3.74	100	1	39.8	45.1	42.1
FALSE	High	[R].ATQQSLGEQSNPR.[R]	B1AZP2	Disks large-associated protein 4 OS=Mus musculus GN=Dlgap4 PE=1 SV=1		0.327569	0.999425	0.999962	0.298234	0.27	0.08	0.04	0.31	1.206	1.058	1.026	1.243	20.6	17.1	21.8	17.5	11.17	15.1	11.04	16.41	High	High	High	High	High	High	High	High	High	High	High	High	High	High	High	High	B1AZP2 [401-413]	B1AZP2 1xPhospho [S405(100)]	4.4	100	1	18.9	22.2	23.7
FALSE	High	[R].EAEEESSEDD.[-]	Q8CHW4	Translation initiation factor eIF-2B subunit epsilon OS=Mus musculus GN=Eif2b5 PE=1 SV=1		0.327833	0.145751	0.679129	0.376407	0.39	-0.6	0.16	-0.37	1.312	0.66	1.117	0.775	9.7	7.4	6.4	8.3	15.23	21.1	25.37	34.97	High	High	High	High	High	High	High	High	High	High	High	High	High	High	High	High	Q8CHW4 [708-717]	Q8CHW4 1xPhospho [S714(100)]	2.67	100	1	8.2	8.8	11.3
FALSE	High	[R].GSLGSLDR.[V]	P98203	Armadillo repeat protein deleted in velo-cardio-facial syndrome homolog OS=Mus musculus GN=Arvcf PE=1 SV=2		0.328403	0.335162	0.0748577	0.0768048	-0.15	0.16	-0.22	0.23	0.899	1.119	0.86	1.169	43	47.8	48.1	41.1	3.59	7.11	10.03	4.6	High	High	High	High	High	High	High	High	High	High	High	High	High	High	High	High	P98203 [333-340]	P98203 1xPhospho [S337(100)]	1.93	100	1	42.4	43.6	41.6
FALSE	High	[R].IDEANQR.[A]	P60879	Synaptosomal-associated protein 25 OS=Mus musculus GN=Snap25 PE=1 SV=1		0.328464	0.598436	0.766168	0.965823	-0.58	0.36	-0.32	0.1	0.669	1.282	0.8	1.073	10.7	15.9	13.7	12.7	20.2	21.65	16.92	18.32	High	High	High	High	High	High	High	High	High	High	High	High	High	High	High	High	P60879 [192-198]		1.86	100	1	15	10.2	11.2
FALSE	High	[K].LMHDASDSEVDQDDVVEWK.[D]	Q9Z103	Activity-dependent neuroprotector homeobox protein OS=Mus musculus GN=Adnp PE=1 SV=2		0.328466	0.999959	0.461648	0.988322	0.46	-0.1	0.28	0.08	1.379	0.934	1.215	1.059	13.9	10.1	12.9	12.2	11.78	22.62	19.88	23.3	High	High	High	High	High	High	High	High	High	High	High	High	High	High	High	High	Q9Z103 [954-972]	Q9Z103 2xPhospho [S959(100); S961(100)]	2.32	100	1	15.2	13.4	14.3
FALSE	High	[R].QLSDIEER.[H]	P08553	Neurofilament medium polypeptide OS=Mus musculus GN=Nefm PE=1 SV=4		0.32886	0.656036	0.882205	0.999301	-0.24	0.14	-0.14	0.05	0.849	1.104	0.905	1.036	99.4	117.1	109.7	105.9	7.46	15.89	15.91	9.86	High	High	High	High	High	High	High	High	High	High	High	High	High	High	High	High	P08553 [342-349]	P08553 1xPhospho [S344(100)]	2.07	100	1	101.1	110.4	92.7
FALSE	High	[R].SSPAYCTSSSDITEPEQK.[M]	A0A0A6YVS6	Ras/Rap GTPase-activating protein SynGAP (Fragment) OS=Mus musculus GN=Syngap1 PE=1 SV=2		0.328925	0.922864	0.46543	0.985007	0.28	-0.17	0.23	-0.12	1.21	0.887	1.17	0.918	33.8	27.9	30	32.6	17.29	27.07	17.07	9.88	High	High	High	High	High	High	High	High	High	High	High	High	High	High	High	High	A0A0A6YVS6 [801-818]		3.54	100	1	26.9	30.9	39.7
FALSE	High	[R].LSQSSQDSSPVR.[N]	Q5SVQ0	Histone acetyltransferase KAT7 OS=Mus musculus GN=Kat7 PE=1 SV=1		0.329012	0.756604	0.864349	0.999999	-0.41	0.3	-0.14	0.02	0.751	1.228	0.909	1.014	12.8	17	15.7	15.4	40.85	9.28	8.51	19.88	High	High	High	High	High	High	High	High	High	High	High	High	High	High	High	High	Q5SVQ0 [51-62]	Q5SVQ0 1xPhospho [S59(99.6)]	3.17	100	1	15.4	10.6	20.4
FALSE	High	[R].QISEDVDGPDNR.[E]	P46935	E3 ubiquitin-protein ligase NEDD4 OS=Mus musculus GN=Nedd4 PE=1 SV=3		0.329182	0.800046	0.967097	0.565509	-0.18	0.17	0.1	-0.11	0.883	1.126	1.071	0.928	14.7	16.6	16.5	17.8	10.28	3.45	18.01	14.06	High	High	High	High	High	High	High	High	High	High	High	High	High	High	High	High	P46935 [307-318]	P46935 1xPhospho [S309(100)]	3.36	100	1	14.9	15.1	14.5
FALSE	High	[R].TYTDAMQNYNGNDER.[S]	Q62283	Tetraspanin-7 OS=Mus musculus GN=Tspan7 PE=1 SV=2		0.330385	0.552167	0.988744	0.878451	0.34	-0.24	0.01	0.1	1.268	0.849	1.004	1.072	13.8	10.9	11.7	10.9	9.56	14.75	21.57	16.9	High	High	High	High	High	High	High	High	High	High	High	High	High	High	High	High	Q62283 [123-137]		4.42	100	1	14.3	13.3	12.3
FALSE	High	[R].NSSTGPTPDCSPPSPDTALK.[N]	Q8BIZ1	Ankyrin repeat and sterile alpha motif domain-containing protein 1B OS=Mus musculus GN=Anks1b PE=1 SV=3		0.330976	0.31682	0.369378	0.354156	0.14	-0.19	0.17	-0.22	1.102	0.879	1.129	0.858	31.2	28.4	27.4	32	12.78	10.37	12.39	11.06	High	High	High	High	High	High	High	High	High	High	High	High	High	High	High	High	Q8BIZ1 [497-516]	Q8BIZ1 2xPhospho [S507(100); S510(100)]	3.36	100	1	31.4	31	39.2
FALSE	High	[K].KLPANISEDAEEGEVSDEDSADEMEDDCK.[L]	H3BK11	Phosphoinositide phospholipase C (Fragment) OS=Mus musculus GN=Plch2 PE=1 SV=1		0.331495	0.959346	0.438995	0.992635	0.19	-0.05	0.17	-0.03	1.141	0.968	1.129	0.978	34.4	30.1	33.3	34	14.34	6.63	9.55	2.38	High	High	High	High	High	High	High	High	High	High	High	High	High	High	High	High	H3BK11 [331-359]	H3BK11 2xPhospho [S346(100); S350(100)]	6.54	100	1	29.7	32.4	41.2
FALSE	High	[K].LDSSPVLSPGNK.[A]	Q9JM52	Misshapen-like kinase 1 OS=Mus musculus GN=Mink1 PE=1 SV=3		0.332224	0.970752	0.998401	0.654518	0.38	-0.09	0.14	0.15	1.306	0.938	1.102	1.11	48.4	37.1	45.4	40.9	22.68	8.93	18.73	15.66	High	High	High	High	High	High	High	High	High	High	High	High	High	High	High	High	Q9JM52 [743-754]	Q9JM52 2xPhospho [S750(100); S]	4.57	100	1	40.5	37.6	58.1
FALSE	High	[R].RQSRSPSEGRSQTPNR.[Q]	A0A087WS83	Voltage-dependent R-type calcium channel subunit alpha OS=Mus musculus GN=Cacna1e PE=1 SV=1		0.332229	0.711543	0.996421	0.799407	0.2	-0.18	-0.22	0.24	1.15	0.885	0.859	1.185	9.8	8.6	8.7	7.3	27.05	34.71	6.28	25.44	High	High	High	High	High	High	High	High	High	High	High	High	High	High	High	High	A0A087WS83 [2077-2092]	A0A087WS83 3xPhospho [S2079(99.9); S2081(99.9); S2083(96)]	1.5	100	1	8.7	8.8	15
FALSE	High	[K].HSSSYNQGR.[Y]	Q8BGN8	Synaptoporin OS=Mus musculus GN=Synpr PE=1 SV=1		0.332661	0.747047	0.292093	0.797678	0.72	0.61	1.04	0.28	1.642	1.524	2.058	1.216	7.4	4.5	11.3	9.3	42.79	64.58	13.58	27.81	High	High	High	High	High	High	High	High	High	High	High	High	High	High	High	High	Q8BGN8 [218-226]	Q8BGN8 1xPhospho [S220(99.7)]	2.02	100	1	14.7	8.3	6.5
FALSE	High	[R].VVSSTSEEEEAFTEK.[F]	E9Q0A7	Oxidation resistance protein 1 OS=Mus musculus GN=Oxr1 PE=1 SV=1		0.334374	0.016475	0.83477	0.0822439	0.12	-0.31	0.04	-0.23	1.09	0.805	1.027	0.853	42.4	38.9	34.1	40	9.79	6.33	7.82	7.44	High	High	High	High	High	High	High	High	High	High	High	High	High	High	High	High	E9Q0A7 [192-206]	E9Q0A7 2xPhospho [T196(99.4); S/T]	3.93	100	1	39.3	46.9	39
FALSE	High	[R].VQPPSPLPSSIDSNSSPEEATQFQPIVPK.[Q]	Q8C8R3	Ankyrin-2 OS=Mus musculus GN=Ank2 PE=1 SV=2		0.335884	0.909043	0.425934	0.830484	-0.28	-0.26	-0.37	-0.18	0.823	0.833	0.775	0.884	7.9	9.7	6.6	7.5	29.78	15.73	23.03	17.67	High	High	High	High	High	High	High	High	High	High	High	High	High	High	High	High	Q8C8R3 [2649-2677]	Q8C8R3 1xPhospho [S2653(94.8)]	2.54	100	1	7.3	8.6	10.6
FALSE	High	[R].IDISPSALR.[K]	Q8K019	Bcl-2-associated transcription factor 1 OS=Mus musculus GN=Bclaf1 PE=1 SV=2		0.335989	0.758871	0.998617	0.923303	0.27	-0.09	0.17	0.01	1.204	0.941	1.122	1.009	14.9	12.4	14	13.9	15.58	10.66	11.5	19.47	High	High	High	High	High	High	High	High	High	High	High	High	High	High	High	High	Q8K019 [653-661]	Q8K019 1xPhospho [S656(100)]	1.65	100	1	14.3	15.5	13.9
FALSE	High	[R].HQTMEVSC.[-]	Q9QYF9	Protein NDRG3 OS=Mus musculus GN=Ndrg3 PE=1 SV=1		0.336329	0.995231	0.771136	0.734866	0.52	0.05	0.4	0.17	1.431	1.037	1.322	1.123	9.5	6.7	9.9	8.8	14.57	28.91	24.19	23.13	High	High	High	High	High	High	High	High	High	High	High	High	High	High	High	High	Q9QYF9 [368-375]	Q9QYF9 1xPhospho [S374(100)]	1.19	100	1	11.2	8.7	10.4
FALSE	High	[K].AKPVVSDFDSDEEQEENEQSEASGTDNE.[-]	A0A140LHP6	Probable global transcription activator SNF2L2 OS=Mus musculus GN=Smarca2 PE=1 SV=1		0.336525	0.875433	0.898522	0.311253	0.41	0.33	0.24	0.5	1.329	1.257	1.182	1.414	8.1	6.1	10.2	7.2	45.07	21.84	12.77	27.74	High	High	High	High	High	High	High	High	High	High	High	High	High	High	High	High	A0A140LHP6 [251-278]	A0A140LHP6 2xPhospho [T275(97.7); S]	1.42	100	1	5.9	6.2	14.8
FALSE	High	[K].GSTESCNTTTEDEDLK.[V]	Q923T9	Calcium/calmodulin-dependent protein kinase type II subunit gamma OS=Mus musculus GN=Camk2g PE=1 SV=1		0.336615	0.966228	0.950938	0.307747	-0.35	0.1	0.12	-0.37	0.785	1.072	1.085	0.776	9.5	12.1	10.2	13.1	37.63	26.95	11.79	17.63	High	High	High	High	High	High	High	High	High	High	High	High	High	High	High	High	Q923T9 [380-395]	Q923T9 1xPhospho [T388(98.1)]	1.05	100	1	11.3	13.7	7.9
FALSE	High	[R].ASVGDSSQEFSPIQEAQQDR.[A]	Q80U22	Iporin OS=Mus musculus GN=Rusc2 PE=1 SV=2		0.338464	0.876837	0.999025	0.817464	-0.35	0.09	-0.04	-0.22	0.787	1.065	0.976	0.859	31.1	39.6	33.2	38.6	18.42	22.59	16.9	9.13	High	High	High	High	High	High	High	High	High	High	High	High	High	High	High	High	Q80U22 [562-581]	Q80U22 1xPhospho [S572(100)]	4.94	100	1	40.1	31.3	25.9
FALSE	High	[K].HTPEAGGSGQR.[Q]	H3BIV5	A-kinase anchor protein 5 OS=Mus musculus GN=Akap5 PE=1 SV=1		0.338573	0.222049	0.586777	0.421344	0.42	-0.6	0.21	-0.38	1.34	0.661	1.155	0.767	23.2	17.3	15.3	19.9	19.05	7.85	30.44	13.08	High	High	High	High	High	High	High	High	High	High	High	High	High	High	High	High	H3BIV5 [68-78]	H3BIV5 1xPhospho [S75(100)]	3.62	100	1	16.1	21.9	24.5
FALSE	High	[R].QPSGAGLCDITEGTVVPEDR.[C]	D3Z079	Syntaxin-binding protein 5 OS=Mus musculus GN=Stxbp5 PE=1 SV=1		0.339036	0.999932	0.332917	0.99987	-0.26	-0.35	-0.48	-0.12	0.838	0.787	0.715	0.923	10.3	12.3	8.1	8.8	27.65	16.26	21.95	9.06	High	High	High	High	High	High	High	High	High	High	High	High	High	High	High	High	D3Z079 [691-710]	D3Z079 1xPhospho [S693(100)]	4.01	100	1	5.3	10.3	10.3
FALSE	High	[K].GADDAADADTAIINAEGGQNNSEEK.[K]	Q8R5M8	Cell adhesion molecule 1 OS=Mus musculus GN=Cadm1 PE=1 SV=2		0.339075	0.1357	0.906125	0.58733	-0.29	0.48	-0.13	0.32	0.819	1.393	0.916	1.245	7.5	9.2	10.4	8.4	31.7	15.4	16.45	8.36	High	High	High	High	High	High	High	High	High	High	High	High	High	High	High	High	Q8R5M8 [427-451]		5.11	100	1	7.5	7.5	4.2
FALSE	High	[R].GLSLSR.[F]	F6VME3; F6RT34; F6RWW8	Myelin basic protein (Fragment) OS=Mus musculus GN=Mbp PE=1 SV=1 Myelin basic protein (Fragment) OS=Mus musculus GN=Mbp PE=1 SV=1 Myelin basic protein (Fragment) OS=Mus musculus GN=Mbp PE=1 SV=1	Shared	0.339589	0.838229	0.821976	0.999929	-0.31	0.06	-0.17	-0.07	0.809	1.046	0.89	0.951	64.5	79.7	67.4	70.9	10.41	21.18	32.09	11.86	High	High	High	High	High	High	High	High	High	High	High	High	High	High	High	High	F6VME3 [130-135]; F6RT34 [149-154]; F6RWW8 [128-133]		1.8	100	3	67.2	67.9	61.8
FALSE	High	[R].DSRSLSYSPVER.[R]	Q8BTI8	Serine/arginine repetitive matrix protein 2 OS=Mus musculus GN=Srrm2 PE=1 SV=3		0.339604	0.214786	0.732774	0.546469	0.41	-0.44	0.24	-0.26	1.329	0.74	1.178	0.834	24	18.1	17.8	21.3	11.61	19.1	9	22.64	High	High	High	High	High	High	High	High	High	High	High	High	High	High	High	High	Q8BTI8 [2641-2652]	Q8BTI8 3xPhospho [S2644(100); S2646(100); S2648(100)]	3.73	100	1	24.4	23.6	24.5
FALSE	High	[R].AADTEEVDIDMDSGDEA.[-]	Q9Z2E1	Methyl-CpG-binding domain protein 2 OS=Mus musculus GN=Mbd2 PE=2 SV=2		0.340066	0.357928	0.501529	0.523349	-0.27	0.26	-0.25	0.24	0.829	1.197	0.842	1.18	25.7	31	30.7	26.1	18.41	9.11	13.3	6.98	High	High	High	High	High	High	High	High	High	High	High	High	High	High	High	High	Q9Z2E1 [398-414]	Q9Z2E1 1xPhospho [S410(100)]	3.04	100	1	19.9	24.8	26.6
FALSE	High	[R].RPSLDSTENQVPVDSFK.[I]	P35546	Proto-oncogene tyrosine-protein kinase receptor Ret OS=Mus musculus GN=Ret PE=1 SV=2		0.340447	0.891393	0.984495	0.897636	-0.28	0.1	-0.07	-0.1	0.826	1.073	0.951	0.932	21.2	25.6	22.7	24.4	18.64	9.29	10.11	6.41	High	High	High	High	High	High	High	High	High	High	High	High	High	High	High	High	P35546 [695-711]	P35546 2xPhospho [S697(100); S700(99.3)]	4.1	100	1	17.1	19.6	22.8
FALSE	High	[R].DHLSPDFYDESETDPGAEELPAR.[I]	Q80U40	RIMS-binding protein 2 OS=Mus musculus GN=Rimbp2 PE=1 SV=3		0.340572	0.999958	0.534601	0.973585	0.1	0.06	0.1	0.06	1.072	1.043	1.07	1.045	45.8	42.7	47.8	45.7	7.87	1.29	4.44	11.47	High	High	High	High	High	High	High	High	High	High	High	High	High	High	High	High	Q80U40 [849-871]	Q80U40 2xPhospho [S852(100); S/T/Y]	4.4	100	1	47	44.6	52.2
FALSE	High	[R].DSSVEVR.[S]	O70194	Eukaryotic translation initiation factor 3 subunit D OS=Mus musculus GN=Eif3d PE=1 SV=2		0.341017	0.975205	0.777987	0.97938	0.23	-0.04	0.09	0.1	1.176	0.97	1.066	1.07	19	16.2	18.5	17.3	11.8	11.39	7.55	10.45	High	High	High	High	High	High	High	High	High	High	High	High	High	High	High	High	O70194 [159-165]		1.74	100	1	19.3	15.9	21.2
FALSE	High	[K].VNGDDHHEEDMDMSD.[-]	E9Q6E5	Protein Srsf11 OS=Mus musculus GN=Srsf11 PE=1 SV=1		0.341035	0.751169	0.246227	0.617574	0.41	-0.23	0.43	-0.24	1.331	0.854	1.347	0.845	9.7	7.2	8.2	9.8	5.33	29.85	24.35	28.7	High	High	High	High	High	High	High	High	High	High	High	High	High	High	High	High	E9Q6E5 [497-511]	E9Q6E5 1xPhospho [S510(100)]	2.79	100	1	9.6	10	8.8
FALSE	High	[K].VSDVTSSGVQSFDEEEGDANN.[-]	Q3TY60	Protein FAM131B OS=Mus musculus GN=Fam131b PE=1 SV=1		0.341238	0.0283064	0.979646	0.66234	0.2	-0.62	-0.16	-0.26	1.149	0.649	0.896	0.832	8.7	7.6	5.7	6.8	13.44	10.25	19	26.24	High	High	High	High	High	High	High	High	High	High	High	High	High	High	High	High	Q3TY60 [312-332]	Q3TY60 2xPhospho [S317(98.5); S318(98.5)]	1.43	100	1	8	8.8	8.6
FALSE	High	[R].ATLEQPETDEVEQVSESNSIEELER.[L]	O54988	STE20-like serine/threonine-protein kinase OS=Mus musculus GN=Slk PE=1 SV=2		0.34156	0.89845	0.513352	0.983699	-0.5	0.12	-0.23	-0.15	0.709	1.087	0.852	0.904	6.4	9	6.9	7.6	21.18	7.99	26.58	42.26	High	High	High	High	High	High	High	High	High	High	High	High	High	High	High	High	O54988 [629-653]	O54988 2xPhospho [S643(100); S647(100)]	3.7	100	1	5.9	6.8	6.9
FALSE	High	[K].AMGDEESGESDSSPK.[T]	Q8BJ42	Disks large-associated protein 2 OS=Mus musculus GN=Dlgap2 PE=1 SV=2		0.34287	0.888371	0.975102	0.924518	0.32	-0.2	-0.06	0.18	1.248	0.87	0.958	1.134	20.4	16.4	17.8	15.7	14.22	32.09	17.63	8.14	High	High	High	High	High	High	High	High	High	High	High	High	High	High	High	High	Q8BJ42 [444-458]	Q8BJ42 2xPhospho [S450(100); S453(100)]	3.78	100	1	16.1	22.1	19.1
FALSE	High	[K].GAEEEEEEEDDDSEEEIK.[A]	Q9WV69	Dematin OS=Mus musculus GN=Dmtn PE=1 SV=1		0.343111	0.808879	0.195782	0.589165	0.28	-0.1	0.35	-0.17	1.217	0.933	1.275	0.89	28.1	23.1	26.2	29.4	8.57	17.14	3.32	15.43	High	High	High	High	High	High	High	High	High	High	High	High	High	High	High	High	Q9WV69 [214-231]	Q9WV69 1xPhospho [S226(100)]	4.78	100	1	31.4	27	25.9
FALSE	High	[R].GPSPSPVGSPASVAQSR.[S]	A2BH40	AT-rich interactive domain-containing protein 1A OS=Mus musculus GN=Arid1a PE=1 SV=1		0.343155	0.984127	0.854371	0.577878	0.3	0.11	0.1	0.3	1.229	1.077	1.075	1.23	11.7	9.5	12.6	10.2	14.93	8.16	24.34	17	High	High	High	High	High	High	High	High	High	High	High	High	High	High	High	High	A2BH40 [695-711]	A2BH40 2xPhospho [S697(99.5); S703(100)]	3.3	100	1	13.8	12.5	10.9
FALSE	High	[R].TGSQGQCTQVR.[V]	J3QNN8	MCG49140 OS=Mus musculus GN=Gm10263 PE=3 SV=1		0.345009	0.889068	0.449517	0.956383	-0.56	0.23	-0.31	-0.02	0.679	1.171	0.805	0.989	10.3	15.1	12	12.2	23.29	19.02	22.4	15.44	High	High	High	High	High	High	High	High	High	High	High	High	High	High	High	High	J3QNN8 [21-31]	J3QNN8 1xPhospho [S23(100)]	2.73	100	1	10.4	9.3	15.1
FALSE	High	[K].SPGEAKSPAAVKSPAEAKSPAAVK.[S]	P19246	Neurofilament heavy polypeptide OS=Mus musculus GN=Nefh PE=1 SV=3		0.345235	0.64366	0.967722	0.749376	-0.31	0.11	0.09	-0.29	0.808	1.077	1.064	0.818	16.6	20.6	17.9	21.9	12.32	19.9	21.35	22.11	High	High	High	High	High	High	High	High	High	High	High	High	High	High	High	High	P19246 [715-738]	P19246 3xPhospho [S721(96.5); S727(99.8); S733(99.8)]	1.89	100	1	15.9	13.9	17.4
FALSE	High	[K].ILDPDPDPPSPESPTETFAAPAEVR.[H]	Q05AH6	Uncharacterized protein C11orf84 homolog OS=Mus musculus PE=1 SV=1		0.345273	0.0619825	0.99852	0.782804	0.2	-0.27	0.05	-0.11	1.153	0.831	1.034	0.926	28.8	25	24	25.9	11.56	6.45	3.99	13.54	High	High	High	High	High	High	High	High	High	High	High	High	High	High	High	High	Q05AH6 [240-264]		1.66	100	1	26	31.8	26.1
FALSE	High	[K].TPPGSGEPPK.[S]	A0A0A0MQC7	Microtubule-associated protein OS=Mus musculus GN=Mapt PE=1 SV=1		0.345479	0.999842	0.325753	0.999369	0.47	0.25	0.46	0.27	1.388	1.193	1.374	1.204	8.4	6	10	8.3	18.25	29.43	39.27	18.4	High	High	High	High	High	High	High	High	High	High	High	High	High	High	High	High	A0A0A0MQC7 [473-482]	A0A0A0MQC7 1xPhospho [T473(99.6)]	1.76	100	1	7.9	8.9	10.2
FALSE	High	[K].ATISDEEIER.[Q]	Q8BJF9	Charged multivesicular body protein 2b OS=Mus musculus GN=Chmp2b PE=1 SV=1		0.345505	0.877934	0.999718	0.800517	0.24	-0.12	-0.02	0.14	1.179	0.922	0.984	1.104	45.7	38.7	42.1	38.1	14.37	18.06	7.41	5.85	High	High	High	High	High	High	High	High	High	High	High	High	High	High	High	High	Q8BJF9 [196-205]	Q8BJF9 1xPhospho [S199(100)]	2.7	100	1	50	37.7	41.7
FALSE	High	[K].RLSLESEGANEGATAAPELSALEEAFRR.[F]	Q7TQD2	Tubulin polymerization-promoting protein OS=Mus musculus GN=Tppp PE=1 SV=1		0.34578	0.975175	0.342453	0.976403	-0.25	-0.04	-0.29	-0.01	0.839	0.97	0.819	0.993	44.8	53.4	43.5	43.8	5.54	12.65	26.16	10.67	High	High	High	High	High	High	High	High	High	High	High	High	High	High	High	High	Q7TQD2 [29-56]	Q7TQD2 1xPhospho [S31(100)]	7.09	100	1	44.1	48	42.1
FALSE	High	[R].LHGGFDSDCSEDGEALNGEPELDLTSK.[L]	O08582	GTP-binding protein 1 OS=Mus musculus GN=Gtpbp1 PE=1 SV=2		0.345936	0.27094	0.98228	0.997456	0.34	-0.24	-0.04	0.14	1.269	0.848	0.976	1.103	16.1	12.7	13.7	12.4	12.55	15.86	19.04	12.66	High	High	High	High	High	High	High	High	High	High	High	High	High	High	High	High	O08582 [38-64]	O08582 1xPhospho [S44(100)]	4.47	100	1	13.1	16.5	17.8
FALSE	High	[K].TQSDDSGDDDEEPAAPADNSELHHTLK.[T]	Q5QNQ6	Oxysterol-binding protein 2 OS=Mus musculus GN=Osbp2 PE=1 SV=1		0.346128	0.91667	0.250653	0.818411	-0.2	0.09	-0.28	0.18	0.869	1.067	0.822	1.129	18.1	20.8	19.3	17.1	14.56	21.17	11.7	14.11	High	High	High	High	High	High	High	High	High	High	High	High	High	High	High	High	Q5QNQ6 [279-305]	Q5QNQ6 1xPhospho [S284(100)]	5.03	100	1	20.8	19.9	15.4
FALSE	High	[K].TPEDISTPPEGTKPCLQTPVTSER.[G]	Q8C8R3	Ankyrin-2 OS=Mus musculus GN=Ank2 PE=1 SV=2		0.346399	0.0268009	0.1919	0.940296	0.15	-0.47	-0.44	0.12	1.111	0.722	0.737	1.088	20.2	18.2	14.6	13.4	15.59	18.7	3.79	16.99	High	High	High	High	High	High	High	High	High	High	High	High	High	High	High	High	Q8C8R3 [3739-3762]	Q8C8R3 2xPhospho [T3745(99.1); T3750(100)]	4.29	100	1	21.1	18.2	25.7
FALSE	High	[R].EQSSDDFCR.[M]	P98200	Phospholipid-transporting ATPase IB OS=Mus musculus GN=Atp8a2 PE=1 SV=1		0.346511	0.916453	0.925563	0.961119	-0.17	0.11	-0.01	-0.05	0.886	1.083	0.994	0.965	21.3	24	23	23.9	7.26	18.05	8.86	12.07	High	High	High	High	High	High	High	High	High	High	High	High	High	High	High	High	P98200 [419-427]	P98200 2xPhospho [S421(100); S422(100)]	1.17	100	1	19.9	20.7	23.5
FALSE	High	[R].RGGGSGGGDESEGEEVDED.[-]	O35295	Transcriptional activator protein Pur-beta OS=Mus musculus GN=Purb PE=1 SV=3		0.34656	0.999923	0.912955	0.66904	-0.17	-0.02	-0.05	-0.14	0.886	0.989	0.968	0.905	51.7	58.3	51.1	56.5	12.15	17.88	8.04	3.19	High	High	High	High	High	High	High	High	High	High	High	High	High	High	High	High	O35295 [306-324]	O35295 2xPhospho [S310(100); S316(100)]	6.45	100	1	49.8	58.8	43.9
FALSE	High	[K].NGGLEHVPSSSSIHNGDMEK.[I]	Q91Z78	BCL2/adenovirus E1B 19 kDa protein-interacting protein 3-like OS=Mus musculus GN=Bnip3l PE=1 SV=1		0.346571	0.152632	0.773195	0.455923	-0.12	0.29	-0.06	0.23	0.917	1.225	0.96	1.17	15.4	16.8	18.9	16.1	13.83	18.03	11.7	5.23	High	High	High	High	High	High	High	High	High	High	High	High	High	High	High	High	Q91Z78 [53-72]		1.97	100	1	15.9	14.9	12.3
FALSE	High	[K].KIMAPPERDMSPPEGDVAPPK.[K]	E9Q3M9	Protein 2010300C02Rik OS=Mus musculus GN=2010300C02Rik PE=1 SV=1		0.347067	0.213222	0.620164	0.0950284	-0.15	-0.29	-0.12	-0.32	0.899	0.82	0.919	0.802	27	30.1	22.2	27.7	7.49	12.23	18.79	5.76	High	High	High	High	High	High	High	High	High	High	High	High	High	High	High	High	E9Q3M9 [518-538]; [539-559]; [581-601]	E9Q3M9 1xPhospho [S528(100)]; 1xPhospho [S549(100)]; 1xPhospho [S591(100)]	3.37	100	1	26.4	27.7	23.6
FALSE	High	[K].NYSETIEVDDSDEDDIFPTNSR.[A]	Q61216	Double-strand break repair protein MRE11A OS=Mus musculus GN=Mre11a PE=1 SV=1		0.347246	0.122791	0.859822	0.477198	-0.27	0.38	-0.16	0.26	0.829	1.298	0.896	1.201	19.9	24	25.9	21.5	9.2	16.84	8.3	12.43	High	High	High	High	High	High	High	High	High	High	High	High	High	High	High	High	Q61216 [638-659]	Q61216 1xPhospho [S648(100)]	3.59	100	1	18.9	21	22.3
FALSE	High	[K].AGTITSTPNR.[N]	Q3UYC0	Protein phosphatase 1H OS=Mus musculus GN=Ppm1h PE=1 SV=1		0.34857	0.815918	0.567188	0.965342	-0.33	0.2	-0.26	0.13	0.794	1.153	0.836	1.094	14.8	18.6	17	15.6	26.93	19.1	11.47	12.37	High	High	High	High	High	High	High	High	High	High	High	High	High	High	High	High	Q3UYC0 [107-116]		1.29	100	1	12.4	11.3	17.5
FALSE	High	[K].ELSSEPRTPPAQK.[G]	A2ARP8	Microtubule-associated protein 1A OS=Mus musculus GN=Map1a PE=1 SV=1		0.349653	0.527744	0.819479	0.95042	0.28	-0.16	0.19	-0.07	1.217	0.893	1.138	0.955	30.7	25.2	27.4	28.7	15.31	21.86	3.45	4.31	High	High	High	High	High	High	High	High	High	High	High	High	High	High	High	High	A2ARP8 [735-747]	A2ARP8 1xPhospho [T742(98.6)]	1.93	100	1	29.2	26.4	32.3
FALSE	High	[R].HDTPDTSPPR.[K]	Q8R149	BUD13 homolog OS=Mus musculus GN=Bud13 PE=1 SV=1		0.349797	0.617471	0.870506	0.993276	-0.19	0.17	-0.04	0.02	0.876	1.127	0.973	1.014	18.1	20.6	20.4	20.1	8.58	11.49	12.29	15.95	High	High	High	High	High	High	High	High	High	High	High	High	High	High	High	High	Q8R149 [129-138]; [155-164]	Q8R149 2xPhospho [T131(100); T/S]; 2xPhospho [T157(100); T/S]	3.47	100	1	16	18	18.2
FALSE	High	[K].KEGDGSATTDAAPATSPKAEEPSKAGDAPSEEK.[K]	P06837	Neuromodulin OS=Mus musculus GN=Gap43 PE=1 SV=1		0.350012	0.949157	0.588911	0.99976	0.64	-0.03	0.6	0.01	1.559	0.977	1.51	1.008	14.2	9.1	13.9	13.8	20.95	56.52	28.26	6.92	High	High	High	High	High	High	High	High	High	High	High	High	High	High	High	High	P06837 [81-113]		5.57	100	1	14.2	12.8	20
FALSE	High	[R].RSDSQQAVKSPPLLESPDASR.[E]	Q8BVL3	Sorting nexin-17 OS=Mus musculus GN=Snx17 PE=1 SV=2		0.350103	0.575685	0.746001	0.934219	0.27	-0.25	0.23	-0.21	1.203	0.841	1.172	0.863	21.8	18.1	18.3	21.2	16.12	14.46	6.6	19.69	High	High	High	High	High	High	High	High	High	High	High	High	High	High	High	High	Q8BVL3 [406-426]	Q8BVL3 3xPhospho [S409(98.9); S415(100); S421(100)]	4.64	100	1	16.6	21.4	24.8
FALSE	High	[K].SHSANDSEEFFREDDSGADLHNATNLR.[S]	Q3UE31	Uncharacterized protein KIAA0930 homolog OS=Mus musculus PE=1 SV=2		0.350233	0.943424	0.67474	0.667619	0.41	0.18	0.2	0.39	1.326	1.131	1.148	1.307	11.8	8.9	13.3	10.2	27.9	18.61	20.6	11.63	High	High	High	High	High	High	High	High	High	High	High	High	High	High	High	High	Q3UE31 [322-348]	Q3UE31 1xPhospho [S324(100)]	2.85	100	1	14.3	10.2	7.5
FALSE	High	[K].LASDDRPSPPR.[G]	Q99KG3	RNA-binding protein 10 OS=Mus musculus GN=Rbm10 PE=1 SV=1		0.350725	0.60079	0.955764	0.766368	-0.18	0.1	0.12	-0.2	0.885	1.069	1.086	0.871	30.4	34.3	32.5	37.3	24.08	8.47	6.52	11.32	High	High	High	High	High	High	High	High	High	High	High	High	High	High	High	High	Q99KG3 [716-726]	Q99KG3 1xPhospho [S723(100)]	2.06	100	1	28.8	35.6	32.1
FALSE	High	[R].KPEPLDESDNDF.[-]	Q8R3P7	Clusterin-associated protein 1 OS=Mus musculus GN=Cluap1 PE=1 SV=1		0.35083	0.335692	0.960752	0.952846	-0.35	0.25	-0.17	0.07	0.784	1.189	0.887	1.051	9.8	12.4	11.6	11	20.21	16.13	20.76	25.17	High	High	High	High	High	High	High	High	High	High	High	High	High	High	High	High	Q8R3P7 [402-413]	Q8R3P7 1xPhospho [S409(100)]	1.71	100	1	11.4	9.5	10
FALSE	High	[K].AYAFWQSSEDAGTGDPMAEDR.[G]	Q8K3F6	Potassium voltage-gated channel subfamily KQT member 3 OS=Mus musculus GN=Kcnq3 PE=1 SV=2		0.352112	0.519043	0.874782	0.133383	-0.14	-0.11	-0.05	-0.21	0.905	0.927	0.967	0.866	16	17.6	14.8	17.1	4.76	5.23	8.96	10.91	High	High	High	High	High	High	High	High	High	High	High	High	High	High	High	High	Q8K3F6 [481-501]		3.23	100	1	16.7	14.9	16
FALSE	High	[R].SNSWQGNMGGNK.[K]	F7DAP1; Q9R1V6; F7BXL9	Disintegrin and metalloproteinase domain-containing protein 22 (Fragment) OS=Mus musculus GN=Adam22 PE=1 SV=1 Disintegrin and metalloproteinase domain-containing protein 22 OS=Mus musculus GN=Adam22 PE=1 SV=2 Disintegrin and metalloproteinase domain-containing protein 22 (Fragment) OS=Mus musculus GN=Adam22 PE=1 SV=1	Shared	0.352238	0.540004	0.997782	0.997899	0.24	-0.13	0.04	0.08	1.185	0.916	1.029	1.055	25.4	21.5	23.3	22.1	5.81	7.79	19.26	7.58	High	High	High	High	High	High	High	High	High	High	High	High	High	High	High	High	F7DAP1 [151-162]; Q9R1V6 [830-841]; F7BXL9 [86-97]	F7DAP1 1xPhospho [S153(99.6)]; Q9R1V6 1xPhospho [S832(99.6)]; F7BXL9 1xPhospho [S88(99.6)]	3.23	100	3	27.4	24	24.7
FALSE	High	[R].NPSLGEIQV.[-]	P70310	Neurotensin receptor type 2 OS=Mus musculus GN=Ntsr2 PE=2 SV=2		0.35252	0.916742	0.999992	0.688321	0.44	-0.12	0.02	0.3	1.36	0.921	1.016	1.232	16.4	12.1	15.1	12.3	16.36	25.78	15.3	17.51	High	High	High	High	High	High	High	High	High	High	High	High	High	High	High	High	P70310 [408-416]	P70310 1xPhospho [S410(100)]	2.71	100	1	18.5	14.5	18.9
FALSE	High	[K].DISENKR.[A]	P63017	Heat shock cognate 71 kDa protein OS=Mus musculus GN=Hspa8 PE=1 SV=1		0.352671	0.0209934	0.902109	0.125607	0.18	-0.41	0.04	-0.27	1.135	0.755	1.031	0.831	30.5	26.9	23	27.7	5.82	14.94	11	8.03	High	High	High	High	High	High	High	High	High	High	High	High	High	High	High	High	P63017 [252-258]	P63017 1xPhospho [S254(100)]	1.43	100	1	29.5	28.5	32.3
FALSE	High	[K].GATPAEDDEDKDIDLFGSDEEEEDKEAAR.[L]	Q91VK2	Eef1d protein OS=Mus musculus GN=Eef1d PE=1 SV=1		0.353981	0.999706	0.128297	0.863819	-0.13	-0.03	-0.22	0.06	0.914	0.978	0.859	1.04	38.5	42.2	37.7	36.2	8.27	6.94	9.75	10.38	High	High	High	High	High	High	High	High	High	High	High	High	High	High	High	High	Q91VK2 [140-168]	Q91VK2 2xPhospho [T142(100); S157(100)]	4.46	100	1	41.2	38.3	38.8
FALSE	High	[RK].LTQNRGDSDDGR.[S]	J3KMQ6	Protein 5730455P16Rik OS=Mus musculus GN=5730455P16Rik PE=1 SV=1		0.354231	0.999599	0.0827347	0.723421	0.21	-0.03	0.29	-0.11	1.153	0.98	1.222	0.925	33.9	29.4	33.2	35.9	14.58	11.13	7.22	9.11	High	High	High	High	High	High	High	High	High	High	High	High	High	High	High	High	J3KMQ6 [48-59]	J3KMQ6 1xPhospho [S55(99.4)]	2.64	100	1	28.2	39.2	36.6
FALSE	High	[R].GAGQQQSQEMMEVDRR.[V]	Q3UM45	Protein phosphatase 1 regulatory subunit 7 OS=Mus musculus GN=Ppp1r7 PE=1 SV=2		0.354521	0.607065	0.978717	0.99982	-0.26	0.24	0.16	-0.18	0.835	1.18	1.115	0.884	16.6	19.8	19.5	22.1	10.52	9.8	17.98	23.27	High	High	High	High	High	High	High	High	High	High	High	High	High	High	High	High	Q3UM45 [6-21]	Q3UM45 1xPhospho [S12(100)]	1.97	100	1	16.9	16.2	14.3
FALSE	High	[K].EGDGSATTDAAPATSPKAEEPSKAGDAPSEEK.[K]	P06837	Neuromodulin OS=Mus musculus GN=Gap43 PE=1 SV=1		0.354579	0.988049	0.674535	0.993164	-0.2	0.04	-0.12	-0.05	0.871	1.025	0.921	0.969	27.6	31.7	28.3	29.2	9.62	10.3	13.23	9.05	High	High	High	High	High	High	High	High	High	High	High	High	High	High	High	High	P06837 [82-113]		5.72	100	1	25.1	27.6	27.6
FALSE	High	[K].TEEESETESEGSVDPEELDSR.[A]	Q8CHW4	Translation initiation factor eIF-2B subunit epsilon OS=Mus musculus GN=Eif2b5 PE=1 SV=1		0.355504	0.86781	0.173859	0.601796	0.19	-0.08	0.25	-0.14	1.141	0.948	1.187	0.91	22.5	19.7	21.3	23.4	12.48	13.17	6.32	4.69	High	High	High	High	High	High	High	High	High	High	High	High	High	High	High	High	Q8CHW4 [517-537]	Q8CHW4 3xPhospho [S521(100); T523(99.2); S528(100)]	3.87	100	1	23.2	21.8	19.3
FALSE	High	[K].EPTSVSDSENIAAIPSPVTSPVLSR.[R]	F8WHP5	Phospholipase DDHD1 OS=Mus musculus GN=Ddhd1 PE=1 SV=1		0.355851	0.3684	0.999675	0.999879	-0.67	0.47	0	-0.19	0.63	1.386	0.997	0.875	7.3	11.5	10.1	11.5	24.13	23.72	17.75	25.6	High	High	High	High	High	High	High	High	High	High	High	High	High	High	High	High	F8WHP5 [692-716]	F8WHP5 2xPhospho [S707(100); T/S]	5.76	100	1	7	10.7	6.5
FALSE	High	[K].NLEAVETLGSTSTICSDK.[T]	A0A0G2JGX4; Q8VDN2; D3YYN7	Sodium/potassium-transporting ATPase subunit alpha OS=Mus musculus GN=Atp1a3 PE=1 SV=1 Sodium/potassium-transporting ATPase subunit alpha-1 OS=Mus musculus GN=Atp1a1 PE=1 SV=1 Sodium/potassium-transporting ATPase subunit alpha OS=Mus musculus GN=Atp1a2 PE=1 SV=1	Shared	0.35657	0.999945	0.643907	0.963045	0.25	0.01	0.19	0.06	1.185	1.004	1.144	1.04	13.7	11.6	13.8	13.3	8.9	14.37	17.2	19.09	High	High	High	High	High	High	High	High	High	High	High	High	High	High	High	High	A0A0G2JGX4 [363-380]; Q8VDN2 [360-377]; D3YYN7 [358-375]		2.79	100	3	14.4	12.9	13.1
FALSE	High	[K].TDATDGKDYNASASTISPPSSMEEDKFSK.[S]	P14873	Microtubule-associated protein 1B OS=Mus musculus GN=Map1b PE=1 SV=2		0.356836	0.809916	0.998642	0.904859	-0.43	0.08	-0.22	-0.12	0.745	1.058	0.858	0.919	15.3	20.6	16.2	17.7	29.5	14.87	16.35	26.51	High	High	High	High	High	High	High	High	High	High	High	High	High	High	High	High	P14873 [1188-1216]	P14873 2xPhospho [S1208(99); S/T/Y]	3.47	100	1	16.8	10.2	14
FALSE	High	[K].IVEPEVVGESDSEVEGDAWR.[L]	Q9CQU1	Microfibrillar-associated protein 1 OS=Mus musculus GN=Mfap1 PE=1 SV=1		0.356978	0.35901	0.977629	0.978319	-0.22	0.37	0	0.15	0.857	1.293	0.997	1.111	15.1	17.6	19.5	17.6	7.86	23.36	17.28	8.12	High	High	High	High	High	High	High	High	High	High	High	High	High	High	High	High	Q9CQU1 [107-126]	Q9CQU1 2xPhospho [S116(100); S118(100)]	4.29	100	1	13.9	16.8	14.8
FALSE	High	[K].EGKPEDEVEPEDEEKSDEEEKPDKK.[A]	Q9DB24	Protein Tceal6 OS=Mus musculus GN=Tceal6 PE=1 SV=1		0.357552	0.735122	0.737413	0.98558	-0.21	0.07	-0.19	0.04	0.864	1.047	0.88	1.029	15.5	17.9	16.2	15.7	10.98	11.08	17.47	11.39	High	High	High	High	High	High	High	High	High	High	High	High	High	High	High	High	Q9DB24 [15-39]	Q9DB24 1xPhospho [S30(100)]	3.13	100	1	14.1	16.9	17.1
FALSE	High	[R].THSDASDDEAFTTSK.[T]	E9PYT0	Rho GTPase-activating protein 5 OS=Mus musculus GN=Arhgap5 PE=1 SV=1		0.359869	0.999634	0.989073	0.467388	0.18	0.01	0.04	0.15	1.135	1.007	1.029	1.11	41.8	36.8	42.1	37.9	7.5	3.25	18.05	13.44	High	High	High	High	High	High	High	High	High	High	High	High	High	High	High	High	E9PYT0 [1172-1186]	E9PYT0 2xPhospho [S1174(100); S1177(100)]	5.28	100	1	47.3	41.3	39.9
FALSE	High	[K].SSKGSPTGSSPNNASELSLASLTEK.[I]	A0A0J9YTU3	Cytospin-B OS=Mus musculus GN=Specc1 PE=1 SV=1		0.360126	0.234618	0.0419556	0.0245129	-0.35	0.45	-0.57	0.67	0.782	1.368	0.674	1.589	7.6	9.7	10.4	6.6	26.2	13.77	6.58	21.6	High	High	High	High	High	High	High	High	High	High	High	High	High	High	High	High	A0A0J9YTU3 [351-375]	A0A0J9YTU3 2xPhospho [S355(97.6); S/T]	2.5	100	1	8	7.2	6.4
FALSE	High	[R].QMDTNNDGK.[L]	E9PV73	Neuron-specific calcium-binding protein hippocalcin (Fragment) OS=Mus musculus GN=Hpca PE=1 SV=1		0.360483	0.999662	0.752726	0.0661782	-0.35	0.07	0.18	-0.46	0.784	1.051	1.13	0.729	14	17.8	14.7	20.1	12.56	22.59	23.22	7.22	High	High	High	High	High	High	High	High	High	High	High	High	High	High	High	High	E9PV73 [155-163]		3.27	100	1	13.7	14.3	11.6
FALSE	High	[K].KIVETINSDSDSEFGIPK.[K]	Q64511	DNA topoisomerase 2-beta OS=Mus musculus GN=Top2b PE=1 SV=2		0.361031	0.997373	0.42544	0.999913	0.16	-0.04	0.12	0	1.118	0.97	1.084	1	21.3	19	20.6	20.6	3.4	12.64	9.48	6.45	High	High	High	High	High	High	High	High	High	High	High	High	High	High	High	High	Q64511 [1502-1519]	Q64511 2xPhospho [S1509(100); S1511(100)]	3.6	100	1	20.8	21.7	21.8
FALSE	High	[K].AKSPEKEEAK.[T]	P19246	Neurofilament heavy polypeptide OS=Mus musculus GN=Nefh PE=1 SV=3		0.361099	0.921246	0.702458	1	-0.35	-0.06	-0.28	-0.13	0.782	0.961	0.825	0.911	27.2	34.8	26.1	28.7	13.96	19.35	35.64	15.89	High	High	High	High	High	High	High	High	High	High	High	High	High	High	High	High	P19246 [865-874]	P19246 1xPhospho [S867(100)]	1.69	100	1	31	28.3	22.1
FALSE	High	[R].SNSSVGSPTR.[Q]	A2A690	Protein TANC2 OS=Mus musculus GN=Tanc2 PE=1 SV=1		0.361605	0.275185	0.468057	0.36575	0.22	-0.18	0.21	-0.17	1.168	0.884	1.158	0.891	39.1	33.5	34.6	38.8	14.21	13.79	12.09	8.82	High	High	High	High	High	High	High	High	High	High	High	High	High	High	High	High	A2A690 [1474-1483]	A2A690 1xPhospho [S1480(99.6)]	1.93	100	1	34.8	43.5	45.8
FALSE	High	[K].TLEVVSPSQSVTGSAGHTPYYQSPTDEK.[S]	P14873	Microtubule-associated protein 1B OS=Mus musculus GN=Map1b PE=1 SV=2		0.361899	0.715817	0.988958	0.0409272	0.2	0.22	-0.06	0.47	1.149	1.161	0.962	1.388	48.7	42.3	56.5	40.7	17.42	11.04	20.63	15.28	High	High	High	High	High	High	High	High	High	High	High	High	High	High	High	High	P14873 [1312-1339]	P14873 2xPhospho [S1317(100); S1321(97.8)]	5.87	100	1	62.2	41.8	46.3
FALSE	High	[K].ESESDQEPEEEIGMTSEKNPQDEQER.[M]	S4R1M4	Ankyrin-2 (Fragment) OS=Mus musculus GN=Ank2 PE=1 SV=1		0.362016	0.999319	0.187821	0.935794	0.3	-0.02	0.31	-0.03	1.235	0.983	1.237	0.982	24.5	19.8	24.1	24.5	4.31	14.36	29.34	15.38	High	High	High	High	High	High	High	High	High	High	High	High	High	High	High	High	S4R1M4 [111-136]	S4R1M4 1xPhospho [S114(100)]	5.94	100	1	25.2	22.8	24.1
FALSE	High	[R].NMAPSQQSPVR.[T]	P62484	Abl interactor 2 OS=Mus musculus GN=Abi2 PE=1 SV=1		0.362208	0.941145	0.118686	0.57274	-0.33	0.09	-0.57	0.33	0.793	1.063	0.672	1.253	8.3	10.5	8.8	7	32.31	10.18	10.35	23.14	High	High	High	High	High	High	High	High	High	High	High	High	High	High	High	High	P62484 [214-224]	P62484 1xPhospho [S221(100)]	2.44	100	1	10.6	10.6	5.5
FALSE	High	[R].SKEQLNSYT.[-]	P35803	Neuronal membrane glycoprotein M6-b OS=Mus musculus GN=Gpm6b PE=1 SV=2		0.363527	0.538227	0.999543	0.970775	0.11	-0.15	-0.04	0	1.08	0.899	0.971	1.001	103.9	96.2	93.5	93.4	8.65	14.83	4.17	5.9	High	High	High	High	High	High	High	High	High	High	High	High	High	High	High	High	P35803 [320-328]	P35803 1xPhospho [T328(100)]	2.31	100	1	111.2	111.8	97.1
FALSE	High	[R].ENPYYDSR.[V]	Q68FD5	Clathrin heavy chain 1 OS=Mus musculus GN=Cltc PE=1 SV=3		0.363564	0.997909	0.924949	0.600614	-0.29	-0.04	-0.05	-0.28	0.819	0.971	0.968	0.822	14.3	17.5	13.9	16.9	15.5	18.12	9.13	12.99	High	High	High	High	High	High	High	High	High	High	High	High	High	High	High	High	Q68FD5 [896-903]		1.81	100	1	16.2	12.7	12.6
FALSE	High	[K].ESKEETPEVTK.[T]	P14873	Microtubule-associated protein 1B OS=Mus musculus GN=Map1b PE=1 SV=2		0.364621	0.801764	0.367423	0.804765	-0.39	0.22	-0.36	0.19	0.764	1.167	0.78	1.144	19.5	25.6	22.8	19.9	17.31	20.7	12.82	12.65	High	High	High	High	High	High	High	High	High	High	High	High	High	High	High	High	P14873 [560-570]	P14873 1xPhospho [S561(100)]	2.3	100	1	20.5	18.6	16.5
FALSE	High	[K].AVSSPTVSR.[L]	Q7TQD2	Tubulin polymerization-promoting protein OS=Mus musculus GN=Tppp PE=1 SV=1		0.365457	0.548726	0.404427	0.503542	0.28	0.17	0.26	0.19	1.214	1.129	1.201	1.14	8.9	7.3	10	8.8	10.98	16.02	14.1	18.04	High	High	High	High	High	High	High	High	High	High	High	High	High	High	High	High	Q7TQD2 [156-164]		0.78	100	1	7.6	9.6	9.5
FALSE	High	[R].VDDDSLGEFPVSNSR.[A]	F8WIP7	Zinc finger protein ubi-d4 (Fragment) OS=Mus musculus GN=Dpf2 PE=1 SV=1		0.365824	0.798327	0.460609	0.884591	-0.38	0.19	-0.37	0.18	0.771	1.137	0.775	1.131	27.2	35.3	30.9	27.3	21.08	8.58	20	19.26	High	High	High	High	High	High	High	High	High	High	High	High	High	High	High	High	F8WIP7 [94-108]	F8WIP7 1xPhospho [S98(100)]	3.08	100	1	25.6	21.5	28.8
FALSE	High	[K].TNESSLSAR.[S]	Q6NS65	Uracil nucleotide/cysteinyl leukotriene receptor OS=Mus musculus GN=Gpr17 PE=2 SV=1		0.36634	0.996076	0.807404	0.935276	0.34	0.04	0.17	0.22	1.267	1.031	1.125	1.162	12.3	9.7	12.7	10.9	12.5	38.55	19.58	5.6	High	High	High	High	High	High	High	High	High	High	High	High	High	High	High	High	Q6NS65 [328-336]		1.57	100	1	10.7	12.5	14.4
FALSE	High	[K].EDKNGHDGDTHQEDDGEKSD.[-]	P63002	Amino-terminal enhancer of split OS=Mus musculus GN=Aes PE=1 SV=1		0.366355	0.943568	0.311848	0.904461	-0.46	0.22	-0.34	0.1	0.726	1.166	0.79	1.071	11.7	16.1	13.6	12.7	13.89	17.72	15.22	18.28	High	High	High	High	High	High	High	High	High	High	High	High	High	High	High	High	P63002 [178-197]	P63002 1xPhospho [S196(100)]	3.18	100	1	10.4	12.8	13.9
FALSE	High	[K].GSDYSWSYQTPPSSPSSSNSR.[K]	F7D291	MTSS1-like protein (Fragment) OS=Mus musculus GN=Mtss1l PE=1 SV=1		0.366365	0.403449	0.784245	0.74337	-0.27	0.24	0.13	-0.17	0.827	1.181	1.096	0.891	26.2	31.7	31	34.8	10.22	16.43	6.46	8.37	High	High	High	High	High	High	High	High	High	High	High	High	High	High	High	High	F7D291 [134-154]	F7D291 2xPhospho [T143(100); S147(99.5)]	4.3	100	1	31.7	25.8	26.6
FALSE	High	[R].EALVEPASESPRPALAR.[S]	P70441	Na(+)/H(+) exchange regulatory cofactor NHE-RF1 OS=Mus musculus GN=Slc9a3r1 PE=1 SV=3		0.367015	0.0633634	0.331723	0.0721994	-0.1	-0.3	-0.17	-0.23	0.931	0.812	0.889	0.85	30.3	32.5	24.6	28.9	6.19	3.47	15.95	6.45	High	High	High	High	High	High	High	High	High	High	High	High	High	High	High	High	P70441 [266-282]	P70441 2xPhospho [S273(100); S275(100)]	2.39	100	1	30.5	30.1	26.7
FALSE	High	[K].GHSETSTLSSQPSIDEVR.[Q]	D3YZ21	Protein D430041D05Rik OS=Mus musculus GN=D430041D05Rik PE=1 SV=1		0.367116	0.666663	0.980483	0.116454	0.21	0.12	-0.06	0.4	1.16	1.09	0.957	1.321	19	16.3	20.7	15.7	3.56	16.23	6.66	21.73	High	High	High	High	High	High	High	High	High	High	High	High	High	High	High	High	D3YZ21 [1099-1116]	D3YZ21 2xPhospho [S1101(100); S1104(99.4)]	4.78	100	1	19.8	18.2	19.2
FALSE	High	[K].MLPELFQDDEKAISPTSATSSGR.[T]	Q99104	Unconventional myosin-Va OS=Mus musculus GN=Myo5a PE=1 SV=2		0.367408	0.546723	0.811585	0.944952	-0.17	0.15	-0.09	0.06	0.886	1.106	0.942	1.041	23.2	26.2	25.7	24.6	11.35	13.56	13.16	9.18	High	High	High	High	High	High	High	High	High	High	High	High	High	High	High	High	Q99104 [587-609]	Q99104 1xPhospho [S600(100)]	5.78	100	1	22.6	20.1	23.8
FALSE	High	[R].VTRSQEELREEK.[V]	E9Q852	Protein Afdn OS=Mus musculus GN=Afdn PE=1 SV=2		0.367475	0.219055	0.889663	0.705571	-0.22	0.34	-0.11	0.22	0.856	1.265	0.927	1.169	6.6	7.7	8.3	7.1	21.43	28.4	17.78	9.33	High	High	High	High	High	High	High	High	High	High	High	High	High	High	High	High	E9Q852 [1257-1268]	E9Q852 1xPhospho [S1260(99)]	1.03	100	1	7.5	6.1	7.1
FALSE	High	[K].QAFTPIDPPSGSADVSPAGDRDR.[Q]	Q9EP53	Hamartin OS=Mus musculus GN=Tsc1 PE=1 SV=1		0.367596	0.995814	0.307936	0.983691	-0.14	0.01	-0.2	0.08	0.91	1.01	0.87	1.056	30.6	33.6	30.9	29.2	3.85	6.54	8.76	14.09	High	High	High	High	High	High	High	High	High	High	High	High	High	High	High	High	Q9EP53 [547-569]	Q9EP53 2xPhospho [S558(99.3); S562(100)]	2.28	100	1	31.1	30.1	29.3
FALSE	High	[R].NASVPNLR.[G]	D3YW54	Mitochondrial fission regulator 1-like (Fragment) OS=Mus musculus GN=Mtfr1l PE=1 SV=1		0.367614	0.7996	0.705748	0.990219	-0.2	0.05	-0.15	-0.01	0.868	1.036	0.903	0.995	60.2	69.3	62.3	62.6	12.93	13.61	10.03	9.37	High	High	High	High	High	High	High	High	High	High	High	High	High	High	High	High	D3YW54 [98-105]	D3YW54 1xPhospho [S100(100)]	1.51	100	1	64.2	61.1	59.3
FALSE	High	[R].VFSQENVCDR.[I]	E9Q3M9	Protein 2010300C02Rik OS=Mus musculus GN=2010300C02Rik PE=1 SV=1		0.367839	0.904269	0.625803	0.167569	0.3	-0.06	-0.21	0.45	1.235	0.958	0.867	1.365	67.8	54.9	65	47.6	15.41	12.48	31.88	7.88	High	High	High	High	High	High	High	High	High	High	High	High	High	High	High	High	E9Q3M9 [111-120]	E9Q3M9 1xPhospho [S113(100)]	2.53	100	1	63.2	62.3	85.8
FALSE	High	[R].TFSHSDGEDEDVDVDVPGPAPR.[S]	O88502	High affinity cAMP-specific and IBMX-insensitive 3',5'-cyclic phosphodiesterase 8A OS=Mus musculus GN=Pde8a PE=1 SV=1		0.36822	0.0309996	0.935949	0.198332	-0.12	0.35	0.03	0.2	0.92	1.279	1.023	1.151	24.4	26.5	31.2	27.1	8.48	14	5.66	6.47	High	High	High	High	High	High	High	High	High	High	High	High	High	High	High	High	O88502 [14-35]	O88502 1xPhospho [S18(100)]	5.36	100	1	27.9	23.7	23.2
FALSE	High	[K].QSMSSQSLDK.[A]	B2RUJ5	Amyloid beta A4 precursor protein-binding family A member 1 OS=Mus musculus GN=Apba1 PE=1 SV=2		0.368302	0.631948	0.839557	0.984967	0.67	-0.35	0.29	0.03	1.59	0.783	1.221	1.02	10.8	6.8	8.4	8.3	25.03	37.47	15.9	16.48	High	High	High	High	High	High	High	High	High	High	High	High	High	High	High	High	B2RUJ5 [283-292]	B2RUJ5 1xPhospho [S286(99.7)]	1.92	100	1	13.3	10.7	10.8
FALSE	High	[R].GLVAAYSGESDSEEEQER.[G]	Q99KG3	RNA-binding protein 10 OS=Mus musculus GN=Rbm10 PE=1 SV=1		0.369211	0.94342	0.913798	0.960405	-0.57	0.11	-0.32	-0.13	0.676	1.078	0.8	0.911	7.3	10.7	7.8	8.6	10.86	23.82	26.52	32.17	High	High	High	High	High	High	High	High	High	High	High	High	High	High	High	High	Q99KG3 [727-744]	Q99KG3 3xPhospho [S733(100); S736(100); S738(100)]	5.13	100	1	8.7	7.6	6.9
FALSE	High	[R].APRSPSPAPENTPSDPADQGAR.[T]	O35615	Zinc finger protein ZFPM1 OS=Mus musculus GN=Zfpm1 PE=1 SV=1		0.369395	0.940465	0.160026	0.999999	0.27	0.2	0.43	0.03	1.202	1.147	1.347	1.024	7.1	5.9	8.2	8	28.94	12.7	12.8	10.41	High	High	High	High	High	High	High	High	High	High	High	High	High	High	High	High	O35615 [922-943]	O35615 2xPhospho [S925(100); S927(100)]	1.97	100	1	5.5	6.9	10.7
FALSE	High	[K].EFGEDLVEQNSSYVQDSPSKK.[R]	D3YYS7	mRNA cap guanine-N7 methyltransferase (Fragment) OS=Mus musculus GN=Rnmt PE=1 SV=1		0.370864	0.146191	0.992383	0.982718	-0.27	0.35	-0.02	0.1	0.827	1.278	0.984	1.073	42.6	51.5	54.4	50.7	18.16	17.28	3.67	9.21	High	High	High	High	High	High	High	High	High	High	High	High	High	High	High	High	D3YYS7 [48-68]	D3YYS7 1xPhospho [S64(100)]	5.74	100	1	34.3	53.5	42.2
FALSE	High	[K].ATYGGLSSEDENEPEGLGVVYK.[S]	Q8R3P8	Protein Rnf113a1 OS=Mus musculus GN=Rnf113a1 PE=1 SV=1		0.370923	0.997462	0.992075	0.329831	0.23	0.01	-0.01	0.25	1.176	1.006	0.996	1.187	18.8	16	18.9	15.9	5.57	20.42	8.91	18.21	High	High	High	High	High	High	High	High	High	High	High	High	High	High	High	High	Q8R3P8 [78-99]	Q8R3P8 2xPhospho [S84(100); S85(100)]	3.43	100	1	18.6	20.8	18.9
FALSE	High	[K].TEDGDWEWSDDEMDEKSEEGK.[A]	Q9Z1W9	STE20/SPS1-related proline-alanine-rich protein kinase OS=Mus musculus GN=Stk39 PE=1 SV=1		0.372267	0.785935	0.711377	0.987506	-0.44	0.27	-0.38	0.21	0.738	1.203	0.769	1.155	7	9.5	8.4	7.3	11.16	26.19	11.78	25.23	High	High	High	High	High	High	High	High	High	High	High	High	High	High	High	High	Q9Z1W9 [389-409]	Q9Z1W9 1xPhospho [S397(99.1)]	1.35	100	1	8.1	7.3	6.7
FALSE	High	[R].GSAQESLDTISPK.[N]	P20357	Microtubule-associated protein 2 OS=Mus musculus GN=Map2 PE=1 SV=2		0.372369	0.982927	0.974778	0.117365	0.34	0.01	-0.09	0.44	1.269	1.004	0.941	1.354	36.5	28.8	36.6	27.1	15.85	7.4	21.81	13.77	High	High	High	High	High	High	High	High	High	High	High	High	High	High	High	High	P20357 [598-610]	P20357 2xPhospho [S603(100); S608(100)]	5.21	100	1	36.1	36.9	38
FALSE	High	[K].KASQASQEY.[-]	P27661	Histone H2AX OS=Mus musculus GN=H2afx PE=1 SV=2		0.373676	0.708493	0.444989	0.785763	0.12	-0.1	0.12	-0.1	1.086	0.934	1.086	0.935	19.3	17.7	18	19.3	6.62	10.83	4.88	9.62	High	High	High	High	High	High	High	High	High	High	High	High	High	High	High	High	P27661 [135-143]	P27661 2xPhospho [S137(100); S140(100)]	1.84	100	1	17.4	20.2	19.8
FALSE	High	[R].TASPSTSSIDSTTDSR.[E]	Q6NXL5	ArfGAP with coiled-coil, ankyrin repeat and PH domains 3 OS=Mus musculus GN=Acap3 PE=1 SV=1		0.373836	0.399503	0.958429	0.969579	0.14	-0.15	0.05	-0.06	1.103	0.901	1.032	0.962	57.4	52	51.7	53.7	7.62	12.48	8.22	8.83	High	High	High	High	High	High	High	High	High	High	High	High	High	High	High	High	Q6NXL5 [381-396]		2.63	100	1	64.9	55	55.8
FALSE	High	[R].SLSGSSPCPK.[Q]	Q8BTI8	Serine/arginine repetitive matrix protein 2 OS=Mus musculus GN=Srrm2 PE=1 SV=3		0.374274	0.333164	0.0972082	0.0838287	0.16	-0.17	0.27	-0.28	1.118	0.892	1.209	0.825	43.5	38.9	38.8	47.1	4.76	7.5	7.48	11.28	High	High	High	High	High	High	High	High	High	High	High	High	High	High	High	High	Q8BTI8 [773-782]	Q8BTI8 3xPhospho [S773(100); S775(100); S]	2.43	100	1	47.1	43.4	42.3
FALSE	High	[R].APTPGGGHPDSPGLPAPAGQQQR.[V]	B2RUJ5	Amyloid beta A4 precursor protein-binding family A member 1 OS=Mus musculus GN=Apba1 PE=1 SV=2		0.37453	0.121505	0.560887	0.209695	0.24	-0.46	0.27	-0.49	1.183	0.726	1.205	0.713	21.4	18.1	15.5	21.8	20.87	16.52	20.86	6.3	High	High	High	High	High	High	High	High	High	High	High	High	High	High	High	High	B2RUJ5 [307-329]	B2RUJ5 2xPhospho [T309(100); S317(100)]	1.97	100	1	18.3	20.6	22.3
FALSE	High	[R].YAWTDEEEDANSLTADNLEK.[F]	Q62036	Centrosomal protein of 131 kDa OS=Mus musculus GN=Cep131 PE=1 SV=2		0.375031	0.634693	0.794279	0.968787	-0.55	0.36	-0.27	0.08	0.684	1.284	0.831	1.057	6.4	9.3	8.2	7.8	36.82	23.45	19.62	36.12	High	High	High	High	High	High	High	High	High	High	High	High	High	High	High	High	Q62036 [470-489]	Q62036 2xPhospho [T473(99.1); S481(99.1)]	1.69	100	1	4.8	8.7	8.4
FALSE	High	[R].AASALLLRSPR.[L]	D6RE47	Iron-sulfur cluster assembly enzyme ISCU, mitochondrial OS=Mus musculus GN=Iscu PE=4 SV=1		0.375445	0.990681	0.112314	0.693207	-0.3	-0.19	-0.72	0.22	0.811	0.875	0.609	1.166	8	9.9	7	6	23.06	12.08	26.59	31.35	High	High	High	High	High	High	High	High	High	High	High	High	High	High	High	High	D6RE47 [13-23]	D6RE47 2xPhospho [S15(100); S21(100)]	2.47	100	1	7.9	8.2	9.2
FALSE	High	[K].TPEDISTPPEGTKPCLQTPVTSER.[G]	Q8C8R3	Ankyrin-2 OS=Mus musculus GN=Ank2 PE=1 SV=2		0.375486	0.999968	0.346808	0.999564	-0.15	-0.11	-0.13	-0.13	0.9	0.925	0.911	0.914	11.3	12.5	10.4	11.4	20.33	23.71	20.08	19.9	High	High	High	High	High	High	High	High	High	High	High	High	High	High	High	High	Q8C8R3 [3739-3762]		3.08	100	1	7.8	13.1	11.3
FALSE	High	[K].DSEGHSPPN.[-]	O70628	High affinity cGMP-specific 3',5'-cyclic phosphodiesterase 9A OS=Mus musculus GN=Pde9a PE=1 SV=1		0.376113	0.838016	0.575768	0.965771	0.32	-0.05	0.35	-0.07	1.251	0.968	1.272	0.951	8.3	6.6	8	8.5	12.64	14.34	20.95	9.47	High	High	High	High	High	High	High	High	High	High	High	High	High	High	High	High	O70628 [526-534]	O70628 1xPhospho [S531(100)]	1.69	100	1	9.1	9.7	7.5
FALSE	High	[K].SVSTPSEAGSQDSGDGAVGSR.[RT]	A2BFF8	Cytoplasmic dynein 1 intermediate chain 2 OS=Mus musculus GN=Dync1i2 PE=1 SV=1		0.376299	0.927308	0.996597	0.82535	0.35	-0.2	-0.17	0.32	1.277	0.869	0.887	1.251	9.4	7.4	8.2	6.5	20.87	34.14	21.79	27.61	High	High	High	High	High	High	High	High	High	High	High	High	High	High	High	High	A2BFF8 [86-106]	A2BFF8 1xPhospho [S98(99.6)]	5	100	1	7.1	9.5	9.3
FALSE	High	[R].VAAAAGSGPSPPCSPGHDRER.[Q]	Q2TBE6	Phosphatidylinositol 4-kinase type 2-alpha OS=Mus musculus GN=Pi4k2a PE=1 SV=1		0.377345	0.803598	0.804152	0.999168	0.25	-0.14	0.14	-0.02	1.188	0.91	1.099	0.983	19.5	16.4	17.8	18.1	23.88	7.03	4.94	8.09	High	High	High	High	High	High	High	High	High	High	High	High	High	High	High	High	Q2TBE6 [38-58]	Q2TBE6 2xPhospho [S47(99.2); S51(100)]	6.22	100	1	14.6	18.7	26.1
FALSE	High	[R].RAGEQDPVPTPAELTSPGR.[A]	Q62417	Sorbin and SH3 domain-containing protein 1 OS=Mus musculus GN=Sorbs1 PE=1 SV=2		0.377694	0.99634	0.0496954	0.460413	-0.25	-0.04	-0.44	0.16	0.84	0.976	0.735	1.115	40	47.6	39	35	9.63	15.03	12.37	3.3	High	High	High	High	High	High	High	High	High	High	High	High	High	High	High	High	Q62417 [170-188]		2.45	100	1	34.4	42.1	42.5
FALSE	High	[R].YSDTTDSDPENEPFDEDQHSQITKV.[-]	O08586	Phosphatidylinositol 3,4,5-trisphosphate 3-phosphatase and dual-specificity protein phosphatase PTEN OS=Mus musculus GN=Pten PE=1 SV=1		0.378174	0.999324	0.410525	0.999933	-0.24	-0.13	-0.3	-0.08	0.846	0.911	0.813	0.948	32.5	38.4	29.6	31.3	24.1	20.75	21.89	18.73	High	High	High	High	High	High	High	High	High	High	High	High	High	High	High	High	O08586 [379-403]		3	100	1	20.6	30.5	37.7
FALSE	High	[R].EIVHIQAGQCGNQIGAK.[F]	Q7TMM9; Q9D6F9; Q9ERD7; P99024	Tubulin beta-2A chain OS=Mus musculus GN=Tubb2a PE=1 SV=1 Tubulin beta-4A chain OS=Mus musculus GN=Tubb4a PE=1 SV=3 Tubulin beta-3 chain OS=Mus musculus GN=Tubb3 PE=1 SV=1 Tubulin beta-5 chain OS=Mus musculus GN=Tubb5 PE=1 SV=1	Shared	0.378225	0.686584	0.983109	0.796316	0.16	-0.16	-0.24	0.24	1.114	0.898	0.849	1.179	22.4	20.1	20.1	17.1	8.28	20.82	13.23	9.2	High	High	High	High	High	High	High	High	High	High	High	High	High	High	High	High	Q7TMM9 [3-19]; Q9D6F9 [3-19]; Q9ERD7 [3-19]; P99024 [3-19]		4.7	100	4	23.1	21.7	23.3
FALSE	High	[R].ASVCAEAYNPDEEEDDAESR.[I]	P31324	cAMP-dependent protein kinase type II-beta regulatory subunit OS=Mus musculus GN=Prkar2b PE=1 SV=3		0.378303	0.953567	0.710454	0.999795	0.32	-0.06	0.21	0.05	1.249	0.958	1.159	1.032	14.9	11.9	14.2	13.8	11.18	21.1	12.48	9.98	High	High	High	High	High	High	High	High	High	High	High	High	High	High	High	High	P31324 [111-130]	P31324 1xPhospho [S112(100)]	3.43	100	1	16.3	13.6	16.5
FALSE	High	[R].TDSPDMPEDT.[-]	D3Z6F8	DET1- and DDB1-associated protein 1 OS=Mus musculus GN=Dda1 PE=1 SV=1		0.378682	0.997569	0.608823	0.927619	0.11	0.04	0.12	0.03	1.081	1.03	1.09	1.021	20.1	18.6	20.7	20.3	18.64	6.14	8	4.5	High	High	High	High	High	High	High	High	High	High	High	High	High	High	High	High	D3Z6F8 [28-37]	D3Z6F8 1xPhospho [S30(100)]	1.64	100	1	17.6	19.2	21
FALSE	High	[R].HVSFQDEDEIVR.[I]	Q924S8	Sprouty-related, EVH1 domain-containing protein 1 OS=Mus musculus GN=Spred1 PE=1 SV=1		0.379134	0.998104	0.795902	0.935743	0.33	-0.1	0.16	0.06	1.254	0.93	1.121	1.041	15.4	12.3	14.3	13.7	12.66	15.22	6.53	18.09	High	High	High	High	High	High	High	High	High	High	High	High	High	High	High	High	Q924S8 [237-248]	Q924S8 1xPhospho [S239(100)]	4.27	100	1	16.2	15.9	14.9
FALSE	High	[K].RPPESPPIVEEWNSR.[A]	Q9CQY2	RNMT-activating mini protein OS=Mus musculus GN=Fam103a1 PE=3 SV=1		0.38107	0.342862	0.793086	0.74979	0.2	-0.19	0.1	-0.1	1.146	0.877	1.074	0.936	38	33.1	33.3	35.6	16.81	11.5	7.35	12.83	High	High	High	High	High	High	High	High	High	High	High	High	High	High	High	High	Q9CQY2 [32-46]	Q9CQY2 1xPhospho [S36(100)]	2.57	100	1	33.3	37.7	49
FALSE	High	[R].EHAALEPR.[H]	Q99KI0	Aconitate hydratase, mitochondrial OS=Mus musculus GN=Aco2 PE=1 SV=1		0.381192	0.557771	0.215535	0.129118	0.3	-0.19	-0.16	0.27	1.229	0.874	0.893	1.203	11.3	9.2	9.9	8.2	10.16	16.78	11.43	9.84	High	High	High	High	High	High	High	High	High	High	High	High	High	High	High	High	Q99KI0 [672-679]		2.6	100	1	10.7	11.9	12.5
FALSE	High	[R].TEATQGLDYVPSAGTISPTSSLEEDKGFK.[S]	A2ARP8	Microtubule-associated protein 1A OS=Mus musculus GN=Map1a PE=1 SV=1		0.38121	0.148938	0.732323	0.372656	-0.38	0.45	-0.26	0.33	0.769	1.362	0.833	1.257	5.7	7.5	7.8	6.2	14.68	23.05	29.27	6.57	High	High	High	High	High	High	High	High	High	High	High	High	High	High	High	High	A2ARP8 [1117-1145]		5.35	100	1	5.3	6.5	6.2
FALSE	High	[K].FGNVDADSPVEETIQDHSALK.[S]	Q8BPN8	DmX-like protein 2 OS=Mus musculus GN=Dmxl2 PE=1 SV=3		0.381323	0.999407	0.39707	0.998774	-0.24	0.07	-0.26	0.09	0.849	1.048	0.837	1.063	56.5	66.6	59.2	55.7	12.13	6.32	18.72	7.19	High	High	High	High	High	High	High	High	High	High	High	High	High	High	High	High	Q8BPN8 [1281-1301]	Q8BPN8 1xPhospho [S1288(100)]	4.22	100	1	50.8	55.5	67.4
FALSE	High	[R].YMAENPTAGVVQEEEEDNLEYDSDGNPIAPSK.[K]	Q810A7	ATP-dependent RNA helicase DDX42 OS=Mus musculus GN=Ddx42 PE=1 SV=3		0.381475	0.400145	0.451835	0.472227	0.26	-0.27	0.2	-0.22	1.194	0.83	1.151	0.861	19.6	16.4	16.3	18.9	16.5	13.33	14.44	13.98	High	High	High	High	High	High	High	High	High	High	High	High	High	High	High	High	Q810A7 [163-194]		5.91	100	1	15.5	20.4	18.8
FALSE	High	[R].SLSELADPNPK.[V]	Q5DTT2	PH and SEC7 domain-containing protein 1 OS=Mus musculus GN=Psd PE=1 SV=2		0.381569	0.999246	0.876502	0.855864	0.31	0	0.13	0.18	1.241	1.002	1.096	1.134	7.4	5.9	7.4	6.5	8.09	34.47	12.31	19.57	High	High	High	High	High	High	High	High	High	High	High	High	High	High	High	High	Q5DTT2 [720-730]	Q5DTT2 1xPhospho [S720(99.8)]	2.31	100	1	7.1	6.9	7.7
FALSE	High	[R].RHSTEGEEGDVSDVGSR.[T]	Q6NS60	F-box only protein 41 OS=Mus musculus GN=Fbxo41 PE=1 SV=3		0.382632	0.135784	0.999931	0.86833	0.36	-0.69	0.02	-0.35	1.288	0.619	1.013	0.787	9.1	7.1	5.6	7.2	16.42	33.59	29.64	19.96	High	High	High	High	High	High	High	High	High	High	High	High	High	High	High	High	Q6NS60 [474-490]	Q6NS60 3xPhospho [S476(100); T477(100); S485(100)]	1.22	100	1	8.7	9.5	7.3
FALSE	High	[K].DSDYVYPSLESDEDNPVFK.[S]	Q9WTU0	Lysine-specific demethylase PHF2 OS=Mus musculus GN=Phf2 PE=1 SV=2		0.382834	0.103811	0.859806	0.384885	0.36	-0.64	0.23	-0.51	1.283	0.641	1.175	0.7	15.2	11.8	9.7	13.9	21.14	8.62	30.31	15.21	High	High	High	High	High	High	High	High	High	High	High	High	High	High	High	High	Q9WTU0 [866-884]		2.3	100	1	18.5	13.2	11.9
FALSE	High	[K].GSLPPAALESSDSTNTTIEDEDAK.[A]	Q5SVJ1	Calcium/calmodulin-dependent protein kinase type II subunit beta OS=Mus musculus GN=Camk2b PE=1 SV=1		0.382982	0.999795	0.668298	0.971584	0.14	0.04	0.14	0.04	1.1	1.029	1.103	1.026	62.4	56.7	64.2	62.6	10.06	7.15	3.57	11.34	High	High	High	High	High	High	High	High	High	High	High	High	High	High	High	High	Q5SVJ1 [346-369]	Q5SVJ1 1xPhospho [S358(99.1)]	5.95	100	1	59.5	65.4	73.2
FALSE	High	[R].DSGLEDGRESPSFDTPSQR.[V]	B1AWV9	Anion exchange protein OS=Mus musculus GN=Slc4a10 PE=1 SV=1		0.383141	0.293861	0.712711	0.818936	-0.11	0.13	0.05	-0.03	0.925	1.092	1.034	0.977	38.3	41.4	41.8	42.8	2.14	5.79	4.67	9.5	High	High	High	High	High	High	High	High	High	High	High	High	High	High	High	High	B1AWV9 [80-98]	B1AWV9 1xPhospho [S89(100)]	4.11	100	1	37.6	38	38.6
FALSE	High	[K].ADNPTPQTPGTSSLSQLGAYGDSEDSDS.[-]	Q9D6J3	Coiled-coil domain-containing protein 94 OS=Mus musculus GN=Ccdc94 PE=1 SV=1		0.383651	0.99908	0.977006	0.681809	-0.23	-0.08	0.12	-0.44	0.851	0.944	1.089	0.737	6.9	8.2	6.6	8.9	21.49	16.46	13.79	29.88	High	High	High	High	High	High	High	High	High	High	High	High	High	High	High	High	Q9D6J3 [287-314]	Q9D6J3 2xPhospho [S309(100); S/T/Y]	2.94	100	1	7.8	6.7	7.1
FALSE	High	[R].QGSWEDEEDYEEEMTDNR.[N]	A0A0R4J194	Voltage-dependent L-type calcium channel subunit beta-1 OS=Mus musculus GN=Cacnb1 PE=1 SV=1		0.384115	0.999849	0.84493	0.796682	-0.13	-0.04	-0.03	-0.14	0.911	0.974	0.98	0.906	85.9	94.3	83.7	92.4	9.69	8.96	7.05	15.67	High	High	High	High	High	High	High	High	High	High	High	High	High	High	High	High	A0A0R4J194 [625-642]	A0A0R4J194 1xPhospho [S627(100)]	7.35	100	1	83.2	94.4	75
FALSE	High	[R].GHSRSRSPQWR.[R]	Q8BTI8	Serine/arginine repetitive matrix protein 2 OS=Mus musculus GN=Srrm2 PE=1 SV=3		0.384139	0.955333	0.70878	0.999848	0.2	-0.08	0.18	-0.05	1.152	0.949	1.135	0.963	66.9	58	63.4	65.9	7.36	16.82	24.61	10.1	High	High	High	High	High	High	High	High	High	High	High	High	High	High	High	High	Q8BTI8 [501-511]	Q8BTI8 3xPhospho [S503(100); S505(100); S507(100)]	2.12	100	1	65.4	68.3	65.4
FALSE	High	[R].SSLGQSASETEEDTVSISK.[K]	Q3UJB0	Protein Sf3b2 OS=Mus musculus GN=Sf3b2 PE=1 SV=1		0.384241	0.978892	0.864007	0.958739	-0.17	-0.08	-0.16	-0.09	0.886	0.947	0.893	0.939	35.9	40.5	34	36.2	11.85	14.97	14.55	11.44	High	High	High	High	High	High	High	High	High	High	High	High	High	High	High	High	Q3UJB0 [285-303]	Q3UJB0 2xPhospho [S290(100); S292(100)]	2.93	100	1	37.8	34.7	37.1
FALSE	High	[R].REESEEGFQIPATITER.[Y]	Q9JLM8	Serine/threonine-protein kinase DCLK1 OS=Mus musculus GN=Dclk1 PE=1 SV=1		0.384408	0.728849	0.908733	0.999964	0.11	-0.07	0.04	0	1.083	0.954	1.031	1.001	68.1	62.9	64.9	64.8	6.08	11.52	5.69	8.46	High	High	High	High	High	High	High	High	High	High	High	High	High	High	High	High	Q9JLM8 [389-405]	Q9JLM8 1xPhospho [S392(100)]	6.53	100	1	66.5	74.2	69.7
FALSE	High	[R].GSNSDSPPGHPAPAPSPERR.[R]	A2ARS0	Ankyrin repeat domain-containing protein 63 OS=Mus musculus GN=Ankrd63 PE=1 SV=1		0.385331	0.901015	0.734654	0.239101	0.37	-0.33	-0.24	0.28	1.294	0.795	0.846	1.216	77.1	59.6	61.3	50.4	20.96	11.42	24.41	1.52	High	High	High	High	High	High	High	High	High	High	High	High	High	High	High	High	A2ARS0 [188-207]	A2ARS0 2xPhospho [S193(100); S203(100)]	8.74	100	1	74	50.1	80.4
FALSE	High	[K].ADPVLLNNHSNLKPAPTVPAAPSSPDATSEPK.[G]	Q9JKC6	Cell cycle exit and neuronal differentiation protein 1 OS=Mus musculus GN=Cend1 PE=1 SV=1		0.386104	0.996998	0.833275	0.925712	-0.16	-0.01	-0.04	-0.12	0.896	0.995	0.971	0.919	46.8	52.2	46.5	50.7	13.45	13	11.65	8	High	High	High	High	High	High	High	High	High	High	High	High	High	High	High	High	Q9JKC6 [67-98]	Q9JKC6 1xPhospho [S90(98.5)]	4.8	100	1	46.5	41.8	47.1
FALSE	High	[R].RQELESDSESDGELQAR.[K]	E9Q5F9	Histone-lysine N-methyltransferase SETD2 OS=Mus musculus GN=Setd2 PE=1 SV=1		0.386147	0.951926	0.972766	0.340786	0.24	0.15	0.1	0.29	1.18	1.109	1.071	1.222	11.4	9.7	12.7	10.4	13.3	7.84	20.49	15.72	High	High	High	High	High	High	High	High	High	High	High	High	High	High	High	High	E9Q5F9 [1382-1398]	E9Q5F9 3xPhospho [S1387(100); S1389(100); S1391(100)]	2.19	100	1	9.9	11.6	13.7
FALSE	High	[R].QASDKEERPSQGDDSENSR.[L]	E9Q852	Protein Afdn OS=Mus musculus GN=Afdn PE=1 SV=2		0.386351	0.999965	0.149708	0.926831	-0.32	0.08	-0.37	0.13	0.8	1.06	0.773	1.097	9.4	11.8	10	9.1	23.35	14.91	13.35	7.63	High	High	High	High	High	High	High	High	High	High	High	High	High	High	High	High	E9Q852 [179-197]	E9Q852 1xPhospho [S181(100)]	0.99	100	1	10.6	13	8.3
FALSE	High	[K].GLHSSDSEEEEPK.[R]	Q8C1D8	Protein IWS1 homolog OS=Mus musculus GN=Iws1 PE=1 SV=1		0.386861	0.984993	0.31837	0.958748	0.16	-0.02	0.24	-0.1	1.115	0.988	1.183	0.931	25.5	22.9	25.2	27	12.23	8.82	8.05	12.6	High	High	High	High	High	High	High	High	High	High	High	High	High	High	High	High	Q8C1D8 [303-315]	Q8C1D8 3xPhospho [S306(100); S307(100); S309(100)]	4.65	100	1	29.9	27.6	23.4
FALSE	High	[R].GLQGPGLGYPTSSTEDLQPGHSSASLIK.[A]	D3YTS3	Protein D630045J12Rik OS=Mus musculus GN=D630045J12Rik PE=1 SV=2		0.386867	0.562909	0.688018	0.858178	0.35	-0.27	0.17	-0.08	1.277	0.832	1.121	0.947	8.8	6.9	7.3	7.7	24.22	10.33	14.24	11.41	High	High	High	High	High	High	High	High	High	High	High	High	High	High	High	High	D3YTS3 [1751-1778]		4.5	100	1	9.3	8.2	10.8
FALSE	High	[K].KPESSKDSSEDESGPEEK.[Q]	Q3UYG8	O-acetyl-ADP-ribose deacetylase MACROD2 OS=Mus musculus GN=Macrod2 PE=1 SV=1		0.389074	0.990855	0.053651	0.760465	0.32	0.05	0.49	-0.12	1.246	1.037	1.401	0.922	30.4	24.4	31.6	34.2	5.15	26.5	5.34	15.44	High	High	High	High	High	High	High	High	High	High	High	High	High	High	High	High	Q3UYG8 [276-293]		2.22	100	1	28.5	31.4	29.5
FALSE	High	[R].RSETPPHWR.[Q]	A2AR02	Peptidyl-prolyl cis-trans isomerase G OS=Mus musculus GN=Ppig PE=1 SV=1		0.390058	1	0.734063	0.922603	0.21	0.05	0.11	0.14	1.154	1.032	1.079	1.104	17.6	15.3	18.2	16.5	8.03	14.59	20.9	9.15	High	High	High	High	High	High	High	High	High	High	High	High	High	High	High	High	A2AR02 [353-361]	A2AR02 2xPhospho [S354(100); T356(100)]	2.65	100	1	15	17.6	18
FALSE	High	[R].AYSGSDLPSGTGSGGGGADGAR.[A]	Q71FD5	E3 ubiquitin-protein ligase ZNRF2 OS=Mus musculus GN=Znrf2 PE=1 SV=1		0.390373	0.807788	0.941014	0.997432	-0.14	0.09	-0.03	-0.03	0.908	1.061	0.982	0.981	18.1	19.9	19.2	19.6	13.77	6.55	13.9	3.11	High	High	High	High	High	High	High	High	High	High	High	High	High	High	High	High	Q71FD5 [16-37]		3.49	100	1	19	15.2	17.3
FALSE	High	[K].SAYQDYDSDSDVPEELKR.[D]	Q8CI71	Syndetin OS=Mus musculus GN=Vps50 PE=1 SV=2		0.391262	0.997436	0.479664	0.999997	0.23	-0.03	0.22	-0.02	1.173	0.978	1.162	0.987	57.4	48.9	56.1	56.8	8.96	13.68	3.85	9.32	High	High	High	High	High	High	High	High	High	High	High	High	High	High	High	High	Q8CI71 [552-569]	Q8CI71 2xPhospho [S559(100); S561(100)]	4.69	100	1	58.7	61	56.1
FALSE	High	[R].TLSDESLCSGR.[R]	G3X9J0	Signal-induced proliferation-associated 1-like protein 3 OS=Mus musculus GN=Sipa1l3 PE=1 SV=1		0.391443	0.504556	0.998212	0.999964	0.3	-0.28	0.12	-0.1	1.232	0.824	1.089	0.933	24.2	19.6	19.9	21.4	6.77	9.15	25.05	14.82	High	High	High	High	High	High	High	High	High	High	High	High	High	High	High	High	G3X9J0 [1536-1546]	G3X9J0 1xPhospho [S1538(100)]	2.09	100	1	23.3	22.7	26.3
FALSE	High	[R].RDSVLAASR.[D]	P11881	Inositol 1,4,5-trisphosphate receptor type 1 OS=Mus musculus GN=Itpr1 PE=1 SV=2		0.391463	0.858393	0.95915	0.550787	0.28	-0.17	-0.1	0.21	1.214	0.889	0.931	1.159	57.8	47.6	51.4	44.4	15.54	24.4	9.86	8.52	High	High	High	High	High	High	High	High	High	High	High	High	High	High	High	High	P11881 [1586-1594]	P11881 1xPhospho [S1588(100)]	2.67	100	1	65.4	56.9	58.8
FALSE	High	[R].VSSSRSVSGSPEPAAK.[K]	E9PUK6	Serine/arginine repetitive matrix protein 1 OS=Mus musculus GN=Srrm1 PE=1 SV=1		0.392052	0.996672	0.288215	0.970664	-0.22	-0.06	-0.18	-0.1	0.859	0.96	0.884	0.933	24.8	28.9	23.8	25.5	11.1	5.49	19.2	10.4	High	High	High	High	High	High	High	High	High	High	High	High	High	High	High	High	E9PUK6 [765-780]	E9PUK6 3xPhospho [S770(98.3); S772(100); S774(100)]	3.7	100	1	23.3	26.2	23.4
FALSE	High	[K].ESALSRASDESLRK.[V]	Q80UP8	Sodium-dependent phosphate transporter 2 OS=Mus musculus GN=Slc20a2 PE=1 SV=2		0.39225	0.646572	0.447018	0.708119	-0.2	0.21	-0.13	0.14	0.869	1.159	0.911	1.105	23.1	26.6	26.8	24.2	15.72	12.96	10.22	8.89	High	High	High	High	High	High	High	High	High	High	High	High	High	High	High	High	Q80UP8 [249-262]	Q80UP8 2xPhospho [S259(100); S]	1.75	100	1	21.1	22.9	29.8
FALSE	High	[R].EDSPLGSPGSQPGTPDEQPVFGK.[K]	Q5EBJ4	Ermin OS=Mus musculus GN=Ermn PE=1 SV=1		0.392373	0.216888	0.999969	0.979797	-0.26	0.2	-0.02	-0.04	0.832	1.146	0.984	0.97	28.2	33.9	32.3	33.3	13.62	4.74	20.91	13.74	High	High	High	High	High	High	High	High	High	High	High	High	High	High	High	High	Q5EBJ4 [221-243]	Q5EBJ4 2xPhospho [S223(100); S227(100)]	3.85	100	1	33.4	30	24.6
FALSE	High	[K].KAEGATLSNATGAVESTSQAGDRGSVSSYDR.[G]	Q61644	Protein kinase C and casein kinase substrate in neurons protein 1 OS=Mus musculus GN=Pacsin1 PE=1 SV=1		0.393278	0.413747	0.999473	0.999864	0.37	-0.38	-0.08	0.07	1.292	0.766	0.945	1.047	10.3	8	7.9	7.6	21.79	42.97	29.17	16.18	High	High	High	High	High	High	High	High	High	High	High	High	High	High	High	High	Q61644 [319-349]		3.82	100	1	14	9.3	11.5
FALSE	High	[R].KQQGLDDAEQGSLSDDAASVSQIQSQTQSPQSVPER.[L]	Q9QYB5	Gamma-adducin OS=Mus musculus GN=Add3 PE=1 SV=2		0.393687	0.913799	0.983634	0.918712	-0.41	0.33	0.03	-0.12	0.75	1.255	1.024	0.919	8.2	10.9	10.2	11.1	13.78	23.9	39.64	14.58	High	High	High	High	High	High	High	High	High	High	High	High	High	High	High	High	Q9QYB5 [572-607]		2.71	100	1	8.1	8	10.5
FALSE	High	[R].RHYTRSRSR.[S]	P62996	Transformer-2 protein homolog beta OS=Mus musculus GN=Tra2b PE=1 SV=1		0.393893	0.992862	0.338205	0.979526	0.81	-0.06	0.81	-0.06	1.755	0.96	1.751	0.962	22	12.6	21.1	22	25.5	71.14	16.15	21.93	High	High	High	High	High	High	High	High	High	High	High	High	High	High	High	High	P62996 [66-74]	P62996 3xPhospho [T69(99.4); S71(99.4); S73(100)]	2.08	100	1	18.4	26.3	17.3
FALSE	High	[K].SHSLEGSSK.[S]	Q8BJ42	Disks large-associated protein 2 OS=Mus musculus GN=Dlgap2 PE=1 SV=2		0.394041	0.972816	0.927324	0.489973	0.3	0.03	0.14	0.19	1.227	1.024	1.1	1.143	28.5	23.2	29.2	25.5	21.4	12.56	4.49	14.71	High	High	High	High	High	High	High	High	High	High	High	High	High	High	High	High	Q8BJ42 [246-254]	Q8BJ42 1xPhospho [S248(100)]	3.63	100	1	30	20.5	27.1
FALSE	High	[R].SAEDLTDGSYDDILNAEQLK.[K]	D3Z5T2	Armadillo repeat-containing protein 10 OS=Mus musculus GN=Armc10 PE=1 SV=1		0.394084	0.641432	0.998023	0.923762	-0.26	0.2	0	-0.06	0.834	1.15	1.003	0.957	17.2	20.6	19.8	20.7	14.18	17.02	14.42	7.83	High	High	High	High	High	High	High	High	High	High	High	High	High	High	High	High	D3Z5T2 [43-62]	D3Z5T2 1xPhospho [S43(100)]	3.31	100	1	18.6	16	14.7
FALSE	High	[R].IYASSSPPDTGQR.[F]	Q8BIQ9	5'-AMP-activated protein kinase subunit gamma-2 OS=Mus musculus GN=Prkag2 PE=1 SV=1		0.394576	0.909255	0.971171	0.946923	0.18	0	0.07	0.11	1.132	0.999	1.05	1.078	28.4	25.1	28.4	26.4	9.34	12.64	11.96	9.04	High	High	High	High	High	High	High	High	High	High	High	High	High	High	High	High	Q8BIQ9 [67-79]	Q8BIQ9 1xPhospho [S72(100)]	3.08	100	1	25.7	32	27.5
FALSE	High	[R].CLSPEGVNGNR.[C]	A0A0A6YWI6	Serine/threonine-protein kinase DCLK2 OS=Mus musculus GN=Dclk2 PE=1 SV=1		0.395121	0.958656	0.779013	0.99731	-0.41	-0.03	-0.29	-0.14	0.755	0.98	0.815	0.907	8.1	10.8	8	8.8	27.26	18.32	44.42	26.87	High	High	High	High	High	High	High	High	High	High	High	High	High	High	High	High	A0A0A6YWI6 [371-381]	A0A0A6YWI6 1xPhospho [S373(100)]	2.34	100	1	8.6	4.4	7.8
FALSE	High	[R].TDSREDEISPPPPNPVVK.[G]	A2AI69	cAMP-dependent protein kinase type I-alpha regulatory subunit OS=Mus musculus GN=Prkar1a PE=1 SV=1		0.395826	0.999628	0.71314	0.964816	0.15	0.02	0.09	0.08	1.11	1.012	1.064	1.056	22.2	20	22.5	21.3	22.38	19.98	11.94	8.83	High	High	High	High	High	High	High	High	High	High	High	High	High	High	High	High	A2AI69 [75-92]	A2AI69 2xPhospho [T75(99.6); S83(100)]	6.2	100	1	23.9	20.6	29.7
FALSE	High	[K].ESLKEEDESDDDNM.[-]	O70435	Proteasome subunit alpha type-3 OS=Mus musculus GN=Psma3 PE=1 SV=3		0.396298	0.991481	0.929529	0.875366	-0.08	0	-0.05	-0.03	0.947	1.001	0.967	0.981	480.6	507.7	481.3	490.8	4.33	5.48	4.2	4.86	High	High	High	High	High	High	High	High	High	High	High	High	High	High	High	High	O70435 [242-255]	O70435 1xPhospho [S250(100)]	3.82	100	1	458.2	468	502.2
FALSE	High	[R].GNLKDFINDDDDEEEGEEDEGSDSGDSEDDVGHK.[K]	Q62383	Transcription elongation factor SPT6 OS=Mus musculus GN=Supt6h PE=1 SV=2		0.396358	0.794273	0.654252	0.966787	-0.24	0.17	-0.17	0.1	0.848	1.125	0.892	1.07	17.1	20.1	19.2	18	10.09	14.55	15.95	8.39	High	High	High	High	High	High	High	High	High	High	High	High	High	High	High	High	Q62383 [52-85]	Q62383 3xPhospho [S73(100); S75(100); S78(100)]	5.23	100	1	15.5	19.1	18.2
FALSE	High	[R].YMAENPTAGVVQEEEEDNLEYDSDGNPIAPSK.[K]	Q810A7	ATP-dependent RNA helicase DDX42 OS=Mus musculus GN=Ddx42 PE=1 SV=3		0.396541	0.995832	0.995966	0.643777	0.33	-0.1	-0.04	0.26	1.254	0.931	0.976	1.196	11	8.8	10.2	8.6	18.11	30.78	16.67	35.21	High	High	High	High	High	High	High	High	High	High	High	High	High	High	High	High	Q810A7 [163-194]		4.37	100	1	10.5	11.5	13.4
FALSE	High	[R].ASIKSTKVDGASYFR.[H]	A0A087WS83	Voltage-dependent R-type calcium channel subunit alpha OS=Mus musculus GN=Cacna1e PE=1 SV=1		0.399956	0.0706091	0.972314	0.891442	0.11	-0.34	-0.1	-0.13	1.082	0.788	0.932	0.915	27.5	25.4	21.7	23.7	25.26	14.64	5.93	7.27	High	High	High	High	High	High	High	High	High	High	High	High	High	High	High	High	A0A087WS83 [446-460]	A0A087WS83 2xPhospho [S447(100); S450(98.2)]	1.65	100	1	31.1	39.4	23.2
FALSE	High	[R].TQSSSCERDSPSTSR.[Q]	O70589	Peripheral plasma membrane protein CASK OS=Mus musculus GN=Cask PE=1 SV=2		0.400116	0.637892	0.996628	0.918385	0.16	-0.1	0.01	0.05	1.116	0.934	1.008	1.034	110.8	99.3	103.5	100.1	11.92	6.52	3.16	8.04	High	High	High	High	High	High	High	High	High	High	High	High	High	High	High	High	O70589 [573-587]		2.61	100	1	95.9	117.1	104.8
FALSE	High	[K].SDAEEDGVTGSQDEEDSKPK.[A]	P35564	Calnexin OS=Mus musculus GN=Canx PE=1 SV=1		0.400161	0.0385461	0.877553	0.876271	-0.27	0.45	0.03	0.15	0.83	1.368	1.022	1.111	17.4	20.9	23.8	21.4	4.94	21.03	10.13	19.97	High	High	High	High	High	High	High	High	High	High	High	High	High	High	High	High	P35564 [553-572]	P35564 1xPhospho [S563(100)]	5.71	100	1	18	16.1	17.7
FALSE	High	[R].AHSRDSSDSADGR.[A]	Q8BTV2	Cleavage and polyadenylation specificity factor subunit 7 OS=Mus musculus GN=Cpsf7 PE=1 SV=2		0.400746	0.577827	0.0136352	0.861292	0.26	0.22	0.61	-0.13	1.196	1.164	1.527	0.911	18.9	15.8	22	24.1	10.18	19.81	13.26	13.1	High	High	High	High	High	High	High	High	High	High	High	High	High	High	High	High	Q8BTV2 [189-201]	Q8BTV2 3xPhospho [S191(100); S194(99.2); S197(99.2)]	2.97	100	1	22.3	19.2	18.5
FALSE	High	[R].SRDESASETSTPSEHSAAPSPQVEVR.[T]	E9QAX2	Unconventional myosin-XVIIIa OS=Mus musculus GN=Myo18a PE=1 SV=1		0.401459	0.693086	0.991891	0.852764	-0.71	0.41	0.11	-0.41	0.611	1.331	1.079	0.754	4.6	7.6	6.2	8.2	34.88	33.03	37.23	13.12	High	High	High	High	High	High	High	High	High	High	High	High	High	High	High	High	E9QAX2 [145-170]	E9QAX2 3xPhospho [S157(99.5); T/S]	3.88	100	1	4.1	4.9	8.2
FALSE	High	[K].VDENENCSSLGSPSEPPQTLDLVR.[A]	Q8VDS4	Regulation of nuclear pre-mRNA domain-containing protein 1A OS=Mus musculus GN=Rprd1a PE=1 SV=1		0.401633	0.995591	0.33206	0.999796	-0.11	-0.16	-0.31	0.04	0.928	0.893	0.808	1.026	11.9	12.8	10.6	10.4	21.56	14.28	13.21	21.45	High	High	High	High	High	High	High	High	High	High	High	High	High	High	High	High	Q8VDS4 [145-168]	Q8VDS4 1xPhospho [S156(99.6)]	4.15	100	1	11.2	12.7	7.7
FALSE	High	[R].KIAELEEERSQGSTSNSDWMK.[N]	P14873	Microtubule-associated protein 1B OS=Mus musculus GN=Map1b PE=1 SV=2		0.402269	0.994337	0.0515854	0.70854	-0.34	-0.09	-0.56	0.13	0.791	0.939	0.68	1.092	53.4	67.5	50.1	45.9	14.66	20.84	8.49	14.01	High	High	High	High	High	High	High	High	High	High	High	High	High	High	High	High	P14873 [327-347]		2.74	100	1	51.4	55.4	62.8
FALSE	High	[K].GLSEKENSE.[-]	G3X9Y1	Synaptotagmin III, isoform CRA_a OS=Mus musculus GN=Syt3 PE=1 SV=1		0.403056	0.998954	0.222725	0.990987	0.17	0	0.24	-0.07	1.124	0.998	1.179	0.952	24.3	21.7	24.3	25.5	6.76	1.4	5.09	16.61	High	High	High	High	High	High	High	High	High	High	High	High	High	High	High	High	G3X9Y1 [579-587]	G3X9Y1 1xPhospho [S586(100)]	2.79	100	1	23.3	25.9	22.6
FALSE	High	[R].QNSATERADSIEIYIPEAQTRL.[-]	Q8BJ42	Disks large-associated protein 2 OS=Mus musculus GN=Dlgap2 PE=1 SV=2		0.403687	0.602672	0.915391	0.749639	0.43	-0.29	0.02	0.12	1.349	0.817	1.015	1.086	12.5	9.3	10.2	9.4	17.09	24.72	17.55	10.86	High	High	High	High	High	High	High	High	High	High	High	High	High	High	High	High	Q8BJ42 [1038-1059]	Q8BJ42 2xPhospho [S1040(98.5); S1047(99.9)]	1.55	100	1	10.2	11.2	14
FALSE	High	[K].APAPAAPAAAEPQAEAPAAAASSEQSVAVKE.[-]	Q91XV3	Brain acid soluble protein 1 OS=Mus musculus GN=Basp1 PE=1 SV=3		0.404303	0.988119	0.956628	0.318041	-0.27	0.05	0	-0.22	0.827	1.038	1	0.858	19.8	23.9	20.5	23.9	10.69	17.74	11.83	9.77	High	High	High	High	High	High	High	High	High	High	High	High	High	High	High	High	Q91XV3 [196-226]	Q91XV3 1xPhospho [S217(99.4)]	6.32	100	1	21.7	21.4	17.6
FALSE	High	[K].SAVRPSPSPER.[S]	Q8BTI8	Serine/arginine repetitive matrix protein 2 OS=Mus musculus GN=Srrm2 PE=1 SV=3		0.40448	0.947616	0.987913	0.521533	-0.2	0.05	0.04	-0.19	0.87	1.034	1.028	0.874	40.7	46.8	42.1	48.1	9.39	11.68	12.35	7.82	High	High	High	High	High	High	High	High	High	High	High	High	High	High	High	High	Q8BTI8 [344-354]	Q8BTI8 2xPhospho [S349(100); S351(100)]	2.02	100	1	40	38.2	47.3
FALSE	High	[K].VQEAQDSDSDTEGGATGGEAEMDFLR.[N]	Q8VDQ8	NAD-dependent protein deacetylase sirtuin-2 OS=Mus musculus GN=Sirt2 PE=1 SV=2		0.404902	0.946957	0.488852	0.979936	0.23	-0.07	0.29	-0.13	1.177	0.95	1.222	0.914	10.9	9.3	10.4	11.4	20.85	26.31	20.52	11.55	High	High	High	High	High	High	High	High	High	High	High	High	High	High	High	High	Q8VDQ8 [17-42]	Q8VDQ8 2xPhospho [S23(100); S25(100)]	6.28	100	1	9.5	14.5	9.6
FALSE	High	[K].YNPNVLPVQCTGK.[R]	P14094	Sodium/potassium-transporting ATPase subunit beta-1 OS=Mus musculus GN=Atp1b1 PE=1 SV=1		0.40523	0.869017	0.909398	0.997321	-0.27	0.08	-0.14	-0.05	0.827	1.059	0.906	0.967	23.7	28.6	25.1	25.9	16.92	14.7	19.35	18.22	High	High	High	High	High	High	High	High	High	High	High	High	High	High	High	High	P14094 [205-217]		3.74	100	1	21.1	27.3	19.2
FALSE	High	[K].DQALKDDDAETGLTDGEEKEEPKEEEK.[L]	P46096	Synaptotagmin-1 OS=Mus musculus GN=Syt1 PE=1 SV=1		0.405524	0.589612	0.22144	0.354179	0.08	-0.06	0.1	-0.08	1.057	0.958	1.07	0.946	55	52	52.6	55.7	5.5	3.86	2.04	12.1	High	High	High	High	High	High	High	High	High	High	High	High	High	High	High	High	P46096 [115-141]	P46096 1xPhospho [T128(99.1)]	5.23	100	1	54.1	60.8	54.9
FALSE	High	[K].YVEDTDGSSPEDLMAVLTGAEEK.[G]	Q9ES97	Reticulon-3 OS=Mus musculus GN=Rtn3 PE=1 SV=2		0.405617	0.962475	0.563099	0.99743	-0.32	0.28	-0.29	0.25	0.799	1.21	0.816	1.185	16.6	20.7	20	16.9	5.71	11.9	26.84	17.63	High	High	High	High	High	High	High	High	High	High	High	High	High	High	High	High	Q9ES97 [589-611]	Q9ES97 1xPhospho [S597(99.5)]	3.68	100	1	16.3	16.8	15.3
FALSE	High	[R].LANHDEGSDDEEEETPK.[K]	Q8K1A6	Coiled-coil and C2 domain-containing protein 1A OS=Mus musculus GN=Cc2d1a PE=1 SV=2		0.405669	0.460516	0.13558	0.160246	0.2	-0.15	0.36	-0.3	1.15	0.901	1.28	0.81	20.6	17.9	18.6	22.9	8.9	20.3	15.02	5.05	High	High	High	High	High	High	High	High	High	High	High	High	High	High	High	High	Q8K1A6 [428-444]	Q8K1A6 1xPhospho [S435(100)]	4.02	100	1	20.7	20.3	20.5
FALSE	High	[R].VIENTDGSEEEMDAR.[D]	O08638	Myosin-11 OS=Mus musculus GN=Myh11 PE=1 SV=1		0.406397	0.0700436	0.343779	0.056064	0.23	-0.36	0.28	-0.4	1.176	0.781	1.216	0.755	17.9	15.2	14	18.5	13.15	11.63	20.98	7.99	High	High	High	High	High	High	High	High	High	High	High	High	High	High	High	High	O08638 [1947-1961]	O08638 1xPhospho [S1954(100)]	3.31	100	1	15.4	18.9	17
FALSE	High	[K].DGEQSPSEASPSAQAGPENIPEPMSR.[E]	Q8K2L8	Trafficking protein particle complex subunit 12 OS=Mus musculus GN=Trappc12 PE=1 SV=2		0.407163	0.243018	0.89979	0.989396	-0.48	0.46	0.2	-0.22	0.715	1.379	1.152	0.856	5.7	7.9	7.8	9.1	39.44	24.46	24.45	23.71	High	High	High	High	High	High	High	High	High	High	High	High	High	High	High	High	Q8K2L8 [6-31]	Q8K2L8 1xPhospho [S10(99.3)]	2.65	100	1	9.3	6.3	3.7
FALSE	High	[R].FAAYFQQGDMESNGK.[Y]	P06745	Glucose-6-phosphate isomerase OS=Mus musculus GN=Gpi PE=1 SV=4		0.40725	0.568798	0.0999678	0.981419	0.11	0.17	0.22	0.06	1.083	1.121	1.166	1.041	25.6	23.6	28.7	27.5	3.07	15.26	5.53	10.03	High	High	High	High	High	High	High	High	High	High	High	High	High	High	High	High	P06745 [348-362]		1.15	100	1	25	26.6	26
FALSE	High	[R].TEEVLSPDGSPSKSPSK.[K]	Q9QYB5	Gamma-adducin OS=Mus musculus GN=Add3 PE=1 SV=2		0.407619	0.999953	0.559557	0.987218	0.11	0.04	0.12	0.02	1.076	1.028	1.09	1.015	102.1	95	105	103.5	7.47	9.65	4.7	3.84	High	High	High	High	High	High	High	High	High	High	High	High	High	High	High	High	Q9QYB5 [668-684]	Q9QYB5 2xPhospho [S677(100); S681(99.5)]	4.57	100	1	100.7	115.1	97.1
FALSE	High	[R].RQSSSYEDPWKITDEQR.[Q]	F6R6F1	RalBP1-associated Eps domain-containing protein 1 (Fragment) OS=Mus musculus GN=Reps1 PE=1 SV=1		0.408104	0.939385	0.0678295	0.343123	-0.44	0.2	-0.58	0.34	0.737	1.149	0.67	1.265	16.2	21.9	18.6	14.7	16.06	21.62	10.22	31.63	High	High	High	High	High	High	High	High	High	High	High	High	High	High	High	High	F6R6F1 [257-273]	F6R6F1 2xPhospho [S259(100); S260(100)]	2.7	100	1	14	19.4	18.1
FALSE	High	[R].QGQDVAPPPNPVPQRTSPTGPK.[N]	D3Z6G3	Microtubule-associated protein RP/EB family member 3 OS=Mus musculus GN=Mapre3 PE=1 SV=1		0.408421	0.976753	0.466583	0.954013	-0.06	-0.27	-0.28	-0.04	0.961	0.83	0.822	0.971	29.4	30.6	24.4	25.2	24.92	4.1	4.61	6.5	High	High	High	High	High	High	High	High	High	High	High	High	High	High	High	High	D3Z6G3 [131-152]		6.03	100	1	16.5	29.9	29.6
FALSE	High	[R].GYSDSAERSEPER.[S]	O89084	cAMP-specific 3',5'-cyclic phosphodiesterase 4A OS=Mus musculus GN=Pde4a PE=1 SV=2		0.40878	0.605345	0.808458	0.947846	0.67	-0.18	0.53	-0.04	1.59	0.884	1.44	0.975	15.2	9.6	13.5	13.8	8.09	39.38	32.11	27.21	High	High	High	High	High	High	High	High	High	High	High	High	High	High	High	High	O89084 [47-59]	O89084 2xPhospho [S49(100); S51(100)]	1.17	100	1	15.5	14.9	16.8
FALSE	High	[R].GLYDGPVCEVSVTPK.[T]	O08553	Dihydropyrimidinase-related protein 2 OS=Mus musculus GN=Dpysl2 PE=1 SV=2		0.409151	0.988681	0.998634	0.671792	0.36	0.01	0.11	0.27	1.284	1.008	1.076	1.203	8.9	6.9	9	7.4	17.1	9.63	19.31	25.62	High	High	High	High	High	High	High	High	High	High	High	High	High	High	High	High	O08553 [497-511]	O08553 1xPhospho [T509(100)]	3.79	100	1	10.4	8.2	9.7
FALSE	High	[R].GLEDSNISYGSYEEPDPK.[S]	B1Q2W7	TAF1 RNA polymerase II, TATA box binding protein (TBP)-associated factor, neuron specific isoform OS=Mus musculus GN=Taf1 PE=1 SV=1		0.410847	0.999999	0.206873	0.961215	0.4	0.07	0.45	0.01	1.316	1.048	1.369	1.007	10.9	8.3	11.4	11.4	8.36	27.88	18.8	12.11	High	High	High	High	High	High	High	High	High	High	High	High	High	High	High	High	B1Q2W7 [1815-1832]	B1Q2W7 3xPhospho [S1819(100); S1822(95.8); S1825(95.8)]	1.65	100	1	11.9	11.2	10.7
FALSE	High	[K].EQGSPEK.[A]	Q03717	Potassium voltage-gated channel subfamily B member 1 OS=Mus musculus GN=Kcnb1 PE=1 SV=2		0.411289	0.587491	0.974167	0.879934	-0.57	0.5	0.02	-0.09	0.675	1.416	1.013	0.943	7.5	11.2	10.7	11.3	46.36	33.85	23.39	16.43	High	High	High	High	High	High	High	High	High	High	High	High	High	High	High	High	Q03717 [508-514]	Q03717 1xPhospho [S511(100)]	1.84	100	1	7.7	7.4	4.3
FALSE	High	[K].TIKTPEDGGYTCEITEK.[T]	P14873	Microtubule-associated protein 1B OS=Mus musculus GN=Map1b PE=1 SV=2		0.412846	0.941271	0.999928	0.761376	0.09	-0.06	-0.09	0.12	1.065	0.961	0.941	1.088	60.3	56.6	57.9	53.2	5.44	11.84	5.04	10.88	High	High	High	High	High	High	High	High	High	High	High	High	High	High	High	High	P14873 [1925-1941]	P14873 1xPhospho [T1928(100)]	4.92	100	1	54.8	60.6	59.9
FALSE	High	[K].GQESSSDQEQVDVESIDFSK.[E]	A0A140T8S5	Chromosome alignment-maintaining phosphoprotein 1 OS=Mus musculus GN=Champ1 PE=1 SV=2		0.413588	0.997957	0.9649	0.774448	-0.11	0	-0.03	-0.08	0.926	0.998	0.977	0.945	26.6	28.7	26.5	28.1	9.28	12.71	9.77	12.08	High	High	High	High	High	High	High	High	High	High	High	High	High	High	High	High	A0A140T8S5 [638-657]	A0A140T8S5 2xPhospho [S641(99.3); S642(99.3)]	4.24	100	1	25.7	23.1	28.8
FALSE	High	[K].LSYASAESLETMSEAELPLGFSR.[M]	Q9QWI6	SRC kinase signaling inhibitor 1 OS=Mus musculus GN=Srcin1 PE=1 SV=2		0.413656	0.934427	0.262097	0.994545	0.36	0.13	0.32	0.17	1.282	1.094	1.25	1.122	11.6	9	12.7	11.3	14	24.16	18.67	14.07	High	High	High	High	High	High	High	High	High	High	High	High	High	High	High	High	Q9QWI6 [204-226]	Q9QWI6 2xPhospho [S208(100); S211(100)]	4.42	100	1	11.4	9	12.6
FALSE	High	[R].VLSIGDGIAR.[V]	Q03265	ATP synthase subunit alpha, mitochondrial OS=Mus musculus GN=Atp5a1 PE=1 SV=1		0.413659	0.99997	0.966463	0.696688	-0.17	-0.05	0.01	-0.23	0.888	0.966	1.003	0.854	15.5	17.5	15	17.6	6.7	17.99	20.46	13.27	High	High	High	High	High	High	High	High	High	High	High	High	High	High	High	High	Q03265 [74-83]		1.08	100	1	14.9	16.2	14.2
FALSE	High	[R].SPSPSPTPEAK.[K]	Q3UID0	SWI/SNF complex subunit SMARCC2 OS=Mus musculus GN=Smarcc2 PE=1 SV=1		0.413693	0.0626041	0.800136	0.987349	-0.23	0.41	0.14	0.04	0.855	1.326	1.1	1.03	21.2	24.8	28.2	27.3	10.86	15.48	8.32	9.45	High	High	High	High	High	High	High	High	High	High	High	High	High	High	High	High	Q3UID0 [302-312]	Q3UID0 2xPhospho [S302(100); S304(100)]	2.96	100	1	20.4	22.1	19.7
FALSE	High	[R].ASPAPGGR.[L]	A0A087WR00	Bcl-2-related ovarian killer protein (Fragment) OS=Mus musculus GN=Bok PE=1 SV=1		0.413799	0.815053	0.999613	0.843063	-0.18	0.05	0.08	-0.21	0.885	1.038	1.058	0.868	30.8	34.8	31.9	36.8	3.74	11.66	18.09	12.43	High	High	High	High	High	High	High	High	High	High	High	High	High	High	High	High	A0A087WR00 [56-63]	A0A087WR00 1xPhospho [S57(100)]	1.56	100	1	29.7	32.5	30.9
FALSE	High	[R].SRPSSPAVR.[K]	E9PUD0	Zinc finger Ran-binding domain-containing protein 2 OS=Mus musculus GN=Zranb2 PE=1 SV=1		0.414062	0.999747	0.366557	1	0.37	-0.01	0.39	-0.03	1.288	0.991	1.306	0.978	70.2	54.5	69.6	71.1	15.24	15.59	13.08	14.79	High	High	High	High	High	High	High	High	High	High	High	High	High	High	High	High	E9PUD0 [253-261]	E9PUD0 2xPhospho [S256(99.6); S]	2.43	100	1	74.2	66.3	76.4
FALSE	High	[K].STSIDTGPTESPASLK.[R]	E9Q0N0	Intersectin-1 OS=Mus musculus GN=Itsn1 PE=1 SV=1		0.41414	0.839369	0.994148	0.952688	0.34	-0.05	0.12	0.17	1.265	0.965	1.086	1.125	27.2	21.5	26.3	23.4	5.63	14.42	23.81	14.28	High	High	High	High	High	High	High	High	High	High	High	High	High	High	High	High	E9Q0N0 [974-989]		3.36	100	1	27.9	24.9	26.6
FALSE	High	[K].NSLETVGTPDSGR.[G]	Q9R0N7	Synaptotagmin-7 OS=Mus musculus GN=Syt7 PE=1 SV=1		0.414499	0.964319	0.99648	0.795368	-0.14	0.11	0	-0.03	0.906	1.08	1	0.977	17.7	19.6	19.1	19.6	14.65	5.62	16.22	13.97	High	High	High	High	High	High	High	High	High	High	High	High	High	High	High	High	Q9R0N7 [51-63]	Q9R0N7 1xPhospho [T58(100)]	3.62	100	1	18.1	13.5	17.3
FALSE	High	[R].SSSVGSSSSYPISSAGPR.[T]	E9Q3W4	Plectin OS=Mus musculus GN=Plec PE=1 SV=1		0.415535	0.975471	0.857871	0.977794	0.18	-0.09	0.08	0.01	1.137	0.938	1.059	1.008	12.1	10.7	11.4	11.3	17.41	8.02	7.57	13	High	High	High	High	High	High	High	High	High	High	High	High	High	High	High	High	E9Q3W4 [4086-4103]		4.13	100	1	14.2	11.1	13.2
FALSE	High	[K].AAQEEYIK.[R]	A6ZI44	Fructose-bisphosphate aldolase OS=Mus musculus GN=Aldoa PE=1 SV=1		0.415612	0.385433	0.725802	0.691568	-0.36	0.16	-0.34	0.15	0.779	1.119	0.787	1.108	9.8	12.6	11	9.9	7.79	13.61	25.02	17.49	High	High	High	High	High	High	High	High	High	High	High	High	High	High	High	High	A6ZI44 [377-384]		2.45	100	1	9.4	9.1	10.2
FALSE	High	[R].DKYEPAAVSEHGDK.[K]	Q8VDN2	Sodium/potassium-transporting ATPase subunit alpha-1 OS=Mus musculus GN=Atp1a1 PE=1 SV=1		0.41594	0.587499	0.176844	0.903186	0.19	0.33	0.46	0.06	1.139	1.253	1.373	1.04	20.4	17.9	25.5	24.6	22.45	17.07	7.04	18.8	High	High	High	High	High	High	High	High	High	High	High	High	High	High	High	High	Q8VDN2 [8-21]	Q8VDN2 1xPhospho [S16(100)]	2.28	100	1	22.4	18.6	28.8
FALSE	High	[K].RGTGGVDTAAVGGVFDVSNADR.[L]	Q04447	Creatine kinase B-type OS=Mus musculus GN=Ckb PE=1 SV=1		0.416177	0.955045	0.970149	0.915085	-0.33	0.03	-0.01	-0.29	0.797	1.02	0.996	0.816	21.9	27.5	22.3	27.4	16.07	19.9	13.6	27.66	High	High	High	High	High	High	High	High	High	High	High	High	High	High	High	High	Q04447 [320-341]		2.62	100	1	17.6	20.1	25.2
FALSE	High	[R].GRRSESSSPRR.[E]	Q8BTI8	Serine/arginine repetitive matrix protein 2 OS=Mus musculus GN=Srrm2 PE=1 SV=3		0.416334	0.610311	0.664415	0.850035	0.3	-0.21	0.26	-0.17	1.228	0.864	1.197	0.887	23.5	19.1	20.3	22.9	5.2	27.39	4.61	19.49	High	High	High	High	High	High	High	High	High	High	High	High	High	High	High	High	Q8BTI8 [197-207]	Q8BTI8 3xPhospho [S200(100); S]	1.9	100	1	24.3	22.8	24.2
FALSE	High	[R].NTEKDSAADQSDSPPEK.[T]	Q8VE52	Opioid growth factor receptor-like protein 1 OS=Mus musculus GN=Ogfrl1 PE=1 SV=2		0.416503	0.401162	0.965695	0.971649	0.33	-0.21	0.15	-0.03	1.257	0.864	1.106	0.982	22.9	18.3	19.8	20.2	4.06	20.88	9.53	17.85	High	High	High	High	High	High	High	High	High	High	High	High	High	High	High	High	Q8VE52 [394-410]	Q8VE52 1xPhospho [S406(100)]	2.31	100	1	23	24.6	22.4
FALSE	High	[R].TPTEEGTPTSEQNPFLFQEGK.[L]	Q8C8R3	Ankyrin-2 OS=Mus musculus GN=Ank2 PE=1 SV=2		0.416921	0.623985	0.826914	0.960911	-0.12	0.07	0.01	-0.05	0.922	1.051	1.005	0.964	40.2	43.6	42.2	43.8	12.67	9.03	7.65	8.54	High	High	High	High	High	High	High	High	High	High	High	High	High	High	High	High	Q8C8R3 [3044-3064]	Q8C8R3 1xPhospho [T3050(99.5)]	4.27	100	1	44.2	36.6	45.5
FALSE	High	[K].NNQITNNQR.[I]	P09041	Phosphoglycerate kinase 2 OS=Mus musculus GN=Pgk2 PE=1 SV=4		0.417608	0.947275	0.939352	0.96122	-0.07	-0.01	-0.1	0.02	0.951	0.995	0.931	1.016	46.5	48.9	46.2	45.5	13.93	13.63	3.61	8.92	High	High	High	High	High	High	High	High	High	High	High	High	High	High	High	High	P09041 [31-39]		2.82	100	1	34.8	47.9	46.6
FALSE	High	[K].GADDAADADTAIINAEGGQNNSEEKKEYFI.[-]	Q8R5M8	Cell adhesion molecule 1 OS=Mus musculus GN=Cadm1 PE=1 SV=2		0.417767	0.021735	0.999642	0.258869	0.13	-0.27	-0.04	-0.1	1.093	0.829	0.971	0.933	20.5	18.8	17	18.2	2.92	7.09	13.13	12.8	High	High	High	High	High	High	High	High	High	High	High	High	High	High	High	High	Q8R5M8 [427-456]	Q8R5M8 1xPhospho [S448(100)]	6.34	100	1	19.8	20.4	21.2
FALSE	High	[K].QIFLGGVDKR.[T]	P51881	ADP/ATP translocase 2 OS=Mus musculus GN=Slc25a5 PE=1 SV=3		0.418004	0.997442	0.863259	0.921643	0.46	-0.2	0.23	0.04	1.378	0.873	1.172	1.026	15.3	11.1	13.4	13	22.71	23.74	25.36	7.51	High	High	High	High	High	High	High	High	High	High	High	High	High	High	High	High	P51881 [97-106]		1.16	100	1	14.4	10.3	16.4
FALSE	High	[K].LAVNMVPFPR.[L]	Q7TMM9; Q9D6F9; Q9ERD7; P99024	Tubulin beta-2A chain OS=Mus musculus GN=Tubb2a PE=1 SV=1 Tubulin beta-4A chain OS=Mus musculus GN=Tubb4a PE=1 SV=3 Tubulin beta-3 chain OS=Mus musculus GN=Tubb3 PE=1 SV=1 Tubulin beta-5 chain OS=Mus musculus GN=Tubb5 PE=1 SV=1	Shared	0.419257	0.924241	0.966418	0.342321	0.19	0.04	0.05	0.17	1.137	1.028	1.035	1.129	24.9	21.9	25.6	22.7	9.41	9.91	7	13.16	High	High	High	High	High	High	High	High	High	High	High	High	High	High	High	High	Q7TMM9 [253-262]; Q9D6F9 [253-262]; Q9ERD7 [253-262]; P99024 [253-262]		2.24	100	4	22.4	27.1	26.6
FALSE	High	[K].RTEARSSDEENGPPSSPDLDR.[I]	F6R8S6	Proline-rich AKT1 substrate 1 (Fragment) OS=Mus musculus GN=Akt1s1 PE=1 SV=9		0.419703	0.177216	0.782832	0.43645	0.37	-0.73	0.3	-0.66	1.295	0.602	1.231	0.633	11.6	8.9	7	11	13.91	30.08	26.19	25.41	High	High	High	High	High	High	High	High	High	High	High	High	High	High	High	High	F6R8S6 [204-224]	F6R8S6 2xPhospho [S219(99); T/S]	4.13	100	1	8.7	11.2	11.9
FALSE	High	[R].GQTPLTEGSEDLDGHSDPEESFAR.[D]	Q9CQV4	Protein FAM134C OS=Mus musculus GN=Fam134c PE=1 SV=1		0.42009	0.999927	0.304569	0.997473	-0.22	-0.02	-0.25	0.01	0.857	0.986	0.839	1.006	14.6	17	14.4	14.3	13.47	9.8	5.91	18.14	High	High	High	High	High	High	High	High	High	High	High	High	High	High	High	High	Q9CQV4 [305-328]	Q9CQV4 3xPhospho [T310(100); S313(100); S320(100)]	1.6	100	1	12.2	17	14.5
FALSE	High	[K].GGVVGIK.[V]	A6ZI44	Fructose-bisphosphate aldolase OS=Mus musculus GN=Aldoa PE=1 SV=1		0.420379	0.986905	0.936885	0.902635	-0.21	0.07	-0.09	-0.05	0.863	1.051	0.94	0.966	25.7	29.8	27	28	4.88	12.49	11.18	8.06	High	High	High	High	High	High	High	High	High	High	High	High	High	High	High	High	A6ZI44 [156-162]		1.27	100	1	26.2	25.2	27.8
FALSE	High	[K].SGYHDDSDEDLLE.[-]	Q6PHU5	Sortilin OS=Mus musculus GN=Sort1 PE=1 SV=1		0.421944	0.998724	0.999134	0.291478	0.12	0.09	0.01	0.2	1.087	1.064	1.009	1.146	33.1	30.5	35.2	30.7	11.76	10.03	18.17	13.08	High	High	High	High	High	High	High	High	High	High	High	High	High	High	High	High	Q6PHU5 [813-825]	Q6PHU5 1xPhospho [S819(100)]	1.77	100	1	41	33.2	33
FALSE	High	[R].RGDSVDCPPEGR.[A]	E9PW07	Voltage-dependent calcium channel beta subunit-associated regulatory protein OS=Mus musculus GN=Cbarp PE=1 SV=2		0.42215	0.997722	0.375519	0.999732	0.33	-0.01	0.4	-0.08	1.257	0.993	1.322	0.944	35.1	27.9	34.9	36.9	11.42	22.65	22.51	13.14	High	High	High	High	High	High	High	High	High	High	High	High	High	High	High	High	E9PW07 [614-625]	E9PW07 1xPhospho [S617(100)]	4.14	100	1	34.8	39.8	35.4
FALSE	High	[R].DIISSDGDSS.[-]	Q8BLH7	HIRA-interacting protein 3 OS=Mus musculus GN=Hirip3 PE=1 SV=1		0.422285	0.917028	0.891254	0.459164	0.16	0.14	0.06	0.24	1.12	1.104	1.045	1.184	28.4	25.4	31.4	26.5	9.87	14.99	6.05	18.45	High	High	High	High	High	High	High	High	High	High	High	High	High	High	High	High	Q8BLH7 [592-601]	Q8BLH7 2xPhospho [S596(100); S]	2.02	100	1	27.8	34.1	28.7
FALSE	High	[K].SPAEAKSPAEAKSPAEVK.[S]	P19246	Neurofilament heavy polypeptide OS=Mus musculus GN=Nefh PE=1 SV=3		0.423072	0.652857	0.379292	0.601866	-0.44	0.26	-0.55	0.36	0.735	1.195	0.685	1.282	24.8	33.7	29.6	23.1	27.53	27.01	19.02	15.62	High	High	High	High	High	High	High	High	High	High	High	High	High	High	High	High	P19246 [661-678]	P19246 2xPhospho [S667(100); S673(100)]	2.24	100	1	31.8	29.5	17.4
FALSE	High	[R].TLKESDSAEGDETESPEQLVR.[E]	A2ALU3	DENN domain-containing protein 1A (Fragment) OS=Mus musculus GN=Dennd1a PE=1 SV=8		0.423888	0.846637	0.649563	0.975148	-0.18	0.12	-0.1	0.04	0.881	1.088	0.934	1.026	15.7	17.8	17.1	16.7	7.89	16.24	14.12	24.14	High	High	High	High	High	High	High	High	High	High	High	High	High	High	High	High	A2ALU3 [138-158]	A2ALU3 3xPhospho [S142(100); S144(100); T150(98.7)]	1.37	100	1	16.1	15.3	14.1
FALSE	High	[K].HSPTEDDESAK.[A]	P14873	Microtubule-associated protein 1B OS=Mus musculus GN=Map1b PE=1 SV=2		0.423985	0.840627	0.990485	0.724221	-0.34	0.17	0.09	-0.27	0.788	1.124	1.067	0.83	9.3	11.8	10.5	12.6	36.47	13.52	8.72	32.05	High	High	High	High	High	High	High	High	High	High	High	High	High	High	High	High	P14873 [966-976]	P14873 1xPhospho [S967(100)]	3.31	100	1	13	5.8	11.8
FALSE	High	[K].SPGEAKSPAAVKSPAEAK.[S]	P19246	Neurofilament heavy polypeptide OS=Mus musculus GN=Nefh PE=1 SV=3		0.424783	0.150567	0.639376	0.964256	-0.19	0.31	0.26	-0.14	0.879	1.24	1.198	0.91	21.6	24.6	26.8	29.4	8.45	20.88	18.14	8.55	High	High	High	High	High	High	High	High	High	High	High	High	High	High	High	High	P19246 [715-732]	P19246 2xPhospho [S721(100); S727(100)]	2.74	100	1	22.5	23.9	19.8
FALSE	High	[R].GAASGPSAAEEAGSEEAGPAGEPR.[G]	O88703	Potassium/sodium hyperpolarization-activated cyclic nucleotide-gated channel 2 OS=Mus musculus GN=Hcn2 PE=1 SV=1		0.425196	0.980807	0.58349	0.999701	-0.19	0.05	-0.16	0.02	0.879	1.037	0.897	1.017	16.3	18.5	16.9	16.6	17.84	12.49	6.81	15.15	High	High	High	High	High	High	High	High	High	High	High	High	High	High	High	High	O88703 [106-129]	O88703 1xPhospho [S119(100)]	5.63	100	1	14	18.9	19
FALSE	High	[R].QRSIQEDTK.[R]	Q69ZW3	EH domain-binding protein 1 OS=Mus musculus GN=Ehbp1 PE=1 SV=3		0.425254	0.849773	0.989916	0.711083	-0.46	0.17	0.14	-0.43	0.726	1.125	1.102	0.741	7.7	10.7	8.7	11.8	31.95	12.13	34.6	32.79	High	High	High	High	High	High	High	High	High	High	High	High	High	High	High	High	Q69ZW3 [1036-1044]	Q69ZW3 1xPhospho [S1038(100)]	1.23	100	1	11.1	6.4	5.5
FALSE	High	[K].QDSLDIYNER.[D]	Q8C9H6	Striatin-interacting proteins 2 OS=Mus musculus GN=Strip2 PE=1 SV=1		0.426084	0.977001	0.999762	0.602825	-0.25	0.06	0.08	-0.27	0.84	1.045	1.057	0.83	9.9	11.8	10.3	12.4	15.87	17.94	30.76	10.52	High	High	High	High	High	High	High	High	High	High	High	High	High	High	High	High	Q8C9H6 [362-371]	Q8C9H6 1xPhospho [S364(100)]	2.99	100	1	9.6	10.1	8
FALSE	High	[K].VQGESDGDISSDNDSYHSDEFLTNSK.[S]	Q8CDA1	Phosphatidylinositide phosphatase SAC2 OS=Mus musculus GN=Inpp5f PE=1 SV=1		0.426414	0.0994776	0.567768	0.150682	0.28	-0.35	0.44	-0.51	1.211	0.786	1.358	0.701	9.5	7.8	7.4	10.6	30.8	15.04	8.17	22.53	High	High	High	High	High	High	High	High	High	High	High	High	High	High	High	High	Q8CDA1 [844-869]	Q8CDA1 3xPhospho [S/Y/T]	3.02	100	1	9.2	8.2	9.8
FALSE	High	[K].TELCENVDPNSPAAK.[K]	Q68ED2	Metabotropic glutamate receptor 7 OS=Mus musculus GN=Grm7 PE=1 SV=1		0.42656	0.866328	0.569958	0.200513	0.22	-0.09	-0.31	0.44	1.164	0.942	0.809	1.354	22.2	19.1	20.9	15.4	2.18	13.31	8.88	23.56	High	High	High	High	High	High	High	High	High	High	High	High	High	High	High	High	Q68ED2 [890-904]	Q68ED2 1xPhospho [S900(100)]	4.5	100	1	22.2	21.5	22.2
FALSE	High	[K].FSIGSDEDDSPGLPVK.[A]	P16283	Anion exchange protein 3 OS=Mus musculus GN=Slc4a3 PE=1 SV=2		0.426635	0.749961	0.556036	0.866662	0.27	-0.16	0.17	-0.06	1.206	0.896	1.125	0.96	21.2	17.6	19	19.8	17.64	6.85	11.5	5.43	High	High	High	High	High	High	High	High	High	High	High	High	High	High	High	High	P16283 [166-181]	P16283 1xPhospho [S170(100)]	4.39	100	1	15.4	20.9	21.6
FALSE	High	[R].SCSLDLGDTGGCYGYAR.[R]	Q80XU8	Leucine-rich repeat and fibronectin type-III domain-containing protein 4 OS=Mus musculus GN=Lrfn4 PE=1 SV=1		0.427246	0.633264	0.283682	0.456251	-0.22	0.15	-0.27	0.2	0.859	1.109	0.828	1.15	18.8	21.9	20.8	18.1	12.13	8.76	6.66	18.64	High	High	High	High	High	High	High	High	High	High	High	High	High	High	High	High	Q80XU8 [583-599]	Q80XU8 1xPhospho [S585(100)]	4.7	100	1	18.8	16	21.5
FALSE	High	[K].NWPSDEMPDFPKSDDSKSSSPEPVTHLK.[W]	Q5FWK3	Rho GTPase-activating protein 1 OS=Mus musculus GN=Arhgap1 PE=1 SV=1		0.428447	0.712126	0.832727	0.0201843	-0.14	-0.2	0.14	-0.49	0.909	0.868	1.106	0.714	11.9	13.1	10.3	14.5	10.42	15.95	9.37	13.54	High	High	High	High	High	High	High	High	High	High	High	High	High	High	High	High	Q5FWK3 [32-59]		3.69	100	1	12.1	11.7	12.6
FALSE	High	[R].REEQTDTSDGESVTHHIR.[R]	P36916	Guanine nucleotide-binding protein-like 1 OS=Mus musculus GN=Gnl1 PE=1 SV=4		0.429269	0.997426	0.878852	0.20109	0.48	0.03	-0.25	0.76	1.396	1.019	0.842	1.69	14.3	10.3	14.6	8.6	25.26	16.74	46.42	24.1	High	High	High	High	High	High	High	High	High	High	High	High	High	High	High	High	P36916 [44-61]		4.71	100	1	20.1	11	14.8
FALSE	High	[K].GDQVSQNGLPAEQGSPR.[M]	Q62261	Spectrin beta chain, non-erythrocytic 1 OS=Mus musculus GN=Sptbn1 PE=1 SV=2		0.429343	0.967672	0.624869	0.852401	-0.12	-0.02	-0.1	-0.04	0.922	0.986	0.933	0.973	130.7	141.8	128.8	132.3	11.57	3.45	11.15	2.14	High	High	High	High	High	High	High	High	High	High	High	High	High	High	High	High	Q62261 [2123-2139]	Q62261 1xPhospho [S2137(100)]	6.59	100	1	111.8	131.2	130.3
FALSE	High	[R].LTELLK.[Q]	Q03265	ATP synthase subunit alpha, mitochondrial OS=Mus musculus GN=Atp5a1 PE=1 SV=1		0.430282	0.853685	0.993826	0.953895	0.36	-0.24	-0.01	0.13	1.284	0.847	0.995	1.093	17.4	13.5	14.7	13.5	15.37	16.14	22.14	14.38	High	High	High	High	High	High	High	High	High	High	High	High	High	High	High	High	Q03265 [467-472]		1.6	100	1	13.1	16.5	18.3
FALSE	High	[R].DFQEYVEPGEDFPASPQRR.[T]	Q8R1Q8	Cytoplasmic dynein 1 light intermediate chain 1 OS=Mus musculus GN=Dync1li1 PE=1 SV=1		0.430758	0.181289	0.835376	0.996182	0.13	-0.14	-0.07	0.07	1.093	0.91	0.95	1.047	80.6	73.7	73.3	70	5.79	3.99	9.22	10.4	High	High	High	High	High	High	High	High	High	High	High	High	High	High	High	High	Q8R1Q8 [193-211]	Q8R1Q8 1xPhospho [S207(100)]	5.52	100	1	76.2	78.2	83.1
FALSE	High	[R].TPEELEDVSDLEDDHEVR.[S]	Q65CL1	Catenin alpha-3 OS=Mus musculus GN=Ctnna3 PE=1 SV=2		0.430901	0.612562	0.999486	0.996378	0.2	-0.15	-0.05	0.1	1.146	0.903	0.967	1.07	19.8	17.3	17.9	16.7	16.49	5.5	4.49	13.72	High	High	High	High	High	High	High	High	High	High	High	High	High	High	High	High	Q65CL1 [629-646]	Q65CL1 1xPhospho [S637(100)]	5.05	100	1	15.9	18.7	21
FALSE	High	[K].YEDIKSKEEQELHDIHSTR.[S]	P35802	Neuronal membrane glycoprotein M6-a OS=Mus musculus GN=Gpm6a PE=1 SV=1		0.431378	0.997332	0.896698	0.21718	0.14	0.01	-0.18	0.33	1.101	1.004	0.88	1.257	31.3	28.4	31.4	25	20.14	21.37	15.93	8.02	High	High	High	High	High	High	High	High	High	High	High	High	High	High	High	High	P35802 [251-269]		3.26	100	1	43	27.6	31.5
FALSE	High	[R].WSRSPSEGR.[E]	E9Q1R5	Voltage-dependent P/Q-type calcium channel subunit alpha OS=Mus musculus GN=Cacna1a PE=1 SV=1		0.431394	0.999943	0.077547	0.639475	0.19	0.07	0.31	-0.05	1.144	1.053	1.243	0.969	15.4	13.5	16.2	16.7	5.14	23.44	14.32	19.69	High	High	High	High	High	High	High	High	High	High	High	High	High	High	High	High	E9Q1R5 [2150-2158]	E9Q1R5 1xPhospho [S2153(100)]	1.44	100	1	15.4	15.2	15.3
FALSE	High	[R].QNSATESADSIEIYVPEAQTR.[L]	B1AZP2	Disks large-associated protein 4 OS=Mus musculus GN=Dlgap4 PE=1 SV=1		0.431698	0.113656	0.925356	0.990041	-0.08	0.2	0.04	0.08	0.944	1.147	1.027	1.055	23.1	24.5	26.5	25.1	17.26	6.65	6.78	7.39	High	High	High	High	High	High	High	High	High	High	High	High	High	High	High	High	B1AZP2 [971-991]	B1AZP2 1xPhospho [S973(100)]	7.12	100	1	23.2	16.3	23
FALSE	High	[K].SPERTEEVLSPDGSPSKSPSK.[K]	Q9QYB5	Gamma-adducin OS=Mus musculus GN=Add3 PE=1 SV=2		0.43185	0.922741	0.952217	0.973669	0.19	-0.09	0.1	0.01	1.143	0.942	1.069	1.008	26.1	22.8	24.6	24.4	23.6	9.42	7.8	14.51	High	High	High	High	High	High	High	High	High	High	High	High	High	High	High	High	Q9QYB5 [664-684]	Q9QYB5 3xPhospho [S673(100); S677(100); S/T]	3.08	100	1	20.1	28.3	34.9
FALSE	High	[K].RTEARSSDEENGPPSSPDLDR.[I]	F6R8S6	Proline-rich AKT1 substrate 1 (Fragment) OS=Mus musculus GN=Akt1s1 PE=1 SV=9		0.431962	0.719389	0.943868	0.999962	-0.19	0.16	-0.11	0.07	0.874	1.115	0.927	1.051	23.9	27.4	26.7	25.4	4	9.94	6.76	17.21	High	High	High	High	High	High	High	High	High	High	High	High	High	High	High	High	F6R8S6 [204-224]	F6R8S6 3xPhospho [T205(99.3); S209(99.3); S219(100)]	8.54	100	1	25.8	23.9	23.7
FALSE	High	[R].TQSSGQDGRPQEEPHAEDLQK.[I]	O70161	Phosphatidylinositol 4-phosphate 5-kinase type-1 gamma OS=Mus musculus GN=Pip5k1c PE=1 SV=2		0.432278	0.853452	0.95829	0.992784	0.3	-0.14	0.21	-0.04	1.234	0.911	1.153	0.974	45.3	36.7	41.2	42.3	8.36	14.53	13.37	16.61	High	High	High	High	High	High	High	High	High	High	High	High	High	High	High	High	O70161 [552-572]	O70161 1xPhospho [S555(99.4)]	4.5	100	1	44.6	45.9	47.4
FALSE	High	[R].HSPTPQQSNR.[T]	E9PUK6	Serine/arginine repetitive matrix protein 1 OS=Mus musculus GN=Srrm1 PE=1 SV=1		0.433659	0.899643	0.507998	0.944442	0.19	0.02	0.25	-0.04	1.144	1.012	1.192	0.972	11.2	9.8	11.3	11.7	30.53	32.58	26.13	16.41	High	High	High	High	High	High	High	High	High	High	High	High	High	High	High	High	E9PUK6 [411-420]	E9PUK6 1xPhospho [S412(100)]	3.01	100	1	10.4	10.1	18.4
FALSE	High	[K].DVGTEPRSDDDSPGDESYPR.[R]	G5E8Q0	Lysosomal trafficking regulator, isoform CRA_a OS=Mus musculus GN=Lyst PE=1 SV=1		0.434439	0.269518	0.999272	0.960765	-0.17	0.25	0.01	0.07	0.891	1.188	1.01	1.048	26.9	30.2	31.9	30.5	14.59	11.18	8.46	17.05	High	High	High	High	High	High	High	High	High	High	High	High	High	High	High	High	G5E8Q0 [2195-2214]	G5E8Q0 2xPhospho [S2202(100); S2206(100)]	4.86	100	1	28.7	25.2	29.4
FALSE	High	[R].SLSDPKPLSPTAEESAK.[E]	O88737	Protein bassoon OS=Mus musculus GN=Bsn PE=1 SV=4		0.434585	0.852007	0.945038	0.313551	-0.17	-0.14	-0.03	-0.28	0.887	0.905	0.976	0.823	42.3	47.6	38.2	46.5	18.23	28.36	14.06	9.18	High	High	High	High	High	High	High	High	High	High	High	High	High	High	High	High	O88737 [2858-2874]	O88737 1xPhospho [S2860(99.3)]	4.23	100	1	32.2	50.8	43.2
FALSE	High	[R].QPASLHGSTELLPLSR.[N]	Q91WG2	Rab GTPase-binding effector protein 2 OS=Mus musculus GN=Rabep2 PE=1 SV=3		0.435968	0.777799	0.99804	0.971734	0.38	-0.32	0.11	-0.04	1.305	0.802	1.077	0.972	12.6	9.7	10.1	10.4	22.21	14.39	15	20.92	High	High	High	High	High	High	High	High	High	High	High	High	High	High	High	High	Q91WG2 [173-188]	Q91WG2 2xPhospho [S176(100); S180(100)]	4.15	100	1	15.4	11.9	8.9
FALSE	High	[R].DIILAPESCEGSPSSAHSK.[R]	Q80Y17	Lethal(2) giant larvae protein homolog 1 OS=Mus musculus GN=Llgl1 PE=1 SV=1		0.436479	0.97955	0.675962	0.849374	0.18	0.15	0.16	0.18	1.136	1.113	1.12	1.129	34.4	30.3	38.3	33.9	13.93	11.38	12	11.73	High	High	High	High	High	High	High	High	High	High	High	High	High	High	High	High	Q80Y17 [975-993]	Q80Y17 2xPhospho [S982(100); S986(100)]	4.34	100	1	43.3	34	31.9
FALSE	High	[R].EQSPVSK.[T]	A2AR02	Peptidyl-prolyl cis-trans isomerase G OS=Mus musculus GN=Ppig PE=1 SV=1		0.436637	0.592509	0.918387	0.983621	0.15	-0.2	0.01	-0.06	1.112	0.868	1.008	0.958	33.8	30.4	29.4	30.7	11.58	15.02	16.22	15.13	High	High	High	High	High	High	High	High	High	High	High	High	High	High	High	High	A2AR02 [683-689]	A2AR02 1xPhospho [S685(100)]	1.74	100	1	29.8	35.6	38.8
FALSE	High	[K].ATYVQDSPAETK.[T]	P26049	Gamma-aminobutyric acid receptor subunit alpha-3 OS=Mus musculus GN=Gabra3 PE=1 SV=1		0.436898	0.999201	0.701477	0.931889	0.29	0.04	0.3	0.02	1.221	1.026	1.233	1.017	12.7	10.4	13	12.8	13.01	8.01	10.26	24.04	High	High	High	High	High	High	High	High	High	High	High	High	High	High	High	High	P26049 [436-447]	P26049 1xPhospho [S442(100)]	3.15	100	1	14.2	11.1	11.4
FALSE	High	[R].ISENYSDKSDVENADESSSSILKPLISPAAER.[I]	O88343	Electrogenic sodium bicarbonate cotransporter 1 OS=Mus musculus GN=Slc4a4 PE=1 SV=2		0.43716	0.99925	0.587396	0.978223	0.22	-0.04	0.15	0.04	1.167	0.973	1.107	1.026	18.5	15.9	18	17.6	11.82	31.76	15.58	16.91	High	High	High	High	High	High	High	High	High	High	High	High	High	High	High	High	O88343 [60-91]		3.72	100	1	18.9	20.8	18.1
FALSE	High	[R].SHGPLLPTIEDSSEEEELREEEELLREQEK.[M]	O88737	Protein bassoon OS=Mus musculus GN=Bsn PE=1 SV=4		0.43725	0.477091	0.72895	0.686754	0.23	-0.18	0	0.05	1.173	0.881	0.998	1.036	85.9	73.3	75.7	73.1	9.3	14.96	12.36	10.33	High	High	High	High	High	High	High	High	High	High	High	High	High	High	High	High	O88737 [1039-1068]	O88737 2xPhospho [S1050(100); S1051(100)]	6.65	100	1	89.3	99.1	82.7
FALSE	High	[K].QKFHDSEGDDTEETEDYR.[Q]	Q8K019	Bcl-2-associated transcription factor 1 OS=Mus musculus GN=Bclaf1 PE=1 SV=2		0.437751	0.974047	0.813922	0.994002	0.13	-0.09	0.05	-0.01	1.091	0.94	1.036	0.99	50.3	46.1	47.3	47.8	3.78	15.91	13.11	5.2	High	High	High	High	High	High	High	High	High	High	High	High	High	High	High	High	Q8K019 [390-407]	Q8K019 1xPhospho [S395(100)]	6.4	100	1	48.3	51.5	52.4
FALSE	High	[R].DQTEDPASSPTSK.[R]	Q6IEE6	Transmembrane protein 132E OS=Mus musculus GN=Tmem132e PE=1 SV=1		0.43882	0.999387	0.80651	0.86496	0.23	-0.08	0.05	0.11	1.173	0.949	1.034	1.077	26.9	22.9	25.6	23.7	12.99	15.71	3.66	6.4	High	High	High	High	High	High	High	High	High	High	High	High	High	High	High	High	Q6IEE6 [906-918]	Q6IEE6 1xPhospho [S914(99.8)]	3.28	100	1	26.9	26.9	20.7
FALSE	High	[R].ASYDSVEDSSESENSPVAR.[R]	Q9QYX7	Protein piccolo OS=Mus musculus GN=Pclo PE=1 SV=4		0.439061	0.999966	0.590877	0.0680606	0.2	-0.07	-0.09	0.22	1.152	0.949	0.937	1.168	26.6	23.1	25.3	21.7	10.19	7.6	7.32	8.71	High	High	High	High	High	High	High	High	High	High	High	High	High	High	High	High	Q9QYX7 [1443-1461]	Q9QYX7 2xPhospho [S1452(99.5); S1457(100)]	3.14	100	1	27.8	22.1	25.7
FALSE	High	[K].QTLQSATVEAIEADEAIKGFSPQHK.[I]	P63328	Serine/threonine-protein phosphatase 2B catalytic subunit alpha isoform OS=Mus musculus GN=Ppp3ca PE=1 SV=1		0.440509	0.973632	0.225553	0.796188	-0.2	0.09	-0.29	0.17	0.869	1.063	0.819	1.128	50.6	58.3	53.8	47.7	6.41	11.87	10.95	9.63	High	High	High	High	High	High	High	High	High	High	High	High	High	High	High	High	P63328 [442-466]	P63328 1xPhospho [S462(100)]	7.58	100	1	48.3	47.5	53
FALSE	High	[R].SRDESRSRSR.[S]	Q542V3	Serine/arginine-rich-splicing factor 4 OS=Mus musculus GN=Srsf4 PE=1 SV=1		0.440642	0.998408	0.774268	0.972437	0.39	-0.07	0.45	-0.14	1.312	0.951	1.37	0.911	8.6	6.5	8.2	9	9.81	33.59	21.58	25.67	High	High	High	High	High	High	High	High	High	High	High	High	High	High	High	High	Q542V3 [361-370]	Q542V3 3xPhospho [S365(100); S367(100); S369(100)]	1.57	100	1	8.9	8.2	8.3
FALSE	High	[K].AKEEQELQDIQSR.[S]	P35803	Neuronal membrane glycoprotein M6-b OS=Mus musculus GN=Gpm6b PE=1 SV=2		0.440765	0.669905	0.984586	0.999941	0.23	-0.15	-0.04	0.12	1.173	0.901	0.971	1.089	18.2	15.5	16.4	15.1	12.99	13.33	5.44	24.75	High	High	High	High	High	High	High	High	High	High	High	High	High	High	High	High	P35803 [307-319]		1.1	100	1	16.4	19.1	21.9
FALSE	High	[R].QLEITGR.[T]	P61264; O35526	Syntaxin-1B OS=Mus musculus GN=Stx1b PE=1 SV=1 Syntaxin-1A OS=Mus musculus GN=Stx1a PE=1 SV=3	Shared	0.441196	0.568432	0.166471	0.235572	-0.17	0.04	-0.34	0.21	0.887	1.03	0.79	1.157	14.6	16.4	15	13	13.57	5.8	20.39	13.95	High	High	High	High	High	High	High	High	High	High	High	High	High	High	High	High	P61264 [151-157]; O35526 [152-158]		1.21	100	2	11.5	14.1	15
FALSE	High	[R].TSRGSEPDDAQLQPPEDDDVNEDTVER.[I]	Q8CFT0	RELT-like 2 OS=Mus musculus GN=Rell2 PE=1 SV=1		0.44143	0.12148	0.99996	0.831521	0.08	-0.15	-0.03	-0.04	1.057	0.898	0.979	0.97	20.5	19.4	18.4	19	12.21	9.19	12.17	3.1	High	High	High	High	High	High	High	High	High	High	High	High	High	High	High	High	Q8CFT0 [48-74]		5.67	100	1	21.3	25.2	19.5
FALSE	High	[R].SSSIDGSNVTVTPGPGEQTVDVEPR.[I]	Q8BXJ2	Transcriptional-regulating factor 1 OS=Mus musculus GN=Trerf1 PE=1 SV=1		0.441536	0.796176	0.950653	0.999591	-0.38	0.19	-0.14	-0.05	0.768	1.14	0.909	0.963	18.4	23.9	20.9	21.7	27.17	20.48	26.8	18.3	High	High	High	High	High	High	High	High	High	High	High	High	High	High	High	High	Q8BXJ2 [762-786]	Q8BXJ2 1xPhospho [S764(99.6)]	6.57	100	1	27.5	17.8	15
FALSE	High	[K].SNCLGTDEDSQDSSDGIPSAPR.[M]	Q8CHK4	Histone acetyltransferase KAT5 OS=Mus musculus GN=Kat5 PE=1 SV=2		0.44185	0.999998	0.993162	0.580433	-0.22	-0.03	-0.02	-0.23	0.861	0.976	0.988	0.851	32.8	38.1	32	37.6	11.85	18.84	20.42	5.23	High	High	High	High	High	High	High	High	High	High	High	High	High	High	High	High	Q8CHK4 [190-211]	Q8CHK4 2xPhospho [S199(99.5); S/T]	3.15	100	1	32.9	32.6	27.2
FALSE	High	[R].ILGGPAYDQQEDGASDEGEGPQSQK.[I]	E9Q1K0	Sorting nexin-25 OS=Mus musculus GN=Snx25 PE=1 SV=1		0.442758	0.999924	0.610498	0.994913	-0.31	-0.01	-0.19	-0.13	0.805	0.99	0.875	0.911	10.8	13.4	10.7	11.7	6.39	12.88	22.13	23.13	High	High	High	High	High	High	High	High	High	High	High	High	High	High	High	High	E9Q1K0 [406-430]	E9Q1K0 1xPhospho [S420(100)]	3.86	100	1	11.1	10.5	12
FALSE	High	[R].TAAPSPDRRDSASPGAASGLDPLDSAR.[S]	O88703	Potassium/sodium hyperpolarization-activated cyclic nucleotide-gated channel 2 OS=Mus musculus GN=Hcn2 PE=1 SV=1		0.442817	0.833342	0.841941	0.999323	-0.24	0.09	-0.22	0.07	0.849	1.064	0.861	1.049	14.3	16.9	15.2	14.5	10.25	5.75	13.99	30.51	High	High	High	High	High	High	High	High	High	High	High	High	High	High	High	High	O88703 [830-856]	O88703 3xPhospho [S834(100); S840(100); S842(100)]	6.24	100	1	15.8	13.5	12.7
FALSE	High	[R].VDLAGSPEQEASGLPDPQQQCPPGAS.[-]	F6SX81	G-protein-signaling modulator 1 (Fragment) OS=Mus musculus GN=Gpsm1 PE=1 SV=1		0.443219	0.989238	0.542876	0.999193	-0.26	0.15	-0.27	0.15	0.833	1.11	0.832	1.113	35.7	42.9	39.7	35.7	15.98	8.09	16.24	15.38	High	High	High	High	High	High	High	High	High	High	High	High	High	High	High	High	F6SX81 [472-497]	F6SX81 1xPhospho [S477(100)]	6.71	100	1	33.6	38	29.7
FALSE	High	[R].VSGSPSSGFR.[S]	P08553	Neurofilament medium polypeptide OS=Mus musculus GN=Nefm PE=1 SV=4		0.443295	0.992139	0.410736	0.985761	-0.35	0.04	-0.27	-0.05	0.782	1.029	0.83	0.969	21.3	27.3	22	22.7	12.1	23.5	27.15	19.07	High	High	High	High	High	High	High	High	High	High	High	High	High	High	High	High	P08553 [27-36]	P08553 1xPhospho [S30(100)]	1.75	100	1	25.7	21.7	21
FALSE	High	[R].SNSSYLGSDEMGSGDELPCDMR.[I]	I7HPV9	Phosphatidylinositol 3,4,5-trisphosphate-dependent Rac exchanger 1 protein OS=Mus musculus GN=Prex1 PE=1 SV=1		0.443784	0.614578	0.701175	0.525854	0.11	-0.1	-0.13	0.15	1.082	0.935	0.911	1.11	26.6	24.6	24.9	22.4	7.87	10	9.29	6.71	High	High	High	High	High	High	High	High	High	High	High	High	High	High	High	High	I7HPV9 [1009-1030]	I7HPV9 1xPhospho [S1021(100)]	3.73	100	1	29.1	26.7	26.4
FALSE	High	[R].IAFDAESEPNNSSGSMEK.[R]	Q8BPU7	Engulfment and cell motility protein 1 OS=Mus musculus GN=Elmo1 PE=1 SV=2		0.443857	0.862187	0.39407	0.901733	-0.2	0.02	-0.16	-0.02	0.873	1.013	0.897	0.985	41.1	47	41.6	42.2	10.85	8.27	8.35	11.06	High	High	High	High	High	High	High	High	High	High	High	High	High	High	High	High	Q8BPU7 [330-347]	Q8BPU7 1xPhospho [S344(100)]	3.39	100	1	42.3	39.6	39.9
FALSE	High	[K].EGVVAAAEK.[T]	Q91ZZ3; O55042	Beta-synuclein OS=Mus musculus GN=Sncb PE=1 SV=1 Alpha-synuclein OS=Mus musculus GN=Snca PE=1 SV=2	Shared	0.44437	0.753578	0.762818	0.9711	-0.47	0.25	-0.2	-0.02	0.724	1.187	0.872	0.985	6.8	9.5	8.1	8.3	37.35	14.74	21.84	4.38	High	High	High	High	High	High	High	High	High	High	High	High	High	High	High	High	Q91ZZ3 [13-21]; O55042 [13-21]		2.86	100	2	5.5	7.5	6.3
FALSE	High	[K].TPPAANQASDPEEK.[G]	Q6W8Q3	Purkinje cell protein 4-like protein 1 OS=Mus musculus GN=Pcp4l1 PE=1 SV=1		0.444502	0.978209	0.998637	0.579352	-0.29	0.11	-0.04	-0.14	0.816	1.08	0.972	0.905	42.4	51.9	45.7	50.5	8.47	19.74	13.29	8.99	High	High	High	High	High	High	High	High	High	High	High	High	High	High	High	High	Q6W8Q3 [8-21]	Q6W8Q3 1xPhospho [S16(100)]	6.21	100	1	46.7	44.5	38.9
FALSE	High	[R].SNSPENTR.[N]	Q7TME0	Phospholipid phosphatase-related protein type 4 OS=Mus musculus GN=Plppr4 PE=1 SV=2		0.444743	0.821888	0.999337	0.943391	0.19	-0.02	0.03	0.14	1.144	0.984	1.019	1.105	175.4	153.3	172.7	156.3	17.68	10.37	20.06	20.21	High	High	High	High	High	High	High	High	High	High	High	High	High	High	High	High	Q7TME0 [744-751]	Q7TME0 1xPhospho [S746(100)]	2.86	100	1	159.7	163.8	231.2
FALSE	High	[K].IRSPSPNR.[A]	Q0P557	Mitochondria-eating protein OS=Mus musculus GN=Spata18 PE=1 SV=2		0.444854	0.997276	0.34897	0.979392	0.74	-0.04	0.91	-0.21	1.669	0.973	1.884	0.862	11.7	7	11.3	13.2	34.97	64.45	43.88	11.21	High	High	High	High	High	High	High	High	High	High	High	High	High	High	High	High	Q0P557 [281-288]	Q0P557 2xPhospho [S283(100); S285(100)]	1.49	100	1	8.7	18.9	10.4
FALSE	High	[R].VESEESGDEEGKK.[H]	Q3UM45	Protein phosphatase 1 regulatory subunit 7 OS=Mus musculus GN=Ppp1r7 PE=1 SV=2		0.44501	0.829582	0.43365	0.164043	0.14	-0.06	-0.41	0.49	1.103	0.96	0.753	1.407	24.6	22.3	23.6	16.8	23.55	21.43	10.27	28.89	High	High	High	High	High	High	High	High	High	High	High	High	High	High	High	High	Q3UM45 [22-34]	Q3UM45 1xPhospho [S27(99.6)]	1.14	100	1	24.8	23.3	37
FALSE	High	[K].DIKEESDEEDDDDEESGR.[L]	D3Z5I9	RNA-binding protein 33 OS=Mus musculus GN=Rbm33 PE=1 SV=1		0.445771	0.627804	0.1761	0.283788	0.25	-0.24	0.31	-0.3	1.191	0.848	1.243	0.813	15.5	13	13.2	16.2	8.07	19.62	19.68	12.03	High	High	High	High	High	High	High	High	High	High	High	High	High	High	High	High	D3Z5I9 [198-215]	D3Z5I9 1xPhospho [S203(100)]	2.69	100	1	16.6	14.6	16.5
FALSE	High	[R].RPDPDSDEDEDYER.[E]	Q8JZX4	Splicing factor 45 OS=Mus musculus GN=Rbm17 PE=1 SV=1		0.446577	0.799427	0.968634	0.709974	-0.17	0.02	-0.02	-0.12	0.892	1.012	0.983	0.918	45.1	50.5	45.6	49.7	11.16	14.57	7.21	8.67	High	High	High	High	High	High	High	High	High	High	High	High	High	High	High	High	Q8JZX4 [150-163]	Q8JZX4 1xPhospho [S155(100)]	2.99	100	1	45.7	46	35.9
FALSE	High	[K].TLSVAAAFNEDEDSEPEEMPPEAK.[M]	F8WI88	PEST proteolytic signal-containing nuclear protein OS=Mus musculus GN=Pcnp PE=1 SV=1		0.446635	0.495259	0.930724	0.899894	0.2	-0.14	-0.06	0.12	1.146	0.907	0.957	1.086	39	34	35.4	32.6	8.44	12.87	8.94	16.46	High	High	High	High	High	High	High	High	High	High	High	High	High	High	High	High	F8WI88 [117-140]	F8WI88 1xPhospho [S130(100)]	5.16	100	1	37.3	36.7	44
FALSE	High	[R].QNGSNDSDRYSDNDEDSKIELK.[L]	Q61029	Lamina-associated polypeptide 2, isoforms beta/delta/epsilon/gamma OS=Mus musculus GN=Tmpo PE=1 SV=4		0.446642	0.979459	0.990679	0.826152	0.3	-0.11	0.15	0.04	1.23	0.929	1.109	1.031	37.2	30.3	34.6	33.6	11.97	24.31	19.21	16.8	High	High	High	High	High	High	High	High	High	High	High	High	High	High	High	High	Q61029 [173-194]		1.63	100	1	32.9	36.2	38.3
FALSE	High	[R].GSYGSDPEEEEYRQQLAAHSK.[R]	Q9Z0U1	Tight junction protein ZO-2 OS=Mus musculus GN=Tjp2 PE=1 SV=2		0.446857	0.996027	0.95685	0.310977	0.15	0	-0.04	0.2	1.113	1.003	0.975	1.145	36.5	32.8	36.6	32	4.66	3.37	8.39	12.91	High	High	High	High	High	High	High	High	High	High	High	High	High	High	High	High	Q9Z0U1 [1132-1152]	Q9Z0U1 1xPhospho [S1136(100)]	3.47	100	1	37.6	37.6	34.2
FALSE	High	[R].TSTPVRSPGGSTMMK.[A]	Q9Z0P4	Paralemmin-1 OS=Mus musculus GN=Palm PE=1 SV=1		0.447106	0.994487	0.962805	0.846412	0.3	0.07	0.12	0.25	1.233	1.053	1.088	1.193	99.2	80.5	104.5	87.6	14.86	8.48	28.41	4.16	High	High	High	High	High	High	High	High	High	High	High	High	High	High	High	High	Q9Z0P4 [151-165]	Q9Z0P4 2xPhospho [S157(100); S/T]	3.61	100	1	89.2	86.9	110.3
FALSE	High	[R].FRSADHDR.[A]	A0A0A6YVS6	Ras/Rap GTPase-activating protein SynGAP (Fragment) OS=Mus musculus GN=Syngap1 PE=1 SV=2		0.447845	0.99997	0.506659	0.999896	0.31	0.12	0.28	0.14	1.24	1.086	1.218	1.105	38.3	30.9	41.6	37.7	28.01	24.73	13.35	16.29	High	High	High	High	High	High	High	High	High	High	High	High	High	High	High	High	A0A0A6YVS6 [148-155]	A0A0A6YVS6 1xPhospho [S150(100)]	2.78	100	1	38.6	38	58.6
FALSE	High	[R].YSPRHSRSR.[S]	H7BX95	Serine/arginine-rich-splicing factor 1 OS=Mus musculus GN=Srsf1 PE=1 SV=1		0.448041	0.911198	0.748794	0.646597	0.31	0.18	0.29	0.21	1.242	1.131	1.219	1.153	36.1	29.1	40.9	35.4	19.67	21.86	12.34	10.41	High	High	High	High	High	High	High	High	High	High	High	High	High	High	High	High	H7BX95 [237-245]	H7BX95 3xPhospho [S238(100); S242(100); S244(100)]	1.81	100	1	34.3	38	47.7
FALSE	High	[K].SGSGEMTSEGSHTK.[D]	A2RSJ4	UHRF1-binding protein 1-like OS=Mus musculus GN=Uhrf1bp1l PE=1 SV=2		0.448456	0.886643	0.905388	0.42289	0.32	0.34	0.22	0.45	1.248	1.269	1.163	1.362	16.5	13.2	20.9	15.4	20.25	8.23	29.38	16.3	High	High	High	High	High	High	High	High	High	High	High	High	High	High	High	High	A2RSJ4 [986-999]	A2RSJ4 1xPhospho [S986(99.7)]	2.79	100	1	21.4	13.3	15.7
FALSE	High	[R].APSESSDDQGQPAAK.[R]	E9PZ19	Protein turtle homolog B OS=Mus musculus GN=Igsf9b PE=1 SV=1		0.4486	0.184072	0.999432	0.870882	-0.2	0.29	-0.07	0.16	0.872	1.219	0.953	1.115	15.1	17.3	18.4	16.5	9.63	17.98	18.47	14.52	High	High	High	High	High	High	High	High	High	High	High	High	High	High	High	High	E9PZ19 [792-806]	E9PZ19 2xPhospho [S794(99.6); S]	2.04	100	1	12.7	15.7	14.5
FALSE	High	[R].DRASPAAAEEAVPEWASCLK.[S]	Q8CC35	Synaptopodin OS=Mus musculus GN=Synpo PE=1 SV=2		0.448778	0.849406	0.993129	0.757132	-0.36	0.16	0	-0.2	0.781	1.115	1.003	0.869	11.8	15.1	13.2	15.2	17.04	21.78	12.37	14.7	High	High	High	High	High	High	High	High	High	High	High	High	High	High	High	High	Q8CC35 [669-688]	Q8CC35 1xPhospho [S672(100)]	3.34	100	1	11.8	11.8	9.8
FALSE	High	[R].AERGGSSGEELEDEEPVKK.[R]	Q3UMU9	Hepatoma-derived growth factor-related protein 2 OS=Mus musculus GN=Hdgfrp2 PE=1 SV=1		0.449599	0.6762	0.881213	0.26583	-0.23	-0.11	-0.07	-0.27	0.853	0.927	0.952	0.83	12.8	15	11.8	14.3	9.82	6.44	14.08	17.48	High	High	High	High	High	High	High	High	High	High	High	High	High	High	High	High	Q3UMU9 [361-379]	Q3UMU9 2xPhospho [S366(100); S367(100)]	3.87	100	1	12.9	11.9	14.9
FALSE	High	[R].SPSPYYSR.[YG]	E9QP00; P62996	Transformer-2 protein homolog alpha OS=Mus musculus GN=Tra2a PE=1 SV=1 Transformer-2 protein homolog beta OS=Mus musculus GN=Tra2b PE=1 SV=1	Shared	0.449925	0.289632	0.999999	0.0240721	0.29	0.32	0.07	0.53	1.224	1.245	1.053	1.447	27.8	22.7	34.6	23.9	17.63	26.35	14.46	8.84	High	High	High	High	High	High	High	High	High	High	High	High	High	High	High	High	E9QP00 [260-267]; P62996 [264-271]		1.29	100	2	34.5	25	23.8
FALSE	High	[K].SYRSASPER.[T]	Q3TZK9	Zinc finger protein 638 (Fragment) OS=Mus musculus GN=Zfp638 PE=1 SV=1		0.449933	0.920163	0.378623	0.866104	0.3	-0.08	0.28	-0.06	1.231	0.947	1.215	0.96	49.2	39.9	46.6	48.5	14.8	18.63	11.36	4.53	High	High	High	High	High	High	High	High	High	High	High	High	High	High	High	High	Q3TZK9 [557-565]	Q3TZK9 2xPhospho [S557(99.6); S562(100)]	2	100	1	38.6	52.5	46.1
FALSE	High	[K].TQPQKVSPEQPQDQQK.[T]	Q9QYX7	Protein piccolo OS=Mus musculus GN=Pclo PE=1 SV=4		0.450011	0.974093	0.988165	0.504656	-0.12	-0.01	0.02	-0.16	0.917	0.991	1.015	0.896	20.1	21.9	19.9	22.2	8.53	14.59	10.05	3.38	High	High	High	High	High	High	High	High	High	High	High	High	High	High	High	High	Q9QYX7 [1372-1387]	Q9QYX7 1xPhospho [S1378(100)]	3.98	100	1	19.6	17.6	20.6
FALSE	High	[K].SRTPVQDHR.[S]	P14873	Microtubule-associated protein 1B OS=Mus musculus GN=Map1b PE=1 SV=2		0.450299	0.433332	0.655895	0.637167	0.16	-0.17	0.08	-0.09	1.115	0.891	1.06	0.936	31.9	28.6	28.4	30.3	6.93	13.96	2.08	12.88	High	High	High	High	High	High	High	High	High	High	High	High	High	High	High	High	P14873 [1627-1635]	P14873 1xPhospho [T1629(100)]	2.85	100	1	32	31.8	34.1
FALSE	High	[K].ESDSVLR.[V]	P05201	Aspartate aminotransferase, cytoplasmic OS=Mus musculus GN=Got1 PE=1 SV=3		0.450379	0.855482	0.746135	0.571505	-0.3	0	-0.14	-0.16	0.812	1.002	0.907	0.897	10.7	13.1	10.7	11.9	25.55	15.98	13.03	13.45	High	High	High	High	High	High	High	High	High	High	High	High	High	High	High	High	P05201 [277-283]		1.19	100	1	10.2	9.4	16
FALSE	High	[R].SPFEIISPPASPPEMTGQR.[V]	A2ARP8	Microtubule-associated protein 1A OS=Mus musculus GN=Map1a PE=1 SV=1		0.450622	0.922721	0.469709	0.933948	-0.08	0.03	-0.09	0.04	0.943	1.021	0.939	1.026	298.2	316.1	304.4	296.7	5.43	10.47	5.98	4.75	High	High	High	High	High	High	High	High	High	High	High	High	High	High	High	High	A2ARP8 [2000-2018]	A2ARP8 2xPhospho [S2006(100); S2010(100)]	6.03	100	1	320.7	292.1	283.1
FALSE	High	[K].AVEEQGDDQDSEKSKPAGSDGER.[R]	Q00PI9	Heterogeneous nuclear ribonucleoprotein U-like protein 2 OS=Mus musculus GN=Hnrnpul2 PE=1 SV=2		0.450639	0.936936	0.983125	0.343279	0.21	0.06	0.06	0.21	1.157	1.042	1.039	1.16	31.7	27.4	33	28.5	14.1	19.46	10.58	11.95	High	High	High	High	High	High	High	High	High	High	High	High	High	High	High	High	Q00PI9 [173-195]	Q00PI9 2xPhospho [S183(100); S186(100)]	5.47	100	1	35.5	29.5	34.2
FALSE	High	[K].NENVATLSVSSLER.[R]	Q3UHD1	Brain-specific angiogenesis inhibitor 1 OS=Mus musculus GN=Bai1 PE=1 SV=1		0.45105	0.500841	0.533526	0.586085	0.26	-0.2	0.34	-0.28	1.194	0.873	1.267	0.823	8.7	7.3	7.6	9.2	17.02	15.59	16.28	20.57	High	High	High	High	High	High	High	High	High	High	High	High	High	High	High	High	Q3UHD1 [1457-1470]	Q3UHD1 1xPhospho [S1467(99.8)]	4.72	100	1	9.8	7.3	7.7
FALSE	High	[K].SQSPSPPPLPEDLEK.[A]	Q9JIX8	Apoptotic chromatin condensation inducer in the nucleus OS=Mus musculus GN=Acin1 PE=1 SV=3		0.451474	0.9955	0.136152	0.712376	0.21	-0.05	0.38	-0.23	1.156	0.963	1.302	0.855	19.3	16.7	18.6	21.8	11.95	26.74	14.79	17.17	High	High	High	High	High	High	High	High	High	High	High	High	High	High	High	High	Q9JIX8 [387-401]	Q9JIX8 2xPhospho [S389(100); S391(100)]	3.91	100	1	21.9	20.7	18.1
FALSE	High	[R].SLMSSPEDLTK.[D]	P14873	Microtubule-associated protein 1B OS=Mus musculus GN=Map1b PE=1 SV=2		0.45191	0.997293	0.28657	0.998518	0.1	0.03	0.2	-0.07	1.073	1.023	1.15	0.955	39.3	36.6	40.2	42.1	9.15	15.53	15.83	8.3	High	High	High	High	High	High	High	High	High	High	High	High	High	High	High	High	P14873 [825-835]	P14873 2xPhospho [S828(100); S829(100)]	4.13	100	1	39.9	45.2	38.8
FALSE	High	[R].ASPALGSGHHDGSGDSLEMSSLDR.[A]	Q9CZW5	Mitochondrial import receptor subunit TOM70 OS=Mus musculus GN=Tomm70 PE=1 SV=2		0.452764	0.848908	0.574102	0.738112	0.27	0.11	0.16	0.22	1.207	1.077	1.116	1.164	27	22.3	29	24.9	13.49	12.93	19.58	3.57	High	High	High	High	High	High	High	High	High	High	High	High	High	High	High	High	Q9CZW5 [93-116]	Q9CZW5 1xPhospho [S94(100)]	6.3	100	1	27	26.9	20.3
FALSE	High	[R].LNQSDSIEDPNSPAGR.[R]	Q8BUK6	Protein Hook homolog 3 OS=Mus musculus GN=Hook3 PE=1 SV=2		0.452974	0.944236	0.501182	0.965573	0.25	-0.06	0.3	-0.1	1.192	0.959	1.228	0.93	16.7	14.1	16.1	17.3	11.75	30.08	5.38	9.96	High	High	High	High	High	High	High	High	High	High	High	High	High	High	High	High	Q8BUK6 [227-242]	Q8BUK6 1xPhospho [S238(100)]	5.23	100	1	16.5	17	16.3
FALSE	High	[R].LDHALSSPSSPCEEIK.[N]	Q8BGT8	Phytanoyl-CoA hydroxylase-interacting protein-like OS=Mus musculus GN=Phyhipl PE=1 SV=1		0.453494	0.593921	0.710572	0.841363	-0.14	0.2	-0.18	0.24	0.905	1.151	0.882	1.181	13.7	15.1	15.7	13.3	25.72	18.68	14.72	5.54	High	High	High	High	High	High	High	High	High	High	High	High	High	High	High	High	Q8BGT8 [6-21]	Q8BGT8 2xPhospho [S12(99); S15(100)]	3.8	100	1	15.2	8.5	15.7
FALSE	High	[R].VQGHNSSGTLSIR.[E]	Q61137	Astrotactin-1 OS=Mus musculus GN=Astn1 PE=1 SV=4		0.453611	0.99765	0.902725	0.735989	0.13	0.04	-0.05	0.22	1.096	1.027	0.967	1.165	13.7	12.5	14.1	12.1	21.91	17.7	15.34	9.55	High	High	High	High	High	High	High	High	High	High	High	High	High	High	High	High	Q61137 [222-234]	Q61137 2xPhospho [S227(100); S228(100)]	2.96	100	1	12.1	15.4	10.8
FALSE	High	[R].LSKEDIER.[M]	P63017	Heat shock cognate 71 kDa protein OS=Mus musculus GN=Hspa8 PE=1 SV=1		0.454136	0.799178	0.925964	1	-0.34	0.28	-0.02	-0.04	0.79	1.216	0.986	0.974	12.1	15.3	14.7	15.1	30.61	11.58	4.18	10.87	High	High	High	High	High	High	High	High	High	High	High	High	High	High	High	High	P63017 [510-517]		0.99	100	1	10.8	12.1	12
FALSE	High	[K].EIASPSSPVK.[V]	Q8C8R3	Ankyrin-2 OS=Mus musculus GN=Ank2 PE=1 SV=2		0.454187	0.814297	0.676403	0.329963	-0.45	0.27	0.16	-0.34	0.733	1.202	1.114	0.792	6.9	9.4	8.3	10.5	16.46	26.13	28.97	15.84	High	High	High	High	High	High	High	High	High	High	High	High	High	High	High	High	Q8C8R3 [2821-2830]	Q8C8R3 2xPhospho [S2827(99.8); S]	1.64	100	1	8	7.5	5.5
FALSE	High	[R].NHSGSRTPPVALSSSR.[M]	Q8BTI8	Serine/arginine repetitive matrix protein 2 OS=Mus musculus GN=Srrm2 PE=1 SV=3		0.454289	0.967076	0.339669	0.995755	0.32	0.22	0.38	0.16	1.25	1.167	1.306	1.117	13.1	10.5	15.3	13.7	20.26	13.87	29.36	12.35	High	High	High	High	High	High	High	High	High	High	High	High	High	High	High	High	Q8BTI8 [2050-2065]		1.4	100	1	11.6	14.7	10.2
FALSE	High	[R].RTQSSGQDGRPQEEPHAEDLQK.[I]	O70161	Phosphatidylinositol 4-phosphate 5-kinase type-1 gamma OS=Mus musculus GN=Pip5k1c PE=1 SV=2		0.455102	0.849234	0.849904	0.999692	0.54	-0.45	0.36	-0.27	1.452	0.731	1.28	0.829	10.1	7	7.4	8.9	23.79	29.48	18.91	27.52	High	High	High	High	High	High	High	High	High	High	High	High	High	High	High	High	O70161 [551-572]	O70161 1xPhospho [S554(99.3)]	4.36	100	1	9.8	11.1	6.1
FALSE	High	[K].NLQTVNVDEN.[-]	P62900	60S ribosomal protein L31 OS=Mus musculus GN=Rpl31 PE=1 SV=1		0.455233	0.602309	0.990275	0.999979	-0.04	0.14	0.09	0	0.97	1.099	1.063	1.003	16.7	17.2	18.4	18.3	10.76	29.57	15.95	9.99	High	High	High	High	High	High	High	High	High	High	High	High	High	High	High	High	P62900 [116-125]		2.19	100	1	16.9	13.4	16.5
FALSE	High	[R].SKEPSSPGTDDVFTPGSSDSPSSQR.[I]	Q61165	Sodium/hydrogen exchanger 1 OS=Mus musculus GN=Slc9a1 PE=1 SV=1		0.455637	0.566447	0.959109	0.990579	-0.48	0.3	-0.11	-0.07	0.718	1.227	0.927	0.951	13.6	18.9	16.7	17.6	19.99	15.42	21.78	24.89	High	High	High	High	High	High	High	High	High	High	High	High	High	High	High	High	Q61165 [771-795]	Q61165 3xPhospho [S787(93.4); S788(93.4); S790(93.4)]	2.09	100	1	13	18.5	14.2
FALSE	High	[R].SNATNSSYSPPTGR.[A]	Q60610	T-lymphoma invasion and metastasis-inducing protein 1 OS=Mus musculus GN=Tiam1 PE=1 SV=1		0.455871	0.851841	0.572963	0.745966	0.46	0.24	0.35	0.35	1.376	1.181	1.273	1.276	9.4	6.9	11.1	8.7	6.51	46.93	10.81	28.07	High	High	High	High	High	High	High	High	High	High	High	High	High	High	High	High	Q60610 [350-363]	Q60610 1xPhospho [S358(99.5)]	3.44	100	1	10.1	8.6	9.3
FALSE	High	[R].AASQGSESPLLPTQR.[K]	O89032	SH3 and PX domain-containing protein 2A OS=Mus musculus GN=Sh3pxd2a PE=1 SV=2		0.456037	0.15292	0.999998	0.854858	0.35	-0.27	0	0.08	1.27	0.828	0.998	1.055	12.7	10	10.5	10	4.75	18.08	29.99	10.34	High	High	High	High	High	High	High	High	High	High	High	High	High	High	High	High	O89032 [1027-1041]	O89032 1xPhospho [S1029(100)]	3.93	100	1	13	12.4	13.3
FALSE	High	[K].SCYNLTNPSDSGRGSSLLDR.[T]	E9Q6P5	Tetratricopeptide repeat protein 7B OS=Mus musculus GN=Ttc7b PE=1 SV=1		0.456592	0.950467	0.995598	0.869369	-0.15	0.05	-0.01	-0.09	0.899	1.038	0.992	0.94	104.7	116.4	108.6	115.5	7.77	12.88	11.53	17.26	High	High	High	High	High	High	High	High	High	High	High	High	High	High	High	High	E9Q6P5 [615-634]	E9Q6P5 3xPhospho [S625(100); S629(100); S630(100)]	6.44	100	1	112.3	111.3	97
FALSE	High	[K].EEPLSEEEPCTSTAVPSPEK.[K]	Q6DFW4	Nucleolar protein 58 OS=Mus musculus GN=Nop58 PE=1 SV=1		0.45673	0.953827	0.976815	0.518481	-0.27	0.04	-0.01	-0.23	0.827	1.025	0.996	0.852	40.4	48.8	41.4	48.6	15.59	18.34	19.11	18.32	High	High	High	High	High	High	High	High	High	High	High	High	High	High	High	High	Q6DFW4 [505-524]	Q6DFW4 2xPhospho [S509(100); S521(100)]	2.71	100	1	39.4	41.3	33.2
FALSE	High	[R].ELVGDTGSQEGDNEQPSGSETEEDPSASPQK.[I]	E9Q942	Small integral membrane protein 13 OS=Mus musculus GN=Smim13 PE=1 SV=1		0.457076	0.976941	0.223617	0.99917	-0.21	-0.04	-0.25	0	0.867	0.97	0.84	1.001	51.5	59.4	49.9	49.9	12.73	10.07	7.32	10.5	High	High	High	High	High	High	High	High	High	High	High	High	High	High	High	High	E9Q942 [43-73]	E9Q942 3xPhospho [S70(100); S/T]	5.2	100	1	47.1	44.3	56.3
FALSE	High	[R].EGSQGELTPANSQSR.[M]	Q99LD4	COP9 signalosome complex subunit 1 OS=Mus musculus GN=Gps1 PE=1 SV=1		0.457927	0.851982	0.274369	0.975829	0.3	0.09	0.38	0.01	1.233	1.063	1.302	1.006	13.8	11.2	14.7	14.6	16.79	18.88	15.29	25.43	High	High	High	High	High	High	High	High	High	High	High	High	High	High	High	High	Q99LD4 [452-466]	Q99LD4 1xPhospho [S454(100)]	5.05	100	1	17	12.3	12.2
FALSE	High	[R].EQSSQESGEETRR.[Q]	P16014	Secretogranin-1 OS=Mus musculus GN=Chgb PE=1 SV=2		0.458992	0.0937951	0.990344	0.859459	-0.15	0.31	0.09	0.07	0.901	1.242	1.063	1.053	15.6	17.3	19.3	18.4	23.6	11.8	5.01	6.39	High	High	High	High	High	High	High	High	High	High	High	High	High	High	High	High	P16014 [231-243]	P16014 2xPhospho [S237(100); S/T]	1.06	100	1	17.7	10.9	13.7
FALSE	High	[R].ERSRERDHSR.[S]	H3BKW0	Cleavage and polyadenylation-specificity factor subunit 6 (Fragment) OS=Mus musculus GN=Cpsf6 PE=1 SV=1		0.459046	0.994105	0.581211	0.999984	-0.32	0.08	-0.31	0.07	0.8	1.06	0.808	1.049	22.8	28.5	24.2	23.1	22.5	26.81	14.18	9.98	High	High	High	High	High	High	High	High	High	High	High	High	High	High	High	High	H3BKW0 [123-132]	H3BKW0 2xPhospho [S125(100); S131(100)]	2.14	100	1	17.4	25.7	20.2
FALSE	High	[K].AGGSPASYHGSPEASLCPQHR.[T]	J3QNT7	Epsin-2 OS=Mus musculus GN=Epn2 PE=1 SV=1		0.459119	0.707125	0.552872	0.798461	0.17	-0.21	0.29	-0.32	1.128	0.867	1.222	0.8	17.3	15.3	15	18.7	21.69	10.35	13.35	17.77	High	High	High	High	High	High	High	High	High	High	High	High	High	High	High	High	J3QNT7 [189-209]	J3QNT7 2xPhospho [S192(100); S199(100)]	1.88	100	1	22.5	14.9	14.6
FALSE	High	[R].SLSSGFSPEEAQQQDEEFEK.[K]	Z4YJL4	182 kDa tankyrase-1-binding protein OS=Mus musculus GN=Tnks1bp1 PE=1 SV=1		0.459143	0.959703	0.367434	0.989136	-0.33	-0.04	-0.39	0.02	0.796	0.972	0.763	1.015	8.8	11.1	8.6	8.4	12.2	23.07	26.81	19.66	High	High	High	High	High	High	High	High	High	High	High	High	High	High	High	High	Z4YJL4 [312-331]	Z4YJL4 2xPhospho [S318(99.5); S]	2.31	100	1	8.1	9.1	10.7
FALSE	High	[K].IVETINSDSDSEFGIPK.[K]	Q64511	DNA topoisomerase 2-beta OS=Mus musculus GN=Top2b PE=1 SV=2		0.459169	0.293569	0.334785	0.203632	0.15	-0.24	0.13	-0.22	1.107	0.848	1.092	0.859	14.2	12.8	12	14	4.08	17.79	10.6	20.59	High	High	High	High	High	High	High	High	High	High	High	High	High	High	High	High	Q64511 [1503-1519]		1.38	100	1	14.4	14	15.2
FALSE	High	[R].NSERKTPEGR.[A]	Q9CZW5	Mitochondrial import receptor subunit TOM70 OS=Mus musculus GN=Tomm70 PE=1 SV=2		0.459456	0.229651	0.971363	0.999771	-0.17	0.34	0.08	0.09	0.89	1.264	1.055	1.067	16.5	18.6	20.9	19.6	17.04	13.24	10.4	17.02	High	High	High	High	High	High	High	High	High	High	High	High	High	High	High	High	Q9CZW5 [83-92]	Q9CZW5 1xPhospho [T88(99.5)]	1.5	100	1	15	13.5	18.3
FALSE	High	[R].ELDRFSLDSEDVYSR.[S]	Q80Z38	SH3 and multiple ankyrin repeat domains protein 2 OS=Mus musculus GN=Shank2 PE=1 SV=2		0.459868	0.989515	0.738067	0.997762	-0.24	0.11	-0.21	0.08	0.846	1.076	0.862	1.056	12	14.1	12.9	12.2	12.7	26.32	26.07	12.78	High	High	High	High	High	High	High	High	High	High	High	High	High	High	High	High	Q80Z38 [581-595]	Q80Z38 1xPhospho [S586(100)]	1.04	100	1	9.5	11.6	12.9
FALSE	High	[K].VQVAPLQGSPPLSHDDR.[G]	Q9Z0U1	Tight junction protein ZO-2 OS=Mus musculus GN=Tjp2 PE=1 SV=2		0.460012	0.550875	0.87746	0.935838	0.16	-0.12	0.04	0	1.117	0.92	1.029	0.999	20	17.9	18.4	18.5	9.89	10.39	24.8	9.38	High	High	High	High	High	High	High	High	High	High	High	High	High	High	High	High	Q9Z0U1 [99-115]	Q9Z0U1 1xPhospho [S107(100)]	4.05	100	1	18.8	20.7	19.4
FALSE	High	[R].CICPSLSYSPASSPQSSPR.[M]	Q8C078	Calcium/calmodulin-dependent protein kinase kinase 2 OS=Mus musculus GN=Camkk2 PE=1 SV=2		0.460058	0.0972628	0.292353	0.852443	0.42	-0.54	-0.32	0.19	1.339	0.686	0.804	1.142	9.3	7	6.4	5.6	23.24	13.52	21.58	6.07	High	High	High	High	High	High	High	High	High	High	High	High	High	High	High	High	Q8C078 [121-139]	Q8C078 3xPhospho [S132(98.5); S133(100); S137(99.2)]	2.92	100	1	6	9.4	9.3
FALSE	High	[R].AGSRLSAEDR.[Q]	Q9ER00	Syntaxin-12 OS=Mus musculus GN=Stx12 PE=1 SV=1		0.460205	0.998159	0.824117	0.961784	0.34	-0.05	0.1	0.19	1.264	0.968	1.07	1.143	16.4	13	15.9	13.9	24.48	20.06	20.4	17.96	High	High	High	High	High	High	High	High	High	High	High	High	High	High	High	High	Q9ER00 [137-146]	Q9ER00 1xPhospho [S142(100)]	1.47	100	1	11.6	21.3	15.5
FALSE	High	[K].ESESDQEPEEEIGMTSEKNPQDEQERMEER.[L]	S4R1M4	Ankyrin-2 (Fragment) OS=Mus musculus GN=Ank2 PE=1 SV=1		0.4607	0.527006	0.990409	0.974535	0.18	-0.17	0.05	-0.03	1.137	0.891	1.037	0.977	33.6	29.6	30	30.7	15.31	13.42	5.86	12.71	High	High	High	High	High	High	High	High	High	High	High	High	High	High	High	High	S4R1M4 [111-140]	S4R1M4 1xPhospho [S114(100)]	5.34	100	1	33	34.3	28.1
FALSE	High	[R].RRSSSDLAR.[Q]	Q8R5G7	Arf-GAP with Rho-GAP domain, ANK repeat and PH domain-containing protein 3 OS=Mus musculus GN=Arap3 PE=1 SV=3		0.460851	0.654864	0.998916	0.997099	-0.14	0.1	-0.07	0.03	0.906	1.072	0.952	1.021	12.7	14	13.6	13.3	36.5	3.62	25.32	4.29	High	High	High	High	High	High	High	High	High	High	High	High	High	High	High	High	Q8R5G7 [1331-1339]	Q8R5G7 2xPhospho [S1333(100); S]	2.03	100	1	5.2	14.1	13.4
FALSE	High	[K].RNVTASDEEEGAGLFDSAGK.[A]	D3YZ21	Protein D430041D05Rik OS=Mus musculus GN=D430041D05Rik PE=1 SV=1		0.461469	0.0385475	0.942151	0.72518	0.19	-0.38	-0.07	-0.12	1.142	0.77	0.956	0.92	30.8	27	23.7	25.8	9.54	14.4	3.59	10.95	High	High	High	High	High	High	High	High	High	High	High	High	High	High	High	High	D3YZ21 [894-913]		2.5	100	1	26.2	30.2	33
FALSE	High	[K].TDRGTDDSPK.[N]	A2AEC2; Q8CCT4; Q9DB24	Transcription elongation factor A protein-like 3 (Fragment) OS=Mus musculus GN=Tceal3 PE=1 SV=1 Transcription elongation factor A protein-like 5 OS=Mus musculus GN=Tceal5 PE=1 SV=1 Protein Tceal6 OS=Mus musculus GN=Tceal6 PE=1 SV=1	Shared	0.461494	0.954343	0.274303	0.999452	0.26	0.02	0.31	-0.03	1.196	1.012	1.236	0.979	21	17.5	21.2	21.7	8.19	22.71	11.5	15.9	High	High	High	High	High	High	High	High	High	High	High	High	High	High	High	High	A2AEC2 [113-122]; Q8CCT4 [113-122]; Q9DB24 [113-122]	A2AEC2 1xPhospho [S120(100)]; Q8CCT4 1xPhospho [S120(100)]; Q9DB24 1xPhospho [S120(100)]	1.27	100	3	17.8	21.4	20.9
FALSE	High	[R].LQCDVEDIITPEPETSPPFPDLSSQLPPSR.[S]	Q5DQR4	Syntaxin-binding protein 5-like OS=Mus musculus GN=Stxbp5l PE=1 SV=1		0.461856	0.707024	0.674661	0.891707	-0.39	0.28	-0.41	0.3	0.766	1.213	0.753	1.234	12.4	16.2	15.1	12.2	15.93	18.57	17.58	24.43	High	High	High	High	High	High	High	High	High	High	High	High	High	High	High	High	Q5DQR4 [558-587]	Q5DQR4 2xPhospho [T567(100); T/S]	7.7	100	1	13.3	9.5	13.6
FALSE	High	[K].NSTSGSDFDTK.[K]	Q61687	Transcriptional regulator ATRX OS=Mus musculus GN=Atrx PE=1 SV=3		0.462714	0.872242	0.959753	0.993403	0.39	-0.08	0.1	0.21	1.306	0.945	1.069	1.155	12.9	9.8	12.2	10.5	27.47	19.97	25.66	17.48	High	High	High	High	High	High	High	High	High	High	High	High	High	High	High	High	Q61687 [765-775]	Q61687 1xPhospho [S766(99.8)]	2.52	100	1	10.9	15.2	16.1
FALSE	High	[K].TSFDENDSEELEDKDSK.[S]	Q05D44	Eukaryotic translation initiation factor 5B OS=Mus musculus GN=Eif5b PE=1 SV=2		0.462734	0.943673	0.389269	0.896615	0.15	0.03	0.16	0.02	1.11	1.022	1.119	1.013	38.4	34.6	39.3	38.8	14.13	14.12	17.25	6.74	High	High	High	High	High	High	High	High	High	High	High	High	High	High	High	High	Q05D44 [107-123]	Q05D44 2xPhospho [S108(98.8); S114(100)]	1.85	100	1	33.8	46.2	41
FALSE	High	[R].SQGSTSNSDWMK.[N]	P14873	Microtubule-associated protein 1B OS=Mus musculus GN=Map1b PE=1 SV=2		0.462753	0.296123	0.996807	0.944126	-0.2	0.22	-0.04	0.06	0.871	1.167	0.974	1.044	26.8	30.8	31.3	30	7.99	11.91	13.48	4.34	High	High	High	High	High	High	High	High	High	High	High	High	High	High	High	High	P14873 [336-347]		3.07	100	1	28.1	25.6	25.5
FALSE	High	[K].KAASPSPQSVR.[R]	E9PUK6	Serine/arginine repetitive matrix protein 1 OS=Mus musculus GN=Srrm1 PE=1 SV=1		0.463008	0.428825	0.984157	0.991182	-0.17	0.11	0.03	-0.09	0.889	1.082	1.024	0.939	37.3	41.9	40.3	43	14.58	9.4	16.29	5.34	High	High	High	High	High	High	High	High	High	High	High	High	High	High	High	High	E9PUK6 [753-763]	E9PUK6 2xPhospho [S756(100); S758(100)]	2.57	100	1	30.9	43.8	35.7
FALSE	High	[K].SQTPTRR.[S]	Q8BTI8	Serine/arginine repetitive matrix protein 2 OS=Mus musculus GN=Srrm2 PE=1 SV=3		0.463355	0.859403	0.438246	0.837838	0.21	-0.16	0.18	-0.12	1.16	0.894	1.129	0.918	21.8	18.8	19.4	21.2	14.02	16.16	21.98	9.06	High	High	High	High	High	High	High	High	High	High	High	High	High	High	High	High	Q8BTI8 [785-791]	Q8BTI8 1xPhospho [T787(99.4)]	1.68	100	1	21.9	17.9	25.4
FALSE	High	[K].TEDGGWEWSDDEFDEESEEGR.[A]	F7AVI9	Serine/threonine-protein kinase OSR1 (Fragment) OS=Mus musculus GN=Oxsr1 PE=1 SV=1		0.464158	0.62137	0.0315467	0.957702	0.11	0.15	0.32	-0.06	1.08	1.111	1.247	0.962	97.1	89.9	107.8	112.1	8.54	11.24	4.04	6.68	High	High	High	High	High	High	High	High	High	High	High	High	High	High	High	High	F7AVI9 [60-80]	F7AVI9 1xPhospho [S68(100)]	4.59	100	1	112.1	99.8	93.5
FALSE	High	[R].NVPQEESLEDSDVDADFK.[A]	O35344	Importin subunit alpha-4 OS=Mus musculus GN=Kpna3 PE=1 SV=1		0.46428	0.428054	0.876169	0.903171	-0.09	0.17	0.06	0.01	0.94	1.123	1.044	1.01	94.5	100.6	106.1	105	7.01	8.44	9.61	4.2	High	High	High	High	High	High	High	High	High	High	High	High	High	High	High	High	O35344 [50-67]	O35344 1xPhospho [S56(100)]	5.4	100	1	98.7	86.6	100.4
FALSE	High	[R].AQRPGSETR.[A]	Q5DTT2	PH and SEC7 domain-containing protein 1 OS=Mus musculus GN=Psd PE=1 SV=2		0.464286	0.999472	0.517381	0.996653	0.18	0.12	0.23	0.08	1.135	1.089	1.169	1.057	15.2	13.4	16.6	15.7	25.04	16.28	24.28	9.25	High	High	High	High	High	High	High	High	High	High	High	High	High	High	High	High	Q5DTT2 [1006-1014]	Q5DTT2 1xPhospho [S1011(100)]	1.28	100	1	12.8	13.6	21.8
FALSE	High	[-].MDSDSGEQSEGEPGTAAGPHVFSSK.[N]	Q3TBL6	Tumor necrosis factor alpha-induced protein 8-like protein 3 OS=Mus musculus GN=Tnfaip8l3 PE=1 SV=1		0.464605	0.372701	0.918006	0.845486	-0.2	0.24	-0.11	0.15	0.869	1.181	0.925	1.109	17.8	20.5	21.1	19	13.74	24.28	10.47	11.57	High	High	High	High	High	High	High	High	High	High	High	High	High	High	High	High	Q3TBL6 [1-25]	Q3TBL6 1xAcetyl [N-Term]; 2xPhospho [S3(100); S5(100)]	3.82	100	1	20.4	14.6	17.4
FALSE	High	[R].SKEPSSPGTDDVFTPGSSDSPSSQR.[I]	Q61165	Sodium/hydrogen exchanger 1 OS=Mus musculus GN=Slc9a1 PE=1 SV=1		0.464663	0.996374	0.97402	0.360088	0.06	-0.01	-0.19	0.25	1.044	0.993	0.875	1.185	20.9	20	20.8	17.5	4.4	18.67	10.68	10.27	High	High	High	High	High	High	High	High	High	High	High	High	High	High	High	High	Q61165 [771-795]	Q61165 1xPhospho [S790(99.3)]	5.33	100	1	20	22	20.4
FALSE	High	[R].AEQPTESGSPEVHCGER.[S]	P55144	Tyrosine-protein kinase receptor TYRO3 OS=Mus musculus GN=Tyro3 PE=1 SV=2		0.465676	0.985465	0.953986	0.56217	-0.19	-0.27	-0.03	-0.43	0.875	0.831	0.979	0.743	8.7	9.9	7.2	9.7	29.64	18.42	20.47	28.34	High	High	High	High	High	High	High	High	High	High	High	High	High	High	High	High	P55144 [800-816]	P55144 1xPhospho [S808(100)]	4.93	100	1	8.3	9.6	4.5
FALSE	High	[R].QSRPVAGGPGAPPAARPPASPSPQR.[Q]	O88935	Synapsin-1 OS=Mus musculus GN=Syn1 PE=1 SV=2		0.466059	0.99617	0.999785	0.637182	0.5	-0.08	0.14	0.29	1.418	0.946	1.1	1.219	18.4	13	17.4	14.3	22.21	27.83	13.75	31.82	High	High	High	High	High	High	High	High	High	High	High	High	High	High	High	High	O88935 [532-556]		2.14	100	1	21.8	21.1	16.1
FALSE	High	[R].TSQSEETR.[V]	P28652; Q923T9; Q5SVJ1	Calcium/calmodulin-dependent protein kinase type II subunit beta OS=Mus musculus GN=Camk2b PE=1 SV=2 Calcium/calmodulin-dependent protein kinase type II subunit gamma OS=Mus musculus GN=Camk2g PE=1 SV=1 Calcium/calmodulin-dependent protein kinase type II subunit beta OS=Mus musculus GN=Camk2b PE=1 SV=1	Shared	0.466225	0.861334	0.971527	0.991364	-0.17	-0.05	-0.07	-0.15	0.889	0.967	0.953	0.902	13	14.6	12.5	13.9	16.56	5.63	17.49	18.02	High	High	High	High	High	High	High	High	High	High	High	High	High	High	High	High	P28652 [510-517]; Q923T9 [497-504]; Q5SVJ1 [471-478]		1.14	100	3	9.5	12.4	13.6
FALSE	High	[K].VYVGNLGNNGNK.[T]	P84104	Serine/arginine-rich splicing factor 3 OS=Mus musculus GN=Srsf3 PE=1 SV=1		0.466649	0.890253	0.449986	0.902167	0.21	0.13	0.16	0.17	1.153	1.091	1.116	1.127	18.1	15.7	19.8	17.5	17.01	11.48	9.99	10.4	High	High	High	High	High	High	High	High	High	High	High	High	High	High	High	High	P84104 [12-23]		3.57	100	1	20.6	14.9	20.9
FALSE	High	[R].LVLPMDDSEPALNSLDDTRHSPA.[-]	A1L3P4	Sodium/hydrogen exchanger OS=Mus musculus GN=Slc9a6 PE=1 SV=1		0.466891	0.623268	0.904906	0.223249	0.2	0.29	0.13	0.37	1.152	1.227	1.097	1.289	10.5	9.1	12.8	10	15.53	28.51	8.44	19.42	High	High	High	High	High	High	High	High	High	High	High	High	High	High	High	High	A1L3P4 [680-702]		2.11	100	1	9.2	10.8	13.2
FALSE	High	[R].RSPSPAAMSER.[L]	A2A6P4	Protein Fam104a OS=Mus musculus GN=Fam104a PE=1 SV=1		0.467144	0.369069	0.998952	0.999948	-0.28	0.42	0.07	0.07	0.822	1.342	1.051	1.05	11.4	13.9	15.3	14.6	15.28	13.87	20.7	9.36	High	High	High	High	High	High	High	High	High	High	High	High	High	High	High	High	A2A6P4 [61-71]	A2A6P4 2xPhospho [S62(100); S64(100)]	2.62	100	1	14.9	10.9	11.2
FALSE	High	[R].RRSSSRSTEPR.[S]	Q9JJV5	Voltage-dependent calcium channel gamma-3 subunit OS=Mus musculus GN=Cacng3 PE=2 SV=2		0.467201	0.995198	0.409875	0.985332	0.16	-0.02	0.16	-0.02	1.116	0.99	1.119	0.987	11.6	10.4	11.5	11.6	17.93	20.29	10.17	16.94	High	High	High	High	High	High	High	High	High	High	High	High	High	High	High	High	Q9JJV5 [233-243]	Q9JJV5 3xPhospho [S235(100); S236(96.9); S237(96.9)]	1.14	100	1	11.5	15	9.8
FALSE	High	[K].VSDVTSSGVQSFDEEEGDANN.[-]	Q3TY60	Protein FAM131B OS=Mus musculus GN=Fam131b PE=1 SV=1		0.467732	0.795551	0.980344	0.773413	-0.18	0.06	0.05	-0.18	0.88	1.043	1.038	0.884	21.9	24.9	22.9	25.9	21.63	3.58	20.73	8.25	High	High	High	High	High	High	High	High	High	High	High	High	High	High	High	High	Q3TY60 [312-332]	Q3TY60 1xPhospho [S322(100)]	3.21	100	1	26.1	25.1	16.3
FALSE	High	[R].GLDSAR.[R]	O89053	Coronin-1A OS=Mus musculus GN=Coro1a PE=1 SV=5		0.469066	0.998196	0.99879	0.314381	0.46	0.1	0.2	0.36	1.374	1.071	1.15	1.28	47.5	34.6	50.9	39.8	25.97	35.82	7.23	28.15	High	High	High	High	High	High	High	High	High	High	High	High	High	High	High	High	O89053 [409-414]	O89053 1xPhospho [S412(100)]	1.52	100	1	46.6	48.5	69.8
FALSE	High	[K].SESPKEPEQLR.[K]	Q5EBP8	Heterogeneous nuclear ribonucleoprotein A1 OS=Mus musculus GN=Hnrnpa1 PE=1 SV=1		0.46913	0.100903	0.854348	0.993426	-0.18	0.36	0.16	0.02	0.881	1.284	1.117	1.014	42.3	47.9	54.2	53.5	7.42	22.84	2.46	13.52	High	High	High	High	High	High	High	High	High	High	High	High	High	High	High	High	Q5EBP8 [4-14]	Q5EBP8 1xPhospho [S6(100)]	1.64	100	1	46.1	43.2	41.3
FALSE	High	[R].TIRSPYTPDEPKEPIWVMR.[Q]	B2RUJ5	Amyloid beta A4 precursor protein-binding family A member 1 OS=Mus musculus GN=Apba1 PE=1 SV=2		0.4697	0.976654	0.798414	0.759679	0.25	0.09	0.16	0.18	1.189	1.064	1.118	1.132	20.2	17	21.5	19	10.27	34.55	9.81	8.3	High	High	High	High	High	High	High	High	High	High	High	High	High	High	High	High	B2RUJ5 [369-387]	B2RUJ5 2xPhospho [S372(98.8); T375(100)]	2.02	100	1	21.1	19.4	19.4
FALSE	High	[K].GGRDSRSGSPMAR.[R]	P04370	Myelin basic protein OS=Mus musculus GN=Mbp PE=1 SV=2		0.470083	0.999445	0.564477	0.99994	-0.6	0.11	-0.42	-0.08	0.659	1.077	0.749	0.947	16.7	25.4	18	19	16.3	39.6	23.86	19.91	High	High	High	High	High	High	High	High	High	High	High	High	High	High	High	High	P04370 [237-249]	P04370 2xPhospho [S243(98.7); S245(100)]	2.07	100	1	14.5	21.2	16.7
FALSE	High	[K].SGSLGSAR.[G]	Q3U1Y4	DENN domain-containing protein 4B OS=Mus musculus GN=Dennd4b PE=1 SV=2		0.470276	0.505217	0.714385	0.749695	-0.06	0.23	-0.11	0.28	0.958	1.173	0.925	1.214	20.4	21.3	23.9	19.7	20.13	16.92	22.47	13.33	High	High	High	High	High	High	High	High	High	High	High	High	High	High	High	High	Q3U1Y4 [959-966]	Q3U1Y4 1xPhospho [S961(99.6)]	1.73	100	1	19.5	21.3	21.7
FALSE	High	[K].SSSLPSYGR.[T]	Q9WV69	Dematin OS=Mus musculus GN=Dmtn PE=1 SV=1		0.470322	0.93773	0.911912	0.427903	0.1	-0.01	-0.06	0.15	1.071	0.996	0.959	1.113	195.5	182.5	194.8	175	11.88	4.61	7.98	4.78	High	High	High	High	High	High	High	High	High	High	High	High	High	High	High	High	Q9WV69 [287-295]	Q9WV69 1xPhospho [S289(100)]	2.15	100	1	229.4	172.3	193.8
FALSE	High	[R].SISGASSGLSTSPLSSPR.[V]	Q69Z98	Serine/threonine-protein kinase BRSK2 OS=Mus musculus GN=Brsk2 PE=1 SV=2		0.470456	0.0167655	0.442831	0.015318	0.17	-0.94	0.13	-0.9	1.122	0.521	1.092	0.536	9.6	8.6	5	9.4	8.39	27.27	27.73	16.8	High	High	High	High	High	High	High	High	High	High	High	High	High	High	High	High	Q69Z98 [413-430]	Q69Z98 2xPhospho [S424(100); S428(99.4)]	3.63	100	1	10.2	10.5	9.1
FALSE	High	[K].SESLDEEEK.[L]	F7D425	cAMP-regulated phosphoprotein 21 (Fragment) OS=Mus musculus GN=Arpp21 PE=1 SV=1		0.470554	0.978335	0.533659	0.99188	-0.41	0.14	-0.35	0.08	0.755	1.1	0.785	1.059	12.1	16.1	13.4	12.6	22.81	13.56	27.05	20.67	High	High	High	High	High	High	High	High	High	High	High	High	High	High	High	High	F7D425 [28-36]	F7D425 1xPhospho [S30(100)]	2.67	100	1	14	9.4	15.3
FALSE	High	[R].TTSKPLISVTAQSSTESTQDAYQDSR.[A]	Q8BJ42	Disks large-associated protein 2 OS=Mus musculus GN=Dlgap2 PE=1 SV=2		0.470715	0.702032	0.998171	0.127105	0.36	0.24	-0.08	0.68	1.283	1.181	0.943	1.605	8.8	6.8	10.4	6.5	28.08	20.56	16.32	34.26	High	High	High	High	High	High	High	High	High	High	High	High	High	High	High	High	Q8BJ42 [624-649]		2.84	100	1	8.5	11.9	9.1
FALSE	High	[K].AVTEQGAELSNEER.[N]	P68254	14-3-3 protein theta OS=Mus musculus GN=Ywhaq PE=1 SV=1		0.470762	0.229384	0.947823	1	0.45	-0.57	-0.25	0.13	1.368	0.674	0.841	1.097	10.3	7.5	7	6.3	29.28	8.25	12.89	43.9	High	High	High	High	High	High	High	High	High	High	High	High	High	High	High	High	P68254 [28-41]		3.38	100	1	9.1	6.6	13.5
FALSE	High	[R].EDDAESGGRRSEAEEGEVR.[T]	E9PV14; A2AUK5	Band 4.1-like protein 1 (Fragment) OS=Mus musculus GN=Epb41l1 PE=1 SV=1 Band 4.1-like protein 1 OS=Mus musculus GN=Epb41l1 PE=1 SV=1	Shared	0.470846	0.0943731	1	0.691975	-0.51	0.73	-0.02	0.25	0.703	1.661	0.985	1.186	20.9	29.7	34.6	29.2	35.77	29.27	5.46	12.72	High	High	High	High	High	High	High	High	High	High	High	High	High	High	High	High	E9PV14 [455-473]; A2AUK5 [456-474]	E9PV14 2xPhospho [S460(100); S465(100)]; A2AUK5 2xPhospho [S461(100); S466(100)]	2.38	100	2	32.3	27	16.1
FALSE	High	[K].NDSDLFGLGLEEMGPKESSDEDRDSKLPSK.[E]	Q5U3K5	Rab-like protein 6 OS=Mus musculus GN=Rabl6 PE=1 SV=2		0.470867	0.569787	0.892434	0.949736	0.26	-0.25	0.16	-0.15	1.197	0.842	1.121	0.899	12.1	10.1	10.2	11.3	19.32	17.9	9.69	11.48	High	High	High	High	High	High	High	High	High	High	High	High	High	High	High	High	Q5U3K5 [620-649]	Q5U3K5 2xPhospho [S644(97.8); S]	3.58	100	1	10.6	14.3	13.9
FALSE	High	[R].SRGSPRYSPR.[H]	H7BX95	Serine/arginine-rich-splicing factor 1 OS=Mus musculus GN=Srsf1 PE=1 SV=1		0.470891	0.589968	0.999612	0.999503	-0.17	0.25	0.1	-0.02	0.889	1.186	1.068	0.987	17.5	19.6	20.7	21	11.37	21.29	12.21	17.14	High	High	High	High	High	High	High	High	High	High	High	High	High	High	High	High	H7BX95 [231-240]	H7BX95 2xPhospho [S234(99.4); S238(100)]	1.64	100	1	20.7	17.3	15.9
FALSE	High	[R].QSQIQVFEDGADTTSPETPDSSASK.[V]	E9Q3M3	Dynactin subunit 1 OS=Mus musculus GN=Dctn1 PE=1 SV=1		0.470939	0.999699	0.997703	0.422995	-0.19	-0.04	-0.03	-0.2	0.878	0.973	0.981	0.87	19.4	22.1	18.9	21.7	17.18	14.9	13.2	13.59	High	High	High	High	High	High	High	High	High	High	High	High	High	High	High	High	E9Q3M3 [74-98]		4.16	100	1	18.7	20.1	14.4
FALSE	High	[K].QKSDAEEDGVTGSQDEEDSKPK.[A]	P35564	Calnexin OS=Mus musculus GN=Canx PE=1 SV=1		0.471074	0.839181	0.966985	0.685073	-0.15	0.11	0.14	-0.18	0.902	1.081	1.105	0.882	39.7	44	42.9	48.6	6.08	15.66	9.01	9.6	High	High	High	High	High	High	High	High	High	High	High	High	High	High	High	High	P35564 [551-572]	P35564 1xPhospho [S563(100)]	4.27	100	1	38.4	43.6	38.5
FALSE	High	[K].DSENKGASSPDMEPSYGGGLFDMVK.[G]	Q80TZ3	Putative tyrosine-protein phosphatase auxilin OS=Mus musculus GN=Dnajc6 PE=1 SV=2		0.471493	0.975896	0.164385	0.984348	-0.29	-0.01	-0.32	0.02	0.817	0.995	0.802	1.013	8.5	10.4	8.5	8.4	11.13	12.2	12.6	17.76	High	High	High	High	High	High	High	High	High	High	High	High	High	High	High	High	Q80TZ3 [28-52]		2.53	100	1	7.9	9.6	9.2
FALSE	High	[K].SADSVEEPDPLK.[V]	Q5DTX6	Junctional protein associated with coronary artery disease OS=Mus musculus GN=Jcad PE=1 SV=2		0.472127	0.921161	0.474614	0.922675	0.53	-0.1	0.51	-0.08	1.444	0.934	1.425	0.946	26.1	18.1	24.4	25.7	19.72	26.57	35.08	7.24	High	High	High	High	High	High	High	High	High	High	High	High	High	High	High	High	Q5DTX6 [1245-1256]	Q5DTX6 1xPhospho [S1248(100)]	3.64	100	1	30.9	28.9	23.6
FALSE	High	[R].LQESPK.[L]	Q80Y17	Lethal(2) giant larvae protein homolog 1 OS=Mus musculus GN=Llgl1 PE=1 SV=1		0.472287	0.86494	0.9778	0.988092	-0.22	0.03	-0.13	-0.07	0.856	1.018	0.916	0.951	53.1	62.1	54.1	56.9	14.25	14.36	22.11	11.85	High	High	High	High	High	High	High	High	High	High	High	High	High	High	High	High	Q80Y17 [961-966]	Q80Y17 1xPhospho [S964(100)]	1.6	100	1	54	52.3	56.8
FALSE	High	[K].NLAKPGVTSTSDSEDEDDQEGEKKR.[K]	Q99JF8	PC4 and SFRS1-interacting protein OS=Mus musculus GN=Psip1 PE=1 SV=1		0.472418	0.298322	0.99438	0.927584	0.12	-0.15	0.08	-0.11	1.088	0.904	1.058	0.929	77.3	71.1	69.9	75.3	10.32	8.45	7.91	6.17	High	High	High	High	High	High	High	High	High	High	High	High	High	High	High	High	Q99JF8 [262-286]	Q99JF8 2xPhospho [S272(98.8); S274(100)]	3.8	100	1	74.2	80.6	72.1
FALSE	High	[R].HDTPDLSPPRR.[V]	Q8R149	BUD13 homolog OS=Mus musculus GN=Bud13 PE=1 SV=1		0.472434	0.332523	0.916325	0.793414	0.32	-0.42	0.09	-0.19	1.25	0.746	1.062	0.878	13.5	10.8	10.1	11.5	11.58	19.66	21.2	16.96	High	High	High	High	High	High	High	High	High	High	High	High	High	High	High	High	Q8R149 [194-204]; [207-217]	Q8R149 2xPhospho [T196(100); S200(100)]; 2xPhospho [T209(100); S213(100)]	2.76	100	1	10.9	13.7	14.4
FALSE	High	[R].TLSQSSESGTLPSGPPGHTMEVSC.[-]	Q9QYG0	Protein NDRG2 OS=Mus musculus GN=Ndrg2 PE=1 SV=1		0.472663	0.400637	0.200466	0.162095	-0.14	0.19	-0.17	0.22	0.907	1.143	0.891	1.164	33.3	36.7	38	32.7	8.88	10.15	9.27	8.36	High	High	High	High	High	High	High	High	High	High	High	High	High	High	High	High	Q9QYG0 [348-371]	Q9QYG0 2xPhospho [S350(100); S353(100)]	4.94	100	1	37.2	35.2	31.5
FALSE	High	[K].AAQPPTETAESSQAEEEKDAVDEAKPK.[E]	P06837	Neuromodulin OS=Mus musculus GN=Gap43 PE=1 SV=1		0.473098	0.972745	1	0.723199	0.31	-0.15	0.15	0.01	1.244	0.902	1.113	1.008	18.8	15.1	16.9	16.8	24.8	19.18	19.18	22.77	High	High	High	High	High	High	High	High	High	High	High	High	High	High	High	High	P06837 [182-208]		2.11	100	1	22.8	15.4	24
FALSE	High	[K].GLSEKENSE.[-]	G3X9Y1	Synaptotagmin III, isoform CRA_a OS=Mus musculus GN=Syt3 PE=1 SV=1		0.473955	0.381537	0.848692	0.758676	0.19	-0.43	-0.03	-0.21	1.138	0.741	0.978	0.863	14.1	12.4	10.5	12.1	14.42	36.61	8.7	12.41	High	High	High	High	High	High	High	High	High	High	High	High	High	High	High	High	G3X9Y1 [579-587]	G3X9Y1 2xPhospho [S581(100); S586(100)]	2.19	100	1	11.3	15.1	15.7
FALSE	High	[K].SPLNDASDDDDDDDSSD.[-]	Q91WB4	Pleckstrin homology domain-containing family F member 2 OS=Mus musculus GN=Plekhf2 PE=1 SV=1		0.474344	0.983335	0.53992	0.994731	0.31	-0.03	0.41	-0.13	1.239	0.977	1.328	0.912	20	16.2	19.6	21.5	19.12	20.65	19.12	12.03	High	High	High	High	High	High	High	High	High	High	High	High	High	High	High	High	Q91WB4 [233-249]	Q91WB4 2xPhospho [S248(100); S]	1.46	100	1	21.9	18	18.3
FALSE	High	[R].QSYGESPQLLSPTPTEGDQDDR.[S]	D3Z0Y4	Actin-binding LIM protein 2 OS=Mus musculus GN=Ablim2 PE=1 SV=1		0.474539	0.403182	0.999284	0.999999	0.22	-0.18	0.1	-0.06	1.166	0.883	1.075	0.958	54.1	46.4	47.7	49.9	9.93	10.5	15.03	11.11	High	High	High	High	High	High	High	High	High	High	High	High	High	High	High	High	D3Z0Y4 [103-124]	D3Z0Y4 2xPhospho [S108(100); S113(100)]	7.13	100	1	49.8	56.4	51.8
FALSE	High	[R].SGAPSVLPH.[-]	P11798	Calcium/calmodulin-dependent protein kinase type II subunit alpha OS=Mus musculus GN=Camk2a PE=1 SV=2		0.474831	0.706188	0.731558	0.450559	-0.3	-0.08	-0.13	-0.24	0.815	0.948	0.914	0.846	9.6	11.7	9.1	10.7	25.55	16.75	14.82	7.33	High	High	High	High	High	High	High	High	High	High	High	High	High	High	High	High	P11798 [470-478]		1.75	100	1	10	9.2	7.6
FALSE	High	[R].SQGCSRETSPNR.[I]	E9Q6L0; A0A087WQ31	CLIP-associating protein 1 OS=Mus musculus GN=Clasp1 PE=1 SV=2 CLIP-associating protein 1 OS=Mus musculus GN=Clasp1 PE=1 SV=1	Shared	0.474952	0.858283	0.972998	0.992614	0.68	-0.39	0.21	0.08	1.598	0.761	1.154	1.054	32.6	20.4	24.8	23.6	37.57	52.99	14.83	49.62	High	High	High	High	High	High	High	High	High	High	High	High	High	High	High	High	E9Q6L0 [712-723]; A0A087WQ31 [729-740]	E9Q6L0 2xPhospho [S716(99.4); T/S]; A0A087WQ31 2xPhospho [S733(99.4); T/S]	1.71	100	2	33.5	31.7	49.7
FALSE	High	[R].VDAASPGPR.[V]	A2AAE1	Uncharacterized protein KIAA1109 OS=Mus musculus GN=Kiaa1109 PE=1 SV=4		0.475202	0.843989	0.208278	0.503857	0.32	-0.21	0.35	-0.24	1.248	0.864	1.275	0.845	22	17.6	19	22.4	14	17.29	14.04	12.73	High	High	High	High	High	High	High	High	High	High	High	High	High	High	High	High	A2AAE1 [3649-3657]	A2AAE1 1xPhospho [S3653(100)]	1.11	100	1	16.9	23.2	23.2
FALSE	High	[K].QSNASSDVEVEEK.[E]	Q99JF8	PC4 and SFRS1-interacting protein OS=Mus musculus GN=Psip1 PE=1 SV=1		0.47534	1	0.691375	0.981401	0.17	0	0.14	0.03	1.123	1	1.101	1.02	63.3	56.4	63.3	62.1	15.55	11.92	5.16	3.57	High	High	High	High	High	High	High	High	High	High	High	High	High	High	High	High	Q99JF8 [101-113]	Q99JF8 1xPhospho [S106(100)]	3.94	100	1	59.8	67	55.5
FALSE	High	[R].EKPDSDDDLDIESFVTAK.[L]	Q8R4U7	Leucine zipper protein 1 OS=Mus musculus GN=Luzp1 PE=1 SV=2		0.475587	0.908765	0.966892	0.982749	-0.3	0.05	-0.07	-0.19	0.811	1.033	0.954	0.878	9.1	11.2	9.4	10.7	14.6	17.02	24.41	9.91	High	High	High	High	High	High	High	High	High	High	High	High	High	High	High	High	Q8R4U7 [656-673]	Q8R4U7 1xPhospho [S660(100)]	4.46	100	1	9.8	8.4	7.9
FALSE	High	[K].DTDSEEEIR.[E]	P62204	Calmodulin OS=Mus musculus GN=Calm1 PE=1 SV=2		0.476589	0.854005	0.906285	0.999999	-0.38	0.18	-0.18	-0.02	0.769	1.132	0.881	0.988	12.7	16.5	14.3	14.5	20.2	22.47	16.43	16.84	High	High	High	High	High	High	High	High	High	High	High	High	High	High	High	High	P62204 [79-87]		1.95	100	1	16.1	10.5	11.2
FALSE	High	[R].DSDTSISIPSVDHEELER.[S]	B7ZBV9	Potassium voltage-gated channel subfamily KQT member 2 OS=Mus musculus GN=Kcnq2 PE=1 SV=1		0.477779	0.3453	0.978204	0.911063	-0.23	0.32	-0.07	0.16	0.853	1.247	0.953	1.116	15.2	17.8	19	17	20.29	9.04	22.71	15.92	High	High	High	High	High	High	High	High	High	High	High	High	High	High	High	High	B7ZBV9 [781-798]	B7ZBV9 2xPhospho [S787(99.2); S790(100)]	2.51	100	1	15.7	11.1	14.7
FALSE	High	[K].SHSLEAPGK.[R]	B1AS06	Disks large-associated protein 3 OS=Mus musculus GN=Dlgap3 PE=1 SV=1		0.478728	0.879499	0.989904	0.970812	-0.27	0.09	-0.02	-0.16	0.828	1.062	0.986	0.892	23.5	28.4	25	28	8.47	9.62	21.94	11.62	High	High	High	High	High	High	High	High	High	High	High	High	High	High	High	High	B1AS06 [183-191]	B1AS06 1xPhospho [S185(100)]	3.99	100	1	22.6	24.5	26.8
FALSE	High	[R].ASPALGSGHHDGSGDSLEMSSLDR.[A]	Q9CZW5	Mitochondrial import receptor subunit TOM70 OS=Mus musculus GN=Tomm70 PE=1 SV=2		0.479196	0.228374	0.882756	0.0686783	0.28	0.58	0.18	0.68	1.212	1.499	1.136	1.599	14.6	12	21.9	13.7	27.12	21.64	25.36	16.58	High	High	High	High	High	High	High	High	High	High	High	High	High	High	High	High	Q9CZW5 [93-116]	Q9CZW5 1xPhospho [S94(100)]	5.26	100	1	20.1	14.2	15
FALSE	High	[R].GTSQVSSPSQPPEK.[Q]	Q8CJ19	Protein-methionine sulfoxide oxidase MICAL3 OS=Mus musculus GN=Mical3 PE=1 SV=2		0.47961	0.681294	0.741362	0.906838	0.27	-0.18	0.15	-0.05	1.209	0.885	1.11	0.964	89.2	73.7	78.9	81.9	17.38	3.96	9.75	10.04	High	High	High	High	High	High	High	High	High	High	High	High	High	High	High	High	Q8CJ19 [1148-1161]	Q8CJ19 2xPhospho [S1153(100); T/S]	3.21	100	1	65.2	92.3	86.2
FALSE	High	[R].GEGAQDEEEGGASSDATEGHDEDDEIYEGEYQGIPR.[A]	Q9JIS5	Synaptic vesicle glycoprotein 2A OS=Mus musculus GN=Sv2a PE=1 SV=1		0.479883	0.955033	0.458738	0.944957	0.32	-0.33	0.24	-0.24	1.247	0.798	1.177	0.845	9.2	7.3	7.3	8.6	35.21	26.26	28.47	13.96	High	High	High	High	High	High	High	High	High	High	High	High	High	High	High	High	Q9JIS5 [68-103]		5.08	100	1	9.4	5.1	8.9
FALSE	High	[R].AISAPTSPTR.[L]	Q8BGV8	Mitochondrial dynamics protein MID51 OS=Mus musculus GN=Mief1 PE=1 SV=1		0.480127	0.190663	0.945333	0.0408848	-0.13	-0.19	-0.07	-0.25	0.917	0.878	0.954	0.843	38.8	42.3	34.1	40.4	10.4	7.08	5.01	4.48	High	High	High	High	High	High	High	High	High	High	High	High	High	High	High	High	Q8BGV8 [53-62]	Q8BGV8 1xPhospho [S59(99.5)]	1.86	100	1	33.4	40.7	42.3
FALSE	High	[K].FLESAAADVSDEDEDEDTDGRAK.[S]	F8WH41	Striatin OS=Mus musculus GN=Strn PE=1 SV=1		0.480378	0.400252	0.912899	0.119444	-0.13	-0.15	-0.02	-0.25	0.915	0.903	0.984	0.841	49.4	54	44.6	53.1	7.65	12.13	14.74	9.28	High	High	High	High	High	High	High	High	High	High	High	High	High	High	High	High	F8WH41 [83-105]	F8WH41 1xPhospho [S92(100)]	6.71	100	1	46	50.7	48.1
FALSE	High	[R].SEQSSMSIEFGQESPEHSLAMDFSR.[Q]	P14873	Microtubule-associated protein 1B OS=Mus musculus GN=Map1b PE=1 SV=2		0.481782	0.992359	0.974618	0.861146	-0.52	-0.08	-0.32	-0.28	0.698	0.949	0.803	0.825	11.7	16.7	11.1	13.4	20.17	26.27	44.57	18.53	High	High	High	High	High	High	High	High	High	High	High	High	High	High	High	High	P14873 [1636-1660]	P14873 1xPhospho [S1649(100)]	1.74	100	1	13.9	10.3	9
FALSE	High	[R].VSALEEDMDDVESSEEEEEEDEKLER.[V]	Q4FK66	Pre-mRNA-splicing factor 38A OS=Mus musculus GN=Prpf38a PE=1 SV=1		0.481871	0.272745	0.540144	0.315179	-0.16	0.16	-0.1	0.11	0.898	1.117	0.931	1.078	63.1	70.2	70.5	65.4	5.65	9.15	5.54	9.63	High	High	High	High	High	High	High	High	High	High	High	High	High	High	High	High	Q4FK66 [181-206]	Q4FK66 2xPhospho [S193(100); S194(100)]	5.26	100	1	62.7	63.4	61.9
FALSE	High	[K].ADEFPDFYDSEEQMGPHQEANDEK.[A]	P16014	Secretogranin-1 OS=Mus musculus GN=Chgb PE=1 SV=2		0.482011	0.526906	0.998216	0.994328	-0.22	0.18	0.15	-0.19	0.861	1.13	1.11	0.876	6.8	7.9	7.7	8.8	44	21.9	23.83	15.54	High	High	High	High	High	High	High	High	High	High	High	High	High	High	High	High	P16014 [617-640]	P16014 2xPhospho [Y624(100); S626(100)]	1.64	100	1	8.7	6.8	6.8
FALSE	High	[K].KTSNSVEKTPSPPEPEPAGTAQK.[N]	F7BNZ5	Breast carcinoma-amplified sequence 1 homolog (Fragment) OS=Mus musculus GN=Bcas1 PE=1 SV=1		0.482125	0.835834	0.670787	0.955386	-0.27	0.03	-0.21	-0.02	0.829	1.023	0.862	0.984	46	55.5	47.1	47.9	4.48	18.67	15.39	9.74	High	High	High	High	High	High	High	High	High	High	High	High	High	High	High	High	F7BNZ5 [261-283]		3.74	100	1	47.3	44.8	43.3
FALSE	High	[K].SSPSESPLMEK.[K]	Q61609	Sodium-dependent phosphate transporter 1 OS=Mus musculus GN=Slc20a1 PE=1 SV=1		0.482227	0.943395	0.717898	0.998861	0.43	-0.22	0.21	0	1.344	0.86	1.153	1.003	11.8	8.8	10.1	10.1	24.25	45.46	24.08	10.25	High	High	High	High	High	High	High	High	High	High	High	High	High	High	High	High	Q61609 [268-278]	Q61609 2xPhospho [S269(99.6); S271(100)]	2.65	100	1	14.2	11.7	11.8
FALSE	High	[R].SSRRSSSELSPEVVEK.[V]	Q8BTI8	Serine/arginine repetitive matrix protein 2 OS=Mus musculus GN=Srrm2 PE=1 SV=3		0.48242	0.884187	0.738455	0.991872	0.21	-0.12	0.19	-0.1	1.155	0.923	1.14	0.936	15.9	13.8	14.7	15.7	20.48	22.26	17.04	10.9	High	High	High	High	High	High	High	High	High	High	High	High	High	High	High	High	Q8BTI8 [1334-1349]	Q8BTI8 2xPhospho [S1338(98.9); S1339(99.5)]	2.04	100	1	15.3	16.6	21.9
FALSE	High	[K].EGTQASEGYFSQSQEEEFAQSEEPCAK.[V]	Q9QXS6	Drebrin OS=Mus musculus GN=Dbn1 PE=1 SV=4		0.48276	0.882203	0.999999	0.873982	0.26	-0.09	-0.04	0.22	1.201	0.943	0.973	1.163	65	54.2	61.3	52.7	13.33	18.32	21.04	14.16	High	High	High	High	High	High	High	High	High	High	High	High	High	High	High	High	Q9QXS6 [646-672]	Q9QXS6 1xPhospho [S658(99.6)]	7.21	100	1	54.4	60.9	73.6
FALSE	High	[R].SPTNSSEIFTPAHEENVR.[F]	Q3UGS4	Mapk-regulated corepressor-interacting protein 1 OS=Mus musculus GN=Mcrip1 PE=1 SV=1		0.483734	0.308315	0.17775	0.699576	-0.24	-0.3	-0.36	-0.19	0.848	0.81	0.782	0.879	11.8	13.9	9.6	10.9	14.39	12.83	18.45	7.83	High	High	High	High	High	High	High	High	High	High	High	High	High	High	High	High	Q3UGS4 [21-38]	Q3UGS4 1xPhospho [S21(100)]	4.71	100	1	12.3	9.6	11.3
FALSE	High	[K].KETWDTAEEDSGTDSEYDESGK.[S]	Q8BY87	Ubiquitin carboxyl-terminal hydrolase 47 OS=Mus musculus GN=Usp47 PE=1 SV=2		0.483803	0.993444	0.8237	0.985059	-0.24	0.19	-0.13	0.09	0.849	1.144	0.915	1.062	37.8	44.5	43.3	40.8	13.08	10.04	21.32	9.96	High	High	High	High	High	High	High	High	High	High	High	High	High	High	High	High	Q8BY87 [1004-1025]	Q8BY87 2xPhospho [S1014(100); T1016(100)]	5.46	100	1	33.6	45.5	36.6
FALSE	High	[R].SLSTSGESLYHVLGLDK.[N]	G5E8T0	DnaJ (Hsp40) homolog, subfamily C, member 5, isoform CRA_b OS=Mus musculus GN=Dnajc5 PE=1 SV=1		0.483973	0.455376	0.91153	0.144191	0.27	0.83	0.23	0.87	1.208	1.775	1.177	1.823	49.8	41.3	88.5	48.5	45	18.27	46.94	17.46	High	High	High	High	High	High	High	High	High	High	High	High	High	High	High	High	G5E8T0 [8-24]	G5E8T0 1xPhospho [S10(99.6)]	5.07	100	1	104.6	53.5	46
FALSE	High	[R].RSPSADQSLDDSPSK.[V]	B7ZBV9	Potassium voltage-gated channel subfamily KQT member 2 OS=Mus musculus GN=Kcnq2 PE=1 SV=1		0.484206	0.925738	0.930254	0.993831	0.14	0.06	0.22	-0.02	1.105	1.042	1.164	0.989	15.9	14.4	16.6	16.8	61.59	18.89	9.67	17.65	High	High	High	High	High	High	High	High	High	High	High	High	High	High	High	High	B7ZBV9 [465-479]	B7ZBV9 1xPhospho [S466(100)]	3.25	100	1	41.4	13.5	18.8
FALSE	High	[R].SSGFYEDPSSTGGPDSPPSTFCGDSGFSGSGSYGR.[L]	Q0PHV7	Dapper homolog 3 OS=Mus musculus GN=Dact3 PE=1 SV=1		0.484262	0.742331	0.728303	0.932319	0.12	-0.14	0.03	-0.05	1.087	0.908	1.021	0.966	10.7	9.9	9.7	10.1	11.82	23.96	16.39	11.09	High	High	High	High	High	High	High	High	High	High	High	High	High	High	High	High	Q0PHV7 [114-148]		1.95	100	1	11.1	10.3	12.3
FALSE	High	[K].AQSSDSSKR.[T]	Q3UVL4	Vacuolar protein sorting-associated protein 51 homolog OS=Mus musculus GN=Vps51 PE=1 SV=2		0.484297	0.825535	0.937578	0.999984	0.24	-0.1	0.07	0.06	1.177	0.934	1.051	1.045	20.8	17.7	19.5	18.6	18.64	14.6	15.22	19.79	High	High	High	High	High	High	High	High	High	High	High	High	High	High	High	High	Q3UVL4 [638-646]	Q3UVL4 3xPhospho [S640(100); S641(100); S643(100)]	1.3	100	1	17.4	21.3	20.4
FALSE	High	[R].RYSPVAK.[D]	Q62108	Disks large homolog 4 OS=Mus musculus GN=Dlg4 PE=1 SV=1		0.48452	0.295637	0.924478	0.748669	0.28	-0.32	0.15	-0.2	1.21	0.802	1.112	0.872	20.5	16.9	16.4	18.8	15.68	19.73	17.69	11.55	High	High	High	High	High	High	High	High	High	High	High	High	High	High	High	High	Q62108 [293-299]	Q62108 1xPhospho [S295(100)]	1.81	100	1	19.6	21.4	16.9
FALSE	High	[K].SVRDEVFHTDQDDPSSSDDEGMPYTRPVK.[F]	Q6NVE8	WD repeat-containing protein 44 OS=Mus musculus GN=Wdr44 PE=1 SV=1		0.484621	0.967223	0.698311	0.999775	-0.14	0.03	-0.12	0.01	0.906	1.02	0.918	1.007	44.3	48.9	45.2	44.9	14.28	12.52	0.74	13.72	High	High	High	High	High	High	High	High	High	High	High	High	High	High	High	High	Q6NVE8 [458-486]	Q6NVE8 3xPhospho [S472(100); S473(100); S474(100)]	5.76	100	1	43.6	51.3	36
FALSE	High	[R].GDLSDVEEEEEEEMDVDEATGAPK.[K]	Q60520	Paired amphipathic helix protein Sin3a OS=Mus musculus GN=Sin3a PE=1 SV=3		0.485226	0.858031	0.91175	0.999995	0.19	-0.08	0.07	0.04	1.143	0.944	1.047	1.031	18.6	16.3	17.6	17.1	18.79	8.59	15.1	23.6	High	High	High	High	High	High	High	High	High	High	High	High	High	High	High	High	Q60520 [830-853]	Q60520 1xPhospho [S833(100)]	4.8	100	1	15.9	16.8	23.7
FALSE	High	[K].EAERNSYR.[L]	Q8C8R3; S4R2T7	Ankyrin-2 OS=Mus musculus GN=Ank2 PE=1 SV=2 Ankyrin-2 (Fragment) OS=Mus musculus GN=Ank2 PE=1 SV=2	Shared	0.485563	0.968789	0.964064	0.945433	-0.55	0.34	0.03	-0.24	0.682	1.268	1.024	0.845	13.8	20.2	17.4	20.6	13.4	55.55	31.8	28.82	High	High	High	High	High	High	High	High	High	High	High	High	High	High	High	High	Q8C8R3 [939-946]; S4R2T7 [934-941]	Q8C8R3 1xPhospho [S944(100)]; S4R2T7 1xPhospho [S939(100)]	1.14	100	2	17.5	14	13.3
FALSE	High	[R].AASDPNPAEPARDK.[V]	Q8R1C6	Methyltransferase-like protein 22 OS=Mus musculus GN=Mettl22 PE=2 SV=1		0.485948	0.935184	0.0692331	0.883215	-0.13	-0.18	-0.3	-0.01	0.911	0.881	0.811	0.99	18.1	19.9	15.9	16.1	12.44	14.62	8.52	17.11	High	High	High	High	High	High	High	High	High	High	High	High	High	High	High	High	Q8R1C6 [118-131]	Q8R1C6 1xPhospho [S120(100)]	1.33	100	1	14.5	19.5	17.6
FALSE	High	[R].FTIDSDAISASSPEKEPQQPAGGGDTDR.[W]	Q60610	T-lymphoma invasion and metastasis-inducing protein 1 OS=Mus musculus GN=Tiam1 PE=1 SV=1		0.487017	0.97937	0.79773	0.998396	-0.17	0	-0.1	-0.07	0.891	1	0.936	0.952	15.1	16.9	15.1	15.9	17.56	9.98	14.79	8.73	High	High	High	High	High	High	High	High	High	High	High	High	High	High	High	High	Q60610 [1455-1482]	Q60610 1xPhospho [S1466(99.4)]	3.18	100	1	16.2	17.1	11.3
FALSE	High	[K].GSYLTHEASGLDEQGEAR.[E]	Q8R464	Cell adhesion molecule 4 OS=Mus musculus GN=Cadm4 PE=1 SV=1		0.487149	0.997385	0.711771	0.997024	0.16	-0.05	0.11	0	1.119	0.966	1.077	1.003	112.6	100.6	108.8	108.4	7.05	14.21	10.8	8.79	High	High	High	High	High	High	High	High	High	High	High	High	High	High	High	High	Q8R464 [353-370]	Q8R464 1xPhospho [S361(100)]	5.91	100	1	119.7	108.6	116.7
FALSE	High	[K].QEPVISESYNGSTPSILSLIK.[Q]	F8WGX5	DmX-like protein 1 OS=Mus musculus GN=Dmxl1 PE=1 SV=1		0.489386	0.763535	0.398268	0.850127	-0.36	-0.18	-0.39	-0.14	0.779	0.883	0.761	0.905	7.7	9.9	6.8	7.6	5.5	23.37	36.41	16.5	High	High	High	High	High	High	High	High	High	High	High	High	High	High	High	High	F8WGX5 [1244-1264]	F8WGX5 3xPhospho [S1255(86.6); T1256(86.6); S1258(86.6)]	2.19	100	1	7.1	8	7.6
FALSE	High	[R].SLSDPKPLSPTAEESAK.[E]	O88737	Protein bassoon OS=Mus musculus GN=Bsn PE=1 SV=4		0.489501	0.678093	0.0158573	0.732561	0.1	0.14	0.34	-0.1	1.072	1.1	1.263	0.933	36.8	34.4	40.5	43.4	9.69	9.4	14.36	10.77	High	High	High	High	High	High	High	High	High	High	High	High	High	High	High	High	O88737 [2858-2874]	O88737 2xPhospho [S2860(99.6); S2866(100)]	3.48	100	1	41	39.2	34.7
FALSE	High	[R].GIWHNDNK.[ST]	Q04447	Creatine kinase B-type OS=Mus musculus GN=Ckb PE=1 SV=1		0.489635	0.424912	0.870942	0.815007	0.13	-0.11	0.11	-0.1	1.092	0.928	1.082	0.936	54.4	49.8	50.5	53.9	5.99	10.33	4.59	10.8	High	High	High	High	High	High	High	High	High	High	High	High	High	High	High	High	Q04447 [216-223]		2.78	100	1	59.5	54	51.6
FALSE	High	[K].GHKHEDGTQSDSEDPLAK.[T]	Q80U49	Centrosomal protein of 170 kDa protein B OS=Mus musculus GN=Cep170b PE=1 SV=2		0.489921	0.997586	0.999973	0.572062	0.29	-0.04	-0.03	0.28	1.226	0.971	0.982	1.212	25.9	21.1	25.1	20.7	12.18	14.64	10.54	19.07	High	High	High	High	High	High	High	High	High	High	High	High	High	High	High	High	Q80U49 [351-368]	Q80U49 1xPhospho [S360(99.4)]	4.94	100	1	23.7	22.3	28.3
FALSE	High	[R].TESRDVDSRPEIQR.[L]	Q8CJ61	CKLF-like MARVEL transmembrane domain-containing protein 4 OS=Mus musculus GN=Cmtm4 PE=1 SV=1		0.490628	0.999712	0.374771	0.988714	0.34	0.03	0.28	0.09	1.266	1.02	1.211	1.066	24.1	19.1	24.6	23.1	23.39	7.36	17.41	37.73	High	High	High	High	High	High	High	High	High	High	High	High	High	High	High	High	Q8CJ61 [192-205]	Q8CJ61 1xPhospho [S194(100)]	2.05	100	1	23.1	17.9	31.7
FALSE	High	[R].RPDPDSDEDEDYERER.[R]	Q8JZX4	Splicing factor 45 OS=Mus musculus GN=Rbm17 PE=1 SV=1		0.491176	0.952059	0.969571	0.95985	0.36	-0.17	0.21	-0.02	1.281	0.887	1.155	0.984	24.5	19.1	21.7	22	23.5	15.63	12.69	15.58	High	High	High	High	High	High	High	High	High	High	High	High	High	High	High	High	Q8JZX4 [150-165]	Q8JZX4 1xPhospho [S155(100)]	3.99	100	1	16.9	24	30.7
FALSE	High	[R].SESPTCKSCKSELPSSAPGGGGV.[-]	P59648	FXYD domain-containing ion transport regulator 7 OS=Mus musculus GN=Fxyd7 PE=3 SV=1		0.491275	1	0.986304	0.684457	-0.1	0.01	-0.06	-0.03	0.93	1.007	0.957	0.978	22.2	23.9	22.4	22.9	9.84	5.87	13.13	13.71	High	High	High	High	High	High	High	High	High	High	High	High	High	High	High	High	P59648 [58-80]		2.38	100	1	18.4	22.2	23.2
FALSE	High	[R].QCESPESR.[Q]	Q7TSH4	Centriolar coiled-coil protein of 110 kDa OS=Mus musculus GN=Ccp110 PE=1 SV=1		0.491321	0.279046	0.900958	0.680583	0.29	-0.29	0.09	-0.1	1.219	0.816	1.066	0.933	24	19.7	19.6	21	13.78	20.35	26.84	11.11	High	High	High	High	High	High	High	High	High	High	High	High	High	High	High	High	Q7TSH4 [173-180]	Q7TSH4 1xPhospho [S176(100)]	1.77	100	1	23.2	24.9	27.6
FALSE	High	[R].IEDSEPHIPLIDDTDAEDDAPTKR.[N]	G5E829	Plasma membrane calcium-transporting ATPase 1 OS=Mus musculus GN=Atp2b1 PE=1 SV=1		0.49239	0.972651	0.628447	0.997415	-0.28	0.1	-0.25	0.08	0.825	1.073	0.839	1.055	23.7	28.8	25.5	24.1	24.25	28.23	13.97	25.19	High	High	High	High	High	High	High	High	High	High	High	High	High	High	High	High	G5E829 [1152-1175]	G5E829 1xPhospho [S1155(100)]	5.37	100	1	29.1	23.6	15.6
FALSE	High	[R].HRPSSPATPPPK.[T]	E9PUK6	Serine/arginine repetitive matrix protein 1 OS=Mus musculus GN=Srrm1 PE=1 SV=1		0.492698	0.0206461	0.999986	0.244913	-0.22	0.34	-0.04	0.16	0.861	1.266	0.976	1.117	41.1	47.7	52	46.5	4.97	12.11	11.34	10.18	High	High	High	High	High	High	High	High	High	High	High	High	High	High	High	High	E9PUK6 [397-408]	E9PUK6 2xPhospho [T404(100); S]	3.78	100	1	44.2	41.3	39.2
FALSE	High	[K].ALDAEGEDSSPASPQR.[Q]	E9PUD6	Protein Zscan18 OS=Mus musculus GN=Zscan18 PE=1 SV=1		0.493862	0.702548	0.15122	0.995193	-0.14	-0.21	-0.29	-0.06	0.908	0.862	0.815	0.959	16.5	18.2	14.2	14.8	13.5	11.13	14.15	11.03	High	High	High	High	High	High	High	High	High	High	High	High	High	High	High	High	E9PUD6 [677-692]	E9PUD6 2xPhospho [S689(100); S]	4.01	100	1	16	17	17.5
FALSE	High	[R].GDSHSPGHK.[R]	Q8BTI8	Serine/arginine repetitive matrix protein 2 OS=Mus musculus GN=Srrm2 PE=1 SV=3		0.494192	0.358982	0.212041	0.141017	0.14	-0.29	0.34	-0.49	1.1	0.818	1.263	0.712	27	24.6	22.1	31	7.22	24.43	14.36	16.18	High	High	High	High	High	High	High	High	High	High	High	High	High	High	High	High	Q8BTI8 [2677-2685]	Q8BTI8 2xPhospho [S2679(100); S2681(100)]	2.59	100	1	26.4	29.6	27.7
FALSE	High	[K].SSPATTVTSPNSTPAK.[T]	Q61548	Clathrin coat assembly protein AP180 OS=Mus musculus GN=Snap91 PE=1 SV=1		0.494273	0.187963	0.998703	0.821784	0.16	-0.19	0.06	-0.08	1.119	0.878	1.039	0.946	95.4	85.3	83.8	88.6	7.9	6.66	5.01	6.65	High	High	High	High	High	High	High	High	High	High	High	High	High	High	High	High	Q61548 [305-320]	Q61548 1xPhospho [S313(99.6)]	4.15	100	1	82.7	93.5	99.1
FALSE	High	[R].SASPPPAASSSSSSR.[R]	Q5U4C3	Splicing factor, arginine/serine-rich 19 OS=Mus musculus GN=Scaf1 PE=1 SV=1		0.495194	0.950146	0.862557	0.998958	0.25	-0.07	0.1	0.08	1.187	0.951	1.069	1.055	11	9.2	10.4	9.9	13.23	40.76	15.03	16.11	High	High	High	High	High	High	High	High	High	High	High	High	High	High	High	High	Q5U4C3 [577-591]	Q5U4C3 2xPhospho [S577(100); S579(100)]	1.44	100	1	9.6	10.6	11.4
FALSE	High	[K].ADEFPDFYDSEEQMGPHQEANDEK.[A]	P16014	Secretogranin-1 OS=Mus musculus GN=Chgb PE=1 SV=2		0.495296	0.432028	0.994532	0.982907	-0.19	0.22	-0.04	0.07	0.876	1.161	0.972	1.047	16.5	18.8	19.2	18.3	12.23	9.95	17.57	10.64	High	High	High	High	High	High	High	High	High	High	High	High	High	High	High	High	P16014 [617-640]	P16014 2xPhospho [Y624(100); S626(100)]	2.9	100	1	19.9	16.9	16.1
FALSE	High	[K].SRTPSRQSCSGSSPR.[V]	Q8BTI8	Serine/arginine repetitive matrix protein 2 OS=Mus musculus GN=Srrm2 PE=1 SV=3		0.495368	0.996442	0.922828	0.925684	-0.27	-0.01	-0.21	-0.08	0.827	0.992	0.865	0.948	11.4	13.8	11.3	11.9	24.38	32.08	3.72	46.04	High	High	High	High	High	High	High	High	High	High	High	High	High	High	High	High	Q8BTI8 [858-872]	Q8BTI8 3xPhospho [S858(98.1); S/T]	1.83	100	1	13.7	10.2	12.8
FALSE	High	[R].DGSGTPSR.[H]	Q8BTI8	Serine/arginine repetitive matrix protein 2 OS=Mus musculus GN=Srrm2 PE=1 SV=3		0.495737	0.909967	0.775118	0.998157	0.28	0	0.25	0.03	1.21	1.002	1.191	1.018	30.8	25.5	30.9	30.3	8.66	24.98	17.18	5.88	High	High	High	High	High	High	High	High	High	High	High	High	High	High	High	High	Q8BTI8 [1405-1412]	Q8BTI8 1xPhospho [T1409(99.5)]	1.49	100	1	32.2	29.3	35.1
FALSE	High	[K].ATTDNSPSSK.[A]	P06837	Neuromodulin OS=Mus musculus GN=Gap43 PE=1 SV=1		0.496241	0.101942	0.994443	0.827403	-0.24	0.53	-0.03	0.32	0.847	1.443	0.981	1.247	8.1	9.6	11.7	9.4	13.96	16.6	18.14	17.42	High	High	High	High	High	High	High	High	High	High	High	High	High	High	High	High	P06837 [137-146]		2.11	100	1	6.8	8.8	9.3
FALSE	High	[R].GSSDGRGSDSESDLPHR.[K]	D3Z589	LIM and calponin homology domains-containing protein 1 OS=Mus musculus GN=Limch1 PE=1 SV=2		0.496517	0.21869	0.750613	0.108723	0.42	0.38	0.21	0.6	1.337	1.305	1.154	1.511	11.9	8.9	15.5	10.3	20.67	8.17	29.93	23	High	High	High	High	High	High	High	High	High	High	High	High	High	High	High	High	D3Z589 [65-81]	D3Z589 2xPhospho [S72(100); S74(100)]	3.68	100	1	13.4	12.7	11.1
FALSE	High	[K].LKEDSEAESTESVPLVCK.[S]	Q8C419	Probable G-protein coupled receptor 158 OS=Mus musculus GN=Gpr158 PE=1 SV=2		0.496562	0.559554	0.96162	0.981733	0.47	-0.43	0.07	-0.03	1.388	0.741	1.047	0.982	29.2	21	21.6	22	15.45	49.29	21.13	19.39	High	High	High	High	High	High	High	High	High	High	High	High	High	High	High	High	Q8C419 [861-878]	Q8C419 2xPhospho [S865(100); S869(98.9)]	3.98	100	1	32.1	28.7	29.7
FALSE	High	[R].SASVDESRPEFICR.[L]	Q80XK6	Autophagy-related protein 2 homolog B OS=Mus musculus GN=Atg2b PE=1 SV=3		0.497276	0.995434	0.740867	0.997281	0.4	-0.02	0.26	0.12	1.317	0.989	1.195	1.09	22.9	17.4	22.6	20.7	15	25.65	19.11	14.47	High	High	High	High	High	High	High	High	High	High	High	High	High	High	High	High	Q80XK6 [494-507]	Q80XK6 1xPhospho [S496(99.3)]	3.14	100	1	23.5	17.7	25.6
FALSE	High	[R].QTPRSPDSTANVR.[I]	Q91Z67	SLIT-ROBO Rho GTPase-activating protein 2 OS=Mus musculus GN=Srgap2 PE=1 SV=2		0.49784	0.970144	0.726383	0.999969	0.2	-0.04	0.2	-0.04	1.146	0.974	1.146	0.974	9.9	8.6	9.6	9.9	30.13	15.79	17.97	12.02	High	High	High	High	High	High	High	High	High	High	High	High	High	High	High	High	Q91Z67 [202-214]	Q91Z67 1xPhospho [S206(100)]	1.61	100	1	8	15.5	10.2
FALSE	High	[K].TVTPASSAK.[T]	O08553	Dihydropyrimidinase-related protein 2 OS=Mus musculus GN=Dpysl2 PE=1 SV=2		0.499608	0.457296	0.976689	0.961786	0.21	-0.17	0.17	-0.13	1.156	0.89	1.127	0.913	57.9	50.1	51.5	56.4	7.88	9.46	13.39	15.29	High	High	High	High	High	High	High	High	High	High	High	High	High	High	High	High	O08553 [512-520]	O08553 2xPhospho [T514(100); S517(99.6)]	2.63	100	1	60.3	55.6	63.2
FALSE	High	[R].MTQEPVALSTEENEGTEDEDEDDED.[-]	D3Z590	MCG19193, isoform CRA_b OS=Mus musculus GN=Rsph4a PE=1 SV=1		0.499691	0.200338	0.738049	0.360812	0.31	-0.42	0.3	-0.4	1.24	0.75	1.23	0.756	17.1	13.8	12.8	17	11.76	11.27	23.41	21.39	High	High	High	High	High	High	High	High	High	High	High	High	High	High	High	High	D3Z590 [488-512]		2.74	100	1	16.7	17.5	18.4
FALSE	High	[R].GANESLER.[Q]	P46660	Alpha-internexin OS=Mus musculus GN=Ina PE=1 SV=3		0.499908	0.943904	0.78191	0.999927	-0.32	0.12	-0.14	-0.06	0.799	1.088	0.907	0.958	11.8	14.8	12.8	13.4	19.78	21.85	14.75	11.63	High	High	High	High	High	High	High	High	High	High	High	High	High	High	High	High	P46660 [331-338]		0.58	100	1	9.8	15.6	12
FALSE	High	[R].ASSLDTR.[G]	E9PW07	Voltage-dependent calcium channel beta subunit-associated regulatory protein OS=Mus musculus GN=Cbarp PE=1 SV=2		0.500908	0.997658	0.968891	0.849858	-0.19	-0.03	-0.19	-0.02	0.878	0.981	0.874	0.985	30.3	34.5	29.7	30.2	12.14	11.08	7.51	32.31	High	High	High	High	High	High	High	High	High	High	High	High	High	High	High	High	E9PW07 [318-324]	E9PW07 1xPhospho [S320(100)]	1.58	100	1	28.6	25	32.9
FALSE	High	[R].ICLEAGSPTGSGDQSSRGEDAEGHRR.[E]	Q8CCJ4	APC membrane recruitment protein 2 OS=Mus musculus GN=Amer2 PE=1 SV=2		0.500991	0.794484	0.9785	0.799743	-0.25	0.18	0.12	-0.19	0.839	1.135	1.083	0.879	10.4	12.5	11.9	13.5	21.97	13.19	22.35	10	High	High	High	High	High	High	High	High	High	High	High	High	High	High	High	High	Q8CCJ4 [274-299]	Q8CCJ4 2xPhospho [S280(100); S/T]	3.85	100	1	8.3	12	13.2
FALSE	High	[K].QPVIGDQNSDSDEMLAVLK.[E]	Q61687	Transcriptional regulator ATRX OS=Mus musculus GN=Atrx PE=1 SV=3		0.501104	0.727947	0.936948	0.767616	-0.46	0.63	0.2	-0.02	0.729	1.551	1.149	0.985	5.7	7.9	8.9	9	27.53	20.01	33.18	23.29	High	High	High	High	High	High	High	High	High	High	High	High	High	High	High	High	Q61687 [709-727]	Q61687 2xPhospho [S717(100); S719(100)]	2.57	100	1	5.6	5.9	4.7
FALSE	High	[R].NDEELNK.[L]	P27661	Histone H2AX OS=Mus musculus GN=H2afx PE=1 SV=2		0.501377	1	0.598593	0.99811	0.29	-0.07	0.15	0.06	1.22	0.953	1.112	1.046	40.2	32.9	38.3	36.6	12.64	25.08	5.01	8.61	High	High	High	High	High	High	High	High	High	High	High	High	High	High	High	High	P27661 [90-96]		1.71	100	1	38.8	41.6	31.8
FALSE	High	[R].MHDSHLSSDEPKHR.[N]	P43006	Excitatory amino acid transporter 2 OS=Mus musculus GN=Slc1a2 PE=1 SV=1		0.501577	0.448695	0.433867	0.485984	0.1	-0.15	-0.13	0.08	1.071	0.901	0.914	1.056	96.2	89.8	86.7	82.1	7.11	8.63	6.1	8.98	High	High	High	High	High	High	High	High	High	High	High	High	High	High	High	High	P43006 [18-31]	P43006 2xPhospho [S21(100); S24(99.6)]	4.71	100	1	97.3	95.1	88.9
FALSE	High	[K].EGSPLHK.[Q]	Q9Z0H8	CAP-Gly domain-containing linker protein 2 OS=Mus musculus GN=Clip2 PE=1 SV=2		0.501901	0.78224	0.0224199	0.725806	0.37	0.15	0.72	-0.2	1.293	1.107	1.644	0.871	14.2	10.9	15.7	18	27.59	19.1	12.64	15.48	High	High	High	High	High	High	High	High	High	High	High	High	High	High	High	High	Q9Z0H8 [41-47]	Q9Z0H8 1xPhospho [S43(100)]	1.65	100	1	12.1	16.5	10
FALSE	High	[R].QLSQDDCK.[L]	B1AST8	Microtubule associated serine/threonine kinase 2, isoform CRA_b OS=Mus musculus GN=Mast2 PE=1 SV=1		0.502805	0.99562	0.940682	0.915919	-0.56	0.09	-0.33	-0.14	0.678	1.061	0.794	0.905	7.7	11.3	8.1	9	20.65	32.69	6.26	17.03	High	High	High	High	High	High	High	High	High	High	High	High	High	High	High	High	B1AST8 [30-37]	B1AST8 1xPhospho [S32(100)]	2.23	100	1	8.6	6.8	10
FALSE	High	[K].AKTPVKEGAKSPAEAK.[S]	P19246	Neurofilament heavy polypeptide OS=Mus musculus GN=Nefh PE=1 SV=3		0.503447	0.651597	0.814116	0.921999	-0.52	0.26	-0.32	0.07	0.699	1.199	0.799	1.05	32.6	46.7	39.1	37.3	8.97	26.13	27.73	12.7	High	High	High	High	High	High	High	High	High	High	High	High	High	High	High	High	P19246 [773-788]	P19246 2xPhospho [T775(100); S783(100)]	2.1	100	1	38	32.7	31.2
FALSE	High	[R].SESPPPLSEPK.[Q]	A2AKA9	Bromodomain-containing protein 3 (Fragment) OS=Mus musculus GN=Brd3 PE=1 SV=1		0.503927	0.822218	0.253204	0.523297	-0.11	0.1	-0.2	0.19	0.925	1.072	0.87	1.14	21.7	23.5	23.2	20.4	14.8	17.19	5.11	8.59	High	High	High	High	High	High	High	High	High	High	High	High	High	High	High	High	A2AKA9 [260-270]	A2AKA9 1xPhospho [S262(99.8)]	3.44	100	1	22.6	20.8	24.9
FALSE	High	[R].TASEGSEAETPEAPKQPAK.[K]	Q05CL8	La-related protein 7 OS=Mus musculus GN=Larp7 PE=1 SV=2		0.504058	0.8363	0.542976	0.867444	-0.15	0.14	-0.08	0.06	0.898	1.099	0.946	1.043	16	17.8	17.6	16.9	13.08	12.83	11.57	14.35	High	High	High	High	High	High	High	High	High	High	High	High	High	High	High	High	Q05CL8 [251-269]		2.13	100	1	13.3	15.4	18.2
FALSE	High	[R].RNESSDELSDAEQR.[S]	A0A1B0GR76	Chromodomain-helicase-DNA-binding protein 9 OS=Mus musculus GN=Chd9 PE=1 SV=1		0.504136	0.808369	0.972659	0.999468	0.25	-0.33	-0.05	-0.03	1.189	0.796	0.963	0.983	10.1	8.5	8	8.2	17.18	29.22	21.11	22.77	High	High	High	High	High	High	High	High	High	High	High	High	High	High	High	High	A0A1B0GR76 [607-620]	A0A1B0GR76 3xPhospho [S610(100); S611(100); S615(100)]	1.91	100	1	12.1	10	10.2
FALSE	High	[K].AASVECISPVTPR.[A]	Q61120	SHC-transforming protein 3 OS=Mus musculus GN=Shc3 PE=1 SV=2		0.504753	0.46284	0.997922	0.994003	0.43	-0.58	0.11	-0.26	1.348	0.669	1.08	0.835	9.2	6.8	6.2	7.4	25.79	15.62	40.37	22.67	High	High	High	High	High	High	High	High	High	High	High	High	High	High	High	High	Q61120 [352-364]	Q61120 1xPhospho [S354(100)]	3.16	100	1	9.9	11.8	8.6
FALSE	High	[K].AVNVSEESEWTENSFQGGQEDGGDDKETHGECK.[R]	Q80TL0	Protein phosphatase 1E OS=Mus musculus GN=Ppm1e PE=1 SV=2		0.504849	0.888503	0.76328	0.993129	-0.24	0.14	-0.19	0.08	0.848	1.099	0.879	1.061	26.4	31.1	29	27.3	16.8	10.55	6.38	10.55	High	High	High	High	High	High	High	High	High	High	High	High	High	High	High	High	Q80TL0 [491-523]		6.95	100	1	23.6	26.5	34.4
FALSE	High	[R].RVSGDGAQDLDR.[G]	P81122	Insulin receptor substrate 2 OS=Mus musculus GN=Irs2 PE=1 SV=2		0.50504	0.54676	0.998156	0.999661	0.35	-0.26	0.05	0.04	1.277	0.835	1.035	1.03	18.8	14.8	15.7	15.3	23.73	11.38	16.14	21.47	High	High	High	High	High	High	High	High	High	High	High	High	High	High	High	High	P81122 [554-565]	P81122 1xPhospho [S556(100)]	2.96	100	1	12.3	18.4	22.6
FALSE	High	[K].EHKENPELVDDLSPR.[R]	Q9QYX7	Protein piccolo OS=Mus musculus GN=Pclo PE=1 SV=4		0.50536	0.353804	1	0.991585	0.24	-0.3	-0.05	-0.01	1.178	0.81	0.964	0.99	38.3	32.5	31	31.3	9.52	15.12	13.74	12.31	High	High	High	High	High	High	High	High	High	High	High	High	High	High	High	High	Q9QYX7 [1427-1441]	Q9QYX7 1xPhospho [S1439(100)]	6.13	100	1	40.1	33	40.7
FALSE	High	[K].AEGAGTEEEGTPK.[E]	Q91XV3	Brain acid soluble protein 1 OS=Mus musculus GN=Basp1 PE=1 SV=3		0.505672	0.929614	0.106224	0.959384	0.11	0.07	0.23	-0.05	1.078	1.05	1.17	0.967	79.7	73.9	83.7	86.5	7.6	6.97	7.4	11.85	High	High	High	High	High	High	High	High	High	High	High	High	High	High	High	High	Q91XV3 [26-38]	Q91XV3 1xPhospho [T31(100)]	5.24	100	1	83.3	88	76.3
FALSE	High	[K].NEEDEGHSNSSPR.[H]	Q60668	Heterogeneous nuclear ribonucleoprotein D0 OS=Mus musculus GN=Hnrnpd PE=1 SV=2		0.506063	0.978896	0.911741	0.658977	0.32	0.04	0.14	0.23	1.252	1.03	1.101	1.171	59.4	47.4	61.1	52.2	6.37	30.83	8.18	9.31	High	High	High	High	High	High	High	High	High	High	High	High	High	High	High	High	Q60668 [73-85]	Q60668 1xPhospho [S83(99.7)]	5.58	100	1	59.5	53	59.2
FALSE	High	[R].ALYLEPSDGVSPTQETGEAQSQDDER.[S]	Q6ZPE2	Myotubularin-related protein 5 OS=Mus musculus GN=Sbf1 PE=1 SV=2		0.507137	0.99304	0.364662	0.947478	-0.07	0.02	-0.08	0.03	0.955	1.011	0.943	1.024	71.4	74.8	72.2	70.5	0.92	6.78	4.67	6.72	High	High	High	High	High	High	High	High	High	High	High	High	High	High	High	High	Q6ZPE2 [696-721]	Q6ZPE2 1xPhospho [S706(100)]	6.07	100	1	70.7	72.2	71.2
FALSE	High	[K].ESSDSTNTTIEDEDAK.[A]	P28652	Calcium/calmodulin-dependent protein kinase type II subunit beta OS=Mus musculus GN=Camk2b PE=1 SV=2		0.50746	0.995172	0.882781	0.789178	0.14	0.03	0.09	0.08	1.1	1.024	1.065	1.058	186.4	169.5	191	180.6	13.63	10.3	5.32	1.64	High	High	High	High	High	High	High	High	High	High	High	High	High	High	High	High	P28652 [393-408]	P28652 3xPhospho [S397(98.8); T400(100); T401(100)]	5.92	100	1	225.7	187.4	185.5
FALSE	High	[R].KRSPQGSSESTSSDKEDDEATDYVFR.[I]	Q8BPQ7	Small G protein signaling modulator 1 OS=Mus musculus GN=Sgsm1 PE=1 SV=2		0.507475	0.994514	0.702239	0.935319	-0.25	-0.06	-0.13	-0.17	0.841	0.96	0.911	0.886	17.4	20.7	16.7	18.8	10.71	12.9	12.48	25.57	High	High	High	High	High	High	High	High	High	High	High	High	High	High	High	High	Q8BPQ7 [395-420]	Q8BPQ7 2xPhospho [S397(99.8); S/T/Y]	1.72	100	1	16.1	16.5	20.3
FALSE	High	[R].QDSIQSAELK.[K]	B1AU23	Fibroblast growth factor 13 (Fragment) OS=Mus musculus GN=Fgf13 PE=4 SV=1		0.508067	0.511106	0.995251	0.994919	-0.23	0.22	0.15	-0.16	0.853	1.166	1.112	0.894	9.6	11.2	11.2	12.5	12.19	24.34	18.39	19.31	High	High	High	High	High	High	High	High	High	High	High	High	High	High	High	High	B1AU23 [33-42]	B1AU23 2xPhospho [S35(100); S38(100)]	3.02	100	1	9	10.2	8.3
FALSE	High	[K].SADCSVEEEPWKR.[E]	P43006	Excitatory amino acid transporter 2 OS=Mus musculus GN=Slc1a2 PE=1 SV=1		0.508774	0.144101	0.2048	0.639153	-0.2	0.22	0.27	-0.25	0.87	1.167	1.208	0.84	21.2	24.4	24.8	29.5	12.75	21.31	11.41	2.61	High	High	High	High	High	High	High	High	High	High	High	High	High	High	High	High	P43006 [558-570]		1.66	100	1	20.5	22	17.3
FALSE	High	[R].RHRSTSPSPSR.[L]	Q8K194	U4/U6.U5 small nuclear ribonucleoprotein 27 kDa protein OS=Mus musculus GN=Snrnp27 PE=1 SV=1		0.509074	0.737844	0.624141	0.840914	0.26	0.01	0.35	-0.08	1.196	1.007	1.273	0.945	12.4	10.4	12.5	13.2	18.89	16.87	27.02	13.02	High	High	High	High	High	High	High	High	High	High	High	High	High	High	High	High	Q8K194 [56-66]	Q8K194 3xPhospho [S59(100); T/S]	1.76	100	1	12.9	17.3	11.9
FALSE	High	[R].SPNPSDGGGDTPLAQSDEEDGDDGGAEPGPCS.[-]	Q9CRD4	Dysbindin domain-containing protein 2 OS=Mus musculus GN=Dbndd2 PE=1 SV=1		0.509462	0.684052	0.990998	0.062902	-0.23	-0.18	0.1	-0.51	0.853	0.884	1.072	0.703	32.1	37.7	28.4	40.4	2.37	8.61	16.76	15.36	High	High	High	High	High	High	High	High	High	High	High	High	High	High	High	High	Q9CRD4 [127-158]	Q9CRD4 1xPhospho [S142(100)]	4.72	100	1	32.9	32.1	31
FALSE	High	[R].AGSRASAPATPLSPTR.[L]	P14733	Lamin-B1 OS=Mus musculus GN=Lmnb1 PE=1 SV=3		0.509478	0.965962	0.539982	0.976028	0.41	-0.04	0.38	-0.01	1.328	0.97	1.301	0.99	15.8	11.9	15.3	15.5	26.43	17.98	31.16	13.75	High	High	High	High	High	High	High	High	High	High	High	High	High	High	High	High	P14733 [12-27]	P14733 2xPhospho [S17(100); T21(100)]	2.34	100	1	21.4	11.2	16.8
FALSE	High	[K].NEVNGTSEDIKSEGDTQSN.[-]	Q5SUF2	Luc7-like protein 3 OS=Mus musculus GN=Luc7l3 PE=1 SV=1		0.509696	0.962511	0.999978	0.801834	0.32	-0.16	0.09	0.08	1.249	0.896	1.062	1.054	21.9	17.6	19.7	18.6	7.4	13.12	32.4	25.1	High	High	High	High	High	High	High	High	High	High	High	High	High	High	High	High	Q5SUF2 [414-432]	Q5SUF2 2xPhospho [S425(100); S431(100)]	2.35	100	1	21.3	23	22.5
FALSE	High	[R].EQQDTAESSDDFGSQLR.[H]	O88737	Protein bassoon OS=Mus musculus GN=Bsn PE=1 SV=4		0.510244	0.900891	0.340046	0.742811	-0.15	0	-0.29	0.13	0.902	0.998	0.82	1.097	11.4	12.7	11.4	10.4	17.94	4.62	18.81	14.8	High	High	High	High	High	High	High	High	High	High	High	High	High	High	High	High	O88737 [810-826]	O88737 2xPhospho [S817(100); S818(100)]	2.93	100	1	12.7	11.5	8.1
FALSE	High	[K].LEKEEEEGISQESSEEEQ.[-]	P17095	High mobility group protein HMG-I/HMG-Y OS=Mus musculus GN=Hmga1 PE=1 SV=4		0.510671	0.479707	0.932415	0.0201188	-0.11	-0.22	0.06	-0.39	0.928	0.857	1.045	0.761	68.7	74.1	58.9	77.4	11.82	7.72	12.58	9.52	High	High	High	High	High	High	High	High	High	High	High	High	High	High	High	High	P17095 [90-107]	P17095 3xPhospho [S99(100); S102(100); S103(100)]	6.01	100	1	70.3	73.7	55.6
FALSE	High	[R].MHDSHLSSDEPK.[H]	P43006	Excitatory amino acid transporter 2 OS=Mus musculus GN=Slc1a2 PE=1 SV=1		0.510675	0.186481	0.991092	0.0101419	-0.16	-0.21	0.04	-0.41	0.896	0.863	1.026	0.754	86.2	96.2	74.4	98.6	8.42	6.02	12.95	13.06	High	High	High	High	High	High	High	High	High	High	High	High	High	High	High	High	P43006 [18-29]	P43006 2xPhospho [S21(100); S24(100)]	3.79	100	1	81.9	98.8	87.9
FALSE	High	[R].DSRSGSPMAR.[R]	F6VME3; P04370; F6RT34; F6RWW8; F6ZIA4	Myelin basic protein (Fragment) OS=Mus musculus GN=Mbp PE=1 SV=1 Myelin basic protein OS=Mus musculus GN=Mbp PE=1 SV=2 Myelin basic protein (Fragment) OS=Mus musculus GN=Mbp PE=1 SV=1 Myelin basic protein (Fragment) OS=Mus musculus GN=Mbp PE=1 SV=1 Myelin basic protein (Fragment) OS=Mus musculus GN=Mbp PE=1 SV=1	Shared	0.511101	0.9945	1	0.643371	-0.87	-0.02	0	-0.89	0.546	0.983	0.998	0.538	7	12.8	6.9	12.8	58.08	50.28	46.65	19.83	High	High	High	High	High	High	High	Not Found	High	High	High	High	High	High	High	Not Found	F6VME3 [183-192]; P04370 [240-249]; F6RT34 [202-211]; F6RWW8 [140-149]; F6ZIA4 [147-156]	F6VME3 2xPhospho [S184(100); S]; P04370 2xPhospho [S241(100); S]; F6RT34 2xPhospho [S203(100); S]; F6RWW8 2xPhospho [S141(100); S]; F6ZIA4 2xPhospho [S148(100); S]	1.07	88	5	12.9	9.1	2.8
FALSE	High	[K].EAEENPVGACESQGSPLKVK.[Y]	O89032	SH3 and PX domain-containing protein 2A OS=Mus musculus GN=Sh3pxd2a PE=1 SV=2		0.511562	0.955181	0.522353	0.959696	0.19	-0.26	0.12	-0.19	1.139	0.835	1.086	0.876	21.9	19.2	18.3	20.9	16.07	33	14.23	10.8	High	High	High	High	High	High	High	High	High	High	High	High	High	High	High	High	O89032 [532-551]	O89032 1xPhospho [S546(100)]	3.43	100	1	21	22.8	16.4
FALSE	High	[R].ATEEPSGTGSDELIK.[S]	O54724	Polymerase I and transcript release factor OS=Mus musculus GN=Ptrf PE=1 SV=1		0.511752	0.603012	0.999395	0.999972	-0.38	0.18	-0.08	-0.12	0.768	1.134	0.945	0.922	31	40.3	35.1	38.1	18.71	24.19	16.31	10.94	High	High	High	High	High	High	High	High	High	High	High	High	High	High	High	High	O54724 [33-47]	O54724 1xPhospho [S42(100)]	2.74	100	1	37.7	33.1	24.1
FALSE	High	[R].RTSMGGTQQQFVEGVR.[M]	Q02248	Catenin beta-1 OS=Mus musculus GN=Ctnnb1 PE=1 SV=1		0.51186	0.628968	0.808214	0.898647	-0.26	0.28	-0.26	0.28	0.835	1.215	0.836	1.214	14.9	17.9	18.1	14.9	15.68	6.65	22.7	28.95	High	High	High	High	High	High	High	High	High	High	High	High	High	High	High	High	Q02248 [550-565]		1.53	100	1	15.8	18.2	14.1
FALSE	High	[R].TGESARSEDDAASGEHDIQIEGVR.[V]	Q8BFT9	Synaptic vesicle 2-related protein OS=Mus musculus GN=Svop PE=1 SV=1		0.512302	0.99524	0.190374	0.766676	0.15	-0.02	0.19	-0.06	1.111	0.987	1.143	0.96	49	44.1	48.4	50.4	8.66	5.56	11.52	8.63	High	High	High	High	High	High	High	High	High	High	High	High	High	High	High	High	Q8BFT9 [19-42]	Q8BFT9 2xPhospho [S25(99.1); S31(100)]	6.71	100	1	52.5	48.5	49.5
FALSE	High	[K].SPERTEEVLSPDGSPSKSPSKK.[K]	Q9QYB5	Gamma-adducin OS=Mus musculus GN=Add3 PE=1 SV=2		0.51234	0.443614	0.981231	0.994295	0.18	-0.21	-0.18	0.15	1.132	0.866	0.883	1.11	14.9	13.1	12.9	11.6	14.93	12.02	6.65	22.22	High	High	High	High	High	High	High	High	High	High	High	High	High	High	High	High	Q9QYB5 [664-685]	Q9QYB5 3xPhospho [S673(97.8); S/T]	2.36	100	1	12.6	14	17.9
FALSE	High	[R].NDESQLSPATR.[G]	E9Q3W4	Plectin OS=Mus musculus GN=Plec PE=1 SV=1		0.512376	0.999781	0.717588	0.970515	0.04	0.01	0.08	-0.02	1.029	1.007	1.054	0.984	31.9	31	32.1	32.6	10.39	8.28	11.23	2.8	High	High	High	High	High	High	High	High	High	High	High	High	High	High	High	High	E9Q3W4 [417-427]	E9Q3W4 1xPhospho [S423(100)]	4.1	100	1	32	31.2	31.8
FALSE	High	[R].FSHSYLSDSDTEAKLTETSA.[-]	E9QAX2	Unconventional myosin-XVIIIa OS=Mus musculus GN=Myo18a PE=1 SV=1		0.512867	0.470932	0.317562	0.285995	-0.08	0.09	-0.1	0.11	0.945	1.067	0.932	1.082	75.3	79.6	80.3	74.2	4.45	8.71	8.39	5.45	High	High	High	High	High	High	High	High	High	High	High	High	High	High	High	High	E9QAX2 [2064-2083]	E9QAX2 2xPhospho [S2070(100); S2072(100)]	6.98	100	1	74.6	76	71
FALSE	High	[R].SAGRPDAVGLPCPGGSEDTASDVSEPSGSAVSSPGDRDDRPPALR.[I]	Q6P1J1	Crmp1 protein OS=Mus musculus GN=Crmp1 PE=1 SV=1		0.513599	0.99895	0.371101	0.999148	0.64	0.11	0.68	0.07	1.559	1.077	1.602	1.049	8.4	5.4	9.1	8.7	17.9	52.93	20.34	12.43	High	High	High	High	High	High	High	High	High	High	High	High	High	High	High	High	Q6P1J1 [66-110]	Q6P1J1 3xPhospho [S89(99.9); S/T]	9.22	100	1	8.1	6.8	8.8
FALSE	High	[R].EVSPAPATQGESR.[Q]	F7ANA1	PHD and RING finger domain-containing protein 1 (Fragment) OS=Mus musculus GN=Phrf1 PE=1 SV=1		0.513844	0.83954	0.808999	0.98953	-0.2	0.26	-0.11	0.16	0.869	1.196	0.927	1.121	11.7	13.5	14	12.5	13.69	24.41	18.29	15.12	High	High	High	High	High	High	High	High	High	High	High	High	High	High	High	High	F7ANA1 [275-287]	F7ANA1 1xPhospho [S277(100)]	2.37	100	1	13	9.7	10.8
FALSE	High	[R].ASPSPPPKR.[R]	E9PUK6	Serine/arginine repetitive matrix protein 1 OS=Mus musculus GN=Srrm1 PE=1 SV=1		0.514623	0.973081	0.91259	0.6462	0.08	0.08	0.07	0.08	1.054	1.057	1.053	1.059	15.6	14.8	16.5	15.6	11.93	9.01	14.98	5.84	High	High	High	High	High	High	High	High	High	High	High	High	High	High	High	High	E9PUK6 [644-652]	E9PUK6 2xPhospho [S645(100); S647(100)]	2.32	100	1	16	14.9	19.2
FALSE	High	[K].YFGFDDLSESEDDDDDDCQVERK.[K]	Q65Z40	Wings apart-like protein homolog OS=Mus musculus GN=Wapl PE=1 SV=2		0.514756	0.999468	0.789594	0.93142	-0.21	0.05	-0.18	0.02	0.867	1.033	0.881	1.016	15.2	17.5	15.7	15.4	9.57	23.81	22.01	23.2	High	High	High	High	High	High	High	High	High	High	High	High	High	High	High	High	Q65Z40 [461-483]	Q65Z40 2xPhospho [S468(100); S470(100)]	3.95	100	1	16.2	14.4	16
FALSE	High	[R].HGSPSTPDR.[T]	Q8R516	E3 ubiquitin-protein ligase MIB2 OS=Mus musculus GN=Mib2 PE=1 SV=2		0.515291	0.96335	0.76301	0.271009	0.32	-0.16	-0.06	0.23	1.25	0.898	0.956	1.173	14.5	11.6	13.1	11.1	11.98	10.7	11.3	26.87	High	High	High	High	High	High	High	High	High	High	High	High	High	High	High	High	Q8R516 [42-50]	Q8R516 1xPhospho [S44(100)]	3.17	100	1	14.3	12.2	14.8
FALSE	High	[K].EIIDPVLDR.[I]	A0A0A0MQA5	Tubulin alpha chain (Fragment) OS=Mus musculus GN=Tuba4a PE=1 SV=1		0.515908	0.916045	0.944646	0.996104	-0.19	0.13	-0.02	-0.04	0.876	1.095	0.984	0.975	26.6	30.4	29.1	29.9	12.87	6.11	10.41	7.74	High	High	High	High	High	High	High	High	High	High	High	High	High	High	High	High	A0A0A0MQA5 [142-150]		1.76	100	1	32.9	27.6	25.7
FALSE	High	[R].QILEMSAEEDNLEEDDTAVSGR.[G]	O88737	Protein bassoon OS=Mus musculus GN=Bsn PE=1 SV=4		0.516426	0.227277	0.987195	0.0382685	-0.14	-0.27	-0.01	-0.41	0.908	0.828	0.996	0.755	15.4	17	12.8	16.9	16.36	7.92	13.72	7.73	High	High	High	High	High	High	High	High	High	High	High	High	High	High	High	High	O88737 [860-881]	O88737 1xPhospho [S865(100)]	4.89	100	1	14.5	18.7	16.3
FALSE	High	[R].SASPDDDLGSSNWEAADLGNEERK.[Q]	D6RI64	Protein 1110004F10Rik OS=Mus musculus GN=1110004F10Rik PE=1 SV=1		0.516834	0.986019	0.772934	0.999493	-0.1	-0.11	-0.12	-0.1	0.93	0.927	0.923	0.935	50.4	54.1	46.7	49.9	18.44	7.78	10.63	10.14	High	High	High	High	High	High	High	High	High	High	High	High	High	High	High	High	D6RI64 [15-38]	D6RI64 1xPhospho [S17(99.5)]	5.18	100	1	50.7	55.6	35.2
FALSE	High	[K].SGLELTELQNMTVPEDDNVSNDSNDFTEVENGQINSK.[F]	Q8K2P7	Sodium-coupled neutral amino acid transporter 1 OS=Mus musculus GN=Slc38a1 PE=1 SV=1		0.517188	0.801369	0.998345	0.907788	0.21	-0.13	-0.03	0.11	1.155	0.916	0.981	1.078	32	27.7	29.3	27.1	7.65	9.55	17.53	16.06	High	High	High	High	High	High	High	High	High	High	High	High	High	High	High	High	Q8K2P7 [6-42]	Q8K2P7 2xPhospho [T17(98.7); S/T]	5.8	100	1	27.7	31.8	33
FALSE	High	[K].AKKPESSKDSSEDESGPEEK.[Q]	Q3UYG8	O-acetyl-ADP-ribose deacetylase MACROD2 OS=Mus musculus GN=Macrod2 PE=1 SV=1		0.517702	0.0168796	0.987621	0.109282	0.13	-0.44	0.02	-0.33	1.092	0.736	1.012	0.794	17.4	15.9	12.8	16.1	8.58	10.69	9.2	16.88	High	High	High	High	High	High	High	High	High	High	High	High	High	High	High	High	Q3UYG8 [274-293]		3.94	100	1	17.9	16.8	16.9
FALSE	High	[K].QLDHESDDADREDEERSQDER.[E]	Q8BPN8	DmX-like protein 2 OS=Mus musculus GN=Dmxl2 PE=1 SV=3		0.518306	0.413801	0.129877	0.176527	-0.21	0.29	0.25	-0.17	0.867	1.226	1.191	0.892	27.5	31.7	33.7	37.8	12.5	5.59	12.11	7.08	High	High	High	High	High	High	High	High	High	High	High	High	High	High	High	High	Q8BPN8 [418-438]	Q8BPN8 2xPhospho [S423(100); S434(100)]	7.06	100	1	27.2	27	27.8
FALSE	High	[K].VEEEQEADEEDVSEEEAEDR.[E]	Q8VBT0	Thioredoxin-related transmembrane protein 1 OS=Mus musculus GN=Tmx1 PE=1 SV=1		0.518669	0.98399	0.427513	0.997558	-0.16	-0.04	-0.1	-0.1	0.898	0.972	0.934	0.935	25.5	28.4	24.8	26.6	10.45	12.62	8.15	13.32	High	High	High	High	High	High	High	High	High	High	High	High	High	High	High	High	Q8VBT0 [233-252]	Q8VBT0 1xPhospho [S245(100)]	4.65	100	1	24.9	22.2	26.2
FALSE	High	[KR].EIEEAR.[KA]	E9QP94; Q5SV64; E9PUM4	Coiled-coil domain-containing protein 136 OS=Mus musculus GN=Ccdc136 PE=1 SV=1 Myosin-10 OS=Mus musculus GN=Myh10 PE=1 SV=1 Talin-2 OS=Mus musculus GN=Tln2 PE=1 SV=1	Shared	0.518774	0.17489	0.749937	0.997081	-0.32	0.41	0.14	-0.04	0.801	1.331	1.1	0.97	13.3	16.6	17.6	18.2	12.13	21.73	17.86	6.37	High	High	High	High	High	High	High	High	High	High	High	High	High	High	High	High	E9QP94 [1083-1088]; Q5SV64 [1691-1696]; E9PUM4 [2514-2519]		1.12	100	3	13	13.5	11.7
FALSE	High	[R].HSNHSTENSPIERR.[S]	Q8R0S4	Voltage-dependent L-type calcium channel subunit beta-4 OS=Mus musculus GN=Cacnb4 PE=1 SV=2		0.518874	0.984922	0.991699	0.228516	0.12	0.58	-0.33	1.03	1.083	1.496	0.795	2.037	8.3	7.7	12.5	6.1	51.49	30.78	30.22	28.15	High	High	High	High	High	High	High	High	High	High	High	High	High	High	High	High	Q8R0S4 [439-452]		1.16	100	1	19.3	8.5	8.1
FALSE	High	[R].AEPHSEDDSRDASPPEPASPTIGLDK.[K]	Q8K070	Sterile alpha motif domain-containing protein 14 OS=Mus musculus GN=Samd14 PE=1 SV=1		0.519886	0.998911	0.800533	0.917605	-0.17	-0.02	-0.14	-0.05	0.889	0.987	0.91	0.965	65.5	73.6	64.6	67	8.57	12.43	4.01	11.25	High	High	High	High	High	High	High	High	High	High	High	High	High	High	High	High	Q8K070 [161-186]	Q8K070 2xPhospho [S173(99.6); S/T]	4.41	100	1	57.2	66.2	70.4
FALSE	High	[R].YVSSDGTEKEEVTMQGMPQEPVNIEDGDNYSK.[V]	Q8C8R3	Ankyrin-2 OS=Mus musculus GN=Ank2 PE=1 SV=2		0.520536	0.980439	0.989153	0.889727	-0.2	0.09	-0.09	-0.01	0.872	1.065	0.936	0.992	20.4	23.4	21.7	21.9	2.54	8.13	12.77	25.92	High	High	High	High	High	High	High	High	High	High	High	High	High	High	High	High	Q8C8R3 [3848-3879]		5.28	100	1	20.3	21	19.8
FALSE	High	[R].DVMSDETNNEETESPSQEFVNITK.[Y]	P14873	Microtubule-associated protein 1B OS=Mus musculus GN=Map1b PE=1 SV=2		0.520817	0.999288	0.807707	0.919769	-0.17	0.06	-0.07	-0.05	0.886	1.039	0.952	0.967	20.4	23	21.2	21.9	7.26	18.58	9.72	17.99	High	High	High	High	High	High	High	High	High	High	High	High	High	High	High	High	P14873 [1138-1161]	P14873 2xPhospho [S1141(100); T1149(99.4)]	4.05	100	1	23.2	20.8	20
FALSE	High	[K].DVQDAIAQSPEK.[E]	Q8CH25	SAFB-like transcription modulator OS=Mus musculus GN=Sltm PE=1 SV=1		0.52136	0.157868	0.780111	0.309394	-0.47	0.47	-0.36	0.36	0.723	1.382	0.779	1.282	9.2	12.7	12.7	9.9	20.35	20.13	10.33	18.81	High	High	High	High	High	High	High	High	High	High	High	High	High	High	High	High	Q8CH25 [281-292]	Q8CH25 1xPhospho [S289(100)]	3.23	100	1	9.8	8.1	12.5
FALSE	High	[R].QASSDSDSILSLK.[S]	B2RUG9	Adenomatosis polyposis coli OS=Mus musculus GN=Apc PE=1 SV=1		0.521595	0.422687	0.801384	0.702224	0.7	-0.67	0.59	-0.56	1.621	0.629	1.504	0.678	9.8	6	6.2	9.1	33.78	26.68	32.14	27.95	High	High	High	High	High	High	High	High	High	High	High	High	High	High	High	High	B2RUG9 [2127-2139]	B2RUG9 3xPhospho [S2129(100); S2130(100); S2132(100)]	3.74	100	1	5.2	12.6	8.9
FALSE	High	[K].AMGDEESGDSDGSPKTSPK.[A]	B1AS06	Disks large-associated protein 3 OS=Mus musculus GN=Dlgap3 PE=1 SV=1		0.522024	0.165076	0.808082	0.0718945	-0.17	-0.14	-0.09	-0.21	0.891	0.908	0.939	0.862	43.2	48.5	39.3	45.6	7.09	9.97	9.81	6.87	High	High	High	High	High	High	High	High	High	High	High	High	High	High	High	High	B1AS06 [398-416]	B1AS06 2xPhospho [S407(100); S410(100)]	6.16	100	1	40.5	43.7	42.8
FALSE	High	[R].ASLSPMDEPVPDSESPVEK.[V]	P14873	Microtubule-associated protein 1B OS=Mus musculus GN=Map1b PE=1 SV=2		0.522321	0.999673	0.878854	0.872791	-0.09	0.04	-0.07	0.02	0.938	1.028	0.954	1.011	133.7	142.5	137.5	136	5.55	3.01	8.13	5.21	High	High	High	High	High	High	High	High	High	High	High	High	High	High	High	High	P14873 [1370-1388]	P14873 2xPhospho [S1373(99.5); S1384(100)]	4.79	100	1	134.5	133	124
FALSE	High	[K].ESYSVYVYK.[V]	Q64475	Histone H2B type 1-B OS=Mus musculus GN=Hist1h2bb PE=1 SV=3		0.523061	0.90254	1	0.884624	0.41	-0.31	-0.1	0.2	1.328	0.806	0.935	1.145	8.7	6.6	7	6.2	32.99	19.33	17.85	18.04	High	High	High	High	High	High	High	High	High	High	High	High	High	High	High	High	Q64475 [36-44]		1.83	100	1	4.7	7.7	10.9
FALSE	High	[R].REISSSPTSK.[N]	Q8BTI8	Serine/arginine repetitive matrix protein 2 OS=Mus musculus GN=Srrm2 PE=1 SV=3		0.524289	0.99996	0.274704	0.965246	0.14	-0.02	0.23	-0.12	1.101	0.984	1.175	0.922	19.8	18	19.5	21.1	11.53	11.93	19.09	15.16	High	High	High	High	High	High	High	High	High	High	High	High	High	High	High	High	Q8BTI8 [449-458]	Q8BTI8 3xPhospho [S452(100); S453(100); S454(100)]	2.04	100	1	17.8	20	19.6
FALSE	High	[R].SFSEDAVTDSSGSGTLPR.[V]	E9QLA5	Inverted formin-2 OS=Mus musculus GN=Inf2 PE=1 SV=1		0.5252	0.974661	0.966221	0.500148	-0.34	0.19	0.11	-0.25	0.792	1.139	1.076	0.839	17.9	22.5	20.3	24.3	20.73	7.25	10.94	18.21	High	High	High	High	High	High	High	High	High	High	High	High	High	High	High	High	E9QLA5 [1214-1231]	E9QLA5 3xPhospho [S1223(100); S1224(100); S1226(100)]	5.78	100	1	16.8	25.2	16.6
FALSE	High	[R].ESNSNQCVYAAHNSVVIDECK.[VS]	P43006	Excitatory amino acid transporter 2 OS=Mus musculus GN=Slc1a2 PE=1 SV=1		0.526224	0.985907	0.121984	0.53131	0.16	-0.07	0.21	-0.12	1.118	0.953	1.16	0.918	42.7	38.2	40.6	44.3	10.6	3.54	12.38	1.98	High	High	High	High	High	High	High	High	High	High	High	High	High	High	High	High	P43006 [529-549]		3.56	100	1	45.8	43.1	42.3
FALSE	High	[K].VFLENVIR.[D]	P62806	Histone H4 OS=Mus musculus GN=Hist1h4a PE=1 SV=2		0.526352	0.974999	0.9222	0.648264	0.42	0.04	0.18	0.28	1.337	1.028	1.135	1.21	15.4	11.5	15.8	13.1	20.89	23.24	12.63	20.65	High	High	High	High	High	High	High	High	High	High	High	High	High	High	High	High	P62806 [61-68]		1.92	100	1	15.4	15.3	10.6
FALSE	High	[R].ANRADSEEEGAVELAA.[-]	Q3TYJ3	Cytoplasmic dynein 1 intermediate chain 1 OS=Mus musculus GN=Dync1i1 PE=1 SV=1		0.526678	1	0.237948	0.927316	-0.27	-0.04	-0.26	-0.05	0.83	0.971	0.833	0.967	22.7	27.3	22	22.8	8.73	17.32	12.77	9.01	High	High	High	High	High	High	High	High	High	High	High	High	High	High	High	High	Q3TYJ3 [602-617]	Q3TYJ3 1xPhospho [S607(100)]	2.86	100	1	21.4	25.8	23.8
FALSE	High	[R].KVMDSDEDDADY.[-]	D3Z7Q5	Programmed cell death protein 5 OS=Mus musculus GN=Pdcd5 PE=1 SV=1		0.526888	0.932006	0.999627	0.806089	-0.07	0.03	0.06	-0.09	0.955	1.024	1.044	0.937	176.8	185	181.1	193.2	17.78	5.67	17.99	6.71	High	High	High	High	High	High	High	High	High	High	High	High	High	High	High	High	D3Z7Q5 [194-205]	D3Z7Q5 1xPhospho [S198(100)]	3.42	100	1	183.4	175.4	120.9
FALSE	High	[K].EKEAAGGNDSSGATSPINPAVALE.[-]	P11627	Neural cell adhesion molecule L1 OS=Mus musculus GN=L1cam PE=1 SV=1		0.527312	0.999898	0.229133	0.0201088	0.12	0.1	-0.4	0.62	1.088	1.069	0.756	1.539	13.8	12.7	14.7	9.6	14.35	8.91	10.75	20.97	High	High	High	High	High	High	High	High	High	High	High	High	High	High	High	High	P11627 [1237-1260]	P11627 2xPhospho [S1246(98.6); T/S]	2.53	100	1	13.1	12.3	16.9
FALSE	High	[R].LHLESPQPSPQPSPQGAGNVDVWR.[I]	Q8JZX9	Cdc42 effector protein 2 OS=Mus musculus GN=Cdc42ep2 PE=1 SV=1		0.527693	0.681923	0.7734	0.897118	0.61	-0.13	0.54	-0.06	1.529	0.913	1.455	0.96	14.5	9.5	13.2	13.8	15.75	31.98	28.41	30.54	High	High	High	High	High	High	High	High	High	High	High	High	High	High	High	High	Q8JZX9 [133-156]	Q8JZX9 2xPhospho [S137(100); S145(100)]	3.01	100	1	11.7	15.4	13.7
FALSE	High	[R].GTQADWESPERRQSRSPSEGR.[S]	A0A087WS83	Voltage-dependent R-type calcium channel subunit alpha OS=Mus musculus GN=Cacna1e PE=1 SV=1		0.527695	0.57653	0.915382	0.942083	0.23	-0.14	0.04	0.04	1.171	0.906	1.031	1.028	10.7	9.1	9.7	9.4	21.35	6.24	13.51	29.23	High	High	High	High	High	High	High	High	High	High	High	High	High	High	High	High	A0A087WS83 [2066-2086]	A0A087WS83 3xPhospho [S2073(100); S2079(100); S2081(98.5)]	2.52	100	1	11.7	9.8	14.4
FALSE	High	[R].RDSLTSPEDELGAEVGDEAGDK.[K]	A2A699	Protein FAM171A2 OS=Mus musculus GN=Fam171a2 PE=1 SV=1		0.528379	0.609742	0.408341	0.340697	-0.1	0.1	0.17	-0.17	0.932	1.074	1.126	0.889	45.5	48.8	48.9	54.9	8.1	6.13	5.63	8.6	High	High	High	High	High	High	High	High	High	High	High	High	High	High	High	High	A2A699 [783-804]	A2A699 2xPhospho [S785(100); T787(100)]	5.27	100	1	41.9	43.9	47.2
FALSE	High	[R].RADSESEEDEQESEEVR.[L]	Q3TQI7	Uncharacterized protein C9orf78 homolog OS=Mus musculus PE=1 SV=2		0.528737	0.962043	0.974524	0.493165	-0.25	-0.06	-0.09	-0.22	0.843	0.958	0.938	0.861	12.7	15.1	12.2	14.1	30.61	9.06	17.09	13.3	High	High	High	High	High	High	High	High	High	High	High	High	High	High	High	High	Q3TQI7 [12-28]	Q3TQI7 2xPhospho [S15(100); S17(100)]	6.19	100	1	18.7	13.1	8.9
FALSE	High	[R].EQGSSGLGSGSSGGGGSSSGLGSGYIGR.[V]	Q3UHJ0	AP2-associated protein kinase 1 OS=Mus musculus GN=Aak1 PE=1 SV=2		0.528796	0.999672	0.41797	0.990194	0.47	-0.27	0.27	-0.07	1.387	0.829	1.209	0.951	11.4	8.2	9.5	9.9	27.68	26.24	21.02	21.8	High	High	High	High	High	High	High	High	High	High	High	High	High	High	High	High	Q3UHJ0 [10-37]	Q3UHJ0 1xPhospho [S21(99.6)]	4.79	100	1	6.4	13	10.7
FALSE	High	[K].VKEVHDELEDLPSPPPPLSPPPTTSPHK.[Q]	Q8BUV3	Gephyrin OS=Mus musculus GN=Gphn PE=1 SV=2		0.52893	0.924769	0.992199	0.351769	0.2	0.21	0.08	0.33	1.149	1.157	1.055	1.26	20.4	17.7	23.6	18.7	19.29	26.92	11.53	15.91	High	High	High	High	High	High	High	High	High	High	High	High	High	High	High	High	Q8BUV3 [176-203]	Q8BUV3 2xPhospho [S188(100); S194(100)]	7.29	100	1	28.1	20.1	20.7
FALSE	High	[-].METAKDGEQSPSEASPSAQAGPENIPEPMSR.[E]	Q8K2L8	Trafficking protein particle complex subunit 12 OS=Mus musculus GN=Trappc12 PE=1 SV=2		0.528938	0.972381	0.732341	0.999832	-0.36	0.26	-0.19	0.09	0.779	1.198	0.874	1.067	9.3	11.9	11.1	10.4	18.17	30.24	21.05	7.82	High	High	High	High	High	High	High	High	High	High	High	High	High	High	High	High	Q8K2L8 [1-31]	Q8K2L8 1xAcetyl [N-Term]; 2xPhospho [S10(98.6); S/T]	4.08	100	1	8.8	8.1	9.7
FALSE	High	[R].SPTHEMNPR.[G]	Q7M750	Opalin OS=Mus musculus GN=Opalin PE=1 SV=1		0.529062	0.835382	0.903519	0.999218	0.45	-0.39	0.24	-0.18	1.363	0.763	1.18	0.882	19.6	14.4	14.9	16.9	18.6	18.08	27.06	25.24	High	High	High	High	High	High	High	High	High	High	High	High	High	High	High	High	Q7M750 [90-98]	Q7M750 1xPhospho [S90(100)]	2.41	100	1	20	19.1	20.3
FALSE	High	[R].AVSPTEPTPR.[S]	Q8C0M0	WD repeat-containing protein 59 OS=Mus musculus GN=Wdr59 PE=1 SV=2		0.529096	0.707457	0.979004	0.999796	0.13	-0.08	0.15	-0.1	1.095	0.944	1.108	0.933	16.9	15.4	15.9	17.1	20.59	8.05	5.48	21.83	High	High	High	High	High	High	High	High	High	High	High	High	High	High	High	High	Q8C0M0 [562-571]	Q8C0M0 1xPhospho [S564(99.7)]	1.9	100	1	17.7	23.8	15.6
FALSE	High	[R].SSIEPK.[T]	Q8BTI8	Serine/arginine repetitive matrix protein 2 OS=Mus musculus GN=Srrm2 PE=1 SV=3		0.529334	0.918236	0.897772	0.561831	-0.2	-0.13	-0.12	-0.2	0.872	0.917	0.92	0.869	52.6	60.3	48.2	55.5	12.42	20.58	17.19	8.19	High	High	High	High	High	High	High	High	High	High	High	High	High	High	High	High	Q8BTI8 [1630-1635]	Q8BTI8 1xPhospho [S1631(99.8)]	1.6	100	1	43.8	53.3	52
FALSE	High	[K].EKAEEEGGSEEEGSDRSPQESKK.[E]	P08553	Neurofilament medium polypeptide OS=Mus musculus GN=Nefm PE=1 SV=4		0.530399	0.596848	0.922642	0.955606	-0.38	0.33	-0.2	0.15	0.767	1.253	0.868	1.107	54.9	71.6	68.8	62.1	28.05	17.96	25.95	15.06	High	High	High	High	High	High	High	High	High	High	High	High	High	High	High	High	P08553 [707-729]	P08553 3xPhospho [S715(100); S720(98.1); S723(98.1)]	5.28	100	1	74.7	61.5	38.4
FALSE	High	[K].NDGVKESSESTNTTIEDEDTKVR.[K]	P11798	Calcium/calmodulin-dependent protein kinase type II subunit alpha OS=Mus musculus GN=Camk2a PE=1 SV=2		0.530435	0.0389289	0.336577	0.999984	0.04	-0.13	-0.07	-0.02	1.027	0.915	0.95	0.989	281.9	274.5	258	260.9	4.9	2.03	5.9	3.2	High	High	High	High	High	High	High	High	High	High	High	High	High	High	High	High	P11798 [324-346]	P11798 3xPhospho [T336(100); T337(100); S/T]	6.43	100	1	275.7	288.3	275
FALSE	High	[K].AMGDEDSGDSDTSPKPSPK.[V]	Q9D415	Disks large-associated protein 1 OS=Mus musculus GN=Dlgap1 PE=1 SV=3		0.530544	0.834545	0.893963	0.609747	0.32	-0.38	-0.08	0.02	1.249	0.768	0.947	1.012	22.3	17.8	17.1	16.9	14.47	13.39	23.46	14.57	High	High	High	High	High	High	High	High	High	High	High	High	High	High	High	High	Q9D415 [356-374]	Q9D415 2xPhospho [S362(100); S365(100)]	4.49	100	1	23.2	21.7	22.9
FALSE	High	[R].TVSDNSLSSSK.[E]	A2AQ43	Formin-binding protein 1 OS=Mus musculus GN=Fnbp1 PE=1 SV=1		0.530611	0.943374	0.976004	0.615557	-0.04	0.02	0.07	-0.09	0.975	1.014	1.049	0.942	61.1	62.7	62	65.8	9.78	7.01	8.22	7.74	High	High	High	High	High	High	High	High	High	High	High	High	High	High	High	High	A2AQ43 [294-304]	A2AQ43 1xPhospho [S296(100)]	3.34	100	1	51.7	60	65.4
FALSE	High	[K].ETESDQDDEAEK.[A]	A0A087WNU5	Ankyrin-3 (Fragment) OS=Mus musculus GN=Ank3 PE=1 SV=1		0.530927	0.975841	0.778033	0.999995	-0.27	0.16	-0.07	-0.04	0.83	1.116	0.951	0.973	11.7	14.1	13.1	13.4	14.03	7.06	14.54	18.68	High	High	High	High	High	High	High	High	High	High	High	High	High	High	High	High	A0A087WNU5 [161-172]	A0A087WNU5 1xPhospho [S164(99.3)]	1.64	100	1	11	10.8	14.5
FALSE	High	[R].GDVTAEEAAGASPAK.[A]	P28667	MARCKS-related protein OS=Mus musculus GN=Marcksl1 PE=1 SV=2		0.53179	0.99879	0.281059	0.911065	0.19	0	0.28	-0.09	1.139	1.003	1.213	0.941	52.4	46	52.6	55.8	7.21	15.73	5.31	6.63	High	High	High	High	High	High	High	High	High	High	High	High	High	High	High	High	P28667 [11-25]	P28667 1xPhospho [S22(100)]	6.24	100	1	50	49.5	57.3
FALSE	High	[R].SEALSSVLDQEEAMDTK.[E]	A2AU89	Tumor suppressor p53-binding protein 1 OS=Mus musculus GN=Trp53bp1 PE=1 SV=2		0.533058	0.461648	0.947891	0.907467	0.16	-0.17	0.04	-0.04	1.118	0.889	1.026	0.97	30.7	27.4	27.3	28.1	16.69	2.43	3.87	5.7	High	High	High	High	High	High	High	High	High	High	High	High	High	High	High	High	A2AU89 [627-643]	A2AU89 2xPhospho [S631(100); S632(100)]	4.14	100	1	24.5	28.4	33
FALSE	High	[R].FGIAAK.[Y]	F2Z471; Q60932	Voltage-dependent anion-selective channel protein 1 OS=Mus musculus GN=Vdac1 PE=1 SV=1 Voltage-dependent anion-selective channel protein 1 OS=Mus musculus GN=Vdac1 PE=1 SV=3	Shared	0.53313	0.472777	0.601446	0.66449	0.15	-0.14	-0.07	0.08	1.107	0.909	0.953	1.056	76.3	68.9	69.4	65.7	3.7	10.11	12.19	3.22	High	High	High	High	High	High	High	High	High	High	High	High	High	High	High	High	F2Z471 [219-224]; Q60932 [232-237]		1	100	2	76.9	80.8	74.1
FALSE	High	[R].EYEVSI.[-]	A0A0U1RPR3	Seizure 6-like protein 2 (Fragment) OS=Mus musculus GN=Sez6l2 PE=1 SV=1		0.533197	0.988377	0.146784	0.92189	0.36	0.01	0.59	-0.23	1.28	1.006	1.507	0.855	6.9	5.4	7	8.2	15.29	22.67	37.99	10.37	High	High	High	High	High	High	High	High	High	High	High	High	High	High	High	High	A0A0U1RPR3 [62-67]	A0A0U1RPR3 1xPhospho [S66(100)]	2.05	100	1	6.6	6.5	7.3
FALSE	High	[R].DVATSPISPTENNTTPPDALTR.[N]	G5E884	Serine/threonine-protein kinase PAK 1 OS=Mus musculus GN=Pak1 PE=1 SV=1		0.53335	0.967707	0.53944	0.965524	-0.09	-0.11	-0.13	-0.07	0.942	0.927	0.917	0.953	35.8	38	33.2	34.9	5.64	4.87	12.92	6.24	High	High	High	High	High	High	High	High	High	High	High	High	High	High	High	High	G5E884 [215-236]	G5E884 3xPhospho [T218(100); S219(100); T229(98.8)]	3.96	100	1	32.4	36.3	35.4
FALSE	High	[R].GAIYSIPISEDGGGGSSTPEDPAEAPR.[T]	Q61361	Brevican core protein OS=Mus musculus GN=Bcan PE=1 SV=2		0.533617	0.994071	0.414549	0.999986	0.25	0.09	0.27	0.07	1.191	1.061	1.206	1.048	13.1	11	13.9	13.2	10.09	20.31	11.32	6.52	High	High	High	High	High	High	High	High	High	High	High	High	High	High	High	High	Q61361 [398-424]	Q61361 1xPhospho [S414(98.3)]	5.41	100	1	11.7	14.9	13.1
FALSE	High	[R].SDENVLDSPKQR.[R]	A2AAE1	Uncharacterized protein KIAA1109 OS=Mus musculus GN=Kiaa1109 PE=1 SV=4		0.534529	0.999057	0.999972	0.588624	-0.11	-0.08	0.04	-0.23	0.928	0.944	1.028	0.852	29.7	32	28	32.9	17.37	12.36	14.45	17.92	High	High	High	High	High	High	High	High	High	High	High	High	High	High	High	High	A2AAE1 [1348-1359]	A2AAE1 1xPhospho [S1355(100)]	1.52	100	1	31	28.4	20.8
FALSE	High	[R].AGGAGGEGSDDDTSLT.[-]	E9PVP0	PCTP-like protein OS=Mus musculus GN=Stard10 PE=1 SV=1		0.535183	0.414439	0.98354	0.936176	0.08	-0.33	-0.04	-0.21	1.057	0.795	0.973	0.864	33.9	32.1	27	31.2	4.94	12.39	23.16	7.33	High	High	High	High	High	High	High	High	High	High	High	High	High	High	High	High	E9PVP0 [349-364]	E9PVP0 2xPhospho [S357(100); S362(98.9)]	3.76	100	1	33.9	34	36.6
FALSE	High	[K].KKKGSLDSDNDDSDCPYSEK.[V]	O88343	Electrogenic sodium bicarbonate cotransporter 1 OS=Mus musculus GN=Slc4a4 PE=1 SV=2		0.535301	0.908319	0.565946	0.926521	-0.31	0.16	-0.13	-0.01	0.807	1.12	0.913	0.991	11	13.6	12.3	12.4	21.29	18.95	8.33	22.64	High	High	High	High	High	High	High	High	High	High	High	High	High	High	High	High	O88343 [1022-1041]	O88343 3xPhospho [S1026(100); S1029(100); S1034(100)]	3.38	100	1	9.2	11.1	15
FALSE	High	[R].TEGYAAFQEDSSGDEAESPSK.[V]	Q62172	RalA-binding protein 1 OS=Mus musculus GN=Ralbp1 PE=1 SV=4		0.535377	0.934349	0.418221	0.981739	-0.32	-0.1	-0.23	-0.19	0.799	0.933	0.851	0.875	22.5	28.1	21	23.9	25.45	29.46	12.43	24.57	High	High	High	High	High	High	High	High	High	High	High	High	High	High	High	High	Q62172 [82-102]	Q62172 2xPhospho [S92(100); S93(100)]	3.31	100	1	26.3	31.6	19
FALSE	High	[K].SATEESTSSSQKM.[-]	P46660	Alpha-internexin OS=Mus musculus GN=Ina PE=1 SV=3		0.535493	0.963349	0.752929	0.999667	-0.29	0.15	-0.27	0.13	0.819	1.107	0.827	1.097	12.4	15.1	13.7	12.5	10.27	24.56	17.04	30.57	High	High	High	High	High	High	High	High	High	High	High	High	High	High	High	High	P46660 [489-501]	P46660 1xPhospho [S494(99.3)]	2.62	100	1	11.7	13.1	14.4
FALSE	High	[R].RSSRSSPELTR.[K]	Q8BTI8	Serine/arginine repetitive matrix protein 2 OS=Mus musculus GN=Srrm2 PE=1 SV=3		0.535856	0.984856	0.963469	0.943289	0.23	-0.02	0.14	0.07	1.175	0.984	1.102	1.049	20.4	17.4	20.1	19.1	9.4	19.55	18.85	15	High	High	High	High	High	High	High	High	High	High	High	High	High	High	High	High	Q8BTI8 [1645-1655]	Q8BTI8 3xPhospho [S1647(99.1); S1649(99.1); S1650(100)]	1.47	100	1	19.9	20.9	19.1
FALSE	High	[K].SATSSSPGSPIHSLETSL.[-]	Q3UHH0; G5E829	Calcium-transporting ATPase OS=Mus musculus GN=Atp2b2 PE=1 SV=1 Plasma membrane calcium-transporting ATPase 1 OS=Mus musculus GN=Atp2b1 PE=1 SV=1	Shared	0.536058	0.99998	0.905696	0.878391	0.47	-0.07	0.31	0.09	1.385	0.954	1.242	1.064	65.8	47.5	62.8	59	11.94	32.38	8.94	29.97	High	High	High	High	High	High	High	High	High	High	High	High	High	High	High	High	Q3UHH0 [1177-1194]; G5E829 [1203-1220]	Q3UHH0 2xPhospho [S1185(100); S/T]; G5E829 2xPhospho [S1211(100); S/T]	4.25	100	2	66.9	64.7	69.2
FALSE	High	[K].LEQEQEGEKDIATEKPGSPVK.[S]	Q9QYB8	Beta-adducin OS=Mus musculus GN=Add2 PE=1 SV=4		0.536914	0.952681	0.998448	0.222323	-0.26	-0.13	-0.03	-0.36	0.834	0.915	0.977	0.781	31.9	38.3	29.2	37.4	18.72	15.06	19.99	14.54	High	High	High	High	High	High	High	High	High	High	High	High	High	High	High	High	Q9QYB8 [577-597]	Q9QYB8 1xPhospho [S594(100)]	7.93	100	1	26.6	40.6	29.5
FALSE	High	[K].TSSVSSISQVSPER.[G]	E9Q3L2	Phosphatidylinositol 4-kinase alpha OS=Mus musculus GN=Pi4ka PE=1 SV=2		0.538122	0.898233	0.708095	0.977618	-0.19	0.09	-0.22	0.12	0.878	1.063	0.857	1.089	23.3	26.6	24.8	22.8	14.51	13.81	9.42	10.86	High	High	High	High	High	High	High	High	High	High	High	High	High	High	High	High	E9Q3L2 [258-271]	E9Q3L2 1xPhospho [S268(100)]	4.19	100	1	19	22.2	26.8
FALSE	High	[K].TPTPLMANDSTETSEAGEEEEDHEGDSENKER.[M]	Q80TB8	Synaptic vesicle membrane protein VAT-1 homolog-like OS=Mus musculus GN=Vat1l PE=1 SV=2		0.538378	0.779139	0.995761	0.914524	-0.47	0.31	0.05	-0.21	0.724	1.238	1.037	0.865	7.4	10.2	9.2	10.6	43.64	12.16	12.81	10.67	High	High	High	High	High	High	High	High	High	High	High	High	High	High	High	High	Q80TB8 [381-412]		3.95	100	1	7	7.8	5.8
FALSE	High	[R].HSSLPTESDEDIAPAQR.[V]	O54774	AP-3 complex subunit delta-1 OS=Mus musculus GN=Ap3d1 PE=1 SV=1		0.538394	0.570925	0.977837	0.985754	-0.11	0.06	-0.02	-0.02	0.928	1.043	0.984	0.985	120.5	129.7	125.7	127.6	3.79	8.01	9.1	6.82	High	High	High	High	High	High	High	High	High	High	High	High	High	High	High	High	O54774 [753-769]	O54774 2xPhospho [T758(100); S760(100)]	6.38	100	1	129.3	119.3	120.4
FALSE	High	[K].LLEDSESGEEAVGSNGSSLQK.[K]	Q05BH3	Dhx16 protein OS=Mus musculus GN=Dhx16 PE=1 SV=1		0.538477	0.455849	0.768973	0.685844	-0.32	0.39	-0.18	0.25	0.801	1.309	0.884	1.185	9.5	11.9	12.4	10.5	24.29	9.43	17.21	20.44	High	High	High	High	High	High	High	High	High	High	High	High	High	High	High	High	Q05BH3 [99-119]	Q05BH3 2xPhospho [S103(100); S105(100)]	4.04	100	1	8.3	12.9	10.9
FALSE	High	[R].LQSIGTENTEENRR.[F]	A6ZI44	Fructose-bisphosphate aldolase OS=Mus musculus GN=Aldoa PE=1 SV=1		0.538598	0.291358	0.908364	0.661418	0.21	-0.27	0.2	-0.25	1.16	0.83	1.147	0.84	19.9	17.1	16.5	19.7	11.6	19.91	14.7	8.57	High	High	High	High	High	High	High	High	High	High	High	High	High	High	High	High	A6ZI44 [98-111]	A6ZI44 1xPhospho [S100(100)]	0.78	100	1	23.9	20.6	18.5
FALSE	High	[K].QSQIQNQQSSDLDSDVEDY.[-]	P37913	DNA ligase 1 OS=Mus musculus GN=Lig1 PE=1 SV=2		0.53894	0.825267	0.989087	0.270614	-0.45	-0.13	-0.15	-0.42	0.733	0.917	0.899	0.747	11.2	15.3	10.3	13.7	13.54	21.55	31.88	13.7	High	High	High	High	High	High	High	High	High	High	High	High	High	High	High	High	P37913 [898-916]		1.92	100	1	10.9	10.4	14
FALSE	High	[K].GSLPPAALESSDSTNTTIEDEDAK.[A]	Q5SVJ1	Calcium/calmodulin-dependent protein kinase type II subunit beta OS=Mus musculus GN=Camk2b PE=1 SV=1		0.538981	0.0252778	0.0926525	0.924723	0.32	-0.63	-0.46	0.15	1.252	0.644	0.725	1.112	9	7.2	5.8	5.2	23.06	13.79	15.27	24.46	High	High	High	High	High	High	High	High	High	High	High	High	High	High	High	High	Q5SVJ1 [346-369]		3.48	100	1	7	11.8	10
FALSE	High	[K].VFLAQK.[M]	P52480; G3X925	Pyruvate kinase PKM OS=Mus musculus GN=Pkm PE=1 SV=4 Pyruvate kinase OS=Mus musculus GN=Pklr PE=1 SV=1	Shared	0.539224	0.341866	0.0469745	0.999406	-0.11	-0.25	-0.32	-0.03	0.928	0.842	0.799	0.979	16.6	17.9	14	14.3	16.85	10.07	7.4	13.68	High	High	High	High	High	High	High	High	High	High	High	High	High	High	High	High	P52480 [306-311]; G3X925 [349-354]		1.5	100	2	17.6	13.1	19.6
FALSE	High	[K].SKGSLEITESQSADAEPPPPPKPDLSR.[Y]	Q8VDZ4	Palmitoyltransferase ZDHHC5 OS=Mus musculus GN=Zdhhc5 PE=1 SV=1		0.539283	0.853736	0.938467	1	-0.62	0.29	-0.32	-0.01	0.653	1.22	0.802	0.992	12.1	18.5	14.7	14.9	41.89	31.25	9.48	14.48	High	High	High	High	High	High	High	High	High	High	High	High	High	High	High	High	Q8VDZ4 [296-322]	Q8VDZ4 2xPhospho [S296(100); S299(100)]	4.83	100	1	19.6	16.9	8.7
FALSE	High	[R].SSNPPARSQSSDTEQPSPTSGGGK.[V]	Q8BGD9	Eukaryotic translation initiation factor 4B OS=Mus musculus GN=Eif4b PE=1 SV=1		0.539705	0.927223	0.94678	0.996125	0.31	-0.08	-0.03	0.25	1.238	0.943	0.98	1.193	13.9	11.2	13.1	11	3.73	33.56	31.6	23.23	High	High	High	High	High	High	High	High	High	High	High	High	High	High	High	High	Q8BGD9 [488-511]	Q8BGD9 3xPhospho [S495(99.4); S504(100); S/T]	4.84	100	1	14.5	13.3	13.7
FALSE	High	[K].ASGAPPGGQQR.[Q]	O88935	Synapsin-1 OS=Mus musculus GN=Syn1 PE=1 SV=2		0.540609	0.999998	0.743948	0.982002	-0.37	-0.06	-0.24	-0.19	0.774	0.96	0.846	0.879	15.8	20.4	15.2	17.3	10.23	16.49	29.44	8.83	High	High	High	High	High	High	High	High	High	High	High	High	High	High	High	High	O88935 [577-587]		1.14	100	1	14.3	18.1	16.4
FALSE	High	[R].SSASELRRDSLTSPEDELGAEVGDEAGDK.[K]	A2A699	Protein FAM171A2 OS=Mus musculus GN=Fam171a2 PE=1 SV=1		0.540636	0.99981	0.83259	0.969376	-0.14	0.01	-0.06	-0.06	0.907	1.01	0.958	0.957	66.8	73.6	67.4	70.5	7.52	6.12	9.53	13.83	High	High	High	High	High	High	High	High	High	High	High	High	High	High	High	High	A2A699 [776-804]	A2A699 3xPhospho [S785(100); T787(100); S788(100)]	8.83	100	1	64.1	69.5	60.6
FALSE	High	[K].SPAEAKSPAAVKSPGEAK.[S]	P19246	Neurofilament heavy polypeptide OS=Mus musculus GN=Nefh PE=1 SV=3		0.540663	0.793236	0.895231	0.9939	-0.22	0.09	-0.13	0	0.859	1.067	0.917	1	49.5	57.6	52.8	52.8	13.98	24.43	19.59	8.97	High	High	High	High	High	High	High	High	High	High	High	High	High	High	High	High	P19246 [727-744]	P19246 2xPhospho [S733(100); S739(100)]	3.89	100	1	58.4	47.7	41.8
FALSE	High	[R].LSPEEPAPEAPETPETPEAPGGSAV.[-]	B1AVF2	TSC22 domain family protein 3 OS=Mus musculus GN=Tsc22d3 PE=1 SV=1		0.541088	0.346624	0.998408	0.949035	0.16	-0.18	0.01	-0.02	1.12	0.885	1.006	0.985	19.3	17.2	17	17.3	23.03	11.68	16.65	14.2	High	High	High	High	High	High	High	High	High	High	High	High	High	High	High	High	B1AVF2 [89-113]		2.29	100	1	16.7	17.6	27.2
FALSE	High	[R].SYSPDGKESPSDK.[K]	Q8K310	Matrin-3 OS=Mus musculus GN=Matr3 PE=1 SV=1		0.541133	0.999555	0.998464	0.572387	0.07	0	0.02	0.05	1.051	1.001	1.016	1.036	200.6	190.8	200.8	193.9	4.72	6.68	5.46	7.2	High	High	High	High	High	High	High	High	High	High	High	High	High	High	High	High	Q8K310 [596-608]	Q8K310 1xPhospho [S598(100)]	3.19	100	1	193.9	195	206.4
FALSE	High	[K].NWPSDEMPDFPKSDDSKSSSPEPVTHLK.[W]	Q5FWK3	Rho GTPase-activating protein 1 OS=Mus musculus GN=Arhgap1 PE=1 SV=1		0.54149	0.939238	0.98707	0.96468	0.07	-0.12	-0.12	0.07	1.053	0.917	0.923	1.047	12.7	12.1	11.7	11.1	19.34	29.46	13.01	18.74	High	High	High	High	High	High	High	High	High	High	High	High	High	High	High	High	Q5FWK3 [32-59]		2.75	100	1	11	14.7	16
FALSE	High	[K].ADSVAGAIQSDPAEGSQESHGR.[G]	Q3UU93	Receptor-type tyrosine-protein phosphatase N2 OS=Mus musculus GN=Ptprn2 PE=1 SV=1		0.541653	0.403354	0.907564	0.975472	-0.15	0.37	0.24	-0.02	0.899	1.293	1.178	0.987	17.1	19	22.1	22.3	26.33	13.2	23.5	10.87	High	High	High	High	High	High	High	High	High	High	High	High	High	High	High	High	Q3UU93 [324-345]	Q3UU93 1xPhospho [S339(100)]	6.92	100	1	10.6	20.4	18.6
FALSE	High	[R].KGSISSTQDTPVVVEEDCSLASSK.[R]	Q3UHE1	Membrane-associated phosphatidylinositol transfer protein 3 OS=Mus musculus GN=Pitpnm3 PE=1 SV=2		0.541828	0.988517	0.626829	0.998169	-0.32	0.02	-0.12	-0.17	0.803	1.017	0.919	0.889	11.8	14.7	12	13.5	15.64	18.12	13.13	20.49	High	High	High	High	High	High	High	High	High	High	High	High	High	High	High	High	Q3UHE1 [293-316]	Q3UHE1 2xPhospho [S295(100); S297(98.4)]	4.96	100	1	10.4	14.9	11.4
FALSE	High	[K].GVSDEDTDEEKETLK.[N]	A2AWA9	Rab GTPase-activating protein 1 OS=Mus musculus GN=Rabgap1 PE=1 SV=1		0.542099	0.821166	0.899109	0.997368	-0.14	0.12	0.06	-0.08	0.907	1.087	1.042	0.946	18.1	19.9	19.6	20.7	17.12	16.02	10.12	16.93	High	High	High	High	High	High	High	High	High	High	High	High	High	High	High	High	A2AWA9 [985-999]	A2AWA9 2xPhospho [S987(100); T991(100)]	2.22	100	1	22.4	16.6	15.3
FALSE	High	[R].YNDWSDDDDDSNESK.[S]	Q8BHS6	Armadillo repeat-containing X-linked protein 3 OS=Mus musculus GN=Armcx3 PE=1 SV=1		0.54257	0.695646	0.998622	0.999497	-0.09	0.09	0.02	-0.02	0.942	1.065	1.017	0.987	146.9	155.9	156.5	158.5	7.48	8.35	6.28	3.11	High	High	High	High	High	High	High	High	High	High	High	High	High	High	High	High	Q8BHS6 [57-71]	Q8BHS6 1xPhospho [S61(100)]	4.92	100	1	150.3	143.7	137.3
FALSE	High	[R].QSYGESPQLLSPTPTEGDQDDR.[S]	D3Z0Y4	Actin-binding LIM protein 2 OS=Mus musculus GN=Ablim2 PE=1 SV=1		0.542817	0.974231	0.972432	0.548593	-0.13	-0.14	-0.03	-0.24	0.911	0.91	0.982	0.844	80.6	88.5	73.4	86.9	4.02	5.29	16.27	9.15	High	High	High	High	High	High	High	High	High	High	High	High	High	High	High	High	D3Z0Y4 [103-124]	D3Z0Y4 1xPhospho [S113(100)]	7.02	100	1	83.7	76.1	81.5
FALSE	High	[K].GPSSQEDESGGLEDSPDRGACSTPEMPQFESVK.[A]	A2AUK5	Band 4.1-like protein 1 OS=Mus musculus GN=Epb41l1 PE=1 SV=1		0.543239	0.50642	0.452128	0.418109	-0.46	0.45	-0.43	0.43	0.729	1.369	0.741	1.346	6.9	9.5	9.5	7.1	21.62	30.48	26.16	22.76	High	High	High	High	High	High	High	High	High	High	High	High	High	High	High	High	A2AUK5 [663-695]	A2AUK5 3xPhospho [S684(99.2); T685(99.2); S]	2.8	100	1	8.7	5.5	8
FALSE	High	[K].DTDSEEEIREAFR.[V]	P62204	Calmodulin OS=Mus musculus GN=Calm1 PE=1 SV=2		0.543474	0.999999	0.415229	0.995915	0.22	0.04	0.23	0.03	1.163	1.029	1.174	1.019	39.8	34.2	40.9	40.2	11.18	13.15	13.34	11.9	High	High	High	High	High	High	High	High	High	High	High	High	High	High	High	High	P62204 [79-91]		2.71	100	1	42.4	43	33.8
[truncated: 5,951 more rows]
[truncated: 13 more columns]
