# Supplementary material for: Prenatal Opioid Exposure Impairs Endocannabinoid and Glutamate Transmission in the Dorsal Striatum
Source: eNeuro. 2022 Apr 19;9(2):ENEURO.0119-22.2022. doi: 10.1523/ENEURO.0119-22.2022 (PMC9034757; doi:10.1523/ENEURO.0119-22.2022)
Supplement: Figure 2-3 — KSEA kinase scores. This file contains the full KSEA analysis results and kinase scores for males and females in both the DLS and DMS. Download Figure 2-3, XLS file. [file enu-eN-NWR-0119-22-s07.xls]

## Sheet: DLS Males
Kinase.Gene	mS	Enrichment	m	z.score	p.value	FDR
CDK9	1.86711	963.546	1	6.6753	1.23362e-11	1.76408e-09
TTBK2	0.54214	279.779	4	3.86669	5.51613e-05	0.00394403
PRKCA	0.205207	105.9	22	3.4122	0.0003222	0.0153582
PRKCB	0.131744	67.9885	40	2.93819	0.00165068	0.0590117
DAPK1	0.762136	393.311	1	2.7207	0.00325724	0.0776309
MAP4K6	0.762136	393.311	1	2.7207	0.00325724	0.0776309
MAPK3	-0.0905381	-46.7235	49	-2.31675	0.0102587	0.207465
SGK3	-0.364243	-187.973	3	-2.26991	0.0116065	0.207465
CDK1	-0.0984717	-50.8177	35	-2.12599	0.016752	0.223638
TGFBR2	-0.339868	-175.394	3	-2.11882	0.017053	0.223638
PAK2	0.154543	79.7542	15	2.11528	0.0172029	0.223638
MAPK1	-0.0783619	-40.4398	44	-1.90631	0.0283052	0.258707
STK11	-0.520769	-268.75	1	-1.87073	0.0306912	0.258707
PRKCD	0.184139	95.0273	8	1.84437	0.0325645	0.258707
PRKCE	0.198924	102.658	7	1.86526	0.0310727	0.258707
GSK3A	0.0925368	47.7549	35	1.91827	0.0275381	0.258707
CAMK2A	0.149319	77.0582	14	1.9736	0.0242135	0.258707
PRKCZ	0.283216	146.157	4	2.01335	0.0220391	0.258707
CSNK1G3	0.35788	184.689	2	1.80156	0.0358076	0.269499
RPS6KB1	0.174004	89.7974	8	1.74179	0.040773	0.291527
GSK3B	0.0814748	42.0462	36	1.70795	0.0438233	0.298416
SGK1	0.193427	99.8206	6	1.6787	0.0466056	0.302936
PAK3	0.322647	166.507	2	1.62323	0.0522701	0.324984
CLK4	0.44962	232.033	1	1.60222	0.0545531	0.325046
PAK1	0.166355	85.85	7	1.55686	0.0597517	0.328634
PRKCI	0.312972	161.513	2	1.57426	0.0577141	0.328634
ICK	-0.296799	-153.167	2	-1.51202	0.0652647	0.330007
CLK1	-0.0869075	-44.8498	22	-1.49141	0.0679263	0.330007
CAMK2B	0.0995091	51.3531	18	1.48153	0.0692322	0.330007
CSNK2A2	0.100118	51.6672	19	1.53163	0.0628071	0.330007
PRKAA1	0.203956	105.255	4	1.44602	0.0740858	0.34175
PRKDC	-0.133587	-68.9397	8	-1.37189	0.0850495	0.343441
MAPK7	-0.255389	-131.797	2	-1.30242	0.0963856	0.343441
PRKCH	-0.206216	-106.421	3	-1.29032	0.0984692	0.343441
PRKCT	-0.206216	-106.421	3	-1.29032	0.0984692	0.343441
RPS6KA1	0.184665	95.2989	4	1.30793	0.0954479	0.343441
PRKACB	0.108643	56.0666	12	1.3229	0.0929338	0.343441
ARAF	0.100959	52.1012	14	1.326	0.0924195	0.343441
ROCK2	0.11051	57.0301	12	1.34605	0.089143	0.343441
CAMK2D	0.109955	56.7437	13	1.39385	0.0816812	0.343441
PRKACA	0.101022	52.134	16	1.41847	0.0780274	0.343441
CDK4	-0.240305	-124.013	2	-1.22608	0.110084	0.354638
MAPK14	-0.238722	-123.196	2	-1.21807	0.111599	0.354638
STK39	0.343692	177.367	1	1.22311	0.110643	0.354638
CAMK2G	0.145131	74.8967	6	1.25531	0.104684	0.354638
MARK1	0.167498	86.4396	4	1.18506	0.117998	0.366819
CAMK1	0.110835	57.1979	9	1.16921	0.12116	0.368637
BCKDK	0.318461	164.347	1	1.13282	0.128646	0.383258
PKD1	-0.163246	-84.2455	3	-1.02396	0.152928	0.427057
CSNK1A1	0.0873627	45.0848	11	1.01399	0.155294	0.427057
CSNK1D	0.0658268	33.9709	20	1.02257	0.153255	0.427057
ROCK1	0.074347	38.3678	16	1.03659	0.149963	0.427057
RAF1	-0.0627262	-32.3708	18	-0.981865	0.163083	0.430551
NLK	-0.184929	-95.435	2	-0.945799	0.172126	0.430551
PDK1	-0.0683014	-35.2479	14	-0.940581	0.17346	0.430551
CSNK2A1	-0.0309272	-15.9604	63	-0.933589	0.175258	0.430551
AURKB	-0.179049	-92.401	2	-0.916043	0.179822	0.430551
MAPKAPK3	0.257011	132.634	1	0.912887	0.180651	0.430551
DYRK2	0.27262	140.69	1	0.968754	0.166334	0.430551
MAP2K7	0.140492	72.5031	4	0.991755	0.160659	0.430551
PDK2	-0.100746	-51.9915	6	-0.900184	0.184011	0.431371
CHUK	-0.0699233	-36.0849	10	-0.813292	0.208025	0.432798
CDK2	-0.046504	-23.999	22	-0.813174	0.208059	0.432798
ATM	-0.0936878	-48.3489	4	-0.684474	0.246838	0.432798
UHMK1	-0.0866037	-44.6931	4	-0.633767	0.263116	0.432798
CHEK1	-0.169745	-87.5991	1	-0.614439	0.269463	0.432798
CHEK2	-0.169745	-87.5991	1	-0.614439	0.269463	0.432798
CDK16	-0.116557	-60.1511	2	-0.599748	0.274337	0.432798
CDK7	-0.0481788	-24.8634	11	-0.594882	0.275961	0.432798
PDHK4	-0.0750964	-38.7546	4	-0.551399	0.29068	0.432798
PDHK3	-0.106249	-54.8315	2	-0.547575	0.291992	0.432798
PDK3	-0.106249	-54.8315	2	-0.547575	0.291992	0.432798
PDK4	-0.106249	-54.8315	2	-0.547575	0.291992	0.432798
PDPK1	-0.106249	-54.8315	2	-0.547575	0.291992	0.432798
INSR	-0.150401	-77.6165	1	-0.545209	0.292805	0.432798
KIT	-0.150401	-77.6165	1	-0.545209	0.292805	0.432798
TRKA	-0.150401	-77.6165	1	-0.545209	0.292805	0.432798
TRKB	-0.150401	-77.6165	1	-0.545209	0.292805	0.432798
SRPK1	0.109215	56.3617	2	0.542968	0.293576	0.432798
ADRBK1	0.0403293	20.8125	16	0.549603	0.291296	0.432798
MAPKAPK5	0.160272	82.7109	1	0.566668	0.28547	0.432798
PRKCG	0.0476524	24.5917	13	0.589903	0.277628	0.432798
RPS6KA3	0.167358	86.3674	1	0.592027	0.276916	0.432798
CLK2	0.0981216	50.6371	3	0.596233	0.27551	0.432798
MAP2K1	0.0971324	50.1266	4	0.68139	0.247812	0.432798
PRKG2	0.0692626	35.7439	8	0.681511	0.247774	0.432798
CSNK1G1	0.113496	58.5712	3	0.691537	0.244614	0.432798
ACVR2B	0.0986783	50.9243	4	0.692455	0.244326	0.432798
MAP2K6	0.100734	51.9854	4	0.707172	0.23973	0.432798
CSNK1E	0.0943369	48.6839	5	0.739445	0.229818	0.432798
PRKACG	0.0688537	35.5329	10	0.757325	0.224427	0.432798
FYN	0.225275	116.256	1	0.799308	0.212056	0.432798
MET	0.225275	116.256	1	0.799308	0.212056	0.432798
SRC	0.225275	116.256	1	0.799308	0.212056	0.432798
SRRM1	0.225275	116.256	1	0.799308	0.212056	0.432798
MAP2K3	0.134313	69.3139	3	0.820576	0.205944	0.432798
RPS6KA2	0.0768927	39.6816	10	0.848308	0.198133	0.432798
NEK2	-0.0390107	-20.132	13	-0.528399	0.298611	0.435729
IKBKB	-0.0485644	-25.0623	8	-0.511219	0.304599	0.439976
MAPKAPK2	0.0825128	42.5819	3	0.499475	0.308722	0.441473
PLK1	-0.042	-21.6747	8	-0.44477	0.328243	0.445924
MAP4K4	-0.1166	-60.173	1	-0.424237	0.335696	0.445924
ATR	-0.115597	-59.6557	1	-0.42065	0.337005	0.445924
PLK2	-0.115597	-59.6557	1	-0.42065	0.337005	0.445924
HIPK2	-0.0632739	-32.6534	3	-0.40424	0.343018	0.445924
EIF2AK2	0.0527419	27.2182	5	0.406572	0.342161	0.445924
MAP2K4	0.0546719	28.2142	5	0.422017	0.336506	0.445924
DMPK	0.0742337	38.3094	3	0.448154	0.327021	0.445924
GRK1	0.0941168	48.5703	2	0.466552	0.32041	0.445924
MAPK10	0.0969379	50.0262	2	0.480831	0.315318	0.445924
CDK6	-0.0745835	-38.4899	2	-0.387302	0.349266	0.449956
AKT1	0.0277677	14.3299	16	0.369774	0.355775	0.454249
MAPK8	-0.0379849	-19.6027	6	-0.349984	0.363175	0.456291
GRK5	-0.0954196	-49.2426	1	-0.348435	0.363757	0.456291
PIM1	-0.0528499	-27.2739	3	-0.339622	0.36707	0.456444
CDKL5	-0.0631186	-32.5732	2	-0.329274	0.370974	0.457322
PAK6	-0.0839469	-43.322	1	-0.307375	0.379279	0.459635
MAPK12	0.0633263	32.6804	2	0.31071	0.37801	0.459635
AKT3	0.0584951	30.1872	2	0.286257	0.38734	0.461581
MAP2K5	0.0827026	42.6798	1	0.289052	0.386271	0.461581
CDK19	-0.0634092	-32.7232	1	-0.233872	0.407542	0.466765
BCR	-0.0573917	-29.6178	1	-0.212336	0.415923	0.466765
CSNK1G2	-0.0573917	-29.6178	1	-0.212336	0.415923	0.466765
DYRK1A	-0.0558912	-28.8434	1	-0.206966	0.418018	0.466765
CAMK4	-0.0249366	-12.8689	3	-0.166591	0.433846	0.466765
CDK3	0.0347122	17.9137	2	0.165884	0.434124	0.466765
AURKA	0.0191225	9.86842	8	0.173957	0.43095	0.466765
ERBB2	0.037437	19.3199	2	0.179675	0.428704	0.466765
PRKAA2	0.0314114	16.2103	3	0.182704	0.427515	0.466765
CDC42BPA	0.0554889	28.6358	1	0.191656	0.424006	0.466765
CDC42BPB	0.0554889	28.6358	1	0.191656	0.424006	0.466765
PAK4	0.0354581	18.2986	3	0.207789	0.417697	0.466765
MARK4	0.0298917	15.4261	5	0.223708	0.411492	0.466765
ACTR2	-0.0150986	-7.79187	5	-0.136338	0.445777	0.475717
NEK1	0.0205128	10.5859	2	0.0940153	0.462548	0.489959
MAPK11	-0.00806088	-4.15993	4	-0.0715687	0.471473	0.491097
MAPK13	-0.0074305	-3.83461	4	-0.0670565	0.473268	0.491097
AKT2	-0.00679089	-3.50453	4	-0.0624783	0.475091	0.491097
PRKG1	-0.00284586	-1.46865	11	-0.0567812	0.47736	0.491097
CDK5	0.00372141	1.92049	34	0.0372225	0.485154	0.49555
TTK	0.00429122	2.21454	6	0.0206319	0.49177	0.498745
RPS6KB2	0.0021239	1.09607	2	0.000942225	0.499624	0.499624
MAP2K2	0.00288251	1.48756	1	0.00338124	0.498651	0.499624

## Sheet: DLS Females
Kinase.Gene	mS	Enrichment	m	z.score	p.value	FDR
PAK1	-0.856285	-2121.04	1	-4.10557	2.02e-05	0.000309217
PAK2	-0.856285	-2121.04	1	-4.10557	2.02e-05	0.000309217
PRKACA	-0.856285	-2121.04	1	-4.10557	2.02e-05	0.000309217
CLK4	-0.399254	-988.962	2	-2.70865	0.00337784	0.0221972
PRKCD	-0.399254	-988.962	2	-2.70865	0.00337784	0.0221972
PRKCI	-0.399254	-988.962	2	-2.70865	0.00337784	0.0221972
ROCK2	-0.399254	-988.962	2	-2.70865	0.00337784	0.0221972
PRKCZ	-0.359391	-890.219	2	-2.43848	0.00737456	0.0424037
GSK3B	0.29455	729.608	2	1.99356	0.0231002	0.0966006
MAPK11	-0.41889	-1037.6	1	-2.00941	0.0222469	0.0966006
MAPK12	-0.41889	-1037.6	1	-2.00941	0.0222469	0.0966006
PRKCA	-0.220335	-545.775	3	-1.83227	0.0334557	0.128247
CLK1	-0.0884466	-219.084	17	-1.75563	0.0395756	0.140037
PAK4	0.305679	757.173	1	1.46299	0.0717351	0.235701
GSK3A	0.0989872	245.193	9	1.41734	0.0781912	0.239786
CDK19	0.199123	493.231	1	0.952334	0.170464	0.430129
MAPK8	0.160423	397.37	1	0.766869	0.22158	0.430129
PRKCE	0.137504	340.599	1	0.657032	0.25558	0.430129
PRKACB	0.134878	334.096	1	0.64445	0.259642	0.430129
PRKACG	0.134878	334.096	1	0.64445	0.259642	0.430129
TTK	0.134878	334.096	1	0.64445	0.259642	0.430129
CDK1	0.132248	327.581	1	0.631845	0.263744	0.430129
ARAF	0.0886823	219.668	2	0.598302	0.274819	0.430129
RAF1	0.0886823	219.668	2	0.598302	0.274819	0.430129
MARK4	0.0497978	123.35	5	0.52931	0.298295	0.430129
CSNK2A1	0.0751177	186.068	2	0.506368	0.306299	0.430129
CDK5	0.056737	140.539	3	0.467602	0.320035	0.430129
PRKCG	0.0515928	127.796	3	0.424901	0.335454	0.430129
MAPK3	-0.015959	-39.5308	10	-0.247974	0.402077	0.430129
CDK4	-0.0513992	-127.317	1	-0.248258	0.401967	0.430129
CDK6	-0.0513992	-127.317	1	-0.248258	0.401967	0.430129
CDK7	-0.0513992	-127.317	1	-0.248258	0.401967	0.430129
PRKG1	-0.0513992	-127.317	1	-0.248258	0.401967	0.430129
PRKG2	-0.0513992	-127.317	1	-0.248258	0.401967	0.430129
RPS6KA2	-0.0513992	-127.317	1	-0.248258	0.401967	0.430129
CSNK1D	-0.0349483	-86.5677	3	-0.293444	0.384591	0.430129
CAMK2A	-0.0878148	-217.519	1	-0.422776	0.33623	0.430129
MAPK1	-0.0315944	-78.2599	8	-0.433729	0.332243	0.430129
CDK16	-0.12658	-313.543	1	-0.608555	0.27141	0.430129
CSNK1A1	-0.12658	-313.543	1	-0.608555	0.27141	0.430129
TGFBR2	-0.0848651	-210.213	3	-0.707784	0.23954	0.430129
MAPK13	-0.143321	-355.009	2	-0.974084	0.165007	0.430129
PRKCB	-0.0727605	-180.229	8	-0.99173	0.160665	0.430129
CLK2	0.0257376	63.7525	1	0.121409	0.451684	0.472215
AKT1	0.0106091	26.2789	1	0.0489079	0.480496	0.491174
CDK2	0.00283365	7.01901	2	0.0164687	0.49343	0.49343

## Sheet: DMS Males
Kinase.Gene	mS	Enrichment	m	z.score	p.value	FDR
CDK9	1.3173	307.158	1	5.83265	2.73e-09	3.71e-07
PRKCI	-0.943867	-220.083	1	-4.14669	1.69e-05	0.00114689
PAK3	-0.578056	-134.786	2	-3.58112	0.000171061	0.00775478
PAK1	-0.247592	-57.7314	9	-3.22134	0.000637965	0.0216908
ACVR2B	0.226629	52.8434	8	2.8825	0.00197265	0.053656
CSNK2A2	0.139392	32.5023	19	2.76404	0.00285457	0.0619701
PRKCG	0.139763	32.5887	17	2.62126	0.00438028	0.0619701
PRKCE	0.192845	44.966	9	2.61006	0.00452635	0.0619701
PRKACG	0.190196	44.3483	9	2.57498	0.00501229	0.0619701
SGK3	-0.3433	-80.0478	3	-2.59145	0.00477867	0.0619701
CLK1	-0.11457	-26.7146	29	-2.62102	0.00438334	0.0619701
PRKG2	0.148628	34.6558	14	2.52514	0.00578258	0.0655359
PRKACB	0.171207	39.9207	10	2.44926	0.00715744	0.0695294
CAMK2G	-0.231602	-54.003	6	-2.45736	0.00699818	0.0695294
CAMK2B	-0.140981	-32.8727	15	-2.33645	0.00973387	0.0827379
CAMK2A	-0.151825	-35.4013	13	-2.34768	0.00944547	0.0827379
SGK1	0.169682	39.5651	7	2.03139	0.0211076	0.162169
PDHK3	0.303342	70.7309	2	1.92005	0.0274256	0.162169
PDK3	0.303342	70.7309	2	1.92005	0.0274256	0.162169
PDK4	0.303342	70.7309	2	1.92005	0.0274256	0.162169
PDPK1	0.303342	70.7309	2	1.92005	0.0274256	0.162169
PAK2	-0.121305	-28.2849	14	-1.93232	0.0266601	0.162169
STK39	-0.446148	-104.029	1	-1.95008	0.0255834	0.162169
CSNK1D	0.0711988	16.6016	30	1.82475	0.0340192	0.176459
DAPK1	0.399445	93.1392	1	1.78181	0.0373897	0.176459
MAP4K6	0.399445	93.1392	1	1.78181	0.0373897	0.176459
CDC42BPA	-0.407364	-94.9857	1	-1.77891	0.0376273	0.176459
CDC42BPB	-0.407364	-94.9857	1	-1.77891	0.0376273	0.176459
CDK7	-0.11701	-27.2834	13	-1.79368	0.0364322	0.176459
CAMK2D	-0.118372	-27.6011	12	-1.74414	0.0405672	0.183904
PRKG1	0.0955503	22.2796	15	1.70653	0.0439548	0.192157
SRPK1	-0.225785	-52.6467	3	-1.69315	0.0452134	0.192157
PRKAA2	0.210733	49.1371	3	1.64366	0.0501234	0.206569
PRKAA1	0.177019	41.2758	4	1.60034	0.0547611	0.219044
CLK2	0.141735	33.0487	5	1.44104	0.0747861	0.255959
CHEK1	0.318461	74.2562	1	1.42441	0.0771642	0.255959
CHEK2	0.318461	74.2562	1	1.42441	0.0771642	0.255959
CAMK1	-0.107291	-25.0173	10	-1.43753	0.0752842	0.255959
PRKCD	-0.108372	-25.2693	10	-1.45261	0.0731662	0.255959
ICK	-0.33825	-78.8705	1	-1.47389	0.0702558	0.255959
PRKCB	-0.0520396	-12.1342	51	-1.50499	0.0661628	0.255959
RAF1	0.0679597	15.8463	16	1.27543	0.101079	0.319691
PDHK4	-0.134638	-31.3939	5	-1.28636	0.0991586	0.319691
ADRBK1	0.0617608	14.4009	17	1.20188	0.114704	0.339126
RPS6KA3	-0.277534	-64.7131	1	-1.20593	0.113923	0.339126
PRKCZ	-0.12713	-29.6432	5	-1.21227	0.112705	0.339126
MAP2K3	0.124411	29.0091	4	1.13599	0.12798	0.370326
PDK2	-0.0925216	-21.5734	8	-1.1014	0.135362	0.383526
GSK3B	0.0324811	7.57369	41	1.03909	0.149382	0.414612
AKT1	0.0439364	10.2447	20	0.951822	0.170594	0.433679
MAPK7	0.102832	23.9775	4	0.945522	0.172196	0.433679
MAPKAPK5	-0.22177	-51.7104	1	-0.959819	0.168573	0.433679
MAPK3	-0.0369135	-8.6072	45	-0.965879	0.167052	0.433679
PLK1	-0.0676198	-15.767	12	-0.968224	0.166466	0.433679
AURKA	0.0660023	15.3899	9	0.930656	0.176016	0.435239
CSNK2A1	0.0202598	4.72402	71	0.912898	0.180648	0.438717
ATM	-0.121867	-28.4161	3	-0.898789	0.184383	0.43993
NEK1	0.0805507	18.7822	5	0.837241	0.201229	0.455917
CSNK1E	0.0834711	19.4631	4	0.774629	0.21928	0.455917
CHUK	0.0504	11.7519	10	0.763247	0.222658	0.455917
BCKDK	0.164786	38.4235	1	0.746186	0.227777	0.455917
DMPK	0.0839835	19.5826	3	0.674765	0.249912	0.455917
MAPK8	0.0572506	13.3492	6	0.665267	0.25294	0.455917
MST4	0.138814	32.3676	1	0.631564	0.263836	0.455917
ROCK1	0.0367515	8.56942	12	0.627434	0.265187	0.455917
CSNK1A1	0.0332953	7.76352	14	0.620632	0.267421	0.455917
ADRBK2	0.133564	31.1432	1	0.60839	0.271465	0.455917
TRPM6	0.133564	31.1432	1	0.60839	0.271465	0.455917
ATR	0.132248	30.8365	1	0.602583	0.273393	0.455917
PLK2	0.132248	30.8365	1	0.602583	0.273393	0.455917
PRKCT	0.0511019	11.9155	6	0.598797	0.274654	0.455917
MARK1	0.0594758	13.8681	4	0.562829	0.286776	0.455917
PRKDC	0.0322607	7.52229	11	0.534989	0.296329	0.455917
TLK1	0.109695	25.5777	1	0.503049	0.307465	0.455917
PKD1	0.0526235	12.2703	4	0.502347	0.307712	0.455917
MAPK11	0.075615	17.6313	2	0.498712	0.308991	0.455917
MAPK12	0.075615	17.6313	2	0.498712	0.308991	0.455917
CDK6	0.0513377	11.9705	4	0.490997	0.311714	0.455917
PIM1	0.050676	11.8162	4	0.485156	0.313783	0.455917
CAMK4	0.0478786	11.1639	4	0.460464	0.322591	0.455917
CSNK1G1	0.0694072	16.1838	2	0.459967	0.32277	0.455917
HIPK2	0.0422635	9.85465	5	0.459402	0.322973	0.455917
IKBKB	0.0296767	6.91977	9	0.449703	0.326462	0.455917
NEK2	-0.0294386	-6.86424	16	-0.443981	0.328528	0.455917
ACTR2	-0.0762287	-17.7744	2	-0.449008	0.326713	0.455917
RPS6KB2	-0.077221	-18.0057	2	-0.455201	0.324482	0.455917
CDK2	-0.0262961	-6.13151	24	-0.47582	0.317101	0.455917
CLK4	-0.0697084	-16.254	3	-0.500078	0.30851	0.455917
CDK5	-0.02551	-5.94821	30	-0.51298	0.303983	0.455917
PRKCA	-0.0265774	-6.19711	30	-0.538784	0.295018	0.455917
MAPK1	-0.0237863	-5.54629	40	-0.544225	0.293143	0.455917
CDK4	-0.0806939	-18.8155	3	-0.584052	0.279593	0.455917
PDK1	-0.0386872	-9.02076	15	-0.587967	0.278277	0.455917
CDKL5	-0.105952	-24.705	2	-0.634523	0.26287	0.455917
MAP2K5	-0.152003	-35.4428	1	-0.651915	0.257228	0.455917
TTBK2	-0.0811664	-18.9257	4	-0.678576	0.248703	0.455917
MAPKAPK3	-0.190997	-44.5352	1	-0.824009	0.204967	0.455917
ROCK2	-0.0678865	-15.8292	9	-0.842037	0.199884	0.455917
RPS6KA1	0.0525351	12.2497	3	0.434369	0.33201	0.456095
STK11	0.0786098	18.3296	1	0.36586	0.357235	0.479823
MAP2K6	0.0309444	7.21537	4	0.310992	0.377903	0.479823
EIF2AK2	0.0222198	5.18103	7	0.309529	0.378459	0.479823
TTK	0.0254646	5.93764	5	0.293622	0.384523	0.479823
MAP2K7	0.0593553	13.84	1	0.280883	0.3894	0.479823
MAP2K4	0.0311041	7.2526	3	0.270547	0.39337	0.479823
MAP2K2	0.0565835	13.1937	1	0.26865	0.394099	0.479823
TGFBR2	0.0209259	4.87933	5	0.248831	0.401746	0.479823
NLK	0.0310203	7.23305	2	0.220378	0.412789	0.479823
MARK4	-0.0249977	-5.82875	6	-0.223873	0.411428	0.479823
CDK1	-0.0128629	-2.99927	38	-0.233268	0.407777	0.479823
CDK3	-0.0348802	-8.13308	3	-0.233846	0.407552	0.479823
CDC7	-0.0619024	-14.4339	1	-0.254269	0.399644	0.479823
ARAF	-0.0201727	-4.70371	14	-0.262297	0.396546	0.479823
GRK1	-0.0546922	-12.7527	2	-0.314589	0.376537	0.479823
CDK19	-0.077041	-17.9638	1	-0.321081	0.374074	0.479823
PAK4	-0.0468154	-10.916	3	-0.32508	0.37256	0.479823
MAPK13	-0.0454257	-10.592	4	-0.363104	0.358264	0.479823
MAPKAPK2	-0.0314351	-7.32979	3	-0.207511	0.417805	0.481538
GSK3A	0.00229496	0.535119	37	0.17674	0.429856	0.483406
MAP4K4	0.0356239	8.30649	1	0.176148	0.430089	0.483406
AKT3	-0.0290896	-6.78288	3	-0.189582	0.424818	0.483406
PRKCH	-0.0222352	-5.18462	4	-0.158408	0.437067	0.487223
RPS6KA2	0.00562836	1.31237	9	0.131302	0.447768	0.494604
AURKB	0.0154553	3.60374	2	0.12323	0.450962	0.494604
ERBB2	0.00575927	1.3429	1	0.0443451	0.482315	0.495803
FYN	0.00575927	1.3429	1	0.0443451	0.482315	0.495803
MET	0.00575927	1.3429	1	0.0443451	0.482315	0.495803
SRC	0.00575927	1.3429	1	0.0443451	0.482315	0.495803
SRRM1	0.00575927	1.3429	1	0.0443451	0.482315	0.495803
PAK6	0.00432161	1.00768	1	0.0380002	0.484844	0.495803
DYRK2	0.000313251	0.0730414	1	0.0203099	0.491898	0.495803
UHMK1	-0.00254624	-0.593711	4	0.01538	0.493864	0.495803
PRKACA	-0.00341481	-0.796238	15	0.0149369	0.494041	0.495803
AKT2	-0.00309686	-0.7221	4	0.0105199	0.495803	0.495803
RPS6KB1	-0.00736134	-1.71646	6	-0.0332168	0.486751	0.495803
CDK16	-0.0107004	-2.49502	2	-0.040018	0.484039	0.495803

## Sheet: DMS Females
Kinase.Gene	mS	Enrichment	m	z.score	p.value	FDR
CDC42BPA	-0.710756	-94.1246	1	-3.53536	0.000203608	0.00825067
CDC42BPB	-0.710756	-94.1246	1	-3.53536	0.000203608	0.00825067
CLK2	0.323167	42.7966	5	3.4735	0.000256859	0.00825067
MAPK11	-0.480208	-63.5934	2	-3.39504	0.000343095	0.00825067
MAPK12	-0.480208	-63.5934	2	-3.39504	0.000343095	0.00825067
CSNK1E	0.350801	46.4561	4	3.37881	0.000364	0.00825067
SGK3	0.378698	50.1505	3	3.16395	0.000778213	0.0151196
PRKAA2	0.360812	47.7819	3	3.01148	0.0012999	0.0220983
PRKCI	0.597404	79.1135	1	2.90314	0.00184722	0.0279135
CLK1	0.11032	14.6096	29	2.72386	0.00322623	0.0427159
PRKAA1	0.27881	36.9225	4	2.67017	0.0037907	0.0427159
MAPK13	-0.261741	-34.6621	4	-2.65081	0.00401497	0.0427159
CDK9	0.54498	72.1711	1	2.64512	0.00408314	0.0427159
GSK3B	0.0883153	11.6955	41	2.54527	0.00545966	0.0530367
CDK3	0.29265	38.7552	3	2.43041	0.00754091	0.0655108
NEK2	0.1306	17.2953	16	2.4225	0.00770716	0.0655108
CAMK2A	0.140941	18.6646	13	2.3671	0.00896396	0.0717117
CLK4	0.236857	31.3667	3	1.95479	0.025304	0.183863
CAMK1	0.132733	17.5777	10	1.94835	0.0256868	0.183863
GSK3A	0.0681499	9.02502	37	1.81421	0.0348225	0.236793
MST4	-0.352916	-46.7362	1	-1.77415	0.0380195	0.242633
CDK4	0.213682	28.2977	3	1.75723	0.0394396	0.242633
RPS6KB1	-0.135348	-17.924	6	-1.72278	0.0424645	0.242633
RAF1	0.0944568	12.5088	16	1.71093	0.0435473	0.242633
PAK1	-0.105693	-13.9968	9	-1.6721	0.0472527	0.242633
PKD1	-0.160655	-21.2754	4	-1.65576	0.0488854	0.242633
ROCK1	-0.0842655	-11.1592	12	-1.56544	0.05874	0.242633
DAPK1	-0.307573	-40.7315	1	-1.55098	0.0604536	0.242633
MAP4K6	-0.307573	-40.7315	1	-1.55098	0.0604536	0.242633
EIF2AK2	0.126532	16.7565	7	1.54935	0.060649	0.242633
ARAF	0.0909931	12.0501	14	1.53664	0.0621907	0.242633
CDK5	-0.0484774	-6.41981	30	-1.51041	0.0654696	0.242633
PDHK3	-0.209228	-27.7078	2	-1.50889	0.0656639	0.242633
PDK3	-0.209228	-27.7078	2	-1.50889	0.0656639	0.242633
PDK4	-0.209228	-27.7078	2	-1.50889	0.0656639	0.242633
PDPK1	-0.209228	-27.7078	2	-1.50889	0.0656639	0.242633
PRKCT	0.131596	17.4271	6	1.49547	0.0673955	0.242633
MAPK3	0.0527536	6.98609	45	1.49242	0.0677945	0.242633
ACVR2B	-0.0972718	-12.8816	8	-1.45924	0.07225	0.251949
MAP4K4	-0.284546	-37.6821	1	-1.43764	0.0752676	0.252964
PAK2	-0.0701368	-9.28814	14	-1.43068	0.0762611	0.252964
RPS6KA2	0.0989242	13.1004	9	1.34916	0.088643	0.287034
PRKG2	0.0769927	10.1961	14	1.27881	0.100482	0.301917
CAMK4	0.137266	18.178	4	1.27686	0.100826	0.301917
PLK1	0.0817534	10.8265	12	1.26512	0.102914	0.301917
MAPK8	0.111353	14.7463	6	1.25142	0.105391	0.301917
MARK4	-0.0961704	-12.7357	6	-1.25046	0.105566	0.301917
CDK6	0.132849	17.593	4	1.23338	0.108717	0.301917
STK39	-0.242977	-32.1771	1	-1.23305	0.108779	0.301917
CSNK2A1	0.0363125	4.80882	71	1.19278	0.116477	0.316818
BCKDK	-0.227692	-30.153	1	-1.15782	0.123469	0.320642
PRKCA	-0.0351677	-4.65722	30	-1.15161	0.124741	0.320642
CSNK2A2	0.061164	8.09988	19	1.15019	0.125033	0.320642
IKBKB	0.0844716	11.1865	9	1.13576	0.128028	0.320642
NLK	-0.153713	-20.356	2	-1.12247	0.130831	0.320642
PRKACA	0.0661416	8.75905	15	1.11685	0.132029	0.320642
MAPK1	-0.0274785	-3.63894	40	-1.09041	0.137766	0.328705
CAMK2G	0.0947597	12.5489	6	1.05138	0.146543	0.338822
CAMK2B	0.0621427	8.22949	15	1.04063	0.149025	0.338822
ADRBK1	-0.0436319	-5.77812	17	-1.03866	0.14948	0.338822
PRKG1	0.060028	7.94944	15	1.00032	0.158579	0.349965
MAPKAPK3	-0.189351	-25.0756	1	-0.969115	0.166244	0.349965
ICK	0.204141	27.0341	1	0.967574	0.166629	0.349965
CSNK1G1	-0.130887	-17.3332	2	-0.963594	0.167625	0.349965
SGK1	-0.066318	-8.78241	7	-0.961914	0.168046	0.349965
CAMK2D	0.063186	8.36765	12	0.948552	0.171424	0.349965
GRK1	0.143231	18.9679	2	0.944392	0.172485	0.349965
ADRBK2	0.196607	26.0364	1	0.930495	0.176057	0.349965
NEK1	0.0915748	12.1272	5	0.92472	0.177556	0.349965
PRKDC	0.0628978	8.32948	11	0.903464	0.18314	0.355815
TTK	0.0877478	11.6203	5	0.882602	0.188726	0.361503
PRKCZ	0.0849595	11.2511	5	0.851915	0.197131	0.372358
PDHK4	-0.0673988	-8.92554	5	-0.82486	0.204725	0.37547
CHUK	0.0602304	7.97625	10	0.819904	0.206135	0.37547
CDK7	0.0535713	7.09438	13	0.816663	0.207061	0.37547
PRKCE	-0.0470048	-6.22479	9	-0.805541	0.210254	0.376244
MAP2K4	0.0910196	12.0536	3	0.711551	0.238371	0.418878
STK11	0.15056	19.9384	1	0.703859	0.24076	0.418878
CSNK1A1	0.045327	6.0026	14	0.695667	0.243319	0.418878
AKT2	0.0732204	9.69649	4	0.646421	0.259003	0.433237
PIM1	0.0726822	9.62523	4	0.641124	0.260721	0.433237
PAK6	0.137504	18.2094	1	0.639599	0.261217	0.433237
PRKCH	0.068821	9.11389	4	0.603115	0.273216	0.442656
MAP2K2	-0.112475	-14.8949	1	-0.590744	0.277346	0.442656
CDK1	0.0263569	3.49041	38	0.570564	0.284148	0.442656
CDC7	-0.107803	-14.2763	1	-0.567752	0.285102	0.442656
AURKA	0.0458411	6.07068	9	0.565365	0.285913	0.442656
AKT1	0.0323273	4.28107	20	0.545346	0.292758	0.442656
ATR	-0.103147	-13.6596	1	-0.544834	0.292934	0.442656
PLK2	-0.103147	-13.6596	1	-0.544834	0.292934	0.442656
CDK19	-0.0985055	-13.045	1	-0.52199	0.300839	0.444256
MAPKAPK2	-0.0520541	-6.89347	3	-0.508124	0.305683	0.444256
PRKACG	0.0419117	5.55032	9	0.507347	0.305956	0.444256
ACTR2	-0.0648869	-8.59289	2	-0.504204	0.307059	0.444256
TTBK2	-0.0427114	-5.65622	4	-0.494765	0.310383	0.444338
CDK2	0.0250354	3.31541	24	0.421576	0.336667	0.466932
MAP2K7	-0.07552	-10.001	1	-0.40886	0.341321	0.466932
TRPM6	-0.0724828	-9.59881	1	-0.393911	0.346823	0.466932
SRPK1	-0.037941	-5.02448	3	-0.387812	0.349078	0.466932
PRKACB	0.0312048	4.13242	10	0.368147	0.356382	0.466932
DYRK2	-0.0651571	-8.62869	1	-0.357856	0.360226	0.466932
PRKCG	-0.00991791	-1.31342	17	-0.354503	0.361481	0.466932
MAPK7	0.0422096	5.58977	4	0.341164	0.36649	0.466932
AKT3	-0.0319646	-4.23303	3	-0.336865	0.368109	0.466932
ERBB2	-0.0573917	-7.60031	1	-0.319636	0.374622	0.466932
FYN	-0.0573917	-7.60031	1	-0.319636	0.374622	0.466932
MET	-0.0573917	-7.60031	1	-0.319636	0.374622	0.466932
SRC	-0.0573917	-7.60031	1	-0.319636	0.374622	0.466932
SRRM1	-0.0573917	-7.60031	1	-0.319636	0.374622	0.466932
CHEK1	0.0676387	8.95732	1	0.295739	0.383715	0.466932
CHEK2	0.0676387	8.95732	1	0.295739	0.383715	0.466932
RPS6KA1	-0.025614	-3.39204	3	-0.282728	0.388693	0.466932
MAP2K5	-0.046921	-6.2137	1	-0.268102	0.394311	0.466932
CDK16	0.0438212	5.80319	2	0.252456	0.400344	0.466932
CSNK1D	0.0167159	2.21367	30	0.24706	0.402431	0.466932
HIPK2	0.0278494	3.68806	5	0.223391	0.411616	0.466932
CDKL5	0.0396327	5.24852	2	0.223303	0.41165	0.466932
ATM	-0.018573	-2.45961	3	-0.222704	0.411883	0.466932
TGFBR2	0.0272856	3.6134	5	0.217187	0.414031	0.466932
PDK1	0.0188286	2.49345	15	0.214969	0.414896	0.466932
MAPKAPK5	-0.0344498	-4.56215	1	-0.206721	0.418114	0.466932
RPS6KB2	-0.019944	-2.64116	2	-0.19138	0.424114	0.466932
RPS6KA3	-0.0306192	-4.05487	1	-0.187867	0.42549	0.466932
PAK4	-0.0140375	-1.85897	3	-0.18404	0.426991	0.466932
MARK1	-0.0105822	-1.40139	4	-0.178498	0.429166	0.466932
PAK3	0.0296167	3.92211	2	0.153586	0.438968	0.473807
AURKB	0.0274309	3.63264	2	0.138372	0.444973	0.475151
MAP2K3	0.0208528	2.76151	4	0.130935	0.447913	0.475151
MAP2K6	0.0193147	2.55783	4	0.115795	0.453907	0.475151
DMPK	-0.00460144	-0.609363	3	-0.103599	0.458744	0.475151
UHMK1	-0.00235703	-0.312138	4	-0.0975329	0.461152	0.475151
ROCK2	0.0141526	1.87421	9	0.0974715	0.461176	0.475151
PRKCB	0.0094712	1.25426	51	0.0674845	0.473098	0.483769
PRKCD	0.00582942	0.771983	10	-0.0267983	0.48931	0.496613
TLK1	0.00575927	0.762693	1	-0.00881964	0.496482	0.499804
PDK2	0.00758644	1.00466	8	0.000490302	0.499804	0.499804
